# Supplementary material for: Comparative expression pathway analysis of human and canine mammary tumors
Source: BMC Genomics. 2009 Mar 27;10:135. doi: 10.1186/1471-2164-10-135 (PMC2670324; doi:10.1186/1471-2164-10-135)
Supplement: Additional file 1 — Description of 33 canine mammary samples. Pathological information and classification (normal, benign, intermediate, malignant) of 33 canine mammary samples extracted from 10 different animals. Malignant mammary tumours were further classified based on the tumour aggressiveness in M1 (infiltrating/solid), M2 (simple) and M3 (complex). [file 1471-2164-10-135-S1.xls]

## Sheet: Additional_File1
Dog ID	Sample ID	Sample Status	Sample Type	Morphological Diagnosis (WHO)	Assigned Class	Description	Grade	to be explained in the text - vale	note
1	M1c	Diseased	malignant tumor	in situ carcinoma	2	Identified lobular hyperplasia and a carcinoma in situ. Macroscopically and on palpation is normal. Follow up pathology showed hyperplasia			nb: qui ci sarebbe anche iperplasia lobulare ma non possiamo avere campioni dove vi sono due lesioni (DNA misto) e altre dove le lesioni sono separate come singole
1	M1a	Diseased	malignant tumor	complex carcinoma grade I	3	complex tubulopapillary carcinoma grade I	1		profilo simile a intermediate
1	M1b	Diseased	malignant tumor	adenosquamous carcinoma grade I	3	mammary adenosquamous carcinoma grade I	1
2	M2a	Diseased	malignant tumor	papillary carcinoma with squamous metaplasia grade I	3	simple papillary carcinoma with squamous metaplasia and intra-ductal infiltration grade I	1
2	M2b	Diseased	malignant tumor	papillary carcinoma with squamous metaplasia grade I	3	simple papillary carcinoma with squamous metaplasia and intra-ductal infiltration Grade I	1
2	M2c	Diseased	malignant tumor	papillary carcinoma with squamous metaplasia grade I	3	simple papillary carcinoma with squamous metaplasia and intra-ductal infiltration grade I	1
2	M2d	Diseased	malignant tumor	papillary carcinoma with squamous metaplasia grade I	3	simple papillary carcinoma with squamous metaplasia and intra-ductal infiltration grade I	1		profilo in parte simile a intermediate
3	M3b	Healthy	normal tissue	normal mammary gland	0	normal mammary gland
3	M3a	Diseased	hyperplasia/displasia	lobular hyperplasia (adenosis) with atypia	1	atypical lobular hyperplasia		why considered within benign
3	M3c	Diseased	hyperplasia/displasia	sclerosing adenosis	1	fibroadenosis		why considered within benign
4	M4d	Healthy	normal tissue	normal mammary gland	0	normal mammary gland
4	M4b	Diseased	benign tumor	simple adenoma	1	simple tubular adenoma
4	M4a	Diseased	malignant tumor	tubulopapillary carcinoma grade I	3	tubulopapillary simple carcinoma, grade I	1
5	M5b	Diseased	malignant tumor	solid carcinoma grade I	3	infiltrating solid carcinoma, grade I	1
5	M5a	Diseased	hyperplasia/displasia	sclerosing adenosis	1	fibroadenosis		why considered within benign
5	M5e	Diseased	benign tumor	duct papilloma	1	intraductal papilloma and adenosis			nb: qui ci sarebbe anche adenosis ma non possiamo avere campioni dove vi sono due lesioni (DNA misto) e altre dove le lesioni sono separate come singole
5	M5c	Diseased	malignant tumor	tubular carcinoma grade I	2	simple tubular carcinoma, well differentiated grade I	1	why considered within intermediate
6	M6d	Healthy	normal tissue	normal mammary gland	0	normal mammary gland
6	M6a	Diseased	malignant tumor	in situ carcinoma	2	intraductal carcinoma, grade I	1		presumo intraductal volesse indicare una cosa che si avvicina all'in situ??
6	M6b	Diseased	malignant tumor	complex carcinoma grade I	3	tubulopapillary complex carcinoma, grade I	1		profilo simile a benign/intermediate
7	M7c	Healthy	normal tissue	normal mammary gland	0	normal mammary gland
7	M7d	Healthy	normal tissue	normal mammary gland	0	normal mammary gland
7	M7a	Diseased	malignant tumor	tubulopapillary carcinoma grade I	3	tubulopapillary simple carcinoma, grade I	1
8	M8b	Healthy	normal tissue	normal mammary gland	0	normal mammary gland
8	M8a	Diseased	malignant tumor	complex carcinoma grade I	3	well differentiated tubulopapillary complex carcinoma, grade I	1
9	M9c	Healthy	normal tissue	normal mammary gland	0	normal mammary gland
9	M9a	Diseased	malignant tumor	complex carcinoma grade I	3	well differentiated, tubulopapillary complex carcinoma, grade I	1
9	M9b	Diseased	malignant tumor	tubulopapillary carcinoma grade I	3	tubulopapillary simple carcinoma, grade I	1		profilo simile a benign
11	M11e	Diseased	malignant tumor	tubular carcinoma grade I	2	encapsulated simple tubular carcinoma (surrounded by adenosis) grade I	1	why considered within intermediate
11	M11a	Diseased	malignant tumor	complex carcinoma grade I	3	tubulopapillary complex carcinoma, grade I	1
11	M11b	Diseased	malignant tumor	complex carcinoma grade I	3	tubulopapillary complex carcinoma, grade I	1
11	M11c	Diseased	malignant tumor	solid carcinoma grade I	3	solid carcinoma grade I	1
11	M11d	Diseased	malignant tumor	solid carcinoma grade I	3	solid carcinoma grade I	1
