# Supplementary material for: Comparative expression pathway analysis of human and canine mammary tumors
Source: BMC Genomics. 2009 Mar 27;10:135. doi: 10.1186/1471-2164-10-135 (PMC2670324; doi:10.1186/1471-2164-10-135)
Supplement: Additional file 2 — Description of 129 human mammary samples. Information regarding sample classification, tumour size, tumour stage and percentage of tumor cells of the 129 human mammary samples. [file 1471-2164-10-135-S2.xls]

## Sheet: Additional_File_2
SampleID	SampleType	Description	Stage	%TumorCells
ZT25YN5A	Normal	Normal breast
ZP8D9NH7	Normal	Normal breast
ZF437NNW	Normal	Normal breast
XVG3LND9	Normal	Normal breast
XLP8SN4F	Normal	Normal breast
XH2K7NE9	Normal	Normal breast
WI2VJN2D	Normal	Normal breast
WH22FNHP	Normal	Normal breast
VYD9FNHA	Normal	Normal breast
VOJKSNUC	Normal	Normal breast
VO3F7NGD	Normal	Normal breast
VKSMWN93	Normal	Normal breast
VFJODNR8	Normal	Normal breast
VE8SONGN	Normal	Normal breast
V8DJ6NOT	Normal	Normal breast
TDUTSNYB	Normal	Normal breast
SW6JHN2E	Normal	Normal breast
S6RRNNOX	Normal	Normal breast
Q6D4RNZD	Normal	Normal breast
P641LNB5	Normal	Normal breast
OUEGUN6Q	Normal	Normal breast
MLWW2NVA	Normal	Normal breast
LGT7GNFA	Normal	Normal breast
HRBSENFI	Normal	Normal breast
HFZSHNI7	Normal	Normal breast
FWKAONHI	Normal	Normal breast
FKRSYNFZ	Normal	Normal breast
EZRYQNUH	Normal	Normal breast
ES3OTNHI	Normal	Normal breast
EG1JYN88	Normal	Normal breast
DO552NLK	Normal	Normal breast
DGHDCN2R	Normal	Normal breast
D7DSJN2C	Normal	Normal breast
CUE8ANHA	Normal	Normal breast
BV2F6N2E	Normal	Normal breast
BQN71NN9	Normal	Normal breast
BPI8AN6T	Normal	Normal breast
BJ44KNKL	Normal	Normal breast
BCG5EN7P	Normal	Normal breast
AV5M1NGS	Normal	Normal breast
ASN5KNT6	Normal	Normal breast
9LJ7JN2N	Normal	Normal breast
9AAG5NOW	Normal	Normal breast
8L6ZHN8N	Normal	Normal breast
85ZCANB4	Normal	Normal breast
85KBLNL8	Normal	Normal breast
7RIBKNDC	Normal	Normal breast
6YCQEN7X	Normal	Normal breast
6F4XZN1B	Normal	Normal breast
58IYSN4X	Normal	Normal breast
4PCFWN3T	Normal	Normal breast
4FO4WN6K	Normal	Normal breast
49PE8N3T	Normal	Normal breast
3H485NO3	Normal	Normal breast
3GH2QNF9	Normal	Normal breast
39EDLNZ2	Normal	Normal breast
317VWNJ2	Normal	Normal breast
2YUNFNPI	Normal	Normal breast
242UZNEW	Normal	Normal breast
18C79N7S	Normal	Normal breast
149HSN41	Normal	Normal breast
ZT25YAWP	Tumor	Infiltrating ductal carcinoma	1	85
ZP8D9ARY	Tumor	Infiltrating ductal carcinoma	2	90
ZF437AKM	Tumor	Infiltrating ductal carcinoma	2	90
XVG3LAL9	Tumor	Infiltrating ductal carcinoma	2	95
XLP8SAX4	Tumor	Infiltrating ductal carcinoma	2	90
XH2K7AJB	Tumor	Infiltrating ductal carcinoma	2	70
WI2VJALM	Tumor	Infiltrating ductal carcinoma	2	70
VYD9FA66	Tumor	Infiltrating ductal carcinoma	2	70
VOJKSAXL	Tumor	Infiltrating ductal carcinoma	2	70
VO3F7AAU	Tumor	Infiltrating ductal carcinoma	3	80
VKSMWANE	Tumor	Infiltrating ductal carcinoma	2	70
VFJODAUA	Tumor	Infiltrating ductal carcinoma	2	95
VE8SOA7K	Tumor	Infiltrating ductal carcinoma	2	70
V9TRUA85	Tumor	Infiltrating ductal carcinoma	3	70
V8DJ6AI6	Tumor	Infiltrating ductal carcinoma	2	75
UPI7QAOT	Tumor	Infiltrating ductal carcinoma	2	70
TDUTSAQK	Tumor	Infiltrating ductal carcinoma	2	95
SZ9G6AKQ	Tumor	Infiltrating ductal carcinoma	3	70
SW6JHA6I	Tumor	Infiltrating ductal carcinoma	2	70
S6RRNADO	Tumor	Infiltrating ductal carcinoma	2	70
Q6D4RASQ	Tumor	Infiltrating ductal carcinoma	3	80
P641LAO8	Tumor	Infiltrating ductal carcinoma	2	70
OUEGUAR6	Tumor	Infiltrating ductal carcinoma	2	90
MLWW2AFW	Tumor	Infiltrating ductal carcinoma	2	85
LGT7GAW7	Tumor	Infiltrating ductal carcinoma	2	90
HRBSEAVU	Tumor	Infiltrating ductal carcinoma	2	85
HFZSHAYJ	Tumor	Infiltrating ductal carcinoma	2	85
FWKAON4H	Tumor	Infiltrating ductal carcinoma	2	70
FKRSYACI	Tumor	Infiltrating ductal carcinoma	2	85
EZRYQAKH	Tumor	Infiltrating ductal carcinoma	2	90
ES3OTACD	Tumor	Infiltrating ductal carcinoma	2	70
EG1JYASJ	Tumor	Infiltrating ductal carcinoma	3	90
DO552AVS	Tumor	Infiltrating ductal carcinoma	3	70
DGHDCAUA	Tumor	Infiltrating ductal carcinoma	2	80
D7DSJAKN	Tumor	Infiltrating ductal carcinoma	3	85
D4Y9EAJK	Tumor	Infiltrating ductal carcinoma	2	70
CUE8AAGQ	Tumor	Infiltrating ductal carcinoma	2	90
CO8S1A3Z	Tumor	Infiltrating ductal carcinoma	2	90
BV2F6A9K	Tumor	Infiltrating ductal carcinoma	2	75
BQN71AKN	Tumor	Infiltrating ductal carcinoma	2	90
BPI8AAQ5	Tumor	Infiltrating ductal carcinoma	1	70
BJ44KAIX	Tumor	Infiltrating ductal carcinoma	2	90
BCG5EAZD	Tumor	Infiltrating ductal carcinoma	2	90
AV5M1N3D	Tumor	Infiltrating ductal carcinoma	2	95
ASN5KAZE	Tumor	Infiltrating ductal carcinoma	2	90
9LJ7JANP	Tumor	Infiltrating ductal carcinoma	2	90
9AAG5AK4	Tumor	Infiltrating ductal carcinoma	4	80
8L6ZHAZ3	Tumor	Infiltrating ductal carcinoma	2	90
85ZCAATG	Tumor	Infiltrating ductal carcinoma	3	75
85KBLAV4	Tumor	Infiltrating ductal carcinoma	2	90
82C42AGA	Tumor	Infiltrating ductal carcinoma	2	90
7RIBKACJ	Tumor	Infiltrating ductal carcinoma	1	70
7DRRFALP	Tumor	Infiltrating ductal carcinoma	3	90
778UPA2A	Tumor	Infiltrating ductal carcinoma	3	90
6YCQEA5F	Tumor	Infiltrating ductal carcinoma	2	90
6F4XZAWM	Tumor	Infiltrating ductal carcinoma	2	90
4PCFWAST	Tumor	Infiltrating ductal carcinoma	2	90
4FO4WAX8	Tumor	Infiltrating ductal carcinoma	3	85
49PE8ADD	Tumor	Infiltrating ductal carcinoma	3	70
46RK5ALB	Tumor	Infiltrating ductal carcinoma	2	95
39EDLA29	Tumor	Infiltrating ductal carcinoma	2	80
317VWAE3	Tumor	Infiltrating ductal carcinoma	2	85
2YUNFAQH	Tumor	Infiltrating ductal carcinoma	2	85
2VPKIAM8	Tumor	Infiltrating ductal carcinoma	2	95
242UZAUQ	Tumor	Infiltrating ductal carcinoma	2	80
1KNFLA62	Tumor	Infiltrating ductal carcinoma	3	70
18C79ACD	Tumor	Infiltrating ductal carcinoma	2	85
149HSA6L	Tumor	Infiltrating ductal carcinoma	2	70
