# Supplementary material for: Comparative expression pathway analysis of human and canine mammary tumors
Source: BMC Genomics. 2009 Mar 27;10:135. doi: 10.1186/1471-2164-10-135 (PMC2670324; doi:10.1186/1471-2164-10-135)
Supplement: Additional file 3 — List of 1043 group-specific genes selected by ANOVA in dog dataset. – worksheet '1043 AN0VA': genes identified as differentially expressed among the three groups of dog mammary samples (M, malignant; I-B, intermediate-benign; N, normal) (ANOVA, q-value < 0.001). – worksheet 'enrichment analysis': results of the gene set enrichment analysis separately run on each of the six groups identified based on their pattern of expression. [file 1471-2164-10-135-S3.xls]

## Sheet: 1043_ANOVA
Dog GeneModel	Human ortholog (GeneID)	Class (see Figure 1)	Filter	1043
CFG00126481	92	A
CFG00105173	153	A
CFG00016726	187	A
CFG00138207	242	A
CFG00103773	265	A
CFG00025680	344	A
CFG00111500	345	A
CFG00126808	364	A
CFG00128193	369	A
CFG00027534	381	A
CFG00098533	388	A
CFG00117500	416	A
CFG00012499	582	A
CFG00001439	627	A
CFG00111680	643	A
CFG00126240	840	A
CFG00042135	846	A
CFG00123174	867	A
CFG00111268	954	A
CFG00123303	1271	A
CFG00109628	1308	A
CFG00028937	1388	A
CFG00126787	1431	A
CFG00113683	1475	A
CFG00121709	1544	A
CFG00111102	1576	A
CFG00015894	1582	A
CFG00127405	1613	A
CFG00003496	1621	A
CFG00128036	1674	A
CFG00125294	1740	A
CFG00019597	1773	A
CFG00108556	1775	A
CFG00127800	1778	A
CFG00113406	1823	A
CFG00022975	1828	A
CFG00128839	1832	A
CFG00124104	1845	A
CFG00126002	1855	A
CFG00128472	2004	A
CFG00137470	2046	A
CFG00026207	2053	A
CFG00018684	2109	A
CFG00125008	2125	A
CFG00027536	2244	A
CFG00010337	2327	A
CFG00127070	2355	A
CFG00124554	2538	A
CFG00100757	2560	A
CFG00028883	2583	A
CFG00005610	2624	A
CFG00098476	2652	A
CFG00137057	2676	A
CFG00014880	2874	A
CFG00122884	2875	A
CFG00084379	2897	A
CFG00125037	2898	A
CFG00116742	3110	A
CFG00013422	3158	A
CFG00128602	3159	A
CFG00114478	3195	A
CFG00104394	3215	A
CFG00114535	3228	A
CFG00103190	3237	A
CFG00125385	3248	A
CFG00125461	3306	A
CFG00130440	3484	A
CFG00108154	3713	A
CFG00094408	3739	A
CFG00005711	3749	A
CFG00008527	3763	A
CFG00112185	3849	A
CFG00003629	3952	A
CFG00145104	3956	A
CFG00142187	3960	A
CFG00125351	3980	A
CFG00012711	4004	A
CFG00117360	4009	A
CFG00015423	4094	A
CFG00115450	4223	A
CFG00116264	4224	A
CFG00046502	4238	A
CFG00004428	4287	A
CFG00126469	4649	A
CFG00065044	4923	A
CFG00105361	4935	A
CFG00123384	4952	A
CFG00117046	4985	A
CFG00112585	5017	A
CFG00123606	5026	A
CFG00136642	5273	A
CFG00138499	5275	A
CFG00027261	5313	A
CFG00116496	5317	A
CFG00124334	5348	A
CFG00115939	5368	A
CFG00002189	5372	A
CFG00027465	5413	A
CFG00112108	5460	A
CFG00018039	5465	A
CFG00014308	5525	A
CFG00125114	5602	A
CFG00145814	5639	A
CFG00142335	5694	A
CFG00110077	5739	A
CFG00019148	5742	A
CFG00137517	5774	A
CFG00110586	5950	A
CFG00085290	5957	A
CFG00123665	5989	A
CFG00110225	6035	A
CFG00106498	6095	A
CFG00003168	6150	A
CFG00137681	6199	A
CFG00001849	6258	A
CFG00117249	6338	A
CFG00003809	6340	A
CFG00057669	6555	A
CFG00111630	6755	A
CFG00127427	6785	A
CFG00114271	6795	A
CFG00098567	6869	A
CFG00016782	6878	A
CFG00022520	6883	A
CFG00025483	6910	A
CFG00027532	6919	A
CFG00121962	6920	A
CFG00138521	7053	A
CFG00137083	7064	A
CFG00102373	7069	A
CFG00126855	7075	A
CFG00047971	7101	A
CFG00117713	7224	A
CFG00020458	7253	A
CFG00037122	7277	A
CFG00138784	7297	A
CFG00122015	7432	A
CFG00117733	7473	A
CFG00119175	7504	A
CFG00012038	7799	A
CFG00015709	7850	A
CFG00121872	8078	A
CFG00122199	8139	A
CFG00018674	8225	A
CFG00015461	8407	A
CFG00125913	8471	A
CFG00123353	8541	A
CFG00124182	8701	A
CFG00063795	8715	A
CFG00124706	8745	A
CFG00125372	8808	A
CFG00099156	8811	A
CFG00104728	8820	A
CFG00124818	8828	A
CFG00018520	8856	A
CFG00010813	9022	A
CFG00028926	9028	A
CFG00098989	9038	A
CFG00009917	9060	A
CFG00122083	9122	A
CFG00128942	9189	A
CFG00004893	9294	A
CFG00125408	9355	A
CFG00018329	9370	A
CFG00136844	9372	A
CFG00013934	9374	A
CFG00125211	9409	A
CFG00016751	9427	A
CFG00101222	9482	A
CFG00014109	9524	A
CFG00136756	9552	A
CFG00127622	9873	A
CFG00004052	9982	A
CFG00019753	10050	A
CFG00121652	10073	A
CFG00112592	10089	A
CFG00014673	10101	A
CFG00126960	10435	A
CFG00009814	10555	A
CFG00022293	10567	A
CFG00001993	10579	A
CFG00014357	10633	A
CFG00115171	10736	A
CFG00011106	10814	A
CFG00109004	10850	A
CFG00124518	10905	A
CFG00118023	10966	A
CFG00013324	10993	A
CFG00123934	11000	A
CFG00014325	11005	A
CFG00138708	11012	A
CFG00018101	11021	A
CFG00106557	11075	A
CFG00117593	11086	A
CFG00127128	11187	A
CFG00112518	11202	A
CFG00136980	11332	A
CFG00122176	22807	A
CFG00019224	22848	A
CFG00128475	23005	A
CFG00122179	23080	A
CFG00124833	23086	A
CFG00123173	23205	A
CFG00128138	23221	A
CFG00123483	23368	A
CFG00127977	23380	A
CFG00117269	23562	A
CFG00112522	25818	A
CFG00000887	25979	A
CFG00112513	26085	A
CFG00136494	26279	A
CFG00136717	26998	A
CFG00111228	27006	A
CFG00137438	27012	A
CFG00025751	27019	A
CFG00086054	27076	A
CFG00128958	27087	A
CFG00093499	27121	A
CFG00020088	27351	A
CFG00001853	29082	A
CFG00090135	29085	A
CFG00122023	29094	A
CFG00112916	29949	A
CFG00110230	29986	A
CFG00137854	43847	A
CFG00002094	51024	A
CFG00029307	51070	A
CFG00137008	51117	A
CFG00025571	51164	A
CFG00138479	51200	A
CFG00112183	51350	A
CFG00014927	51506	A
CFG00017367	51533	A
CFG00121410	51559	A
CFG00026513	51652	A
CFG00010779	51673	A
CFG00100218	51806	A
CFG00019208	51807	A
CFG00127504	53630	A
CFG00106026	53831	A
CFG00115620	53833	A
CFG00032358	53947	A
CFG00003128	54469	A
CFG00015805	54492	A
CFG00138800	54535	A
CFG00054365	54792	A
CFG00011665	54857	A
CFG00129116	55014	A
CFG00127631	55051	A
CFG00128807	55367	A
CFG00123866	55432	A
CFG00125858	55593	A
CFG00122563	55630	A
CFG00145873	55700	A
CFG00123048	55764	A
CFG00035647	55844	A
CFG00014349	55908	A
CFG00068813	56624	A
CFG00110654	56729	A
CFG00122896	56884	A
CFG00123798	56895	A
CFG00145831	57095	A
CFG00014361	57104	A
CFG00124996	57452	A
CFG00114233	57481	A
CFG00124421	57510	A
CFG00125883	57585	A
CFG00125904	57600	A
CFG00124577	57623	A
CFG00015368	58509	A
CFG00136776	59344	A
CFG00115243	63946	A
CFG00127234	64207	A
CFG00018025	64236	A
CFG00144418	64840	A
CFG00108076	65989	A
CFG00022313	79017	A
CFG00124378	79025	A
CFG00107455	79038	A
CFG00112688	79057	A
CFG00109685	79095	A
CFG00112098	79136	A
CFG00136640	79690	A
CFG00005494	79798	A
CFG00125948	79847	A
CFG00100069	79875	A
CFG00094560	79993	A
CFG00124603	80023	A
CFG00021408	80045	A
CFG00064343	80168	A
CFG00113092	80326	A
CFG00127170	80790	A
CFG00053156	80975	A
CFG00138037	81327	A
CFG00127077	81563	A
CFG00101633	81706	A
CFG00042349	83394	A
CFG00137239	83741	A
CFG00116417	83850	A
CFG00003369	84002	A
CFG00117226	84066	A
CFG00099671	84290	A
CFG00008081	84302	A
CFG00011815	84310	A
CFG00121923	84514	A
CFG00136469	84525	A
CFG00099932	84639	A
CFG00025732	84645	A
CFG00033519	84647	A
CFG00137161	84649	A
CFG00103384	84651	A
CFG00054796	84808	A
CFG00022576	84817	A
CFG00117647	84970	A
CFG00016944	84975	A
CFG00003836	84986	A
CFG00014473	85450	A
CFG00136805	89777	A
CFG00016900	90249	A
CFG00138670	90342	A
CFG00042060	90529	A
CFG00066383	90780	A
CFG00012603	90809	A
CFG00109732	90874	A
CFG00127970	91039	A
CFG00115754	92196	A
CFG00025391	93624	A
CFG00110938	114571	A
CFG00136543	114881	A
CFG00138545	115861	A
CFG00049942	116039	A
CFG00126030	116236	A
CFG00128681	116986	A
CFG00122856	117248	A
CFG00054544	118461	A
CFG00110709	121278	A
CFG00124923	124626	A
CFG00103351	124773	A
CFG00100357	126248	A
CFG00086045	127534	A
CFG00053303	127707	A
CFG00041467	128710	A
CFG00145638	132612	A
CFG00136532	132949	A
CFG00100979	137682	A
CFG00083236	137797	A
CFG00101057	138241	A
CFG00044669	138255	A
CFG00123592	140775	A
CFG00012033	143678	A
CFG00112879	145258	A
CFG00112011	146378	A
CFG00053945	147968	A
CFG00127237	148738	A
CFG00033755	149478	A
CFG00114727	151516	A
CFG00103703	153643	A
CFG00116447	153770	A
CFG00038525	153918	A
CFG00105599	158833	A
CFG00041379	159686	A
CFG00124743	161145	A
CFG00137910	161497	A
CFG00112829	162540	A
CFG00119295	166824	A
CFG00006224	167410	A
CFG00118784	169693	A
CFG00132646	196374	A
CFG00143801	199720	A
CFG00108417	203523	A
CFG00117331	221223	A
CFG00118277	222183	A
CFG00030615	254240	A
CFG00088800	255488	A
CFG00105881	255762	A
CFG00056062	259173	A
CFG00092281	266743	A
CFG00133317	283152	A
CFG00100132	283303	A
CFG00108560	283870	A
CFG00120663	283999	A
CFG00112517	284366	A
CFG00123840	284403	A
CFG00115548	284486	A
CFG00109849	284570	A
CFG00110141	285242	A
CFG00116959	285386	A
CFG00008090	285525	A
CFG00113246	285848	A
CFG00099102	285888	A
CFG00107019	286530	A
CFG00030248	317761	A
CFG00125113	333926	A
CFG00111507	338751	A
CFG00111637	339123	A
CFG00142568	339302	A
CFG00017944	339456	A
CFG00043041	339766	A
CFG00124550	339855	A
CFG00124598	340146	A
CFG00010556	340526	A
CFG00137214	340527	A
CFG00141357	340654	A
CFG00125183	342926	A
CFG00099011	352999	A
CFG00112054	360203	A
CFG00017143	373156	A
CFG00015848	374407	A
CFG00146153	374897	A
CFG00137559	377677	A
CFG00082249	377841	A
CFG00109243	378465	A
CFG00099797	387885	A
CFG00133147	388403	A
CFG00099077	388946	A
CFG00126307	389541	A
CFG00126768	389762	A
CFG00137092	390064	A
CFG00103963	390201	A
CFG00107603	390883	A
CFG00131737	390916	A
CFG00113308	390928	A
CFG00127266	392780	A
CFG00042332	399814	A
CFG00119663	399904	A
CFG00082980	399947	A
CFG00135386	401067	A
CFG00120771	401285	A
CFG00108762	404203	A
CFG00138740	440574	A
CFG00051151	440918	A
CFG00108152	448834	A
CFG00129640	474344	A
CFG00114511	643414	A
CFG00018908	643847	A
CFG00026977	644444	A
CFG00053541	644815	A
CFG00102578	646480	A
CFG00112450	646862	A
CFG00121879	654429	A
CFG00068224	728473	A
CFG00101207	730674	A
CFG00123560	148	B
CFG00113794	152	B
CFG00079505	225	B
CFG00146074	823	B
CFG00024499	947	B
CFG00022131	1459	B
CFG00126942	1460	B
CFG00128775	1759	B
CFG00111118	2846	B
CFG00007697	3384	B
CFG00006720	3728	B
CFG00112184	3848	B
CFG00102851	3882	B
CFG00102850	3886	B
CFG00014866	3983	B
CFG00127061	4340	B
CFG00125694	4439	B
CFG00018874	5493	B
CFG00127466	6097	B
CFG00111762	6274	B
CFG00099081	6753	B
CFG00002855	7423	B
CFG00127876	8243	B
CFG00126562	9149	B
CFG00064279	9314	B
CFG00110843	9333	B
CFG00019728	9942	B
CFG00128589	10014	B
CFG00122079	10307	B
CFG00123779	10749	B
CFG00137658	10901	B
CFG00002050	11067	B
CFG00128476	11129	B
CFG00107283	11211	B
CFG00028517	11343	B
CFG00144455	22933	B
CFG00125734	23224	B
CFG00138788	23507	B
CFG00137973	30814	B
CFG00009517	30846	B
CFG00116807	50508	B
CFG00017119	51058	B
CFG00137572	53832	B
CFG00016759	54540	B
CFG00128162	54869	B
CFG00125629	55116	B
CFG00028645	55160	B
CFG00124143	55716	B
CFG00125667	55870	B
CFG00124313	55929	B
CFG00027697	56301	B
CFG00137040	56302	B
CFG00001673	56997	B
CFG00018405	57127	B
CFG00123556	57662	B
CFG00015982	57758	B
CFG00008196	57864	B
CFG00112973	58531	B
CFG00113593	64066	B
CFG00064865	64210	B
CFG00122891	79623	B
CFG00122371	79631	B
CFG00112487	79735	B
CFG00101279	79755	B
CFG00015773	80700	B
CFG00128881	80704	B
CFG00012629	81857	B
CFG00032205	83546	B
CFG00027583	83719	B
CFG00112828	83896	B
CFG00098462	84560	B
CFG00125853	84708	B
CFG00137421	84958	B
CFG00010637	90550	B
CFG00123002	90864	B
CFG00125126	93343	B
CFG00002589	119467	B
CFG00144000	130574	B
CFG00035462	147700	B
CFG00032280	162989	B
CFG00144547	200403	B
CFG00128906	200942	B
CFG00123162	202915	B
CFG00114940	220001	B
CFG00127665	221092	B
CFG00115166	221409	B
CFG00143412	285126	B
CFG00112671	337879	B
CFG00145426	374928	B
CFG00120078	388121	B
CFG00099021	388533	B
CFG00127726	646254	B
CFG00085684	651872	B
CFG00119443	652968	B
CFG00017647	652	C
CFG00127724	3609	C
CFG00105600	3613	C
CFG00113072	5540	C
CFG00014250	5605	C
CFG00123235	6840	C
CFG00018873	8425	C
CFG00019123	8839	C
CFG00019672	8890	C
CFG00123745	10753	C
CFG00138830	11041	C
CFG00020769	23090	C
CFG00129014	50509	C
CFG00023195	54623	C
CFG00021183	55657	C
CFG00015014	56006	C
CFG00143024	63027	C
CFG00114964	80157	C
CFG00129019	80831	C
CFG00016612	112869	C
CFG00138030	114785	C
CFG00049994	116159	C
CFG00096415	137902	C
CFG00112670	337880	C
CFG00100205	338872	C
CFG00039069	375260	C
CFG00115413	401258	C
CFG00009542	404037	C
CFG00126396	729440	C
CFG00128597	1022	D
CFG00000761	1861	D
CFG00028475	3576	D
CFG00004686	5316	D
CFG00019948	5328	D
CFG00110776	5329	D
CFG00119708	6355	D
CFG00037364	6636	D
CFG00146263	6782	D
CFG00104607	8725	D
CFG00016825	10096	D
CFG00020919	10190	D
CFG00122877	23253	D
CFG00126783	23670	D
CFG00010375	50515	D
CFG00012034	51371	D
CFG00027796	51651	D
CFG00000015	54953	D
CFG00128324	55039	D
CFG00003312	55500	D
CFG00121507	56937	D
CFG00128971	79066	D
CFG00008033	79736	D
CFG00127513	79876	D
CFG00121921	80018	D
CFG00015662	90637	D
CFG00126993	114799	D
CFG00025360	121053	D
CFG00068656	154007	D
CFG00032307	221830	D
CFG00123709	757	E
CFG00021396	836	E
CFG00126994	996	E
CFG00031880	1203	E
CFG00125562	1213	E
CFG00022597	1390	E
CFG00124618	1781	E
CFG00023697	1977	E
CFG00126394	2054	E
CFG00006479	2321	E
CFG00006281	3091	E
CFG00022830	3150	E
CFG00127399	3190	E
CFG00011802	3251	E
CFG00125675	3309	E
CFG00018631	3612	E
CFG00127849	3685	E
CFG00014849	3836	E
CFG00015542	4193	E
CFG00023601	4200	E
CFG00126723	5228	E
CFG00019738	5327	E
CFG00128888	5393	E
CFG00123971	5431	E
CFG00020284	5716	E
CFG00018192	5931	E
CFG00128465	5955	E
CFG00007897	6059	E
CFG00127452	6119	E
CFG00119710	6347	E
CFG00138556	6354	E
CFG00124345	6498	E
CFG00026219	6515	E
CFG00125998	6596	E
CFG00002592	6648	E
CFG00104163	6741	E
CFG00127029	6775	E
CFG00005036	6788	E
CFG00011258	6880	E
CFG00127467	6885	E
CFG00124114	7057	E
CFG00028396	7096	E
CFG00128689	7358	E
CFG00004827	7411	E
CFG00138587	7572	E
CFG00006511	7919	E
CFG00015964	7991	E
CFG00126797	8036	E
CFG00006996	8417	E
CFG00043115	8467	E
CFG00129039	8720	E
CFG00019806	8935	E
CFG00023888	9097	E
CFG00021126	9107	E
CFG00146258	9410	E
CFG00127526	9507	E
CFG00138070	9525	E
CFG00020510	9637	E
CFG00123439	9774	E
CFG00018058	9813	E
CFG00121698	9816	E
CFG00125447	9871	E
CFG00122231	9969	E
CFG00017775	10054	E
CFG00003131	10146	E
CFG00027121	10269	E
CFG00017813	10483	E
CFG00125191	10606	E
CFG00004555	10664	E
CFG00000965	10671	E
CFG00124311	10797	E
CFG00121970	10885	E
CFG00143064	10923	E
CFG00010013	10970	E
CFG00016741	11010	E
CFG00143443	11097	E
CFG00110388	11103	E
CFG00023705	11236	E
CFG00126714	22800	E
CFG00123695	22873	E
CFG00009149	22876	E
CFG00122341	22978	E
CFG00011527	23011	E
CFG00124250	23043	E
CFG00018364	23155	E
CFG00122725	23197	E
CFG00121770	23198	E
CFG00108475	23204	E
CFG00016541	23516	E
CFG00109222	23568	E
CFG00125795	24138	E
CFG00019567	25879	E
CFG00099938	26747	E
CFG00122564	27042	E
CFG00122888	27101	E
CFG00110245	27230	E
CFG00137623	27241	E
CFG00124275	27348	E
CFG00022772	28989	E
CFG00007940	29071	E
CFG00121943	29110	E
CFG00022110	29880	E
CFG00128547	29940	E
CFG00012837	30851	E
CFG00026301	51018	E
CFG00013020	51068	E
CFG00122506	51132	E
CFG00017074	51388	E
CFG00017817	51566	E
CFG00126880	51571	E
CFG00128656	51582	E
CFG00142809	51602	E
CFG00119719	51611	E
CFG00128156	51714	E
CFG00128522	53981	E
CFG00000411	54331	E
CFG00048413	54491	E
CFG00143342	54499	E
CFG00029205	54765	E
CFG00127171	54806	E
CFG00123039	54915	E
CFG00126152	54972	E
CFG00124414	55236	E
CFG00124036	55278	E
CFG00003986	55347	E
CFG00019481	55571	E
CFG00025755	56650	E
CFG00014700	56902	E
CFG00010863	56910	E
CFG00127880	56951	E
CFG00019606	57002	E
CFG00022645	57532	E
CFG00013607	64343	E
CFG00124187	64645	E
CFG00124938	65977	E
CFG00122274	79572	E
CFG00119484	79660	E
CFG00122890	80012	E
CFG00124128	80150	E
CFG00018408	80306	E
CFG00127069	81554	E
CFG00122614	81579	E
CFG00012602	81608	E
CFG00125430	81614	E
CFG00127051	81671	E
CFG00027998	83640	E
CFG00013674	84188	E
CFG00004847	84267	E
CFG00007634	84365	E
CFG00017387	84947	E
CFG00006061	85013	E
CFG00123811	113251	E
CFG00138734	114885	E
CFG00124299	134510	E
CFG00007387	137492	E
CFG00103010	140838	E
CFG00138664	153339	E
CFG00129008	170506	E
CFG00123951	201626	E
CFG00019440	256356	E
CFG00051717	284098	E
CFG00137406	400073	E
CFG00127896	445571	E
CFG00009754	649125	E
CFG00126332	51	F
CFG00003603	292	F
CFG00126182	384	F
CFG00060519	578	F
CFG00111376	629	F
CFG00105445	714	F
CFG00124388	720	F
CFG00020549	821	F
CFG00000299	830	F
CFG00019294	865	F
CFG00128855	889	F
CFG00128778	896	F
CFG00007225	941	F
CFG00007474	942	F
CFG00128281	951	F
CFG00014625	978	F
CFG00118590	1025	F
CFG00054882	1116	F
CFG00127007	1119	F
CFG00102055	1161	F
CFG00127165	1479	F
CFG00138273	1509	F
CFG00007784	1525	F
CFG00010759	1536	F
CFG00122336	1540	F
CFG00128550	1783	F
CFG00127988	1875	F
CFG00125343	1999	F
CFG00060155	2120	F
CFG00019615	2214	F
CFG00145566	2350	F
CFG00025450	2519	F
CFG00010757	2730	F
CFG00008055	3185	F
CFG00021871	3192	F
CFG00110914	3454	F
CFG00122851	3455	F
CFG00011572	3460	F
CFG00016636	3485	F
CFG00144324	3681	F
CFG00000616	3687	F
CFG00127177	3694	F
CFG00125414	3936	F
CFG00023184	3953	F
CFG00017139	3998	F
CFG00021524	4043	F
CFG00121866	4064	F
CFG00145964	4076	F
CFG00124462	4089	F
CFG00124579	4090	F
CFG00003619	4358	F
CFG00125995	4481	F
CFG00015063	4599	F
CFG00015133	4600	F
CFG00020873	4615	F
CFG00020957	4673	F
CFG00125788	4686	F
CFG00128471	4689	F
CFG00137748	4735	F
CFG00043991	5193	F
CFG00119359	5229	F
CFG00125204	5253	F
CFG00126346	5286	F
CFG00124161	5351	F
CFG00004023	5357	F
CFG00124746	5411	F
CFG00136556	5469	F
CFG00019017	5501	F
CFG00121594	5580	F
CFG00023296	5861	F
CFG00027409	5870	F
CFG00012735	5918	F
CFG00122793	5934	F
CFG00127273	5962	F
CFG00123642	5981	F
CFG00087796	5984	F
CFG00126999	6001	F
CFG00016165	6185	F
CFG00007524	6423	F
CFG00060297	6614	F
CFG00127103	6670	F
CFG00121622	6675	F
CFG00122612	6773	F
CFG00123292	6780	F
CFG00005491	6845	F
CFG00127121	6850	F
CFG00128357	6872	F
CFG00026658	7095	F
CFG00002756	7165	F
CFG00127764	7175	F
CFG00125659	7184	F
CFG00125747	7227	F
CFG00103627	7268	F
CFG00124172	7342	F
CFG00136454	7564	F
CFG00122320	7690	F
CFG00023428	7743	F
CFG00022741	7756	F
CFG00137529	7922	F
CFG00093663	8324	F
CFG00121933	8440	F
CFG00128712	8559	F
CFG00018139	8678	F
CFG00126008	8737	F
CFG00129141	8754	F
CFG00126526	8773	F
CFG00125142	8886	F
CFG00013196	8915	F
CFG00137202	9025	F
CFG00025093	9128	F
CFG00110001	9140	F
CFG00127083	9306	F
CFG00125497	9391	F
CFG00014269	9399	F
CFG00123724	9451	F
CFG00123922	9555	F
CFG00122446	9583	F
CFG00125597	9618	F
CFG00118288	9636	F
CFG00023921	9685	F
CFG00025482	9749	F
CFG00024389	9841	F
CFG00137848	9847	F
CFG00098745	9859	F
CFG00128425	9867	F
CFG00137563	9877	F
CFG00017628	9892	F
CFG00125515	9897	F
CFG00119026	10049	F
CFG00126111	10093	F
CFG00019316	10120	F
CFG00029301	10159	F
CFG00122817	10165	F
CFG00115894	10219	F
CFG00127667	10247	F
CFG00125538	10282	F
CFG00124649	10299	F
CFG00024260	10447	F
CFG00025060	10549	F
CFG00125322	10561	F
CFG00126171	10605	F
CFG00118938	10643	F
CFG00124082	10678	F
CFG00142097	10695	F
CFG00125745	10723	F
CFG00011576	10730	F
CFG00126112	10745	F
CFG00124440	10943	F
CFG00123671	10964	F
CFG00015846	10972	F
CFG00010106	10981	F
CFG00128786	11108	F
CFG00125509	11260	F
CFG00126742	11274	F
CFG00127520	11320	F
CFG00126199	11325	F
CFG00001472	11341	F
CFG00122275	22803	F
CFG00088608	22822	F
CFG00017012	22929	F
CFG00126654	23022	F
CFG00125969	23075	F
CFG00125508	23081	F
CFG00127024	23118	F
CFG00053530	23196	F
CFG00004094	23203	F
CFG00122005	23243	F
CFG00127505	23333	F
CFG00009767	23394	F
CFG00125246	23586	F
CFG00121993	23654	F
CFG00125651	25929	F
CFG00125569	25998	F
CFG00122800	26003	F
CFG00125161	26057	F
CFG00028113	26268	F
CFG00122284	26286	F
CFG00020466	26608	F
CFG00016977	27018	F
CFG00128785	27102	F
CFG00120738	27292	F
CFG00022564	28951	F
CFG00002835	28969	F
CFG00123862	28972	F
CFG00127097	29068	F
CFG00125148	29883	F
CFG00138474	30817	F
CFG00008240	50804	F
CFG00125676	50810	F
CFG00000932	50999	F
CFG00128363	51014	F
CFG00123408	51030	F
CFG00143366	51280	F
CFG00008198	51315	F
CFG00127984	51320	F
CFG00145836	51366	F
CFG00125561	51626	F
CFG00122749	51752	F
CFG00128728	51808	F
CFG00024679	54554	F
CFG00129087	54906	F
CFG00124089	54928	F
CFG00137114	55119	F
CFG00096311	55120	F
CFG00018128	55140	F
CFG00016673	55163	F
CFG00123727	55171	F
CFG00138302	55175	F
CFG00123350	55193	F
CFG00122049	55233	F
CFG00121846	55248	F
CFG00138227	55333	F
CFG00125638	55601	F
CFG00126119	55647	F
CFG00019656	55905	F
CFG00025929	56270	F
CFG00126400	56474	F
CFG00125267	56983	F
CFG00121205	57107	F
CFG00007125	57542	F
CFG00142381	57670	F
CFG00120370	57700	F
CFG00123959	58191	F
CFG00142180	58475	F
CFG00075994	58478	F
CFG00035845	58516	F
CFG00002665	58527	F
CFG00124314	59349	F
CFG00122016	64132	F
CFG00125462	64215	F
CFG00127746	64682	F
CFG00027016	65108	F
CFG00124705	65986	F
CFG00125434	79132	F
CFG00125876	79139	F
CFG00122547	79158	F
CFG00017663	79178	F
CFG00005132	79365	F
CFG00009360	79634	F
CFG00128501	79677	F
CFG00025584	79719	F
CFG00005995	79723	F
CFG00124185	79813	F
CFG00003185	80007	F
CFG00127777	80114	F
CFG00023216	80746	F
CFG00020066	81037	F
CFG00126012	81688	F
CFG00019269	83451	F
CFG00128485	83548	F
CFG00124469	83666	F
CFG00129029	83746	F
CFG00021502	83787	F
CFG00089062	84138	F
CFG00001902	84255	F
CFG00096825	84417	F
CFG00019383	84842	F
CFG00025757	92400	F
CFG00016043	92579	F
CFG00124912	96764	F
CFG00115825	113189	F
CFG00117748	114548	F
CFG00007327	116441	F
CFG00083991	126074	F
CFG00018524	143384	F
CFG00028190	148867	F
CFG00019607	150684	F
CFG00136995	151636	F
CFG00122213	170384	F
CFG00006303	171586	F
CFG00103901	192111	F
CFG00011257	200312	F
CFG00105899	203100	F
CFG00017132	221294	F
CFG00034402	283337	F
CFG00123757	283537	F
CFG00078259	284021	F
CFG00123444	285203	F
CFG00122507	285331	F
CFG00126132	285346	F
CFG00128220	285590	F
CFG00144215	339457	F
CFG00029004	548645	F
CFG00023942	653566	F

## Sheet: Enrichment analysis
				Pvalue						Overlap						LocusLinkID
GeneSetID	GeneSetName	Source	Figure_2	A	B	C	D	E	F	A	B	C	D	E	F	A	B	C	D	E	F	ReferenceLength
75100	epidermis development	GO_process		1.20213e-08	0.000204445	1	1	0.778635	0.734181	19	6	0	0	1	2	29949;1308;4935;1832;5317;27006;7053;127534;196374;25818;846;5275;1828;2125;242;3849;51350;1475;51806	84560;3882;9314;3848;53832;9333			4193	5351;1999	94
78183	Ectoderm development	GO_process		9.27682e-08	0.000392598	0.258355	1	0.503073	0.792426	19	6	1	0	2	2	29949;1308;4935;1832;5317;27006;7053;127534;196374;25818;846;5275;1828;2125;242;3849;51350;1475;51806	84560;3882;9314;3848;53832;9333	652		4193;2054	5351;1999	106
537885	tissue development	GO_process		3.83936e-06	0.021849	0.144727	1	0.737165	0.899773	27	6	2	0	3	4	29949;7075;1308;4935;1832;3952;6910;92;265;3956;80326;5317;27006;7053;3195;127534;196374;25818;846;5275;1828;2125;242;3849;51350;1475;51806	84560;3882;9314;3848;53832;9333	8839;652		23043;4193;2054	5351;4089;3953;1999	240
63096	desmosome	GO_localization		4.34705e-06	0.00507475	1	1	1	0.28394	6	2	0	0	0	1	1832;5317;11187;1823;1828;2125	5493;3728				5411	12
64841	acylglycerol O-acyltransferase activity	GO_function		4.34705e-06	1	1	1	1	1	6	0	0	0	0	0	10555;80168;158833;57104;84649;56895						12
437231	Intermediate filament binding protein	PantherMolecularFunction		1.58468e-05	1	1	1	1	1	4	0	0	0	0	0	8139;5317;11187;2125						5
34940	PPAR-alpha targets (Haynor 2004)	Literature	1	2.71434e-06	1	1	1	1	1	5	0	0	0	0	0	6555;345;1582;5465;3158						7
534766	lipid metabolic process	GO_process		3.92274e-05	0.804184	0.0849715	0.834697	0.15863	0.99437	47	4	4	1	13	8	79993;10555;80168;9524;388;59344;6258;25979;84647;11000;8856;344;345;114881;3952;1582;4952;9370;3248;2583;56729;53630;158833;84002;56624;7069;26279;5465;3158;57104;84649;153;2053;11332;6095;23205;6785;340654;83394;9374;846;1576;5742;53947;54857;56895;242	225;10901;11343;30814	338872;80831;11041;5605	55500	4200;7358;10671;56910;9107;6347;284098;84188;114885;3612;22876;81579;8720	2519;1119;3953;6850;7342;80114;5286;51	602
537936	triacylglycerol metabolic process	GO_process		4.84933e-05	1	1	1	1	1	6	0	0	0	0	0	80168;345;158833;57104;84649;6095						17
468297	Keratin filaments	GeneGo		0.000104106	0.0247121	1	1	1	1	7	2	0	0	0	0	1832;7277;5602;51807;5317;2125;3849	3848;5493					27
438687	Regulation of vasoconstriction, dilation	PantherBiologicalProcess		0.000169907	1	1	1	1	1	7	0	0	0	0	0	187;5026;6338;6340;7432;1582;153						29
438235	Lipid, fatty acid and steroid metabolism	PantherBiologicalProcess		0.000176495	0.703307	0.305176	0.690193	0.438695	0.922569	33	3	2	1	7	7	79993;10555;80168;7101;6258;1544;11000;416;646480;344;345;114881;1582;9370;3248;158833;56624;7069;26279;5465;3158;57104;84649;643414;11332;6785;340654;83394;1576;285848;53947;54857;56895	225;11343;30814	3613;80831	55500	7358;10671;56910;9107;114885;3612;22876	55163;1119;54928;84255;5286;5469;51	396
438107	Fatty acid metabolism	PantherBiologicalProcess		0.000273584	1	1	1	1	0.688064	12	0	0	0	0	2	79993;80168;1544;11000;1582;9370;158833;57104;84649;11332;6785;285848					55163;51	86
535050	monocarboxylic acid metabolic process	GO_process		0.000314506	0.345105	0.134188	1	0.297477	0.953377	22	3	2	0	5	3	79993;10993;9524;59344;2538;84647;11000;3952;1582;9370;3248;56729;158833;5465;11332;2875;23205;6785;9374;1576;5742;242	225;10901;30814	338872;5605		4200;10797;7358;84188;81579	3953;92579;51	229
659049	Chr19:55000001-60000000	Chromosome regions		0.00040244	0.0579322	1	1	1	1	8	2	0	0	0	0	342926;284366;43847;11202;2109;26085;25818;11012	81857;79735					43
69575	O-acyltransferase activity	GO_function		0.000408754	1	1	1	1	1	6	0	0	0	0	0	10555;80168;158833;57104;84649;56895						24
437227	Intermediate filament	PantherMolecularFunction		0.00055513	0.00781048	1	1	1	1	8	3	0	0	0	0	8139;1674;5317;11187;196374;2125;3849;51350	3886;3882;3848					45
532370	acylglycerol metabolic process	GO_process		0.00065026	1	1	1	1	1	6	0	0	0	0	0	80168;345;158833;57104;84649;6095						26
63027	cornified envelope	GO_localization		0.00072496	1	1	1	1	1	3	0	0	0	0	0	1832;3713;2125						5
534046	glycerolipid metabolic process	GO_process		0.000806305	1	1	1	1	1	6	0	0	0	0	0	80168;345;158833;57104;84649;6095						27
534029	glycerol ether metabolic process	GO_process		0.000806305	1	1	1	1	1	6	0	0	0	0	0	80168;345;158833;57104;84649;6095						27
660708	ChrX:1-5000000	Chromosome regions		0.00085147	1	1	1	1	1	4	0	0	0	0	0	9189;286530;416;8225						11
533760	fatty acid metabolic process	GO_process		0.00088547	0.198336	0.0807378	1	0.503498	0.991264	17	3	2	0	3	1	79993;9524;59344;84647;11000;3952;9370;3248;56729;158833;5465;11332;23205;6785;9374;5742;242	225;10901;30814	338872;5605		4200;84188;81579	51	169
535569	neutral lipid metabolic process	GO_process		0.000989727	1	1	1	1	1	6	0	0	0	0	0	80168;345;158833;57104;84649;6095						28
221192	Neuroactive ligand-receptor interaction	Kegg		0.00101034	0.0699649	0.383501	1	1	0.991744	17	4	1	0	0	1	4923;2560;187;4985;5026;8811;7253;2898;5739;6755;286530;6869;3952;2897;9294;153;9038	6753;152;148;2846	5540			3953	171
220827	Adipocytokine signaling pathway	Kegg		0.00114737	1	1	1	1	0.751977	8	0	0	0	0	1	2538;6258;8471;3952;9370;5602;5465;7297					3953	50
437915	Blood circulation and gas exchange	PantherBiologicalProcess		0.00114737	1	1	1	1	1	8	0	0	0	0	0	187;5026;6338;6340;7432;1582;2244;153						50
465061	PPAR signaling pathway	Kegg		0.00115769	1	1	1	1	0.662744	7	0	0	0	0	1	364;6258;345;1582;9370;5465;3158					51	39
483272	DIACYLGLYCEROL O-ACYLTRANSFERASE	PantherFamilies		0.00140399	1	1	1	1	1	3	0	0	0	0	0	80168;158833;84649						6
476449	FOLLISTATIN	PantherFamilies		0.00140399	1	1	1	1	1	3	0	0	0	0	0	404203;11005;56884						6
201258	Diacylglycerol acyltransferase	Interpro		0.00140399	1	1	1	1	1	3	0	0	0	0	0	80168;158833;84649						6
537930	triacylglycerol biosynthetic process	GO_process		0.00140399	1	1	1	1	1	3	0	0	0	0	0	80168;158833;84649						6
66528	diacylglycerol O-acyltransferase activity	GO_function		0.00140399	1	1	1	1	1	3	0	0	0	0	0	80168;158833;84649						6
662726	Arachidonic Acid Metabolism (1btl8)	IngenuityPathways		0.00149285	0.0807747	0.136048	1	0.565025	1	8	2	1	0	1	0	1544;84647;26279;2053;373156;1576;5742;242	10901;30814	8839		81579		52
436844	Acyltransferase	PantherMolecularFunction		0.00169468	0.510405	1	1	0.35121	0.635596	10	1	0	0	2	2	79993;10555;80168;158833;57104;84649;7053;6785;285848;56895	9333			4200;284098	6872;5229	78
468380	Prostaglandin 2 biosynthesis and metabolism	GeneGo		0.00172331	1	1	1	1	0.303608	4	0	0	0	0	1	59344;3248;5742;242					10549	13
437847	Acyl-CoA metabolism	PantherBiologicalProcess		0.00172331	1	1	1	1	1	4	0	0	0	0	0	80168;158833;84649;11332						13
502203	WD40 PROTEIN-RELATED	PantherSubFamilies		0.00181909	1	1	1	1	1	2	0	0	0	0	0	284403;23005						2
491816	SERINE PROTEASE-RELATED	PantherFamilies		0.00184857	1	1	0.174817	0.652613	1	9	0	0	1	1	0	284366;43847;11202;5639;80975;79057;26085;25818;11012			5328	5327		66
662838	Linoleic Acid Metabolism (1bu5k)	IngenuityPathways		0.0020604	0.253485	0.0859822	1	0.400576	1	6	1	1	0	1	0	59344;1544;84647;26279;1576;242	30814	8839		81579		32
63482	intermediate filament	GO_localization		0.00216043	5.77788e-07	0.143325	1	1	0.784336	8	7	1	0	0	1	8139;1674;1832;5317;196374;2125;3849;51350	3886;162989;3882;337879;3848;83896;5493	337880			5411	55
438759	Synaptic transmission	PantherBiologicalProcess		0.00240111	0.409245	1	1	0.442374	1	15	2	0	0	3	0	2560;4985;5026;1621;627;2898;339302;10814;2897;55014;3749;285242;153;9482;1740	285126;30846			1213;22800;2054		154
63485	intermediate filament cytoskeleton	GO_localization		0.00242861	6.55478e-07	0.145738	1	1	0.457184	8	7	1	0	0	2	8139;1674;1832;5317;196374;2125;3849;51350	3886;162989;3882;337879;3848;83896;5493	337880			5411;9636	56
437567	Oxygenase	PantherMolecularFunction		0.00242861	1	1	1	1	0.457184	8	0	0	0	0	2	1621;2327;1544;121278;1582;53630;1576;5742					5351;84842	56
532415	alcohol biosynthetic process	GO_process		0.00246526	1	1	1	1	0.130289	5	0	0	0	0	2	10993;2538;5372;2875;1576					3953;92579	23
437275	Lipase	PantherMolecularFunction		0.00274054	0.0627847	1	1	1	1	7	2	0	0	0	0	344;56624;26279;57104;643414;340654;285848	11343;30814					45
533045	Cellular lipid metabolic process	GO_process	2	1.73878e-05	0.853409	0.173094	0.784129	0.193698	0.974896	43	3	3	1	11	8	79993;10555;80168;9524;388;59344;6258;25979;84647;11000;8856;345;114881;3952;1582;4952;9370;3248;2583;56729;53630;158833;84002;56624;26279;5465;3158;57104;84649;153;2053;11332;6095;23205;6785;83394;9374;846;1576;5742;53947;56895;242	225;10901;30814	338872;11041;5605	55500	4200;7358;10671;9107;284098;84188;114885;3612;22876;81579;8720	2519;1119;3953;6850;7342;80114;5286;51	515
43926	Homeobox	Interpro		0.00297278	1	1	0.309848	1	0.971414	13	0	0	1	0	1	3237;5460;3228;10736;145258;3110;8820;3215;4009;9355;4223;3195;84525			5316		23394	127
659007	Chr18:55000001-60000000	Chromosome regions		0.00307385	1	1	1	0.213137	0.341342	4	0	0	0	1	1	339302;5273;5275;89777				9525	3998	15
658933	Chr16:77500001-82500000	Chromosome regions		0.00307385	1	1	1	1	1	4	0	0	0	0	0	80790;8139;4094;53630						15
659048	Chr19:52500001-57500000	Chromosome regions		0.00323419	0.0419904	1	1	1	0.906919	10	3	0	0	0	1	284366;51070;43847;11202;5639;2109;8541;26085;25818;11012	30846;81857;79735				951	85
66843	endopeptidase activity	GO_function		0.00326847	0.645074	0.493982	0.152813	0.181215	0.337945	20	2	1	2	6	8	79875;4224;147968;5694;11086;8078;284366;9028;43847;11202;9427;643847;80975;7064;8745;26085;840;25818;84290;11012	64066;823	10753	5328;1861	9097;9507;836;5327;10269;8720	11274;8754;203100;629;23203;1540;10730;1509	240
83627	Matrix: V$MTATA_B	Transcription Factor Motifs (TRANSFAC)		0.0036284	1	1	1	0.329477	1	5	0	0	0	1	0	2355;3237;2538;4094;6095				2321		25
476559	GALECTIN	PantherFamilies		0.00368681	1	1	1	1	1	3	0	0	0	0	0	3956;29094;3960						8
55990	Galectin, galactose-binding lectin	Interpro		0.00368681	1	1	1	1	1	3	0	0	0	0	0	3956;29094;3960						8
662839	LPS IL-1 Mediated Inhibition of RXR Function (1jzau)	IngenuityPathways		0.00378054	1	1	0.255133	0.802258	0.769664	11	0	0	1	1	2	2327;11000;8856;344;5465;3158;373156;23205;7850;1576;9060			50515	6885	4615;51	101
534311	hormone metabolic process	GO_process		0.0038344	1	1	1	0.752209	0.911997	10	0	0	0	1	1	6258;121278;9427;56729;54535;26085;153;1576;221223;51200				7358	3953	87
79139	regulation of cell volume	GO_process		0.00396188	1	1	1	1	0.359438	4	0	0	0	0	1	364;51652;5348;846					10723	16
437611	Protease	PantherMolecularFunction		0.00430197	0.320826	0.592362	0.604801	0.232869	0.638599	24	4	1	1	7	8	162540;4224;147968;55593;5694;11086;8078;284366;55432;9028;43847;11202;9427;91039;643847;80975;7064;8745;26085;840;25818;51200;84290;11012	200942;64066;55160;823	10753	5328	9097;80150;9507;836;5327;10269;8720	51752;11274;8754;203100;629;23203;10730;1509	315
72786	keratinocyte differentiation	GO_process		0.0044157	0.286876	1	1	1	0.26983	6	1	0	0	0	2	5026;11202;3713;9982;5742;51806	3848				1999;5934	37
66148	chymotrypsin activity	GO_function		0.00448175	1	1	0.132846	0.543572	0.744946	7	0	0	1	1	1	284366;43847;11202;80975;26085;25818;11012			5328	5327	629	49
71272	serine-type endopeptidase inhibitor activity	GO_function		0.00448175	1	1	1	1	1	7	0	0	0	0	0	84651;404203;5273;11005;5275;89777;56884						49
103169	chromosome 19	Chromosomes		0.00469598	0.000114134	0.000204033	0.537577	0.999524	0.999996	40	16	8	2	2	3	9524;646862;390916;147968;342926;6795;5739;284366;284403;1613;344;51070;43847;11202;5639;2109;390928;91039;5348;56729;9294;115861;7064;8541;58509;7297;126248;390883;199720;26085;5989;10567;27076;27006;63946;55908;25818;11012;3960;374897	56301;388533;374928;162989;9149;80700;30846;93343;81857;79735;83546;57662;54869;22933;147700;11129	56006;404037;8425;3609;54623;729440;50509;5605	5329;8725	649125;10054	951;30817;126074	613
171850	apical junction complex	GO_localization		0.00502455	0.010443	1	1	1	0.400451	7	3	0	0	0	2	1832;5317;11187;23562;1823;1828;2125	55870;5493;3728				5411;1525	50
62708	apicolateral plasma membrane	GO_localization		0.00502455	0.010443	1	1	1	0.400451	7	3	0	0	0	2	1832;5317;11187;23562;1823;1828;2125	55870;5493;3728				5411;1525	50
69778	oxidoreductase activity, acting on single donors with incorporation of molecular oxygen	GO_function		0.00514001	1	1	1	1	0.528594	5	0	0	0	0	1	2327;59344;53630;5742;242					5351	27
438063	Ectoderm development	PantherBiologicalProcess		0.00527219	0.817143	1	1	0.972594	0.99993	25	2	0	0	2	1	1271;3237;3228;1674;1308;627;3110;284366;2046;90249;3215;1855;646480;11202;11075;9355;8541;8828;3195;196374;11012;2125;83741;3849;51350	3848;3983			1390;3091	151636	338
489611	ENVOPLAKIN	PantherFamilies		0.0053026	0.0269971	1	1	1	1	2	1	0	0	0	0	1832;2125	5493					3
501473	TRANSMEMBRANE GAMMA-CARBOXYGLUTAMIC ACID PROTEIN	PantherSubFamilies		0.0053026	1	1	1	1	1	2	0	0	0	0	0	5639;79057						3
381657	ADENOSINE DIPHOSPHATASE	PantherSubFamilies		0.0053026	1	1	1	1	1	2	0	0	0	0	0	377841;954						3
47703	Interleukin-1 receptor, type I and type II	Interpro		0.0053026	1	1	1	1	1	2	0	0	0	0	0	8808;7850						3
44245	Transcription elongation factor S-II	Interpro		0.0053026	1	1	1	1	1	2	0	0	0	0	0	6919;6920						3
43781	Pyrrolo-quinoline quinone	Interpro		0.0053026	1	1	1	1	1	2	0	0	0	0	0	132949;126248						3
66848	endopeptidase inhibitor activity	GO_function		0.00533664	1	1	1	0.708932	0.883513	9	0	0	0	1	1	84651;404203;26998;5273;11005;5275;89777;56884;1475				7057	720	77
538070	very-long-chain fatty acid metabolic process	GO_process		0.00535617	0.0788464	1	1	1	0.221555	3	1	0	0	0	1	9524;11000;23205	225				51	9
71275	serine-type peptidase activity	GO_function		0.00665711	1	1	0.0300944	0.44059	0.734181	10	0	0	2	2	2	284366;9028;43847;11202;91039;80975;26085;9372;25818;11012			5328;1861	5327;8720	203100;629	94
71945	transferase activity, transferring acyl groups	GO_function		0.00673847	0.631947	1	0.2724	0.826201	0.805113	11	1	0	1	1	2	79993;10555;80168;11000;158833;3158;1431;57104;84649;7053;56895	9333		114799	284098	55140;6872	109
534760	lipid biosynthetic process	GO_process		0.0067655	1	0.492527	0.504276	0.526864	0.962195	19	0	1	1	4	3	79993;10555;80168;59344;3952;1582;2583;56729;158833;84002;3158;84649;153;6785;846;5742;53947;56895;242		11041	55500	10671;284098;84188;3612	1119;7342;5286	239
468379	Prostaglandin 1 biosynthesis and metabolism	GeneGo		0.00741138	1	1	1	1	1	3	0	0	0	0	0	3248;9374;5742						10
72173	trypsin activity	GO_function		0.00770078	1	1	0.1454	0.578767	0.438606	7	0	0	1	1	2	284366;43847;11202;80975;26085;25818;11012			5328	5327	203100;629	54
71258	serine hydrolase activity	GO_function		0.00827295	1	1	0.0318861	0.456618	0.749923	10	0	0	2	2	2	284366;9028;43847;11202;91039;80975;26085;9372;25818;11012			5328;1861	5327;8720	203100;629	97
79503	circulation	GO_process		0.00875226	1	0.393965	1	1	1	15	0	1	0	0	0	1674;6338;8078;6340;344;7432;3739;3952;2244;5348;285242;153;2053;4223;5742		5540				177
203716	Peptidase, trypsin-like serine and cysteine	Interpro		0.00883984	1	1	0.182017	0.668967	0.568629	8	0	0	1	1	2	10555;284366;43847;11202;80975;26085;25818;11012			5328	5327	203100;629	69
464985	Ether lipid metabolism	Kegg		0.00921458	0.166903	1	1	0.273618	1	4	1	0	0	1	0	10555;84647;26279;56895	30814			81579		20
221142	Linoleic acid metabolism	Kegg		0.00921458	0.166903	1	1	0.273618	1	4	1	0	0	1	0	1544;84647;26279;1576	30814			81579		20
437407	Other cell junction protein	PantherMolecularFunction		0.00921458	0.166903	1	1	1	1	4	1	0	0	0	0	5317;11187;1823;1828	84708					20
534247	hexose biosynthetic process	GO_process		0.00921458	1	1	1	1	0.103125	4	0	0	0	0	2	10993;2538;5372;2875					3953;92579	20
660565	Chr9:137500001-142500000	Chromosome regions		0.00934185	1	1	1	1	0.331023	6	0	0	0	0	2	377841;10555;360203;954;29085;9022					23203;79813	43
438335	Nerve-nerve synaptic transmission	PantherBiologicalProcess		0.00937734	1	1	1	1	1	7	0	0	0	0	0	2560;5026;627;2898;2897;285242;153						56
70559	protease inhibitor activity	GO_function		0.00938181	1	1	1	0.739945	0.904271	9	0	0	0	1	1	84651;404203;26998;5273;11005;5275;89777;56884;1475				7057	720	84
202338	Homeodomain-like	Interpro		0.00965846	0.807388	1	0.0944003	0.944064	0.95958	15	1	0	2	1	2	159686;3237;5460;93624;3228;10736;145258;3110;8820;3215;4009;9355;4223;3195;84525	55929		51651;5316	8467	64215;23394	179
60724	Rhodopsin-like GPCR superfamily	Interpro		0.00975131	0.114633	0.552884	1	1	1	21	5	1	0	0	0	4923;187;81327;4985;643;2652;8811;7253;5739;6755;286530;6869;338751;53831;390201;9294;80045;390883;153;9038;390064	651872;6753;152;148;2846	5540				283
438347	Neuronal activities	PantherBiologicalProcess		0.00977652	0.557441	0.597054	1	0.573187	0.999878	23	3	1	0	5	1	4923;2560;4985;5026;1621;627;2898;6869;339302;5368;3739;10814;9427;4952;2897;55014;3749;8745;285242;153;9038;9482;1740	285126;30846;10307	5540		1213;9637;1390;22800;2054	9749	319
437175	Homeobox transcription factor	PantherMolecularFunction		0.00995902	1	1	0.285096	1	0.959926	11	0	0	1	0	1	3237;5460;3228;145258;3110;8820;3215;4009;9355;4223;3195			5316		10745	115
217007	extracellular region	GO_localization		0.0244892	0.913743	0.00962131	0.252353	0.904393	0.897618	50	5	7	4	10	19	79875;29949;4224;148738;1621;7253;1308;1775;627;1773;284366;84647;954;344;6035;5368;7432;5950;345;43847;11202;3952;27121;3484;5639;9370;2244;79057;56729;4238;115861;26279;265;26085;3956;80326;3159;27006;9982;26998;7473;2875;124626;7850;25818;84639;11005;11012;254240;10850	220001;7423;64066;57758;30814	404037;8425;338872;80831;8839;50509;5605	5328;5329;3576;6355	11010;9507;6354;2321;7057;5327;6347;5228;2054;81579	942;8754;6423;2214;3455;5351;1116;10447;203100;3953;2350;629;3485;58191;9636;64132;714;720;1509	886
490153	INTERMEDIATE FILAMENT	PantherFamilies		0.077316	0.00486021	1	1	1	1	4	3	0	0	0	0	1674;196374;3849;51350	3886;3882;3848					38
488251	UROKINASE PLASMINOGEN ACTIVATOR SURFACE RECEPTOR-RELATED	PantherFamilies		0.083575	1	1	0.00578786	1	1	1	0	0	1	0	0	27076			5329			2
43924	Intermediate filament protein	Interpro		0.0896933	0.00561831	1	1	1	1	4	3	0	0	0	0	1674;196374;3849;51350	3886;3882;3848					40
436996	Cytoskeletal protein	PantherMolecularFunction		0.091584	0.00337429	0.6825	0.694833	0.956166	0.212454	23	10	1	1	3	14	392780;8139;51164;1674;1773;4649;51673;7277;27019;55700;51807;5317;8701;11187;3713;196374;5413;8407;64236;1778;2125;3849;51350	200942;3886;1759;3882;3848;84708;10749;3983;147700;3728	6840	10096	10671;1781;649125	9399;51626;3936;4735;59349;23022;10093;5357;10120;5962;1783;830;4599;4600	401
221060	Glycerophospholipid metabolism	Kegg		0.11706	0.331154	1	0.00712167	0.505456	0.706701	4	1	0	2	1	1	10555;84647;26279;56895	30814		55500;114799	81579	1119	44
438243	Macrophage-mediated immunity	PantherBiologicalProcess		0.130693	1	1	0.167556	1	0.00741392	5	0	0	1	0	6	29949;153;84639;254240;10850			3576		3454;2214;6773;58191;284021;4481	63
659491	Chr3:120000001-125000000	Chromosome regions		0.1346	1	1	1	0.381064	0.000137803	3	0	0	0	1	6	8856;846;1475				3836	942;83666;941;56983;151636;54554	30
658465	Chr1:150000001-155000000	Chromosome regions		0.143092	0.00678289	1	1	1	1	6	4	0	0	0	0	90780;11000;5313;3713;284486;448834	55870;6274;57127;6097					83
660080	Chr6:132500001-137500000	Chromosome regions		0.147381	0.135891	1	1	0.00187851	1	2	1	0	0	3	0	340146;9038	53832			8417;9774;54806		16
217244	Activation of MAPKK activity	GO_process	3	0.00284534	1	1	1	0.419477	0.239097	6	0	0	0	1	2	4923;369;643;56729;9294;2004				6885	5580;23118	34
70631	Protein kinase CK2 activity	GO_function	4	1	0.000243301	1	1	1	1	0	2	0	0	0	0		1460;1459					3
468340	NHEJ mechanisms of DSBs repair	GeneGo	5	1	0.000449601	1	1	1	1	0	3	0	0	0	0		1460;22933;1459					17
534748	leukocyte migration	GO_process		0.226594	1	1	0.000158204	0.194842	0.744767	6	0	0	4	3	2	4985;643;6869;5368;7432;9294			5328;5329;3576;6355	6354;7057;6347	6850;58191	96
659493	Chr3:122500001-127500000	Chromosome regions		0.241343	1	1	1	0.046841	0.00274553	2	0	0	0	2	4	846;1475				3836;114885	942;83666;151636;54554	22
50114	Adrenergic receptor	Interpro		0.263273	0.00166316	1	1	1	1	1	2	0	0	0	0	153	152;148					7
437707	Structural protein	PantherMolecularFunction		0.272247	0.00650041	0.206215	1	1	1	5	4	1	0	0	0	1674;265;196374;3849;51350	3886;3882;3848;3983	337880				82
63151	endoplasmic reticulum	GO_localization		0.274382	0.984522	1	0.37397	0.0114615	0.00277748	22	1	0	2	14	23	84514;4923;80168;9524;4985;2327;64840;2538;7253;1775;1544;25979;9427;1582;158833;84649;6785;9482;1576;5742;1388;11005	10749		6782;1861	29940;9871;5955;10970;10483;27348;10269;22800;284098;11236;3309;29880;23011;8720	10299;821;28972;5861;6780;3998;5351;7095;55233;64215;10282;3953;7922;6185;30817;4043;9451;7184;6845;4599;79139;51014;50999	447
63065	cytoskeleton	GO_localization		0.276694	0.000471808	0.529802	0.84602	0.873384	0.354697	30	15	2	1	7	19	392780;8139;51164;22848;1674;1832;6795;4649;84986;7277;27019;7297;388403;51807;5317;8701;11187;10579;867;3713;5774;196374;1823;9482;64236;1778;1828;2125;3849;51350	55870;3886;162989;3882;337879;8243;3848;83896;10749;3983;22933;5493;147700;3728;23224	6840;337880	10096	23043;80306;10671;1781;1977;996;10664	4689;5411;9555;6780;55233;4089;889;9859;1540;4735;9636;23022;10093;5357;10120;5962;1783;830;5870	625
64911	adrenoceptor activity	GO_function		0.294751	0.00220445	1	1	1	1	1	2	0	0	0	0	153	152;148					8
74722	behavior	GO_process		0.29695	0.972621	0.669269	9.33462e-05	0.739452	0.983168	19	1	1	7	5	5	4985;1621;643;8811;5739;286530;6869;5368;7432;10814;3952;2244;390201;9294;29082;285242;27076;846;10850	152	5540	5328;5329;3576;10190;221830;1861;6355	3251;6354;3685;7057;6347	28972;384;629;6850;58191	387
65033	Alpha-adrenergic receptor activity	GO_function	6	1	0.000483721	1	1	1	1	0	2	0	0	0	0		152;148					4
525501	BTB/POZ-like	Interpro		0.306727	1	1	1	1	0.00909843	6	0	0	0	0	8	8139;79798;3739;27012;3749;23221					65986;7690;25998;55175;59349;9841;29068;57542	107
171814	integral to organelle membrane	GO_localization		0.320735	1	0.171849	0.177224	1	0.00231338	4	0	1	1	0	7	9409;51024;2583;53947		11041	50515		28972;7922;4358;51280;5193;9583;79139	67
530872	Cytoskeletal part	GO_localization	7	0.340477	0.000243476	0.679708	0.692057	0.954538	0.410629	19	12	1	1	3	12	8139;51164;22848;1674;1832;6795;4649;7277;27019;388403;51807;5317;8701;10579;196374;1778;2125;3849;51350	55870;3886;162989;3882;337879;8243;3848;83896;10749;22933;5493;147700	337880	10096	1781;996;10664	5411;9555;6780;55233;4089;9859;4735;10093;10120;1783;830;5870	398
477215	INTERFERON/INTERLEUKIN RECEPTOR	PantherFamilies		0.324886	0.0788464	1	1	1	0.00151793	1	1	0	0	0	3	53833	53832				3454;3455;3460	9
481683	SYNTAXIN	PantherFamilies		0.324886	1	1	1	0.00834754	1	1	0	0	0	2	0	55014				8417;2054		9
659044	Chr19:45000001-50000000	Chromosome regions		0.325128	0.0677702	0.00757648	0.127775	1	1	3	2	2	1	0	0	10567;27076;63946	162989;9149	56006;8425	5329			47
74287	chemotaxis	GO_process		0.333602	1	1	0.003468	0.458636	0.942675	11	0	0	4	4	3	4985;643;5739;286530;6869;5368;7432;390201;9294;27076;10850			5328;5329;3576;6355	6354;3685;7057;6347	629;6850;58191	219
72876	taxis	GO_process		0.333602	1	1	0.003468	0.458636	0.942675	11	0	0	4	4	3	4985;643;5739;286530;6869;5368;7432;390201;9294;27076;10850			5328;5329;3576;6355	6354;3685;7057;6347	629;6850;58191	219
76868	Wnt receptor signaling pathway	GO_process	8	0.14894	0.00707339	0.210692	1	0.739945	0.904271	6	4	1	0	1	1	90780;64840;1855;27121;80326;7473	1460;11211;1459;3728	8839		30851	6423	84
171811	intrinsic to organelle membrane	GO_localization		0.359934	1	0.181151	0.186783	1	0.00322431	4	0	1	1	0	7	9409;51024;2583;53947		11041	50515		28972;7922;4358;51280;5193;9583;79139	71
81901	protein processing	GO_process		0.375811	0.718397	1	1	0.0681657	0.00465091	7	1	0	0	5	10	64840;43847;9427;80975;26085;89777;51200	7423			3685;5327;10269;6885;8720	10299;28972;55233;9140;23203;27102;30817;6872;9451;1025	138
662788	Endoplasmic Reticulum Stress Pathway (cie)	IngenuityPathways		0.381357	1	1	1	0.000586691	0.26372	1	0	0	0	3	1	840				836;3309;8720	9451	11
658647	Chr11:60000001-65000000	Chromosome regions		0.389319	0.00451766	1	1	0.328051	1	4	4	0	0	2	0	643847;399904;10435;114571	220001;7423;221092;823			80150;54972		74
658704	Chr12:70000001-75000000	Chromosome regions		0.407799	1	1	1	0.00077318	0.0412904	1	0	0	0	3	2	121278				11010;11103;23011	22822;4673	12
82630	locomotory behavior	GO_process		0.4226	1	1	0.000791088	0.587667	0.927503	12	0	0	5	4	4	4985;643;5739;286530;6869;5368;7432;390201;9294;29082;27076;10850			5328;5329;3576;10190;6355	6354;3685;7057;6347	28972;629;6850;58191	258
660092	Chr6:142500001-147500000	Chromosome regions		0.433114	1	1	1	1	0.00476385	1	0	0	0	0	3	153918					10981;2519;9749	13
468270	IFN alpha/beta signaling pathway	GeneGo		0.457348	1	1	1	1	0.000446658	1	0	0	0	0	4	7297					3454;3455;6773;9636	14
438199	Intracellular signaling cascade	PantherBiologicalProcess		0.462205	0.667288	1	0.77194	0.805851	0.00505426	22	4	0	1	6	24	162540;1271;369;7224;1845;8471;5525;1855;10966;333926;11075;9294;5602;7297;6199;153;2874;5774;23380;9372;92196;51806	90864;7423;54869;1459		3576	5955;64343;5228;8036;29110;23011	55333;3454;9618;55647;3455;10981;8737;6773;2120;9685;4089;203100;65108;28951;6850;5580;4615;285590;3460;4090;1783;1999;5286;5870	497
437095	Extracellular matrix	PantherMolecularFunction		0.465888	0.59749	0.00310613	1	0.867477	0.997943	10	2	4	0	2	1	65989;79875;161497;7253;1308;2244;4238;265;3713;654429	64066;57758	404037;8425;338872;50509		7096;7057	4064	220
74764	protein targeting	GO_process		0.485658	0.44579	1	0.183726	0.426292	0.000159709	12	3	0	2	5	19	1855;9409;51652;10073;54535;7064;5465;29082;7297;285242;57510;9372	7423;84708;53832		5328;54953	11097;10146;3150;3836;51068	55333;821;4689;28972;10981;7227;5861;7095;3687;79158;23203;56270;23586;7175;5193;23243;4090;4600;79139	270
200980	Collagen helix repeat	Interpro		0.500816	1	0.00526589	1	1	0.290317	2	0	2	0	0	2	1308;9370		338872;50509			714;4481	39
437107	Extracellular matrix structural protein	PantherMolecularFunction	9	0.147577	1	0.000314123	1	1	1	4	0	3	0	0	0	65989;1308;4238;265		8425;338872;50509				48
83590	Factor Name: Nkx2-2: Matrix: V$NKX22_01	Transcription Factor Motifs (TRANSFAC)		0.539666	0.453351	0.169507	1	0.652613	0.00926295	3	1	1	0	1	6	22807;9372;83741	83896	23090		56650	22822;28972;79365;384;11320;81688	66
660369	Chr8:100000001-105000000	Chromosome regions		0.54438	1	1	1	0.00267437	0.394158	1	0	0	0	3	1	116039				25879;6788;51582	51366	18
74469	nucleocytoplasmic transport	GO_process		0.548516	0.18452	1	0.379236	0.00112666	0.0355341	7	3	0	1	9	9	1855;10073;54535;5465;7297;57510;9372	7423;84708;53832		5328	11097;4193;10146;3150;6741;3836;26747;51068;7919	7227;3687;4686;51808;23586;7175;4090;4600;11260	163
662747	TGF- Signaling	IngenuityPathways	10	0.320735	1	0.00083949	1	0.287056	0.552594	4	0	3	0	2	2	145258;7075;92;9372		652;23090;5605		22800;6885	4089;4090	67
68072	inositol or phosphatidylinositol phosphatase activity	GO_function		0.563868	1	0.0519496	1	0.00313916	0.410807	1	0	1	0	3	1	4952		3613		9107;3612;22876	54928	19
658954	Chr17:35000001-40000000	Chromosome regions		0.574362	0.00161095	1	1	1	0.257653	4	5	0	0	0	4	84514;1845;2538;124626	3886;3882;10014;83896;3728				92579;79132;55175;8678	94
438127	General mRNA transcription activities	PantherBiologicalProcess		0.582524	1	1	1	0.00365055	0.427001	1	0	0	0	3	1	51533				80012;10923;5431	83746	20
658665	Chr12:100000001-105000000	Chromosome regions		0.582524	1	1	0.00149339	1	0.103125	1	0	0	2	0	2	51559			50515;121053		79158;7184	20
73503	learning and/or memory	GO_process		0.590554	1	1	0.00776379	1	1	2	0	0	2	0	0	8811;5368			221830;1861			46
483098	COLLAGEN ALPHA CHAIN	PantherFamilies		0.602351	1	0.00757648	1	1	0.371057	2	0	2	0	0	2	1308;9370		338872;50509			714;4481	47
46128	Collagen triple helix repeat	Interpro		0.602351	1	0.00757648	1	1	0.371057	2	0	2	0	0	2	1308;9370		338872;50509			714;4481	47
63317	Golgi apparatus	GO_localization		0.610417	0.734687	0.696109	0.708355	0.650411	0.00521427	17	3	1	1	6	21	27087;4923;7253;255488;1775;4935;10905;57452;51652;4952;2583;11075;117248;79690;10567;381;53947	1759;79623;10749	11041	50515	9871;10483;65977;10269;29880;8720	26003;5861;3998;113189;51626;9685;55233;10282;3953;10972;7922;79158;10678;5580;51280;148867;83548;6845;9583;5286;5870	416
76228	protein localization	GO_process		0.612154	0.688935	1	0.277	0.128884	5.47718e-05	26	5	0	3	14	35	187;388;11021;1855;9409;51070;10966;51652;4952;51024;10073;54535;7064;5465;29082;23086;7297;285242;199720;5317;11187;57510;381;9372;846;9482	7423;84958;148;84708;53832		5328;1861;54953	9871;11097;10483;3685;10146;1213;8417;3150;22800;3836;51068;2054;9525;23011	55333;821;4689;28972;55647;10981;7227;5861;3998;7095;3687;64215;4089;10282;10972;79158;23203;1540;5580;56270;59349;23022;23586;7175;5193;23243;4090;83548;6845;4600;79139;51014;5870;26286;50999	633
438495	Other protein metabolism	PantherBiologicalProcess		0.61748	1	1	1	1	0.00274553	1	0	0	0	0	4	57510					10299;5351;51320;28969	22
79456	neutrophil chemotaxis	GO_process		0.633848	1	1	0.00197786	0.0054775	0.472969	1	0	0	2	3	1	5368			3576;6355	6354;7057;6347	6850	23
659578	Chr3:52500001-57500000	Chromosome regions		0.633848	1	1	1	1	0.00325274	1	0	0	0	0	4	8820					28972;5580;285331;55193	23
80138	chromatin remodeling	GO_process		0.644721	0.154636	1	1	0.00741406	0.160687	3	2	0	0	5	4	3159;10579;2874	10014;22933			80012;3150;8467;5931;10664	9555;79723;6670;55193	77
658667	Chr12:102500001-107500000	Chromosome regions		0.664515	1	1	0.00233686	0.329477	0.149208	1	0	0	2	1	2	51559			50515;121053	10970	11108;7184	25
67632	Growth factor activity	GO_function	11	0.901431	0.676541	0.00477405	0.301691	0.861373	0.968005	3	1	3	1	1	1	627;27006;84639	7423	8425;8839;652	5328	5228	629	123
71645	sugar binding	GO_function		0.67025	0.16421	1	1	1	0.00625494	3	2	0	0	0	7	57452;3956;3960	3848;79623				821;3998;1116;6614;51280;10219;720	80
78075	protein transport	GO_process		0.673639	0.681131	1	0.435016	0.0582774	0.000134232	20	4	0	2	13	29	388;11021;1855;9409;51070;10966;51652;4952;10073;54535;7064;5465;29082;23086;7297;285242;57510;381;9372;9482	7423;84958;84708;53832		5328;54953	9871;11097;10483;10146;1213;8417;3150;22800;3836;51068;2054;9525;23011	55333;821;4689;28972;55647;10981;7227;5861;3998;7095;3687;10282;10972;79158;23203;56270;23586;7175;5193;23243;4090;83548;6845;4600;79139;51014;5870;26286;50999	506
73155	phosphate transport	GO_process		0.677754	1	0.00990895	1	1	0.438606	2	0	2	0	0	2	1308;9370		338872;50509			714;4481	54
70614	protein kinase activator activity	GO_function		0.678874	1	1	1	0.00776753	0.158864	1	0	0	0	3	2	116986				64343;5716;6885	55233;3460	26
468151	Angiotensin signaling via beta-Arrestin	GeneGo		0.678874	1	1	1	0.00776753	1	1	0	0	0	3	0	5602				4193;1213;54331		26
436956	Chemokine	PantherMolecularFunction		0.678874	1	1	0.00252705	0.0632671	0.515262	1	0	0	2	2	1	10850			3576;6355	6354;6347	58191	26
534730	Leukocyte chemotaxis	GO_process	12	0.154895	1	1	9.85844e-05	0.151853	0.681861	6	0	0	4	3	2	4985;643;6869;5368;7432;9294			5328;5329;3576;6355	6354;7057;6347	6850;58191	85
662777	Coagulation System (1n71s)	IngenuityPathways		0.69262	1	1	0.00272431	0.350605	1	1	0	0	2	1	0	2244			5328;5329	5327		27
81059	intracellular protein transport	GO_process		0.696641	0.522039	1	0.33882	0.0316437	0.000178047	16	4	0	2	12	25	11021;1855;9409;51652;4952;10073;54535;7064;5465;29082;23086;7297;285242;57510;381;9372	7423;84958;84708;53832		5328;54953	9871;11097;10483;10146;1213;8417;3150;22800;3836;51068;2054;9525	55333;821;4689;28972;10981;7227;5861;3998;7095;3687;79158;23203;56270;23586;7175;5193;23243;4090;83548;4600;79139;51014;5870;26286;50999	414
82347	establishment of protein localization	GO_process		0.697846	0.622731	1	0.240507	0.138981	2.7684e-05	23	5	0	3	13	34	388;11021;1855;9409;51070;10966;51652;4952;10073;54535;7064;5465;29082;23086;7297;285242;5317;11187;57510;381;9372;846;9482	7423;84958;148;84708;53832		5328;1861;54953	9871;11097;10483;10146;1213;8417;3150;22800;3836;51068;2054;9525;23011	55333;821;4689;28972;55647;10981;7227;5861;3998;7095;3687;64215;4089;10282;10972;79158;23203;5580;56270;59349;23022;23586;7175;5193;23243;4090;83548;6845;4600;79139;51014;5870;26286;50999	587
62799	caveola	GO_localization		0.705779	1	1	0.0029286	1	1	1	0	0	2	0	0	23562			5328;5329			28
534844	macromolecule localization	GO_process		0.716475	0.732657	1	0.304414	0.0351187	5.36433e-06	26	5	0	3	17	39	187;388;11021;1855;9409;51070;10966;51652;4952;51024;10073;54535;7064;5465;29082;23086;7297;285242;199720;5317;11187;57510;381;9372;846;9482	7423;84958;148;84708;53832		5328;1861;54953	9871;11097;10483;3685;10146;1213;8417;3150;6741;22800;3836;26747;51068;2054;9525;23011;7919	55333;821;4689;28972;55647;10981;7227;5861;6780;3998;7095;3687;64215;4089;10282;10972;79158;4686;51808;23203;1540;5580;56270;59349;23022;23586;7175;5193;23243;4090;83548;6845;4600;79139;51014;5870;26286;11260;50999	667
62943	collagen	GO_localization		0.730433	1	0.00313989	1	1	1	1	0	2	0	0	0	1308		338872;50509				30
83623	Factor Name: NF-E2: Matrix: V$NFE2_01	Transcription Factor Motifs (TRANSFAC)		0.732753	1	1	1	0.00253997	1	2	0	0	0	5	0	259173;51200				9871;4193;56650;29110;5931		60
82894	cell-matrix adhesion	GO_process		0.747614	0.73605	1	0.00828613	0.672977	0.366715	5	1	0	3	2	5	1308;11086;8745;8541;27076	6753		5328;5329;3576	3685;3190	3687;6614;3694;4481;3681	145
66063	chemokine activity	GO_function		0.763604	1	1	0.00405415	0.0957531	0.601252	1	0	0	2	2	1	10850			3576;6355	6354;6347	58191	33
534939	metabolic process	GO_process		0.775635	0.670859	0.758287	0.0926551	0.00209443	0.00222493	212	45	13	19	100	165	90874;79993;27087;4923;377841;4287;2355;79875;369;10993;364;29949;3237;10555;80168;5460;9524;4224;132612;84817;266743;3228;388;10736;8139;90780;360203;7101;4985;1621;7224;145258;2327;2652;1845;7075;59344;64840;2538;6258;51117;51533;147968;22848;4094;9189;7253;1308;255488;5694;1775;342926;11086;4935;10905;1544;1773;6795;121278;5739;25979;3110;8078;284366;8820;3980;5017;55844;6755;2046;286530;5525;…	9942;55870;285126;200942;11067;225;6753;7423;10901;4439;58531;64066;1759;374928;51058;55929;152;162989;9149;80700;50508;84958;9314;10014;11343;8243;81857;64210;1460;3848;148;79623;84708;56997;823;22933;30814;57127;5493;6097;1459;79631;11129;3728;9333	8890;8425;3609;137902;338872;3613;10753;80831;55657;11041;652;23090;5605	56937;5328;5329;50515;3576;55500;79876;10190;51651;221830;6636;1861;51371;8725;10096;5316;1022;55039;23253	7096;4200;9097;80150;27101;9507;23043;10606;10970;79572;137492;3251;6515;7991;2321;10797;170506;3685;4193;80306;7358;9410;6775;80012;10671;836;7057;3150;51388;55278;56910;5716;6648;24138;10923;5393;6596;6880;53981;30851;25879;55347;140838;6788;5327;1390;27348;3091;6741;3190;9107;6347;9774;7572;23198;8935;10269;84365;6119;284098;22978;10054;84188;51582;3836;26747;51068;1977;11236;23204;7411;55236;…	10299;942;11274;8754;821;4689;55163;55905;6423;80746;28972;9618;79365;10745;83666;8440;8737;2730;7227;27292;5411;6773;10643;9555;6780;941;22803;3998;5351;1116;113189;83451;2519;9025;2120;65986;3687;384;26608;55233;1119;64215;4089;203100;889;4064;58478;3953;1875;50804;951;978;1161;5501;92579;7564;28951;8915;192111;4673;10605;9391;79158;4686;629;7690;51320;11320;7756;10247;26057;6185;6850;5984;5180…	5136
63217	extracellular matrix	GO_localization		0.780063	0.352583	0.00375865	0.493863	0.886292	0.988744	8	3	4	1	2	2	79875;7253;1308;9370;4238;265;3956;7473	220001;64066;57758	404037;8425;338872;50509	5328	9507;7057	3455;1116	232
172870	cell-substrate adhesion	GO_process		0.783332	0.752608	1	0.00942529	0.697982	0.404997	5	1	0	3	2	5	1308;11086;8745;8541;27076	6753		5328;5329;3576	3685;3190	3687;6614;3694;4481;3681	152
80837	I-kappaB kinase/NF-kappaB cascade	GO_process		0.795292	1	0.402554	1	0.326158	0.00435643	6	0	1	0	4	12	84817;1775;6869;9370;3956;8808		338872		7096;64343;6885;29110	9618;8737;3687;8915;1540;5580;58191;4615;23118;23586;1999;10549	182
468287	Insulin regulation of the protein synthesis	GeneGo		0.801583	1	0.00474932	1	0.446724	0.643376	1	0	2	0	1	1	6199		8890;5605		1977	5501	37
76475	regulation of actin polymerization and/or depolymerization	GO_process		0.801583	1	1	0.00507715	1	0.26983	1	0	0	2	0	2	5317			3576;10096		8440;10093	37
468402	Regulation activity of EIF2	GeneGo		0.810085	0.0464251	0.0050045	1	1	0.0853572	1	2	2	0	0	3	867	1460;1459	8890;5605			5501;27102;9451	38
534838	macromolecule biosynthetic process	GO_process		0.816331	0.919109	0.0865932	0.836722	0.00739391	0.0268338	22	3	4	1	18	25	27087;10993;360203;2538;1308;10905;5739;286530;6869;57452;117248;9294;84002;5465;6199;79690;5372;5774;2875;9374;6150;10850	1460;79623;79631	8890;338872;11041;652	50515	7096;10797;7358;7057;55278;24138;140838;6741;284098;51068;1977;23204;6885;79660;29110;29880;29071;7919	942;821;10643;941;3687;4064;3953;951;92579;10605;4686;11320;10247;6185;10678;5580;58191;4615;28969;27102;170384;9451;64132;5229;6675	606
468168	ATP/ITP metabolism	GeneGo		0.818224	1	1	1	0.00324311	1	1	0	0	0	4	0	954				3251;5393;22978;5431		39
81899	regulation of actin filament length	GO_process		0.818224	1	1	0.00562866	1	0.290317	1	0	0	2	0	2	5317			3576;10096		8440;10093	39
533054	cellular metabolic process	GO_process		0.823004	0.651536	0.757898	0.165221	0.0024974	0.00109608	195	42	12	17	94	157	90874;79993;27087;4923;377841;4287;2355;79875;369;10993;29949;3237;10555;80168;5460;9524;4224;132612;84817;266743;3228;388;10736;8139;90780;360203;7101;4985;1621;145258;2652;1845;7075;59344;64840;2538;6258;51117;51533;147968;22848;4094;9189;7253;1308;255488;5694;1775;342926;11086;4935;10905;1544;1773;6795;121278;5739;25979;3110;8078;284366;8820;3980;5017;6755;2046;286530;5525;84647;3215;11000;885…	9942;55870;285126;200942;11067;225;6753;7423;10901;4439;58531;64066;1759;374928;51058;55929;152;162989;9149;50508;84958;9314;10014;11343;8243;81857;64210;1460;3848;148;79623;84708;56997;823;22933;30814;6097;1459;79631;11129;3728;9333	8890;8425;3609;338872;3613;10753;80831;55657;11041;652;23090;5605	56937;5328;5329;50515;3576;55500;79876;51651;221830;6636;1861;8725;10096;5316;1022;55039;23253	7096;4200;9097;80150;27101;9507;23043;10606;10970;3251;2321;10797;170506;3685;4193;80306;7358;9410;6775;80012;10671;836;7057;3150;51388;55278;5716;6648;24138;10923;5393;6596;6880;53981;30851;25879;55347;140838;6788;5327;1390;27348;3091;6741;3190;9107;6347;9774;7572;23198;10269;84365;6119;284098;22978;10054;84188;51582;3836;26747;51068;1977;11236;23204;7411;55236;51611;51132;6885;3309;114885;8467;…	10299;942;11274;8754;821;4689;55163;55905;80746;28972;9618;79365;10745;83666;8440;8737;2730;7227;27292;5411;6773;10643;9555;6780;941;22803;3998;5351;113189;83451;2519;9025;2120;65986;3687;384;26608;55233;1119;64215;4089;203100;4064;3953;1875;50804;951;978;1161;5501;92579;7564;28951;8915;4673;10605;9391;79158;4686;629;7690;51320;11320;7756;10247;26057;6185;6850;5984;51808;10165;10678;9140;23203;55…	4778
468462	TGF-beta receptor signaling	GeneGo		0.826015	1	1	1	0.00355961	0.300536	1	0	0	0	4	2	9372				3836;6885;6498;996	4089;64682	40
536389	primary metabolic process	GO_process		0.829937	0.780659	0.752292	0.0873408	0.000772452	0.00827274	194	40	12	18	96	151	90874;79993;27087;4923;377841;4287;2355;79875;369;10993;29949;3237;10555;80168;5460;9524;4224;132612;84817;266743;3228;388;10736;8139;90780;360203;7101;4985;1621;7224;145258;2652;1845;7075;59344;64840;2538;6258;51533;147968;22848;4094;9189;7253;1308;255488;5694;1775;342926;11086;10905;1773;6795;121278;5739;25979;3110;8078;284366;8820;3980;5017;55844;6755;2046;286530;5525;84647;3215;11000;8856;686…	9942;55870;285126;11067;225;6753;7423;10901;4439;58531;64066;1759;374928;51058;55929;162989;9149;84958;9314;10014;11343;8243;81857;64210;1460;3848;148;79623;84708;56997;823;22933;30814;5493;6097;1459;79631;11129;3728;9333	8890;8425;3609;338872;3613;10753;80831;55657;11041;652;23090;5605	56937;5328;5329;50515;3576;55500;79876;51651;221830;6636;1861;51371;8725;10096;5316;1022;55039;23253	7096;4200;9097;80150;27101;9507;23043;10606;10970;137492;3251;6515;2321;10797;170506;3685;4193;80306;7358;9410;6775;80012;10671;836;7057;3150;51388;55278;56910;5716;6648;24138;10923;5393;6596;6880;53981;30851;25879;140838;6788;5327;1390;27348;3091;6741;3190;9107;6347;9774;7572;23198;8935;10269;84365;6119;284098;22978;10054;84188;51582;3836;26747;51068;1977;11236;23204;7411;55236;51611;51132;6885;…	10299;942;11274;8754;821;55905;80746;28972;9618;79365;10745;83666;8440;8737;2730;7227;27292;5411;6773;10643;9555;6780;941;22803;3998;5351;113189;2519;9025;2120;65986;3687;384;26608;55233;1119;64215;4089;203100;889;4064;3953;1875;50804;951;978;1161;5501;92579;7564;28951;8915;4673;10605;9391;4686;629;7690;51320;11320;7756;10247;26057;6185;6850;5984;51808;10678;9140;23203;55175;1540;55140;5981;10730…	4761
67209	G-protein-coupled receptor binding	GO_function		0.834263	0.347576	1	0.00680788	0.361323	0.977183	4	2	0	3	3	1	6755;7432;7064;10850	148;5493		3576;6355;54953	6354;3685;6347	58191	135
438771	Translational regulation	PantherBiologicalProcess		0.840611	1	0.111355	1	0.489338	0.000923881	1	0	1	0	1	6	373156		8890		3190	6780;64215;10247;28969;27102;9451	42
220969	Complement and coagulation cascades	Kegg		0.840611	1	1	0.00650507	0.489338	0.107446	1	0	0	2	1	3	2244			5328;5329	5327	629;714;720	42
662727	Purine Metabolism (dt3)	IngenuityPathways		0.846583	1	1	1	0.00504413	0.946477	5	0	0	0	8	2	377841;954;5313;1740;9060				10606;3251;6596;22978;8467;5431;9525;7919	3454;9583	167
468461	TGF, WNT and cytoskeletal remodeling	GeneGo		0.846605	0.130312	0.322755	0.00723317	0.0681657	0.178627	4	3	1	3	5	6	1855;80326;7473;9372	1460;11211;1459	5605	5328;5329;10096	3685;4193;5327;1977;6885	8324;3687;4089;10093;3694;3681	138
179097	Ras Oncogenic Pathway Signature Genes (Bild 2006)	Literature	13	0.306727	1	1	0.00355838	0.8205	0.0737454	6	0	0	3	1	6	84002;7277;85450;55700;2004;11332			5329;50515;3576	6515	22822;384;4615;26268;9847;6675	107
537491	RNA catabolic process	GO_process		0.853985	0.331154	1	1	0.00503512	0.0318826	1	1	0	0	4	4	6035	162989			170506;5393;51068;6059	6780;22803;10605;29883	44
531157	proteinaceous extracellular matrix	GO_localization		0.854747	0.337622	0.00342174	0.484769	0.877214	0.986956	7	3	4	1	2	2	7253;1308;9370;4238;265;3956;7473	220001;64066;57758	404037;8425;338872;50509	5328	9507;7057	3455;1116	226
103204	chromosome 4	Chromosomes		0.862502	0.898913	0.698762	0.710989	0.00265454	0.894189	14	2	1	1	15	8	285525;2560;93624;132612;166824;11086;57600;2244;3248;132949;5602;9982;84525;56884	152;84708	80157	3576	9871;7096;10606;80306;7358;836;5393;1977;85013;55236;8467;5431;81608;6059;81579	55601;6423;11341;58478;26057;5981;23022;4043	419
66072	chemokine receptor binding	GO_function		0.866239	1	1	0.00776379	0.164855	0.722641	1	0	0	2	2	1	10850			3576;6355	6354;6347	58191	46
218912	BTB/POZ	Interpro		0.866457	1	1	1	1	0.00669049	2	0	0	0	0	7	8139;23221					65986;7690;25998;55175;59349;9841;29068	81
75561	intracellular transport	GO_process		0.867538	0.387889	1	0.576149	0.00786151	3.73666e-06	23	7	0	2	19	39	388;11021;1855;9409;51652;4952;10073;54535;7277;7064;5465;29082;23086;7297;285242;259173;51807;8701;57510;381;9372;9482;1778	7423;84958;79735;84708;53832;10749;147700		5328;54953	9871;11097;137492;10483;4193;10146;1781;1213;8417;3150;6741;22800;3836;26747;51068;2054;9525;23011;7919	55333;821;4689;28972;26003;10981;7227;5861;3998;7095;9685;3687;10282;10972;8773;79158;4686;292;51808;10165;23203;56270;23586;7175;5193;3192;23243;4090;10120;83548;6845;4600;79139;51014;5286;5870;26286;11260;50999	657
437919	Blood clotting	PantherBiologicalProcess		0.877467	1	1	0.00843112	0.53619	0.737717	1	0	0	2	1	1	2244			5328;5329	7057	3694	48
438279	Mitosis	PantherBiologicalProcess	14	0.686878	0.81951	1	0.00191868	0.797853	0.58169	7	1	0	4	2	5	55593;6795;7277;51807;3159;5413;1778	8243		10190;10096;114799;1022	649125;996	55233;896;4735;10120;1025	186
81857	cellular process	GO_process		0.886005	0.771817	0.894809	0.635271	0.145657	0.00226847	303	64	18	21	123	223	90874;79993;27087;4923;1271;84651;377841;4287;2355;79875;369;10993;364;2560;29949;187;3237;10555;80168;5460;9524;4224;132612;84817;266743;81327;3228;388;10736;8139;90780;360203;7101;148738;4985;5026;1621;7224;582;643;51164;145258;2652;1845;7075;59344;64840;2538;6258;51117;51533;11021;147968;8811;166824;22848;4094;1674;9189;7253;1308;255488;5694;1775;342926;11086;627;4935;1832;5957;10905;1544;1773…	9942;55870;285126;56302;200942;11067;225;90864;4340;3886;6753;7423;10901;84560;4439;58531;64066;1759;374928;51058;55929;152;162989;9149;3384;50508;84958;9314;10014;947;11343;8243;55716;81857;64210;1460;55160;3848;148;2846;79735;10307;79623;84708;53832;56997;23507;54869;10749;823;3983;22933;30814;57127;5493;147700;6097;11211;1459;79631;11129;3728;9333;23224	8890;404037;8425;3609;338872;3613;10753;54623;80831;55657;6840;11041;8839;652;23090;50509;5605;5540	56937;5328;5329;50515;3576;55500;79876;51651;221830;6636;1861;51371;8725;6355;10096;54953;5316;114799;1022;55039;23253	9871;7096;4200;9097;80150;11010;27101;11097;9507;23043;10606;10970;137492;3251;64343;10483;6354;7991;2321;10797;55571;170506;3685;4193;80306;7358;10146;9410;6775;80012;10671;836;7057;1781;1213;8417;3150;51388;55278;5716;6648;24138;10923;5393;6596;9637;6880;53981;30851;25879;56650;55347;140838;6788;5327;1390;27348;22873;23568;3091;6741;54331;3190;9107;6347;9774;7572;23198;8935;10269;22800;84365;61…	10299;578;81037;10159;942;9897;11274;55333;3454;8754;821;4689;55163;116441;55905;22822;6423;80746;28972;2214;9618;79365;10745;55647;3455;26003;10981;114548;83666;8440;8737;2730;7227;5861;27292;5411;6773;10643;8324;9555;6780;941;22803;3998;5351;1116;113189;83451;2519;9025;7095;2120;9685;65986;3687;384;26608;55233;1119;64215;150684;4089;203100;889;4064;10282;896;3953;5918;65108;1875;50804;951;978;1…	7349
79145	cell projection biogenesis	GO_process		0.887754	0.366934	1	0.00912338	0.550837	0.751977	1	1	0	2	1	1	582	7423		3576;10096	3685	6850	50
63043	cytoplasm	GO_localization		0.901297	0.980474	0.734572	0.477397	0.00620995	0.0244958	127	21	8	10	67	105	84514;27087;4923;1271;84651;4287;10993;187;80168;9524;84817;388;4985;5026;1621;51164;2327;59344;64840;2538;51117;147968;22848;1674;7253;1308;255488;5694;1775;4935;10905;1544;6795;25979;8078;284366;3980;55844;5525;11000;6869;1855;9409;57452;7432;10966;9427;51652;1582;4952;29085;7799;51024;9370;2109;91039;3248;2583;53630;11075;117248;55630;158833;54535;56624;340146;7064;5602;5465;8541;7297;3158;143…	225;10901;84560;1759;152;84958;10014;1460;55160;148;79735;10307;79623;84708;56997;10749;823;22933;5493;79631;3728	8890;3609;137902;338872;6840;11041;50509;5605	5328;5329;6782;50515;55500;51651;1861;8725;5316;55039	29940;9871;7096;4200;80150;23516;5955;23043;10970;137492;3251;64343;10483;10797;170506;4193;10146;10671;836;1781;81554;1213;57532;8417;3150;65977;5716;6648;5393;1203;30851;6788;5327;27348;23568;6741;54331;3190;6347;9774;10269;22800;84365;23197;284098;22978;3836;26747;51068;1977;11236;23204;7411;6885;3309;114885;6498;2054;9525;8036;6059;29110;29880;996;23011;10664;8720	10299;578;55333;8754;821;4689;22822;28972;9618;55647;26003;10981;8440;5861;6773;10643;10561;9555;6780;3998;5351;113189;51626;7095;9685;384;55233;64215;150684;4089;203100;10282;3953;1875;951;978;10972;5501;8773;8915;4673;7922;10605;79158;4686;3936;9859;292;10247;6185;6850;10165;10678;9140;23203;55140;9306;10730;55120;5580;56270;4358;25929;4735;9636;51280;23022;23118;23586;30817;148867;7175;285590;…	3250
468208	ECM remodeling	GeneGo	15	1	1	1	0.00026848	0.505456	1	0	0	0	3	1	0				5328;5329;3576	5327		44
80653	nuclear export	GO_process		0.913727	1	1	1	0.00186884	0.0671055	1	0	0	0	5	4	57510				11097;6741;26747;51068;7919	4686;51808;7175;11260	56
536896	regulation of cellular metabolic process	GO_process		0.915959	0.380317	0.534129	0.566184	0.0886638	0.00702776	63	17	5	5	34	63	90874;4287;2355;29949;3237;5460;84817;266743;3228;388;10736;90780;7101;4985;145258;6258;51533;4094;9189;7253;1308;342926;5739;3110;8820;5017;5525;3215;8856;6869;2624;6883;22807;4009;7799;6910;56729;116039;203523;9294;54535;56624;9355;7069;5465;23368;5989;3159;10579;6878;4223;63946;2004;5774;6095;3195;4004;846;6919;1388;6920;83741;10850	55870;11067;7423;374928;55929;152;162989;9149;9314;10014;81857;64210;1460;148;22933;6097;3728	8890;3609;55657;652;23090	51651;8725;5316;1022;23253	7096;170506;4193;80306;6775;80012;7057;5716;6648;10923;5393;6596;6880;30851;1390;3091;6741;3190;9774;7572;3836;26747;51132;6885;8467;6498;9525;9969;8036;29110;134510;5931;10664;7919	942;79365;10745;8440;7227;5411;6773;9555;941;9025;2120;65986;3687;26608;55233;64215;4089;4064;3953;1875;978;1161;7564;8915;10605;9391;7690;7756;10247;6850;5984;55175;5981;79723;11108;5580;23394;58191;4615;79178;5253;28969;79813;27102;23586;7342;6872;29883;23243;4090;23081;6670;10943;9841;1025;55193;1999;83746;6845;7743;5934;283337;5469	1708
171969	cellular localization	GO_process		0.916467	0.144552	1	0.449622	0.0771808	0.000116163	29	11	0	3	19	42	388;11021;286530;1855;9409;5368;10814;51652;4952;51024;10073;56729;54535;7277;7064;5465;29082;23086;7297;285242;259173;51807;8701;57510;381;9372;846;9482;1778	285126;56302;7423;152;84958;148;79735;84708;53832;10749;147700		5328;6355;54953	9871;11097;137492;10483;4193;10146;1781;1213;8417;3150;6741;22800;3836;26747;51068;2054;9525;23011;7919	55333;821;4689;28972;26003;10981;7227;5861;3998;7095;9685;3687;64215;4089;10282;10972;8773;79158;4686;292;51808;10165;23203;5580;56270;23586;7175;5193;3192;23243;4090;10120;83548;6845;4600;79139;51014;5286;5870;26286;11260;50999	847
438846	Pan-tumor hypoxia signature	Literature	16	1	1	1	0.00120691	1	0.394158	0	0	0	2	0	1				5329;3576		5351	18
533051	cellular macromolecule metabolic process	GO_process		0.917062	0.661574	0.153156	0.0417904	0.0279719	0.00291409	84	19	9	11	46	81	27087;4287;79875;369;29949;4224;8139;360203;4985;2652;1845;7075;64840;2538;51533;147968;22848;1308;255488;5694;11086;10905;6795;5739;8078;284366;2046;286530;5525;6869;1855;1613;57452;344;345;43847;11202;9427;333926;29085;91039;643847;80975;11075;117248;9294;84002;7277;7064;8745;5602;5465;92;51506;7297;6199;81706;79690;26085;3956;51807;3159;3306;5317;127707;867;8828;840;5774;7053;9982;9372;5273;37…	285126;6753;7423;64066;1759;9149;10014;8243;1460;3848;148;79623;84708;56997;823;22933;1459;79631;9333	8890;8425;3609;10753;80831;11041;652;23090;5605	56937;5328;5329;50515;3576;79876;1861;8725;10096;5316;1022	7096;9097;80150;27101;9507;23043;10970;2321;10797;3685;4193;836;7057;55278;5716;24138;6596;6788;5327;27348;6741;9107;6347;10269;284098;10054;51068;1977;11236;23204;7411;55236;51611;51132;6885;3309;8467;79660;6059;29110;29880;29071;996;134510;8720;7919	10299;942;11274;8754;821;55905;28972;9618;83666;8440;8737;10643;941;3998;5351;113189;2519;9025;3687;55233;64215;4089;203100;4064;951;5501;92579;28951;10605;4686;629;51320;11320;10247;6185;6850;10678;9140;23203;1540;55140;10730;55120;79723;5580;58191;4615;26268;28969;9636;23022;79813;27102;10093;30817;170384;9749;6872;5193;22929;4043;9451;64132;714;51366;23243;4090;5229;720;6670;1509;7184;151636;1…	2228
70605	protein heterodimerization activity	GO_function		0.925369	0.00693623	1	0.319916	0.622161	0.296105	3	5	0	1	2	5	7253;6755;2125	7423;4439;8243;53832;5493		5316	7096;3091	578;1875;23654;30817;151636	132
533088	cellular protein metabolic process	GO_process		0.927999	0.632767	0.14266	0.0845499	0.0217619	0.00287569	82	19	9	10	46	80	27087;4287;79875;369;29949;4224;8139;360203;4985;2652;1845;7075;64840;51533;147968;22848;1308;255488;5694;11086;10905;6795;5739;8078;284366;2046;286530;5525;6869;1855;1613;57452;344;345;43847;11202;9427;333926;29085;91039;643847;80975;11075;117248;9294;84002;7277;7064;8745;5602;5465;92;51506;7297;6199;81706;79690;26085;3956;51807;3159;3306;127707;867;8828;840;5774;7053;9982;9372;5273;374407;25818…	285126;6753;7423;64066;1759;9149;10014;8243;1460;3848;148;79623;84708;56997;823;22933;1459;79631;9333	8890;8425;3609;10753;80831;11041;652;23090;5605	56937;5328;5329;50515;3576;79876;1861;8725;5316;1022	7096;9097;80150;27101;9507;23043;10970;2321;10797;3685;4193;836;7057;55278;5716;24138;6596;6788;5327;27348;6741;9107;6347;10269;284098;10054;51068;1977;11236;23204;7411;55236;51611;51132;6885;3309;8467;79660;6059;29110;29880;29071;996;134510;8720;7919	10299;942;11274;8754;821;55905;28972;9618;83666;8440;8737;10643;941;3998;5351;113189;2519;9025;3687;55233;64215;4089;203100;4064;951;5501;28951;10605;4686;629;51320;11320;10247;6185;6850;10678;9140;23203;1540;55140;10730;55120;79723;5580;58191;4615;26268;28969;9636;23022;79813;27102;10093;30817;170384;9749;6872;5193;22929;4043;9451;64132;714;51366;23243;4090;5229;720;6670;1509;7184;151636;1025;98…	2194
63148	endomembrane system	GO_localization		0.929591	0.858901	0.656507	0.092675	0.381268	0.00335833	11	2	1	3	7	20	25979;4952;10073;2583;54535;199720;83850;10567;381;5742;53947	9333;23224	11041	6782;50515;1861	9871;11097;10483;1213;27348;284098;3836	821;28972;3998;7095;9685;10282;10972;8773;8915;7922;6185;5580;51280;7175;7184;9583;79139;5286;26286;11260	374
83653	Factor Name: Elk-1: Matrix: V$ELK1_02	Transcription Factor Motifs (TRANSFAC)		0.929766	0.999574	0.887321	0.898461	0.550655	0.00316627	45	3	2	2	20	51	23080;84514;4287;2355;369;187;3237;84645;266743;3228;10736;90780;7101;339456;11021;22848;627;25979;3110;8078;4649;6755;5525;339123;6883;79798;9409;149478;51070;51652;9294;140775;27019;92;51506;116986;4223;2004;55908;64207;2875;9372;64236;23221;9022	3886;51058;22933	8890;23090	55500;114799	9507;137492;64343;27230;55571;170506;57532;22873;9774;23197;10054;51582;6885;51018;9525;996;134510;10664;113251;7919	28972;285203;5861;5411;10643;113189;9685;64215;896;3953;5918;10972;192111;6614;79132;7922;9391;11325;6185;10165;55175;11108;5580;23394;28969;10723;10093;10695;84255;170384;865;7268;9847;9451;29883;5229;81688;720;6670;83548;7184;9841;3185;57542;84138;79139;5286;5934;11260;10049;8678	1272
81046	protein autoprocessing	GO_process		0.930725	1	1	1	0.623553	0.00133417	1	0	0	0	1	7	26085				6885	10299;55233;27102;30817;6872;9451;1025	61
172637	establishment of cellular localization	GO_process		0.931225	0.134816	1	0.440152	0.0691246	8.44155e-05	28	11	0	3	19	42	388;11021;286530;1855;9409;5368;10814;51652;4952;10073;56729;54535;7277;7064;5465;29082;23086;7297;285242;259173;51807;8701;57510;381;9372;846;9482;1778	285126;56302;7423;152;84958;148;79735;84708;53832;10749;147700		5328;6355;54953	9871;11097;137492;10483;4193;10146;1781;1213;8417;3150;6741;22800;3836;26747;51068;2054;9525;23011;7919	55333;821;4689;28972;26003;10981;7227;5861;3998;7095;9685;3687;64215;4089;10282;10972;8773;79158;4686;292;51808;10165;23203;5580;56270;23586;7175;5193;3192;23243;4090;10120;83548;6845;4600;79139;51014;5286;5870;26286;11260;50999	835
658953	Chr17:32500001-37500000	Chromosome regions		0.936548	0.00252259	1	1	1	0.519288	1	4	0	0	0	2	124626	3886;3882;83896;3728				55175;5469	63
63860	nucleoplasm	GO_localization		0.945805	0.225413	0.640146	0.278236	0.000174084	0.0197579	10	5	1	2	16	17	4287;6258;6883;10073;3159;5317;10579;6878;6919;6920	162989;10014;81857;64210;22933	54623	8725;1022	4193;3150;10923;6880;53981;3190;84365;51068;1977;51132;8467;5431;9969;81608;5931;10664	5411;26608;1875;4673;4686;51808;55140;55120;25929;6872;865;3192;1479;29883;1025;5934;5469	358
531106	nucleoplasm part	GO_localization		0.949102	0.139699	0.576748	0.217662	0.00855936	0.0193557	8	5	1	2	11	15	6258;6883;10073;3159;10579;6878;6919;6920	162989;10014;81857;64210;22933	54623	8725;1022	3150;10923;6880;1977;51132;8467;5431;9969;81608;5931;10664	5411;26608;1875;4673;51808;55140;55120;25929;6872;865;1479;29883;1025;5934;5469	302
83443	Factor Name: Tel-2: Matrix: V$TEL2_Q6	Transcription Factor Motifs (TRANSFAC)		0.960196	0.280653	0.277042	1	0.0098275	0.208446	2	2	1	0	6	5	116986;3159	3886;93343	63027		9507;7991;65977;51571;8935;54765	821;6780;9685;3936;171586	115
73659	response to hypoxia	GO_process		0.964158	1	1	0.198581	0.00702043	0.346681	1	0	0	1	5	3	6095			3576	7358;3091;6347;3309;29110	55905;79365;5580	76
437016	Defense/immunity protein	PantherMolecularFunction		0.972515	1	1	1	1	0.000632995	2	0	0	0	0	11	53833;254240					942;3454;2214;941;629;284021;3460;714;10219;720;4481	125
76958	protein secretion	GO_process		0.975874	0.540922	1	1	1	0.00866079	1	1	0	0	0	7	846	148				821;3687;64215;4089;5580;5870;26286	85
79168	response to stimulus	GO_process		0.980318	0.122301	0.765231	0.0372867	0.43146	0.00177046	77	25	5	11	36	81	4923;4287;2355;29949;399814;84817;388;8139;4985;1621;7224;643;2652;1845;8811;1308;255488;4935;1544;5739;25979;3110;3980;6340;286530;8856;6869;5368;7432;10814;3952;9370;2244;3248;390201;56729;29986;9294;3749;26279;5602;5465;29082;7297;285242;23368;55367;153;8808;5989;3306;10567;867;2874;2053;840;27076;5774;6095;2875;374407;7850;25818;84639;846;1576;6919;5742;1388;11005;5275;53947;114571;254240;384…	11067;225;4340;84560;4439;64066;152;3384;9314;10014;57758;11343;8243;55716;64210;1460;3848;2846;53832;56997;22933;30814;11211;3728;9333	63027;137902;8839;5605;5540	56937;5328;5329;6782;3576;10190;221830;1861;8725;6355;1022	81671;7096;23516;23043;3251;6354;55571;3685;4193;7358;6775;836;7057;6648;24138;5393;6788;5327;1390;27348;3091;6741;3190;6347;23198;6119;64645;445571;22978;55236;6885;3309;6059;29110;8720;7919	578;942;11274;3454;4689;116441;55905;22822;28972;2214;10964;79365;3455;114548;2730;7227;6773;10561;9555;6780;941;22803;3998;5351;1116;83451;3687;384;55233;4064;896;3953;5918;65108;978;1161;2350;6614;629;26057;6850;25998;55140;9306;55120;5580;23394;58191;79677;4615;9636;51280;23118;27102;23586;30817;1479;3694;3460;9451;714;10219;5229;720;6670;7184;9841;1025;1999;3185;1536;4599;4600;79139;10549;448…	2190
535091	mRNA metabolic process	GO_process		0.982432	0.80195	0.392233	0.402595	0.00192038	0.00916648	3	1	1	1	9	11	132612;6919;6920	11129	3609	6636	170506;9410;5393;53981;6741;54915;81608;6059;7919	80746;6780;22803;10605;4686;51808;25929;9128;1479;29883;8559	176
438383	Nucleoside, nucleotide and nucleic acid metabolism	PantherBiologicalProcess		0.982864	0.565676	0.991351	0.851986	0.105107	0.00135497	52	14	1	3	31	62	377841;4287;2355;3237;5460;93624;132612;3228;7101;57585;145258;6258;51533;4094;9189;1775;1773;153918;3110;8820;3980;5017;3215;8856;2624;954;22807;6035;4009;6910;116039;203523;340146;9355;27019;7069;5465;126248;5989;3159;57510;6878;4223;63946;2004;6095;3195;4004;6919;1388;6920;83741	55870;4439;374928;51058;9314;10014;8243;81857;64210;1460;22933;6097;1459;11129	55657	6636;8725;5316	10606;3251;10885;170506;9410;80012;1781;3150;10923;5393;6596;6880;53981;25879;1390;3091;6741;3190;9774;7572;22978;51068;51132;8467;6498;5431;51602;11103;5931;10664;7919	10299;55601;80746;79365;10745;83666;7227;27292;6773;9555;6780;22803;2120;65986;4089;1875;50804;978;5501;7564;79132;4673;9391;79158;4686;7690;7756;292;11325;5984;5981;79723;79677;25929;79813;9128;23586;8886;7342;6872;865;3192;1479;29883;4090;6670;23075;10943;1783;151636;8559;285346;55193;1999;3185;83746;9583;56474;7743;5934;283337;11260	1562
69498	nucleic acid binding	GO_function		0.983876	0.853914	0.584136	0.424679	0.051696	0.00646886	61	13	5	6	37	66	8715;90874;2355;3237;5460;132612;266743;3228;10736;90780;7101;145258;6258;51533;11021;4094;9189;1775;342926;3110;8820;3980;55432;5017;3215;8856;2624;6883;22807;6035;114881;4009;7799;10073;6910;116039;203523;79038;54469;9355;5465;57623;3956;5989;3159;57510;867;6878;4223;63946;2004;64207;6095;3195;9552;4004;6919;1388;6920;83741;6150	55870;4439;58531;374928;51058;55929;162989;30846;9314;79755;22933;6097;79631	8890;3609;55657;114785;23090	90637;51651;221830;6636;5316;114799	9871;11097;170506;10146;9410;6775;80012;3150;51388;10923;5393;6596;6880;53981;25879;1390;22873;3091;6741;3190;9774;7572;84365;6119;56902;26747;51068;1977;8467;5431;81608;11103;996;10664;113251;7919;54765	10299;55905;9618;79365;10745;7227;27292;5411;6773;10643;9555;6780;22803;2120;65986;26608;64215;4089;1875;50804;7564;79132;10605;4686;7690;7756;26057;11325;5984;9877;51808;55175;55140;5981;11108;23394;5253;28969;92400;9128;23586;8886;7342;6872;865;3192;1479;29883;4090;23081;80114;6670;10943;9841;8559;29068;55193;1999;3185;83746;6845;7743;5934;283337;11260;5469	1799
63159	endoplasmic reticulum membrane	GO_localization		0.988075	1	1	0.255133	0.802258	0.006489	1	0	0	1	1	8	25979			6782	284098	821;28972;3998;7095;7922;6185;7184;79139	101
35164	Cancer module Blood coagulation factors	Cancer modules (Segal 2004)		0.678874	1	1	0.00252705	0.340125	1	1	0	0	2	1	0	2244			5328;5329	5327		26
65574	binding	GO_function		0.989431	0.167579	0.661876	0.193378	0.161479	0.0011441	245	62	17	21	106	197	8715;90874;65989;27087;4923;1271;84651;4287;392780;2355;79875;369;2560;29949;187;3237;5460;4224;132612;266743;81327;3228;388;10736;8139;90780;7101;4985;5026;1621;55051;7224;643;51164;145258;2327;7075;59344;64840;6258;51533;11021;147968;8811;166824;22848;4094;9189;7253;255488;1775;342926;627;4935;1832;5957;10905;1544;255762;1773;6795;121278;5739;3110;8078;8820;3980;55432;5017;4649;55844;6755;2046;…	55870;80704;285126;56302;200942;225;220001;56301;4340;6753;7423;84560;4439;58531;1759;374928;51058;55929;152;162989;9149;30846;3384;6274;50508;84958;9314;10014;57758;947;8243;55716;81857;79755;64210;1460;55160;3848;148;79735;10307;79623;84708;83546;53832;56997;23507;10749;823;3983;22933;30814;57127;5493;147700;6097;11211;1459;79631;3728;9333;23224	8890;404037;8425;3609;338872;3613;10753;54623;80831;55657;6840;8839;114785;652;23090;5605;5540	56937;5328;5329;6782;3576;79876;90637;51651;221830;6636;1861;51371;8725;6355;10096;54953;5316;114799;1022;23253;80018	9871;7096;27101;5955;11097;9507;23043;10970;79572;137492;3251;64343;10483;6354;2321;10797;170506;3685;4193;80306;7358;10146;9410;6775;80012;10671;7057;1781;1213;57532;8417;3150;51388;65977;5716;6648;24138;10923;5393;6596;1203;9637;6880;53981;30851;25879;6788;5327;1390;27348;22873;23568;3091;6741;54331;3190;6347;9774;7572;8935;10269;22800;84365;6119;445571;23197;56902;5228;10054;3836;26747;51068;1…	10299;578;10159;942;55333;3454;83787;8754;821;80007;4689;55163;116441;55905;80746;2214;9618;10964;79365;10745;55647;9399;3455;26003;10981;83666;8440;8737;7227;5861;27292;5411;6773;10643;8324;9555;6780;941;22803;3998;1116;113189;51626;9025;2120;9685;65986;3687;384;26608;55233;64215;10447;150684;4089;203100;889;4064;65108;1875;50804;978;1161;5501;92579;7564;28951;8773;8915;192111;2350;6614;79132;46…	6272
534847	macromolecule metabolic process	GO_process		0.990084	0.663142	0.458653	0.143024	0.000139995	0.000182422	149	35	12	15	87	140	90874;27087;4923;4287;2355;79875;369;10993;29949;3237;5460;4224;132612;266743;3228;10736;8139;90780;360203;7101;4985;7224;145258;2652;1845;7075;64840;2538;6258;51533;147968;22848;4094;1308;255488;5694;1775;342926;11086;10905;1773;6795;5739;3110;8078;284366;8820;3980;5017;55844;6755;2046;286530;5525;3215;8856;6869;2624;6883;1855;1613;57452;22807;344;6035;5313;345;43847;11202;9427;4952;3484;333926;…	9942;55870;285126;11067;6753;7423;10901;4439;58531;64066;1759;374928;51058;55929;162989;9149;9314;10014;8243;64210;1460;3848;148;79623;84708;56997;823;22933;5493;6097;1459;79631;11129;3728;9333	8890;8425;3609;338872;3613;10753;80831;55657;11041;652;23090;5605	56937;5328;5329;50515;3576;79876;6636;1861;51371;8725;10096;5316;1022;55039;23253	7096;4200;9097;80150;27101;9507;23043;10970;137492;6515;2321;10797;170506;3685;4193;80306;7358;9410;6775;80012;836;7057;3150;51388;55278;5716;6648;24138;10923;5393;6596;6880;53981;30851;25879;140838;6788;5327;1390;27348;3091;6741;3190;9107;6347;9774;7572;23198;8935;10269;84365;6119;284098;10054;3836;26747;51068;1977;11236;23204;7411;55236;51611;51132;6885;3309;8467;6498;5431;54915;3612;9525;9969;…	10299;942;11274;8754;821;55905;80746;28972;9618;79365;10745;83666;8440;8737;7227;27292;5411;6773;10643;9555;6780;941;22803;3998;5351;113189;2519;9025;2120;65986;3687;26608;55233;64215;4089;203100;889;4064;3953;1875;50804;951;978;1161;5501;92579;7564;28951;4673;10605;9391;4686;629;7690;51320;11320;7756;10247;26057;6185;6850;5984;51808;10678;9140;23203;55175;1540;55140;5981;10730;3485;55120;79723;1…	4021
530889	endoplasmic reticulum part	GO_localization		0.992327	1	1	0.276656	0.257396	0.00340428	1	0	0	1	3	9	25979			6782	284098;3309;8720	821;28972;3998;7095;64215;7922;6185;7184;79139	111
63501	intracellular membrane-bound organelle	GO_localization		0.992941	0.693625	0.986868	0.343272	0.00127356	4.50162e-05	145	34	6	13	82	141	8715;90874;84514;27087;4923;84651;4287;2355;187;3237;80168;5460;9524;266743;3228;388;10736;90780;7101;4985;5026;1621;51164;145258;2327;64840;2538;6258;51117;51533;22848;4094;9189;7253;255488;1775;342926;4935;10905;1544;6795;25979;3110;8078;8820;3980;55432;5017;3215;11000;8856;6869;2624;6883;9409;1613;57452;22807;7432;10966;9427;51652;1582;4952;4009;7799;51024;10073;2109;6910;2583;116039;203523;11…	55870;225;10901;4439;58531;1759;374928;51058;55929;152;162989;9149;30846;84958;9314;10014;8243;81857;79755;64210;1460;55160;10307;79623;56997;10749;22933;6097;1459;79631;11129;3728;9333;23224	3609;54623;55657;6840;11041;23090	5329;6782;50515;79876;51651;221830;6636;1861;8725;5316;114799;1022;23253	29940;9871;7096;4200;80150;27101;5955;11097;10970;23155;137492;10885;10483;10797;170506;4193;80306;10146;9410;6775;80012;10671;836;81554;1213;57532;8417;3150;51388;65977;6648;10923;5393;6596;1203;6880;53981;6788;1390;27348;22873;23568;3091;6741;54331;3190;9774;7572;23198;10269;22800;84365;6119;284098;3836;26747;51068;1977;11236;7411;55236;51132;6885;3309;8467;6498;5431;54915;9525;9969;81608;54806…	10299;578;11274;55333;821;4689;55905;22822;80746;28972;9618;79365;10745;26003;10981;83666;8440;7227;5861;27292;5411;6773;9555;6780;22803;3998;5351;113189;51626;9025;7095;2120;9685;65986;384;26608;55233;1119;64215;4089;10282;896;3953;1875;50804;951;978;1161;10972;5501;7564;8773;8915;4673;7922;9391;79158;4686;7690;9859;7756;292;10247;26057;6185;6850;5984;51808;10165;10678;23203;55140;5981;10730;551…	3954
63620	membrane-bound organelle	GO_localization		0.993345	0.697008	0.98704	0.345307	0.00132945	4.83481e-05	145	34	6	13	82	141	8715;90874;84514;27087;4923;84651;4287;2355;187;3237;80168;5460;9524;266743;3228;388;10736;90780;7101;4985;5026;1621;51164;145258;2327;64840;2538;6258;51117;51533;22848;4094;9189;7253;255488;1775;342926;4935;10905;1544;6795;25979;3110;8078;8820;3980;55432;5017;3215;11000;8856;6869;2624;6883;9409;1613;57452;22807;7432;10966;9427;51652;1582;4952;4009;7799;51024;10073;2109;6910;2583;116039;203523;11…	55870;225;10901;4439;58531;1759;374928;51058;55929;152;162989;9149;30846;84958;9314;10014;8243;81857;79755;64210;1460;55160;10307;79623;56997;10749;22933;6097;1459;79631;11129;3728;9333;23224	3609;54623;55657;6840;11041;23090	5329;6782;50515;79876;51651;221830;6636;1861;8725;5316;114799;1022;23253	29940;9871;7096;4200;80150;27101;5955;11097;10970;23155;137492;10885;10483;10797;170506;4193;80306;10146;9410;6775;80012;10671;836;81554;1213;57532;8417;3150;51388;65977;6648;10923;5393;6596;1203;6880;53981;6788;1390;27348;22873;23568;3091;6741;54331;3190;9774;7572;23198;10269;22800;84365;6119;284098;3836;26747;51068;1977;11236;7411;55236;51132;6885;3309;8467;6498;5431;54915;9525;9969;81608;54806…	10299;578;11274;55333;821;4689;55905;22822;80746;28972;9618;79365;10745;26003;10981;83666;8440;7227;5861;27292;5411;6773;9555;6780;22803;3998;5351;113189;51626;9025;7095;2120;9685;65986;384;26608;55233;1119;64215;4089;10282;896;3953;1875;50804;951;978;1161;10972;5501;7564;8773;8915;4673;7922;9391;79158;4686;7690;9859;7756;292;10247;26057;6185;6850;5984;51808;10165;10678;23203;55140;5981;10730;551…	3959
468185	Chemokines and adhesion	GeneGo	17	1	1	0.281132	0.000338469	0.0381624	0.400537	0	0	1	4	5	4			5605	5328;5329;3576;10096	3685;7057;5327;54331;6347	3687;10093;3694;3681	117
63869	nucleus	GO_localization		0.9954	0.329702	0.865144	0.168247	0.00245412	0.000369519	85	25	5	10	56	94	8715;90874;84651;4287;2355;187;3237;5460;266743;3228;388;10736;90780;7101;51164;145258;6258;51533;4094;9189;255488;342926;6795;3110;8820;3980;55432;5017;3215;8856;2624;6883;1613;22807;51652;4952;4009;7799;10073;6910;116039;203523;54535;9355;7069;5602;5465;57623;7297;3158;6199;388403;199720;23368;3956;116986;5989;3159;5317;10567;11187;57510;10579;867;2874;6878;4223;63946;2004;5774;64207;6095;3195;…	55870;4439;58531;374928;51058;55929;162989;9149;30846;84958;9314;10014;8243;81857;79755;64210;1460;10307;22933;6097;1459;11129;3728;9333;23224	3609;54623;55657;6840;23090	79876;51651;221830;6636;1861;8725;5316;114799;1022;23253	27101;11097;23155;137492;10885;170506;4193;80306;10146;9410;6775;80012;836;81554;57532;3150;51388;10923;5393;6596;6880;53981;6788;1390;27348;22873;3091;6741;54331;3190;9774;7572;23198;84365;6119;3836;26747;51068;1977;7411;55236;51132;6885;8467;6498;5431;54915;9969;81608;54806;11103;996;134510;5931;10664;7919	11274;55905;22822;80746;9618;79365;10745;83666;8440;7227;27292;5411;6773;9555;6780;22803;9025;2120;65986;26608;1119;64215;4089;896;1875;50804;978;1161;10972;5501;7564;8773;8915;4673;9391;79158;4686;7690;9859;7756;10247;26057;6850;5984;51808;55140;5981;55120;79723;11108;5580;23394;79677;25929;5253;79813;9128;7175;7342;6872;865;3192;1479;29883;51366;23243;4090;23081;6670;10943;151636;9841;8559;1025…	2505
531082	nuclear lumen	GO_localization		0.995473	0.290387	0.757565	0.169746	3.2623e-05	0.00896442	11	6	1	3	21	23	8715;4287;6258;6883;10073;3159;5317;10579;6878;6919;6920	162989;10014;81857;64210;1460;22933	54623	6636;8725;1022	4193;9410;3150;10923;5393;6880;53981;3091;6741;3190;84365;26747;51068;1977;51132;8467;5431;9969;81608;5931;10664	22822;80746;5411;6780;26608;1875;1161;5501;4673;4686;51808;55140;55120;25929;7175;6872;865;3192;1479;29883;1025;5934;5469	493
63890	organelle	GO_localization		0.996128	0.320487	0.989177	0.403317	0.0122422	6.14078e-05	163	43	7	14	85	154	8715;90874;84514;79993;27087;4923;84651;377841;4287;392780;2355;187;3237;80168;5460;9524;266743;3228;388;10736;8139;90780;7101;4985;5026;1621;51164;145258;2327;64840;2538;6258;51117;51533;22848;4094;1674;9189;7253;255488;1775;342926;4935;1832;10905;1544;6795;25979;3110;8078;8820;3980;55432;5017;4649;3215;11000;84986;8856;6869;2624;6883;9409;1613;57452;22807;7432;10966;9427;51652;1582;4952;4009;77…	55870;200942;225;3886;10901;4439;58531;1759;374928;51058;55929;152;162989;9149;30846;3882;84958;9314;337879;10014;8243;81857;79755;64210;1460;55160;3848;83896;10307;79623;56997;10749;3983;22933;5493;147700;6097;1459;79631;11129;3728;9333;23224	3609;54623;55657;6840;337880;11041;23090	5329;6782;50515;79876;51651;221830;6636;1861;8725;10096;5316;114799;1022;23253	29940;9871;7096;4200;80150;27101;5955;11097;23043;10970;23155;137492;10885;10483;10797;170506;4193;80306;10146;9410;6775;80012;10671;836;1781;81554;1213;57532;8417;3150;51388;65977;6648;10923;5393;6596;1203;6880;53981;6788;1390;27348;22873;23568;3091;6741;54331;3190;9774;7572;23198;10269;22800;84365;6119;284098;3836;26747;51068;1977;11236;23204;7411;55236;51132;6885;3309;8467;6498;5431;54915;9525…	10299;578;11274;55333;821;4689;55905;22822;80746;28972;9618;79365;10745;26003;10981;83666;8440;7227;5861;27292;5411;6773;9555;6780;22803;3998;5351;113189;51626;9025;7095;2120;9685;65986;384;26608;55233;1119;64215;4089;889;10282;896;3953;1875;50804;951;978;1161;10972;5501;7564;8773;8915;4673;7922;9391;79158;4686;7690;9859;7756;292;10247;26057;6185;6850;5984;51808;10165;10678;23203;55175;1540;55140…	4437
437383	Nucleic acid binding	PantherMolecularFunction		0.996555	0.575162	0.876559	0.711789	0.00321589	0.00761209	36	11	2	3	32	48	2355;3237;93624;132612;3228;7101;57585;145258;6258;51533;4094;55593;1775;1773;3110;8820;3980;3215;8856;6035;4009;6910;116039;203523;9355;5465;116986;3159;4223;63946;6095;3195;9552;6919;1388;6920	55870;4439;58531;221092;10014;8243;64210;22933;6097;79631;11129	8890;55657	90637;51651;6636	11097;27042;27230;170506;10146;9410;6775;80012;3150;65977;10923;5393;6596;6880;53981;25879;84947;1390;22873;83640;3091;6741;3190;7572;84365;26747;1977;8467;5431;51602;11103;7919	55601;80746;79365;10745;83666;7227;27292;6773;10643;9555;6780;22803;2120;4089;1875;79132;10605;4686;51320;7756;11325;5984;9877;51808;1540;5981;79723;79677;28969;9636;79813;9128;23586;8886;6872;3192;1479;80114;6670;23075;10943;8559;3185;5934;26286;283337;11260;5469	1235
530976	membrane-enclosed lumen	GO_localization		0.996899	0.398487	0.854147	0.122851	4.36278e-05	0.00474091	16	7	1	4	25	30	8715;4287;6258;6883;51024;10073;2109;54535;3159;5317;10567;10579;6878;6919;6920;6150	162989;10014;81857;64210;1460;22933;9333	54623	51651;6636;8725;1022	4193;9410;3150;10923;5393;6880;53981;27348;23568;3091;6741;3190;84365;26747;51068;1977;51132;3309;8467;5431;9969;81608;5931;10664;8720	22822;80746;5411;6780;26608;64215;1875;1161;10972;5501;8773;8915;4673;4686;51808;55140;55120;25929;7175;6872;865;3192;1479;29883;1025;9583;5286;5934;26286;5469	664
63893	organelle lumen	GO_localization		0.996899	0.398487	0.854147	0.122851	4.36278e-05	0.00474091	16	7	1	4	25	30	8715;4287;6258;6883;51024;10073;2109;54535;3159;5317;10567;10579;6878;6919;6920;6150	162989;10014;81857;64210;1460;22933;9333	54623	51651;6636;8725;1022	4193;9410;3150;10923;5393;6880;53981;27348;23568;3091;6741;3190;84365;26747;51068;1977;51132;3309;8467;5431;9969;81608;5931;10664;8720	22822;80746;5411;6780;26608;64215;1875;1161;10972;5501;8773;8915;4673;4686;51808;55140;55120;25929;7175;6872;865;3192;1479;29883;1025;9583;5286;5934;26286;5469	664
63507	intracellular organelle	GO_localization		0.997207	0.382159	0.988517	0.394126	0.0105741	4.53038e-05	161	42	7	14	85	154	8715;90874;84514;27087;4923;84651;4287;392780;2355;187;3237;80168;5460;9524;266743;3228;388;10736;8139;90780;7101;4985;5026;1621;51164;145258;2327;64840;2538;6258;51117;51533;22848;4094;1674;9189;7253;255488;1775;342926;4935;1832;10905;1544;6795;25979;3110;8078;8820;3980;55432;5017;4649;3215;11000;84986;8856;6869;2624;6883;9409;1613;57452;22807;7432;10966;9427;51652;1582;4952;4009;7799;51024;1007…	55870;225;3886;10901;4439;58531;1759;374928;51058;55929;152;162989;9149;30846;3882;84958;9314;337879;10014;8243;81857;79755;64210;1460;55160;3848;83896;10307;79623;56997;10749;3983;22933;5493;147700;6097;1459;79631;11129;3728;9333;23224	3609;54623;55657;6840;337880;11041;23090	5329;6782;50515;79876;51651;221830;6636;1861;8725;10096;5316;114799;1022;23253	29940;9871;7096;4200;80150;27101;5955;11097;23043;10970;23155;137492;10885;10483;10797;170506;4193;80306;10146;9410;6775;80012;10671;836;1781;81554;1213;57532;8417;3150;51388;65977;6648;10923;5393;6596;1203;6880;53981;6788;1390;27348;22873;23568;3091;6741;54331;3190;9774;7572;23198;10269;22800;84365;6119;284098;3836;26747;51068;1977;11236;23204;7411;55236;51132;6885;3309;8467;6498;5431;54915;9525…	10299;578;11274;55333;821;4689;55905;22822;80746;28972;9618;79365;10745;26003;10981;83666;8440;7227;5861;27292;5411;6773;9555;6780;22803;3998;5351;113189;51626;9025;7095;2120;9685;65986;384;26608;55233;1119;64215;4089;889;10282;896;3953;1875;50804;951;978;1161;10972;5501;7564;8773;8915;4673;7922;9391;79158;4686;7690;9859;7756;292;10247;26057;6185;6850;5984;51808;10165;10678;23203;55175;1540;55140…	4415
535406	negative regulation of metabolic process	GO_process		0.997455	0.325665	0.173094	0.444079	0.00757953	0.0261259	11	6	3	2	16	22	388;8139;5739;8820;5017;51070;11075;56624;5989;5774;89777	55929;162989;9314;10014;22933;3728	3609;55657;23090	5316;23253	4193;80012;5716;10923;30851;1390;3190;9774;7572;51132;6885;8467;6498;5931;10664;7919	8440;7227;9555;2120;65986;64215;4089;4064;978;7564;10247;5984;4615;79813;27102;7342;29883;23081;6670;1999;7743;5934	515
536467	Protein metabolic process	GO_process	18	0.916765	0.51914	0.211987	0.0293555	0.0275435	0.0068402	91	22	9	12	49	84	27087;4287;79875;369;29949;4224;8139;360203;4985;7224;2652;1845;7075;64840;51533;147968;22848;1308;255488;5694;11086;10905;6795;5739;8078;284366;55844;2046;286530;5525;6869;1855;1613;57452;344;345;43847;11202;9427;333926;29085;91039;643847;80975;11075;117248;9294;84002;56624;7277;7064;8745;5602;5465;92;51506;7297;265;6199;81706;79690;199720;26085;3956;51807;3159;3306;5317;127707;867;8828;840;5774…	285126;6753;7423;64066;1759;9149;10014;8243;64210;1460;3848;148;79623;84708;56997;823;22933;5493;1459;79631;11129;9333	8890;8425;3609;10753;80831;11041;652;23090;5605	56937;5328;5329;50515;3576;79876;1861;51371;8725;10096;5316;1022	7096;9097;80150;27101;9507;23043;10970;137492;2321;10797;3685;4193;836;7057;55278;5716;24138;6596;6788;5327;27348;6741;9107;6347;8935;10269;84365;284098;10054;51068;1977;11236;23204;7411;55236;51611;51132;6885;3309;8467;79660;6059;29110;29880;29071;996;134510;8720;7919	10299;942;11274;8754;821;55905;28972;9618;83666;8440;8737;10643;941;3998;5351;113189;2519;9025;3687;55233;64215;4089;203100;889;4064;951;5501;28951;10605;4686;629;51320;11320;10247;6185;6850;10678;9140;23203;1540;55140;10730;55120;79723;5580;58191;25929;4615;26268;28969;9636;23022;79813;27102;10093;30817;170384;9749;6872;5193;22929;4043;9451;64132;714;51366;23243;4090;5229;720;6670;1509;7184;1516…	2399
63494	intracellular	GO_localization		0.997904	0.568507	0.844155	0.0834745	0.0166998	0.000109012	203	49	13	20	100	180	8715;90874;84514;27087;4923;1271;84651;4287;392780;2355;10993;187;3237;401285;80168;5460;9524;132612;84817;266743;3228;388;10736;8139;90780;7101;4985;5026;1621;51164;145258;2327;59344;64840;2538;6258;51117;51533;147968;22848;4094;1674;9189;7253;1308;255488;5694;1775;342926;4935;1832;10905;1544;6795;25979;3110;8078;284366;8820;3980;55432;5017;4649;55844;5525;3215;11000;84986;8856;6869;2624;6883;18…	55870;285126;200942;225;3886;10901;84560;4439;58531;1759;374928;51058;55929;152;162989;9149;30846;3882;84958;9314;337879;10014;8243;81857;79755;64210;1460;55160;3848;148;79735;83896;10307;79623;84708;56997;10749;823;3983;22933;5493;147700;6097;1459;79631;11129;3728;9333;23224	8890;3609;137902;338872;10753;54623;55657;6840;337880;11041;23090;50509;5605	56937;5328;5329;6782;50515;3576;55500;79876;51651;221830;6636;1861;51371;8725;10096;5316;114799;1022;55039;23253	29940;9871;7096;4200;80150;23516;27101;5955;11097;23043;10970;23155;137492;3251;10885;64343;10483;10797;170506;4193;80306;10146;9410;6775;80012;10671;836;1781;81554;1213;57532;8417;3150;51388;65977;5716;6648;10923;5393;6596;1203;6880;53981;30851;25879;6788;5327;1390;27348;22873;23568;3091;6741;54331;3190;6347;9774;7572;23198;10269;22800;84365;6119;23197;284098;22978;3836;26747;51068;1977;11236;23…	10299;578;942;11274;55333;3454;8754;821;4689;55905;22822;80746;28972;9618;79365;10745;55647;26003;10981;83666;8440;7227;5861;27292;5411;6773;10643;10561;9555;6780;22803;3998;5351;113189;2519;51626;9025;7095;2120;9685;65986;384;26608;55233;1119;64215;150684;4089;203100;889;10282;896;3953;1875;50804;951;978;1161;10972;5501;7564;28951;8773;8915;4673;7922;10605;9391;79158;4686;3936;7690;9859;51320;77…	5432
70570	protein binding	GO_function		0.99793	0.214913	0.86205	0.0809637	0.119695	4.04955e-05	145	41	9	16	72	144	1271;84651;4287;392780;369;29949;266743;388;8139;90780;4985;7224;643;51164;7075;64840;11021;166824;22848;4094;9189;7253;255488;342926;627;4935;255762;1773;5739;3980;4649;55844;6755;90249;8471;5525;84647;8856;2676;6883;1855;79798;1613;80023;344;51070;5368;7432;3739;10814;345;167410;51652;7504;3952;4952;3484;333926;5639;3763;7799;51024;9370;2244;6910;27012;79057;56729;203523;55014;11075;54535;7064;…	285126;56302;200942;225;220001;56301;4340;7423;4439;1759;55929;162989;9149;30846;3384;84958;10014;57758;947;8243;55716;81857;64210;1460;55160;3848;148;79735;10307;84708;53832;56997;23507;3983;22933;57127;5493;147700;11211;3728;23224	8425;3609;338872;54623;80831;6840;8839;652;23090	56937;5328;5329;6782;3576;79876;51651;1861;51371;8725;6355;10096;54953;5316;1022;23253	9871;7096;27101;5955;11097;23043;10970;137492;64343;10483;6354;3685;4193;80306;10146;9410;80012;7057;1781;1213;57532;8417;3150;51388;5716;24138;10923;5393;1203;6880;30851;6788;5327;1390;27348;22873;23568;3091;54331;3190;6347;9774;8935;84365;6119;23197;5228;3836;26747;51068;7411;51132;6885;3309;8467;6498;54915;2054;9525;9969;81608;8036;79660;6059;29110;29071;996;5931;10664;54972;7919;54765	10299;578;10159;942;55333;3454;8754;821;4689;55163;116441;80746;2214;9618;10964;55647;3455;26003;83666;8440;8737;7227;5411;6773;8324;6780;941;3998;51626;9025;2120;9685;65986;3687;26608;55233;64215;10447;150684;4089;203100;889;4064;65108;1875;50804;1161;92579;7564;28951;8773;8915;192111;6614;4673;10605;79158;4686;629;3936;9859;1525;26057;6850;5984;7165;25998;9140;23203;55175;55140;23654;9306;3485;…	4052
530834	cell part	GO_localization		0.998014	0.226081	0.923166	0.253104	0.314598	0.0063861	279	69	17	23	117	216	8715;90874;84514;65989;79993;27087;4923;1271;84651;377841;4287;392780;2355;79875;10993;364;2560;187;3237;10555;401285;80168;5460;9524;4224;132612;84817;266743;6555;81327;3228;388;10736;8139;90780;360203;7101;148738;4985;5026;1621;7224;643;51164;145258;2327;2652;118461;7075;59344;64840;2538;6258;51117;51533;147968;8811;22848;4094;1674;9189;7253;1308;255488;6338;5694;1775;342926;11086;4935;1832;109…	55870;80704;285126;56302;200942;225;220001;56301;4340;3886;6753;7423;10901;84560;4439;58531;64066;1759;374928;51058;55929;152;162989;9149;30846;3384;50508;3882;84958;9314;337879;10014;57758;947;8243;55716;81857;79755;64210;1460;55160;3848;148;2846;79735;83896;10307;79623;84708;53832;56997;119467;23507;54869;10749;823;3983;22933;57127;5493;147700;6097;11211;1459;79631;11129;3728;9333;23224	8890;63027;3609;137902;338872;10753;54623;116159;55657;6840;337880;11041;8839;23090;50509;5605;5540	56937;5328;5329;6782;50515;3576;55500;79876;51651;221830;23670;6636;1861;51371;8725;6355;10096;54953;5316;114799;1022;55039;23253	51566;29940;9871;7096;4200;80150;11010;23516;27101;5955;11097;23043;56951;10970;757;79572;23155;137492;3251;10885;64343;6515;10483;7991;2321;10797;170506;3685;4193;80306;10146;9410;6775;80012;10671;836;7057;1781;81554;1213;57532;8417;3150;51388;65977;55278;5716;6648;10923;5393;6596;1203;6880;53981;30851;25879;56650;6788;5327;1390;27348;22873;23568;3091;6741;54331;3190;6347;9774;7572;23198;10269;2…	10299;578;81037;10159;942;11274;55333;3454;8754;821;4689;116441;55905;22822;6423;80746;28972;2214;9618;79365;10745;55647;9399;3455;26003;10981;83666;8440;7227;5861;27292;5411;6773;10643;8324;10561;9555;6780;941;22803;3998;5351;113189;2519;51626;9025;7095;2120;9685;65986;3687;384;26608;55233;1119;64215;150684;4089;203100;889;4064;10282;896;3953;5918;65108;1875;50804;951;978;1161;10972;5501;92579;7…	7172
35480	Cancer module B-lymphoma expression clusters	Cancer modules (Segal 2004)		0.830737	0.492074	1	1	0.00109841	0.331579	2	1	0	0	6	3	5602;53947	11343			7096;6515;6775;1390;3091;3309	7564;28951;23075	74
63855	nucleolus	GO_localization		0.998134	0.731121	1	0.341566	0.00762441	0.199461	1	1	0	1	7	6	8715	162989		6636	4193;9410;5393;3091;6741;84365;51068	22822;80746;6780;5501;55140;7175	143
74966	RNA processing	GO_process	19	0.997853	0.546644	0.591181	0.230558	0.00144368	0.0507672	5	3	1	2	13	14	132612;23368;3956;6919;6920	162989;79631;11129	3609	6636;55039	170506;9410;51388;5393;53981;25879;6741;3190;26747;51068;54915;81608;7919	80746;27292;5411;10643;22803;4686;51808;25929;9128;3192;1479;29883;8559;3185	314
64025	protein complex	GO_localization		0.998243	0.39867	0.894643	0.166265	0.0544195	0.00177864	37	13	2	6	28	53	4287;4224;51164;6258;51533;255488;5694;8078;4649;55844;5525;6883;3739;3484;3763;10073;2244;27012;7277;27019;3749;92;285242;51807;3159;8701;10579;867;6878;840;127534;23205;6919;10089;1778;6920;23221	225;162989;84958;10014;8243;81857;64210;1460;84708;10749;22933;147700;3728	8890;54623	56937;51371;8725;10096;1022;55039	10606;137492;3685;4193;836;1781;3150;5716;10923;5393;6596;6880;54331;23198;6119;3836;1977;11236;7411;51132;8467;5431;9969;81608;29110;996;5931;10664	10299;55905;80746;28972;9618;9555;6780;9025;9685;3687;26608;4089;1875;4673;4686;51320;6185;6850;5984;23203;55140;5981;3485;55120;26268;10093;7175;6872;865;5193;3192;1479;3694;9451;29883;714;5229;10120;83548;1783;151636;1025;9867;6845;830;5286;5870;54554;5934;64682;3681;11260;5469	1299
530944	intracellular part	GO_localization		0.99836	0.605524	0.886384	0.117121	0.01289	0.000216738	195	47	12	19	98	174	8715;90874;84514;27087;4923;1271;84651;4287;392780;2355;10993;187;3237;80168;5460;9524;84817;266743;3228;388;10736;8139;90780;7101;4985;5026;1621;51164;145258;2327;59344;64840;2538;6258;51117;51533;147968;22848;4094;1674;9189;7253;1308;255488;5694;1775;342926;4935;1832;10905;1544;6795;25979;3110;8078;284366;8820;3980;55432;5017;4649;55844;5525;3215;11000;84986;8856;6869;2624;6883;1855;9409;1613;5…	55870;225;3886;10901;84560;4439;58531;1759;374928;51058;55929;152;162989;9149;30846;3882;84958;9314;337879;10014;8243;81857;79755;64210;1460;55160;3848;148;79735;83896;10307;79623;84708;56997;10749;823;3983;22933;5493;147700;6097;1459;79631;11129;3728;9333;23224	8890;3609;137902;338872;54623;55657;6840;337880;11041;23090;50509;5605	56937;5328;5329;6782;50515;55500;79876;51651;221830;6636;1861;51371;8725;10096;5316;114799;1022;55039;23253	29940;9871;7096;4200;80150;23516;27101;5955;11097;23043;10970;23155;137492;3251;10885;64343;10483;10797;170506;4193;80306;10146;9410;6775;80012;10671;836;1781;81554;1213;57532;8417;3150;51388;65977;5716;6648;10923;5393;6596;1203;6880;53981;30851;6788;5327;1390;27348;22873;23568;3091;6741;54331;3190;6347;9774;7572;23198;10269;22800;84365;6119;23197;284098;22978;3836;26747;51068;1977;11236;23204;74…	10299;578;11274;55333;8754;821;4689;55905;22822;80746;28972;9618;79365;10745;55647;26003;10981;83666;8440;7227;5861;27292;5411;6773;10643;10561;9555;6780;22803;3998;5351;113189;51626;9025;7095;2120;9685;65986;384;26608;55233;1119;64215;150684;4089;203100;889;10282;896;3953;1875;50804;951;978;1161;10972;5501;7564;8773;8915;4673;7922;10605;9391;79158;4686;3936;7690;9859;51320;7756;292;10247;26057;6…	5263
72783	Ribosome biogenesis and assembly	GO_process	20	1	0.389728	1	1	0.00158701	0.778219	0	1	0	0	5	1		79631			51388;5393;25879;51068;11103	27292	54
62810	cell	GO_localization		0.998959	0.253133	0.930206	0.269045	0.294678	0.00966022	279	69	17	23	118	216	8715;90874;84514;65989;79993;27087;4923;1271;84651;377841;4287;392780;2355;79875;10993;364;2560;187;3237;10555;401285;80168;5460;9524;4224;132612;84817;266743;6555;81327;3228;388;10736;8139;90780;360203;7101;148738;4985;5026;1621;7224;643;51164;145258;2327;2652;118461;7075;59344;64840;2538;6258;51117;51533;147968;8811;22848;4094;1674;9189;7253;1308;255488;6338;5694;1775;342926;11086;4935;1832;109…	55870;80704;285126;56302;200942;225;220001;56301;4340;3886;6753;7423;10901;84560;4439;58531;64066;1759;374928;51058;55929;152;162989;9149;30846;3384;50508;3882;84958;9314;337879;10014;57758;947;8243;55716;81857;79755;64210;1460;55160;3848;148;2846;79735;83896;10307;79623;84708;53832;56997;119467;23507;54869;10749;823;3983;22933;57127;5493;147700;6097;11211;1459;79631;11129;3728;9333;23224	8890;63027;3609;137902;338872;10753;54623;116159;55657;6840;337880;11041;8839;23090;50509;5605;5540	56937;5328;5329;6782;50515;3576;55500;79876;51651;221830;23670;6636;1861;51371;8725;6355;10096;54953;5316;114799;1022;55039;23253	51566;29940;9871;7096;4200;80150;11010;23516;27101;5955;11097;23043;56951;10970;757;79572;23155;137492;3251;10885;64343;6515;10483;7991;2321;10797;170506;3685;4193;80306;10146;9410;6775;80012;10671;836;7057;1781;81554;1213;57532;8417;3150;51388;65977;55278;5716;6648;10923;5393;6596;1203;6880;53981;30851;25879;56650;6788;5327;1390;27348;22873;23568;3091;6741;54331;3190;6347;9774;7572;23198;10269;2…	10299;578;81037;10159;942;11274;55333;3454;8754;821;4689;116441;55905;22822;6423;80746;28972;2214;9618;79365;10745;55647;9399;3455;26003;10981;83666;8440;7227;5861;27292;5411;6773;10643;8324;10561;9555;6780;941;22803;3998;5351;113189;2519;51626;9025;7095;2120;9685;65986;3687;384;26608;55233;1119;64215;150684;4089;203100;889;4064;10282;896;3953;5918;65108;1875;50804;951;978;1161;10972;5501;92579;7…	7215
533015	cellular component organization and biogenesis	GO_process		0.999624	0.107745	0.603208	0.0475099	0.0556651	0.000344117	81	29	7	12	50	96	4287;364;388;8139;7224;582;51164;11021;22848;1674;627;1832;3980;90249;286530;84986;2624;6883;1855;9409;1613;5368;10814;51652;4952;3484;51024;9370;10073;56729;11075;9294;115861;54535;7277;7064;5465;92;29082;8541;23086;7297;285242;265;259173;199720;3956;9873;51807;3159;5317;8701;57510;10579;867;2874;6878;8828;381;654429;23380;9982;196374;23562;9372;1823;5413;846;9482;10435;89777;1778;51200;1828;174…	285126;56302;7423;1759;55929;152;162989;9149;84958;9314;10014;8243;55716;64210;1460;55160;148;79735;84708;53832;10749;3983;22933;5493;147700;79631;11129;3728;23224	8890;404037;8425;6840;8839;23090;50509	56937;5328;5329;3576;1861;51371;6355;10096;54953;5316;114799;1022	9871;11097;23043;10970;137492;10483;6354;2321;3685;4193;80306;10146;80012;10671;836;7057;1781;1213;8417;3150;51388;5393;6596;9637;6880;25879;6741;54331;6347;8935;10269;22800;84365;3836;26747;51068;1977;7411;6885;8467;54915;2054;9525;9969;54806;11103;23011;5931;10664;7919	578;11274;55333;821;4689;22822;28972;2214;26003;10981;8440;7227;5861;27292;5411;9555;22803;3998;7095;9685;3687;55233;64215;4089;203100;889;10282;65108;10972;8773;4673;10605;79158;4686;3936;9859;292;10247;6850;51808;10165;9140;23203;1540;55140;23654;5981;9306;3485;79723;5580;58191;56270;79677;25929;28969;59349;23022;79813;27102;23586;10093;7175;6872;5193;3192;5357;9451;9892;23243;4090;6670;10120;5…	2566
531091	nuclear part	GO_localization		0.999707	0.24946	0.890115	0.173518	5.46356e-05	0.000417556	16	9	1	4	27	37	8715;4287;6258;9189;6883;10073;54535;199720;3159;5317;10567;10579;6878;6919;5742;6920	162989;10014;8243;81857;64210;1460;22933;9333;23224	54623	6636;1861;8725;1022	11097;4193;9410;3150;10923;5393;6880;53981;27348;3091;6741;3190;84365;6119;3836;26747;51068;1977;51132;8467;5431;9969;81608;996;5931;10664;7919	22822;80746;5411;9555;6780;26608;1875;1161;10972;5501;8773;8915;4673;4686;51808;55140;55120;25929;9128;7175;6872;865;3192;1479;29883;8559;1025;55193;3185;9583;4600;5286;5934;26286;64682;11260;5469	758
76320	Negative regulation of transcription	GO_process	21	0.999991	0.128867	0.0877298	0.29995	0.000965087	0.157005	3	6	3	2	15	14	388;8820;5989	55929;162989;9314;10014;22933;3728	3609;55657;23090	5316;23253	4193;80012;5716;10923;30851;1390;3190;9774;7572;51132;6885;8467;6498;5931;10664	7227;9555;2120;65986;4089;7564;79813;7342;29883;23081;6670;1999;7743;5934	378
77273	response to biotic stimulus	GO_process		0.999719	0.969033	0.656507	0.0218687	0.00645408	4.05775e-07	5	1	1	4	13	29	3306;7850;1388;53947;254240	3384	137902	3576;1861;8725;6355	7096;23516;6354;6775;836;27348;3190;6347;6885;3309;6059;29110;8720	942;11274;3454;10964;3455;6773;10561;6780;941;1116;3687;384;4064;65108;6614;629;4615;9636;51280;3460;9451;10219;7184;4599;79139;4481;5934;10049;8678	374
537376	response to other organism	GO_process		0.999896	0.945962	1	0.0618871	0.0281809	1.75182e-06	3	1	0	3	10	25	7850;53947;254240	3384		3576;8725;6355	7096;23516;6354;6775;836;3190;6347;6885;6059;29110	942;11274;3454;10964;3455;6773;10561;6780;941;1116;3687;384;4064;65108;6614;629;4615;9636;51280;3460;10219;4599;4481;5934;8678	315
530967	macromolecular complex	GO_localization		0.999919	0.475653	0.803859	0.125346	0.0144831	0.00256292	38	14	3	7	34	58	4287;4224;51164;6258;51533;255488;5694;8078;4649;55844;5525;6883;3739;3484;3763;10073;2244;27012;7277;27019;3749;92;285242;51807;3159;8701;10579;867;6878;840;127534;23205;6919;10089;1778;6920;23221;6150	225;162989;84958;10014;8243;81857;64210;1460;84708;10749;22933;147700;79631;3728	8890;3609;54623	56937;6636;51371;8725;10096;1022;55039	10606;137492;3685;4193;9410;836;1781;57532;3150;5716;10923;5393;6596;6880;6741;54331;3190;23198;6119;3836;1977;11236;23204;7411;51132;8467;5431;9969;81608;29110;996;5931;10664;7919	10299;55905;80746;28972;9618;5411;9555;6780;9025;9685;3687;26608;4089;1875;4673;4686;51320;6185;6850;5984;23203;55140;5981;3485;55120;25929;26268;9128;10093;7175;6872;865;5193;3192;1479;3694;9451;29883;714;5229;10120;83548;1783;151636;8559;1025;9867;3185;6845;830;5286;5870;54554;5934;64682;3681;11260;5469	1477
535644	nucleobase, nucleoside, nucleotide and nucleic acid metabolic process	GO_process		0.99993	0.327608	0.910866	0.201542	0.00265986	0.00412425	67	23	4	9	52	82	90874;4923;377841;4287;2355;3237;5460;132612;84817;266743;3228;388;10736;90780;7101;145258;6258;51533;4094;9189;7253;1775;342926;1773;5739;3110;8820;3980;5017;6755;5525;3215;8856;6869;2624;954;6883;22807;6035;4009;7799;6910;116039;203523;9355;7069;5465;23368;3956;5989;3159;10579;2874;6878;4223;63946;2004;6095;3195;4004;6919;1388;51200;1740;6920;83741;9060	55870;11067;7423;4439;58531;374928;51058;55929;162989;9149;84958;9314;10014;8243;81857;64210;1460;148;22933;6097;79631;11129;3728	3609;55657;652;23090	5328;51651;221830;6636;8725;5316;1022;55039;23253	10606;3251;170506;4193;80306;7358;9410;6775;80012;836;3150;51388;5716;6648;10923;5393;6596;6880;53981;30851;25879;1390;3091;6741;3190;9774;7572;23198;84365;6119;22978;84188;3836;26747;51068;55236;51132;6885;8467;6498;5431;54915;9525;9969;81608;79660;6059;29110;134510;5931;10664;7919	942;80746;79365;10745;8440;7227;27292;5411;6773;10643;9555;6780;941;22803;9025;2120;65986;26608;64215;4089;4064;1875;50804;978;1161;7564;8915;4673;10605;9391;4686;7690;7756;26057;6850;5984;51808;55175;55140;5981;3485;55120;79723;11108;23394;54928;79677;25929;4615;79178;5253;79813;9128;23586;7342;6872;865;3192;1479;29883;23243;4090;6675;23081;6670;10943;9841;8559;1025;55193;1999;3185;83746;6845;95…	2289
468486	VEGF-family signaling	GeneGo	22	0.664515	0.204124	0.0678062	1	0.00695107	1	1	1	1	0	3	0	8828	7423	5605		2321;3685;5228		25
530941	intracellular organelle part	GO_localization		0.999967	0.290885	0.881974	0.111235	0.0281497	5.08394e-05	45	18	3	8	37	73	8715;4287;388;8139;51164;6258;22848;4094;1674;9189;1832;6795;25979;4649;6883;9409;4952;51024;10073;2109;2583;54535;7277;27019;388403;199720;51807;3159;83850;5317;10567;8701;10579;6878;381;196374;6919;5742;53947;1778;2125;6920;3849;51350;6150	55870;3886;162989;3882;337879;10014;8243;81857;64210;1460;3848;83896;10749;22933;5493;147700;9333;23224	54623;337880;11041	6782;50515;51651;6636;1861;8725;10096;1022	9871;11097;137492;10483;4193;9410;1781;1213;3150;65977;10923;5393;6880;53981;27348;23568;3091;6741;3190;84365;6119;284098;3836;26747;51068;1977;51132;3309;8467;5431;9969;81608;996;5931;10664;8720;7919	578;821;4689;22822;80746;28972;5411;9555;6780;3998;51626;7095;9685;26608;55233;64215;4089;10282;1875;1161;10972;5501;8773;8915;4673;7922;4686;9859;292;6185;5984;51808;10165;23203;55140;5981;55120;79723;5580;4358;25929;4735;51280;9128;10093;7175;6872;865;5193;3192;1479;29883;10120;10943;83548;1783;7184;8559;1025;55193;3185;830;9583;4600;79139;5286;5870;5934;26286;64682;11260;5469;51	1718
531121	organelle part	GO_localization		0.99997	0.29532	0.883269	0.112688	0.0292981	5.6027e-05	45	18	3	8	37	73	8715;4287;388;8139;51164;6258;22848;4094;1674;9189;1832;6795;25979;4649;6883;9409;4952;51024;10073;2109;2583;54535;7277;27019;388403;199720;51807;3159;83850;5317;10567;8701;10579;6878;381;196374;6919;5742;53947;1778;2125;6920;3849;51350;6150	55870;3886;162989;3882;337879;10014;8243;81857;64210;1460;3848;83896;10749;22933;5493;147700;9333;23224	54623;337880;11041	6782;50515;51651;6636;1861;8725;10096;1022	9871;11097;137492;10483;4193;9410;1781;1213;3150;65977;10923;5393;6880;53981;27348;23568;3091;6741;3190;84365;6119;284098;3836;26747;51068;1977;51132;3309;8467;5431;9969;81608;996;5931;10664;8720;7919	578;821;4689;22822;80746;28972;5411;9555;6780;3998;51626;7095;9685;26608;55233;64215;4089;10282;1875;1161;10972;5501;8773;8915;4673;7922;4686;9859;292;6185;5984;51808;10165;23203;55140;5981;55120;79723;5580;4358;25929;4735;51280;9128;10093;7175;6872;865;5193;3192;1479;29883;10120;10943;83548;1783;7184;8559;1025;55193;3185;830;9583;4600;79139;5286;5870;5934;26286;64682;11260;5469;51	1723
535284	negative regulation of cellular metabolic process	GO_process		0.999972	0.269962	0.149293	0.408443	0.00389909	0.0126959	6	6	3	2	16	22	388;5739;8820;5017;5989;5774	55929;162989;9314;10014;22933;3728	3609;55657;23090	5316;23253	4193;80012;5716;10923;30851;1390;3190;9774;7572;51132;6885;8467;6498;5931;10664;7919	8440;7227;9555;2120;65986;64215;4089;4064;978;7564;10247;5984;4615;79813;27102;7342;29883;23081;6670;1999;7743;5934	480
438579	Pre-mRNA processing	PantherBiologicalProcess	23	1	0.726102	1	0.33768	0.0245474	0.00540843	0	1	0	1	6	10		11129		6636	170506;9410;53981;25879;3190;51068	10299;80746;50804;5501;4686;25929;9128;1479;8559;3185	141
535099	multi-organism process	GO_process		0.999981	0.984814	1	0.139254	0.0260439	0.0001047	5	1	0	3	13	27	187;3248;7850;53947;254240	3384		3576;8725;6355	7096;23516;6354;2321;6775;836;1390;3190;6347;5228;6885;6059;29110	942;11274;3454;10964;3455;6773;10561;6780;941;1116;3687;384;4064;65108;6614;629;5580;4615;9636;51280;3460;10219;4599;79139;4481;5934;8678	449
537495	RNA metabolic process	GO_process	24	0.994577	0.2671	0.669565	0.307503	0.00870473	0.0050709	50	17	4	6	37	60	90874;4287;2355;3237;5460;132612;266743;3228;10736;90780;7101;145258;6258;51533;4094;342926;3110;8820;5017;5525;3215;8856;6869;2624;6883;22807;6035;4009;7799;6910;116039;203523;9355;7069;5465;23368;3956;5989;3159;10579;6878;4223;63946;2004;6095;3195;6919;1388;6920;83741	55870;11067;374928;51058;55929;162989;9149;9314;10014;64210;1460;148;22933;6097;79631;11129;3728	3609;55657;652;23090	6636;8725;5316;1022;55039;23253	170506;4193;80306;9410;6775;80012;51388;6648;10923;5393;6596;6880;53981;30851;25879;1390;3091;6741;3190;9774;7572;84365;26747;51068;51132;8467;6498;5431;54915;9525;9969;81608;6059;134510;5931;10664;7919	80746;79365;10745;8440;7227;27292;5411;6773;10643;9555;6780;22803;2120;65986;26608;4089;1875;50804;1161;7564;4673;10605;9391;4686;7690;7756;51808;55175;55140;5981;11108;23394;25929;5253;79813;9128;23586;7342;6872;865;3192;1479;29883;23243;4090;23081;6670;10943;9841;8559;1025;55193;1999;3185;83746;6845;7743;5934;283337;5469	1587
535435	negative regulation of nucleobase, nucleoside, nucleotide and nucleic acid metabolic process	GO_process		0.999997	0.164638	0.103889	0.331296	0.00200752	0.0313432	3	6	3	2	15	18	388;8820;5989	55929;162989;9314;10014;22933;3728	3609;55657;23090	5316;23253	4193;80012;5716;10923;30851;1390;3190;9774;7572;51132;6885;8467;6498;5931;10664	8440;7227;9555;2120;65986;4089;978;7564;5984;4615;79813;7342;29883;23081;6670;1999;7743;5934	407
78415	Nucleic acid transport	GO_process	25	1	1	1	1	0.00111864	0.0476858	0	0	0	0	5	4					11097;6741;26747;51068;7919	4686;51808;7175;11260	50
78536	response to virus	GO_process		1	0.807388	1	0.0146518	0.154822	1.95006e-06	0	1	0	3	5	18		3384		3576;8725;6355	3190;6347;6885;6059;29110	942;11274;3454;3455;10561;6780;941;384;65108;6614;4615;9636;51280;3460;10219;4599;5934;8678	179
468158	Antiviral actions of Interferons	GeneGo		1	1	1	1	0.161169	6.05376e-06	0	0	0	0	1	5					6059	3454;3455;6773;3460;4599	11
71116	RNA binding	GO_function	26	0.9949	1	0.673102	0.314031	0.00135433	0.0113226	8	0	1	2	15	19	8715;132612;6035;10073;3956;57510;6919;6150		3609	90637;6636	170506;10146;9410;51388;5393;53981;25879;22873;6741;3190;84365;26747;1977;81608;7919	5411;10643;6780;22803;50804;10605;4686;11325;51808;55140;9128;23586;8886;3192;1479;80114;8559;3185;11260	391
68134	interferon receptor activity	GO_function		1	1	1	1	1	8.00814e-05	0	0	0	0	0	3						3454;3455;3460	4
68131	interferon binding	GO_function		1	1	1	1	1	8.00814e-05	0	0	0	0	0	3						3454;3455;3460	4
55524	Ubiquitin-activating enzyme repeat	Interpro		1	1	1	1	0.000740612	1	0	0	0	0	2	0					10054;55236		3
35153	Cancer module Cell line expressed genes	Cancer modules (Segal 2004)		0.840389	0.899653	0.506899	0.518793	0.00623812	0.375412	8	1	1	1	10	8	1832;1773;954;27121;54535;265;10579;9374	11343	3609	5328	5955;10606;3251;6354;7358;7057;5327;6347;10269;6119	8754;10643;951;3936;5984;3485;9636;6001	249
537505	rRNA metabolic process	GO_process		1	0.0703109	1	1	0.000927321	0.737717	0	2	0	0	5	1		162989;79631			51388;5393;25879;84365;51068	27292	48
659533	Chr3:167500001-172500000	Chromosome regions		1	1	1	1	0.000993483	0.303608	0	0	0	0	3	1					23043;80012;6498	7095	13
471697	COPII-COATED VESICLE MEMBRANE PROTEIN	PantherFamilies		1	1	1	1	1	0.000384296	0	0	0	0	0	3						10972;51014;50999	6
500575	SMALL INDUCIBLE CYTOKINE A	PantherSubFamilies		1	1	1	0.0115433	0.00146579	1	0	0	0	1	2	0				6355	6354;6347		4
206690	Zinc finger, Sec23/Sec24-type	Interpro		1	1	1	1	0.00146579	1	0	0	0	0	2	0					9871;10483		4
205473	Sec23/Sec24 beta-sandwich	Interpro		1	1	1	1	0.00146579	1	0	0	0	0	2	0					9871;10483		4
62002	Sec23/Sec24 helical region	Interpro		1	1	1	1	0.00146579	1	0	0	0	0	2	0					9871;10483		4
60244	Ubiquitin-activating enzyme, E1	Interpro		1	1	1	1	0.00146579	1	0	0	0	0	2	0					10054;55236		4
55888	Sec23/Sec24 trunk region	Interpro		1	1	1	1	0.00146579	1	0	0	0	0	2	0					9871;10483		4
438331	Natural killer cell mediated immunity	PantherBiologicalProcess		1	1	1	1	1	0.000415363	0	0	0	0	0	5						3454;2214;3455;284021;10219	24
659535	Chr3:170000001-175000000	Chromosome regions		1	1	1	1	0.00154415	0.341342	0	0	0	0	3	1					23043;80012;6498	7095	15
78463	Nuclear transport	GO_process	27	0.555068	0.186805	1	0.381064	0.0011762	0.0148802	7	3	0	1	9	10	1855;10073;54535;5465;7297;57510;9372	7423;84708;53832		5328	11097;4193;10146;3150;6741;3836;26747;51068;7919	7227;3687;4686;51808;23586;7175;3192;4090;4600;11260	164
532784	Biopolymer metabolic process	GO_process	28	0.998745	0.561902	0.886384	0.520196	0.000694746	4.92864e-05	101	27	6	9	67	113	90874;27087;4923;4287;2355;369;29949;3237;5460;132612;266743;3228;10736;90780;360203;7101;4985;145258;2652;1845;7075;64840;2538;6258;51533;22848;4094;255488;5694;1775;342926;10905;1773;6795;3110;8078;8820;3980;5017;6755;2046;5525;3215;8856;6869;2624;6883;1613;57452;22807;6035;43847;9427;4952;333926;4009;29085;7799;6910;2583;80975;116039;203523;117248;84002;56624;9355;7069;5602;5465;92;51506;7297;…	55870;11067;6753;7423;4439;58531;1759;374928;51058;55929;162989;9149;9314;10014;8243;64210;1460;148;79623;84708;22933;6097;1459;79631;11129;3728;9333	3609;55657;11041;652;23090;5605	56937;5328;79876;6636;8725;5316;1022;55039;23253	9097;27101;23043;137492;2321;170506;3685;4193;80306;9410;6775;80012;836;3150;51388;5716;6648;10923;5393;6596;6880;53981;30851;25879;6788;5327;1390;3091;6741;3190;9107;6347;9774;7572;23198;10269;84365;6119;284098;10054;3836;26747;51068;11236;55236;51611;51132;6885;8467;6498;5431;54915;9525;9969;81608;79660;6059;22876;29110;29880;29071;996;134510;5931;10664;8720;7919	10299;11274;821;55905;80746;28972;9618;79365;10745;83666;8440;8737;7227;27292;5411;6773;10643;9555;6780;941;22803;5351;9025;2120;65986;26608;55233;4089;1875;50804;951;978;1161;5501;92579;7564;28951;4673;10605;9391;4686;7690;51320;11320;7756;26057;6185;6850;5984;51808;10678;9140;23203;55175;1540;55140;5981;10730;3485;55120;79723;11108;5580;23394;79677;25929;4615;26268;5253;9636;23022;79813;27102;9…	3001
468260	GTP-XTP metabolism	GeneGo		1	1	1	1	0.00173664	1	0	0	0	0	4	0					3251;5393;22978;5431		33
75262	Golgi vesicle transport	GO_process		1	0.56156	1	1	0.171008	0.000783448	0	1	0	0	3	9		10749			9871;10483;8417	26003;3998;9685;10282;10972;8773;83548;5286;5870	90
35292	Cancer module Chemotaxis (chemokines)	Cancer modules (Segal 2004)		1	1	1	8.19622e-07	0.0632671	1	0	0	0	4	2	0				5328;5329;3576;6355	6354;6347		26
72256	ubiquitin activating enzyme activity	GO_function		1	1	1	0.014409	0.00241755	1	0	0	0	1	2	0				79876	10054;55236		5
490322	LUPUS LA PROTEIN-RELATED	PantherFamilies		1	1	1	1	0.00241755	1	0	0	0	0	2	0					6741;113251		5
205329	RNA-binding protein Lupus La	Interpro		1	1	1	1	0.00241755	1	0	0	0	0	2	0					6741;113251		5
463856	ER to Golgi transport vesicle membrane	GO_localization		1	1	1	1	0.00241755	1	0	0	0	0	2	0					9871;10483		5
63019	COPII vesicle coat	GO_localization		1	1	1	1	0.00241755	1	0	0	0	0	2	0					9871;10483		5
531623	Hsp90 protein binding	GO_function		1	1	1	1	0.00241755	1	0	0	0	0	2	0					3091;29110		5
35088	Cancer module ECM and collagens	Cancer modules (Segal 2004)		0.858164	0.726102	1	0.00767398	0.387223	0.344848	4	1	0	3	3	5	7075;4094;1674;3956	947		56937;5328;5329	10970;7057;3091	8754;8324;5351;23394;23022	141
437651	Ribonucleoprotein	PantherMolecularFunction		1	1	1	1	0.00266871	1	0	0	0	0	4	0					6741;3190;84365;51602		37
659515	Chr3:147500001-152500000	Chromosome regions		1	1	1	1	0.00267437	0.394158	0	0	0	0	3	1					27230;51714;6596	116441	18
35065	Cancer module Fetal liver genes - Metabolism and xenobiotics	Cancer modules (Segal 2004)		0.00658348	1	1	1	0.811861	0.874071	21	0	0	0	3	5	10993;10555;388;22848;1832;344;9028;5950;345;7504;27121;3484;2244;2109;5348;3248;54535;3158;265;26998;1576				6515;6354;7358	2730;629;10247;3485;6001	273
659517	Chr3:150000001-155000000	Chromosome regions		1	1	1	1	0.00365055	0.427001	0	0	0	0	3	1					27230;51714;6596	116441	20
488000	UBIQUITIN-ACTIVATING ENZYME E1	PantherFamilies		1	1	1	0.0201162	0.00497191	1	0	0	0	1	2	0				79876	10054;55236		7
203094	Molybdenum cofactor biosynthesis	Interpro		1	1	1	0.0201162	0.00497191	1	0	0	0	1	2	0				79876	10054;55236		7
50621	UBA/THIF-type NAD/FAD binding fold	Interpro		1	1	1	0.0201162	0.00497191	1	0	0	0	1	2	0				79876	10054;55236		7
71357	small protein activating enzyme activity	GO_function		1	1	1	0.0201162	0.00497191	1	0	0	0	1	2	0				79876	10054;55236		7
76159	protein monoubiquitination	GO_process		1	1	1	1	0.00497191	0.176985	0	0	0	0	2	1					4193;5716	55120	7
78930	rRNA processing	GO_process		1	0.331154	1	1	0.00503512	0.706701	0	1	0	0	4	1		79631			51388;5393;25879;51068	27292	44
35512	Cancer module Growth inhibitory genes	Cancer modules (Segal 2004)		0.502761	0.00901172	1	0.0454057	1	0.359438	1	2	0	1	0	1	9982	6753;148		3576		5918	16
659908	Chr5:112500001-117500000	Chromosome regions		1	1	1	1	1	0.00212467	0	0	0	0	0	3						9140;5229;51014	10
48902	Syntaxin, N-terminal	Interpro		1	1	1	1	0.00656048	1	0	0	0	0	2	0					8417;2054		8
35126	Cancer module Heart, liver, Kidney and pancreas metabolic and xenobiotic response genes	Cancer modules (Segal 2004)		0.000330797	0.440963	0.747365	0.759088	0.776771	0.95568	37	5	1	1	6	8	10993;364;388;22848;6338;1832;5957;1773;2624;954;1855;344;6035;5368;9028;5950;7504;27121;3484;2244;2109;6910;5348;3248;54535;3158;265;3306;10579;2053;3713;27076;9122;26998;2875;11012;3960	11067;152;11343;3983;5493	8839	5328	6515;6354;2321;7358;5327;6347	22822;9399;951;629;3485;9636;6001;26286	479
35294	Cancer module IL receptors	Cancer modules (Segal 2004)		0.502761	1	1	1	0.225621	0.00877757	1	0	0	0	1	3	643				7096	3953;4615;3460	16
73752	translational initiation	GO_process		1	1	0.131163	1	0.187573	0.00233058	0	0	1	0	2	6			8890		6741;1977	10605;4686;5580;28969;27102;9451	50
201920	Gelsolin region	Interpro		1	1	0.0249414	1	0.00834754	1	0	0	1	0	2	0			6840		9871;10483		9
438291	mRNA end-processing and stability	PantherBiologicalProcess		1	1	1	1	0.00834754	0.0237713	0	0	0	0	2	2					53981;51068	80746;1479	9
658706	Chr12:72500001-77500000	Chromosome regions		1	1	1	1	0.00834754	0.0237713	0	0	0	0	2	2					11010;11103	22822;4673	9
217004	ER to Golgi transport vesicle	GO_localization		1	1	1	1	0.00834754	1	0	0	0	0	2	0					9871;10483		9
64203	Sin3 complex	GO_localization		1	1	1	1	0.00834754	1	0	0	0	0	2	0					5931;10664		9
659784	Chr4:142500001-147500000	Chromosome regions		1	1	1	1	0.00834754	1	0	0	0	0	2	0					8467;6059		9
35374	Cancer module Immune response and Ag processing and presentation	Cancer modules (Segal 2004)		1	1	0.148144	1	0.228211	0.000887448	0	0	1	0	2	7			63027		6354;7057	942;10964;10561;951;9636;30817;4599	57
659213	Chr2:57500001-62500000	Chromosome regions		1	1	1	1	1	0.00286248	0	0	0	0	0	3						150684;10678;55120	11
35114	Cancer module Inflammatory response	Cancer modules (Segal 2004)		1	0.349287	1	0.00809432	0.0380934	0.730284	0	1	0	2	3	1		11343		3576;6355	7096;6354;6347	1536	47
525704	K Homology	Interpro		1	1	1	1	0.00618803	0.00382022	0	0	0	0	3	4					3190;56902;11103	10643;51320;26057;80114	24
525712	K Homology, type 1	Interpro		1	1	1	1	0.00695107	0.00445118	0	0	0	0	3	4					3190;56902;11103	10643;51320;26057;80114	25
202050	GOLD	Interpro		1	1	1	1	1	0.00476385	0	0	0	0	0	3						10972;51014;50999	13
55561	DEAD/DEAH box helicase, N-terminal	Interpro		1	1	1	1	0.137255	0.00500911	0	0	0	0	2	5					170506;7919	55601;79132;11325;23586;8886	41
399828	MYO INOSITOL MONOPHOSPHATASE	PantherSubFamilies		1	1	0.0055952	1	0.0314352	1	0	0	1	0	1	0			3613		3612		2
68083	inositol-1(or 4)-monophosphatase activity	GO_function		1	1	0.0055952	1	0.0314352	1	0	0	1	0	1	0			3613		3612		2
79199	negative regulation of DNA replication	GO_process		1	1	1	1	1	0.00514874	0	0	0	0	0	4						8440;978;5984;4615	26
35187	Cancer module Intermediate filaments	Cancer modules (Segal 2004)		0.00157224	0.312521	1	1	1	1	7	1	0	0	0	0	1308;84302;84002;81706;9982;25818;1475	3848					41
480476	TORSIN	PantherFamilies		1	1	1	0.00866964	0.0467825	1	0	0	0	1	1	0				1861	27348		3
53465	Torsin	Interpro		1	1	1	0.00866964	0.0467825	1	0	0	0	1	1	0				1861	27348		3
52287	Prefoldin alpha-like	Interpro		1	1	1	0.00866964	0.0467825	1	0	0	0	1	1	0				8725	7411		3
35386	Cancer module Intermediate filaments and keratins	Cancer modules (Segal 2004)		0.00040244	0.324999	1	1	1	1	8	1	0	0	0	0	1308;1832;84302;84002;81706;9982;25818;1475	3848					43
658949	Chr17:25000001-30000000	Chromosome regions		1	1	1	0.00215378	0.0548342	0.48746	0	0	0	2	2	1				79736;6355	6354;6347	7756	24
47266	Small chemokine, interleukin-8-like	Interpro		1	1	1	0.00215378	0.0548342	1	0	0	0	2	2	0				3576;6355	6354;6347		24
35462	Cancer module Intermediate filaments and MT	Cancer modules (Segal 2004)		0.00115769	1	1	1	1	0.662744	7	0	0	0	0	1	1832;11075;7277;10579;5413;2125;3849					10120	39
535313	negative regulation of DNA metabolic process	GO_process		1	1	1	1	1	0.00767047	0	0	0	0	0	4						8440;978;5984;4615	29
35327	Cancer module Keratin	Cancer modules (Segal 2004)		0.118061	0.000245472	1	1	1	1	2	3	0	0	0	0	1832;3849	3886;3882;3848					14
70556	protease activator activity	GO_function		1	0.239699	1	1	1	0.00866326	0	1	0	0	0	4		64066				578;10159;8915;8678	30
437207	Immunoglobulin receptor family member	PantherMolecularFunction		1	1	1	1	1	0.00866326	0	0	0	0	0	4						942;2214;941;284021	30
662778	Complement System (xy6l)	IngenuityPathways		1	1	1	1	1	0.00877757	0	0	0	0	0	3						629;714;720	16
468191	Classic complement pathway	GeneGo		1	1	1	1	1	0.00877757	0	0	0	0	0	3						3687;714;720	16
658556	Chr10:10000001-15000000	Chromosome regions		1	1	1	1	1	0.00877757	0	0	0	0	0	3						79723;22929;8559	16
82730	RNA localization	GO_process		1	1	1	1	0.00637789	0.00897654	0	0	0	0	4	5					11097;6741;26747;7919	6780;4686;51808;7175;11260	47
437519	Other RNA-binding protein	PantherMolecularFunction		1	0.628539	1	0.270263	0.0283866	0.00959997	0	1	0	1	5	8		221092		90637	27042;10146;25879;83640;11103	10643;6780;10605;51320;51808;3192;80114;11260	108
35064	Cancer module Liver genes - Metabolism and xenobiotics	Cancer modules (Segal 2004)		0.00680732	0.5744	1	1	0.895439	0.408579	24	3	0	0	3	10	10993;364;10555;388;1773;954;344;9028;5950;345;27121;3484;2244;2109;6910;5348;3248;3158;265;2053;26998;2875;1576;3960	1759;947;11343			7358;5327;6347	9399;6773;978;629;10247;3485;9636;6872;6001;51	327
531959	protein deacetylase activity	GO_function		1	0.00507475	1	1	0.174473	1	0	2	0	0	1	0		10014;22933			10664		12
67825	histone deacetylase activity	GO_function		1	0.00507475	1	1	0.174473	1	0	2	0	0	1	0		10014;22933			10664		12
221359	Toll-like receptor signaling pathway	Kegg	29	0.887754	1	1	0.135371	0.0445066	0.00233058	1	0	0	1	3	6	5602			3576	7096;6885;29110	942;3454;3455;941;4615;23118	50
66462	deacetylase activity	GO_function		1	0.00793184	1	1	0.213137	1	0	2	0	0	1	0		10014;22933			10664		15
537432	ribonucleoprotein complex biogenesis and assembly	GO_process		1	0.380342	0.336105	1	0.00212443	0.0183364	0	2	1	0	8	9		79631;11129	8890		51388;5393;25879;6741;51068;1977;54915;11103	27292;10605;4686;51808;5580;25929;28969;27102;9451	145
217898	RNA export from nucleus	GO_process		1	1	1	1	0.00389647	0.0253387	0	0	0	0	4	4					11097;6741;26747;7919	4686;51808;7175;11260	41
206434	von Willebrand factor, type C	Interpro		1	0.204124	0.0021843	1	0.329477	1	0	1	2	0	1	0		220001	137902;8839		7057		25
172829	establishment of RNA localization	GO_process		1	1	1	1	0.00545929	0.034264	0	0	0	0	4	4					11097;6741;26747;7919	4686;51808;7175;11260	45
76500	RNA transport	GO_process		1	1	1	1	0.00545929	0.034264	0	0	0	0	4	4					11097;6741;26747;7919	4686;51808;7175;11260	45
81676	nucleobase, nucleoside, nucleotide and nucleic acid transport	GO_process		1	1	1	1	0.0038525	0.0344642	0	0	0	0	5	5					11097;6741;26747;51068;7919	4686;292;51808;7175;11260	66
468371	PLAU signaling	GeneGo		1	0.031983	0.0834067	0.00358327	0.390898	1	0	2	1	2	1	0		1460;1459	5605	5328;5329	5327		31
662834	Interferon Signaling	IngenuityPathways	30	0.524024	1	1	1	1	7.07965e-05	1	0	0	0	0	5	7297					3454;3455;6773;3460;4599	17
78014	Cell proliferation	GO_process	31	0.877816	0.173196	0.653151	0.446085	0.593167	0.00464684	43	14	3	4	18	47	4923;84651;369;388;4985;643;8811;7253;6755;286530;8471;6869;2624;7432;8225;3952;3484;9370;2244;6910;56729;116039;9294;54535;92;23368;3956;55367;5989;3159;10579;2053;5774;9982;6095;4004;137797;846;64236;5275;84290;23221;242	6753;7423;64066;9314;10014;1460;3848;148;23507;54869;823;22933;11211;3728	338872;6840;8839	5328;5329;3576;1022	137492;7991;2321;55571;3685;4193;80306;7057;5716;1390;3190;6347;10269;5228;29110;996;5931;10664	942;116441;22822;6423;79365;83666;8440;5411;10643;941;1116;2120;3687;1119;4089;203100;4064;896;3953;5918;1875;5501;8915;4673;9391;1525;6850;7165;3485;55120;11108;5580;58191;9636;3694;4043;3460;29883;51366;5229;6670;1025;1999;79139;10549;5934;8678	1172
662756	VEGF Signaling	IngenuityPathways		1	0.361105	0.00821387	1	0.00739373	0.744946	0	1	2	0	4	1		7423	8890;5605		2321;3091;22800;5228	5286	49
35122	Immune and inflammatory response	Cancer modules (Segal 2004)	32	0.85079	0.7728	1	0.223027	0.721644	0.00199387	10	2	0	2	4	18	10993;954;1855;344;6035;27121;54535;265;10579;1475	11343;5493		5328;3576	7096;6354;6775;6347	942;4689;2214;10964;10561;951;28951;2350;58475;3936;3485;58191;9636;714;1536;6001;4599;4600	307
78040	learning	GO_process		1	1	1	0.000360128	1	1	0	0	0	2	0	0				221830;1861			10
502005	UROKINASE-TYPE PLASMINOGEN ACTIVATOR	PantherSubFamilies		1	1	1	0.00289799	1	1	0	0	0	1	0	0				5328			1
501481	TRANSMEMBRANE PROTEIN 2	PantherSubFamilies		1	1	1	0.00289799	1	1	0	0	0	1	0	0				23670			1
501247	THIOREDOXIN DOMAIN CONTAINING PROTEIN 9-RELATED	PantherSubFamilies		1	1	1	0.00289799	1	1	0	0	0	1	0	0				10190			1
498503	ODORANT RESPONSE ABNORMAL PROTEIN-RELATED	PantherSubFamilies		1	1	1	0.00289799	1	1	0	0	0	1	0	0				54953			1
497907	METHIONINE 10+ HOMOLOG	PantherSubFamilies		1	1	1	0.00289799	1	1	0	0	0	1	0	0				55039			1
495477	CXCL8	PantherSubFamilies		1	1	1	0.00289799	1	1	0	0	0	1	0	0				3576			1
421066	UROKINASE PLASMINOGEN ACTIVATOR SURFACE RECEPTOR	PantherSubFamilies		1	1	1	0.00289799	1	1	0	0	0	1	0	0				5329			1
419618	UBIQUITIN-ACTIVATING ENZYME E1-RELATED	PantherSubFamilies		1	1	1	0.00289799	1	1	0	0	0	1	0	0				79876			1
418669	TRANSPOSON RELATED PROTEIN	PantherSubFamilies		1	1	1	0.00289799	1	1	0	0	0	1	0	0				51651			1
402940	PEPTIDE ALPHA-N-ACETYLTRANSFERASE-RELATED	PantherSubFamilies		1	1	1	0.00289799	1	1	0	0	0	1	0	0				80018			1
399034	MICROSOMAL STRESS 70 PROTEIN ATPASE CORE PRECURSOR	PantherSubFamilies		1	1	1	0.00289799	1	1	0	0	0	1	0	0				6782			1
395169	HOMEOBOX PROTEIN PKNOX1	PantherSubFamilies		1	1	1	0.00289799	1	1	0	0	0	1	0	0				5316			1
386044	CHONDROITIN 4-SULFOTRANSFERASE RELATED	PantherSubFamilies		1	1	1	0.00289799	1	1	0	0	0	1	0	0				50515			1
384580	CAK1	PantherSubFamilies		1	1	1	0.00289799	1	1	0	0	0	1	0	0				1022			1
383070	ARSENITE INDUCUBLE RNA ASSOCIATED PROTEIN AIP-1	PantherSubFamilies		1	1	1	0.00289799	1	1	0	0	0	1	0	0				90637			1
493850	VOLTAGE-GATED K CHANNEL BETA SUBUNIT 4.1-RELATED	PantherFamilies		1	1	1	0.00289799	1	1	0	0	0	1	0	0				51371			1
493277	UNCHARACTERIZED	PantherFamilies		1	1	1	0.00289799	1	1	0	0	0	1	0	0				79736			1
491727	SAM-DEPENDENT METHYLTRANSFERASE	PantherFamilies		1	1	1	0.00289799	1	1	0	0	0	1	0	0				79066			1
491663	RNA POLYMERASE II SUBUNIT 5-MEDIATING PROTEIN (NNX3)	PantherFamilies		1	1	1	0.00289799	1	1	0	0	0	1	0	0				8725			1
479614	PEPTIDYL-TRNA HYDROLASE 2	PantherFamilies		1	1	1	0.00289799	1	1	0	0	0	1	0	0				51651			1
204813	Protein of unknown function Met10	Interpro		1	1	1	0.00289799	1	1	0	0	0	1	0	0				55039			1
204759	Protein of unknown function DUF890	Interpro		1	1	1	0.00289799	1	1	0	0	0	1	0	0				79066			1
204036	Proteasome maturation factor UMP1	Interpro		1	1	1	0.00289799	1	1	0	0	0	1	0	0				51371			1
203724	Peptidyl-tRNA hydrolase, PTH2	Interpro		1	1	1	0.00289799	1	1	0	0	0	1	0	0				51651			1
203703	Peptidase S1A, urokinase-type plasminogen activator	Interpro		1	1	1	0.00289799	1	1	0	0	0	1	0	0				5328			1
55461	Urokinase plasminogen activator surface receptor	Interpro		1	1	1	0.00289799	1	1	0	0	0	1	0	0				5329			1
532802	bleb formation	GO_process		1	1	1	0.00289799	1	1	0	0	0	1	0	0				3576			1
530397	regulation of retroviral genome replication	GO_process		1	1	1	0.00289799	1	1	0	0	0	1	0	0				3576			1
464821	regulation of unidimensional cell growth	GO_process		1	1	1	0.00289799	1	1	0	0	0	1	0	0				3576			1
464776	regulation of monopolar cell growth	GO_process		1	1	1	0.00289799	1	1	0	0	0	1	0	0				3576			1
464693	positive regulation of unidimensional cell growth	GO_process		1	1	1	0.00289799	1	1	0	0	0	1	0	0				3576			1
464637	positive regulation of monopolar cell growth	GO_process		1	1	1	0.00289799	1	1	0	0	0	1	0	0				3576			1
464433	monopolar cell growth	GO_process		1	1	1	0.00289799	1	1	0	0	0	1	0	0				3576			1
77220	unidimensional cell growth	GO_process		1	1	1	0.00289799	1	1	0	0	0	1	0	0				3576			1
531201	tRNA methyltransferase complex	GO_localization		1	1	1	0.00289799	1	1	0	0	0	1	0	0				55039			1
529434	U-plasminogen activator receptor activity	GO_function		1	1	1	0.00289799	1	1	0	0	0	1	0	0				5329			1
66335	CXCR1 chemokine receptor binding	GO_function		1	1	1	0.00289799	1	1	0	0	0	1	0	0				3576			1
389654	ESTABLISHMENT OF COHESION 1 (ECO1) HOMOLOG	PantherSubFamilies		1	1	1	0.00578786	1	1	0	0	0	1	0	0				114799			2
382667	ANKYRIN REPEAT DOMAIN PROTEIN 12	PantherSubFamilies		1	1	1	0.00578786	1	1	0	0	0	1	0	0				23253			2
381240	ACTIN-LIKE PROTEIN 3, ACL3	PantherSubFamilies		1	1	1	0.00578786	1	1	0	0	0	1	0	0				10096			2
486513	N-TERMINAL ACETLYTRANSFERASE-RELATED	PantherFamilies		1	1	1	0.00578786	1	1	0	0	0	1	0	0				80018			2
481904	TRANSMEMBRANE PROTEIN 2-RELATED	PantherFamilies		1	1	1	0.00578786	1	1	0	0	0	1	0	0				23670			2
481226	UNCHARACTERIZED	PantherFamilies		1	1	1	0.00578786	1	1	0	0	0	1	0	0				55039			2
479943	SMALL NUCLEAR RIBONUCLEOPROTEIN F (SNRNP-F)	PantherFamilies		1	1	1	0.00578786	1	1	0	0	0	1	0	0				6636			2
470888	ARSENITE INDUCUBLE RNA ASSOCIATED PROTEIN AIP-1-RELATED	PantherFamilies		1	1	1	0.00578786	1	1	0	0	0	1	0	0				90637			2
52452	RNA polymerase Rpb7, N-terminal	Interpro		1	1	1	0.00578786	1	1	0	0	0	1	0	0				221830			2
533446	dermatan sulfate metabolic process	GO_process		1	1	1	0.00578786	1	1	0	0	0	1	0	0				50515			2
530432	retroviral genome replication	GO_process		1	1	1	0.00578786	1	1	0	0	0	1	0	0				3576			2
464755	regulation of filopodium formation	GO_process		1	1	1	0.00578786	1	1	0	0	0	1	0	0				10096			2
78701	basophil activation	GO_process		1	1	1	0.00578786	1	1	0	0	0	1	0	0				6355			2
77413	histamine secretion	GO_process		1	1	1	0.00578786	1	1	0	0	0	1	0	0				6355			2
531278	ADP binding	GO_function		1	1	1	0.00578786	1	1	0	0	0	1	0	0				10096			2
463954	aminoacyl-tRNA hydrolase activity	GO_function		1	1	1	0.00578786	1	1	0	0	0	1	0	0				51651			2
66952	ethanolamine kinase activity	GO_function		1	1	1	0.00578786	1	1	0	0	0	1	0	0				55500			2
66846	endopeptidase Clp activity	GO_function		1	1	1	0.00578786	1	1	0	0	0	1	0	0				1861			2
495240	CHOLINE/ETHANOLAMINE KINASE	PantherSubFamilies		1	1	1	0.00866964	1	0.0800732	0	0	0	1	0	1				55500		1119	3
489131	CHOLINE/ETHANOALAMINE KINASE	PantherFamilies		1	1	1	0.00866964	1	0.0800732	0	0	0	1	0	1				55500		1119	3
200879	Choline/ethanolamine kinase	Interpro		1	1	1	0.00866964	1	0.0800732	0	0	0	1	0	1				55500		1119	3
533450	dermatan sulfate proteoglycan metabolic process	GO_process		1	1	1	0.00866964	1	0.0800732	0	0	0	1	0	1				50515		113189	3
72489	WW domain binding	GO_function		1	1	1	0.00866964	1	1	0	0	0	1	0	0				56937			3
68316	interleukin-8 receptor binding	GO_function		1	1	1	0.00866964	1	1	0	0	0	1	0	0				3576			3
66336	CXCR2 chemokine receptor binding	GO_function		1	1	1	0.00866964	1	1	0	0	0	1	0	0				3576			3
66137	chondroitin 4-sulfotransferase activity	GO_function		1	1	1	0.00866964	1	1	0	0	0	1	0	0				50515			3
659294	Chr21:10000001-15000000	Chromosome regions		1	1	1	0.00866964	1	1	0	0	0	1	0	0				6782			3
468202	Cytoskeleton remodeling	GeneGo		1	0.290763	0.283169	0.00468384	0.117482	0.406756	0	2	1	3	4	4		1460;1459	5605	5328;5329;10096	3685;5327;1977;6885	3687;10093;3694;3681	118
497917	METHYL-CPG BINDING DOMAIN PROTEIN 6	PantherSubFamilies		1	1	0.00280139	1	1	1	0	0	1	0	0	0			114785				1
495965	EARLY B-CELL FACTOR ASSOCIATED ZINC FINGER PROTEIN	PantherSubFamilies		1	1	0.00280139	1	1	1	0	0	1	0	0	0			23090				1
421254	VARIABLE FLAGELLAR NUMBER PROTEIN-RELATED	PantherSubFamilies		1	1	0.00280139	1	1	1	0	0	1	0	0	0			729440				1
418478	TRANSLATION INITIATION FACTOR 2B, DELTA SUBUNIT	PantherSubFamilies		1	1	0.00280139	1	1	1	0	0	1	0	0	0			8890				1
416590	SUPERVILLIN	PantherSubFamilies		1	1	0.00280139	1	1	1	0	0	1	0	0	0			6840				1
415971	SUBFAMILY NOT NAMED	PantherSubFamilies		1	1	0.00280139	1	1	1	0	0	1	0	0	0			54623				1
408436	SOLUTE CARRIER FAMILY 22, MEMBER 17 (BRAIN-TYPE ORGANIC CATION TRANSPORTER)	PantherSubFamilies		1	1	0.00280139	1	1	1	0	0	1	0	0	0			63027				1
403072	PEROXIDASE (MELANOMA-ASSOCIATED ANTIGEN MG50)	PantherSubFamilies		1	1	0.00280139	1	1	1	0	0	1	0	0	0			137902				1
400754	NEUROPEPTIDE Y RECEPTOR TYPE 4	PantherSubFamilies		1	1	0.00280139	1	1	1	0	0	1	0	0	0			5540				1
400110	N-ACETYLLACTOSAMINIDE BETA-1,3-N-ACETYLGLUCOSAMINYLTRANSFERASE	PantherSubFamilies		1	1	0.00280139	1	1	1	0	0	1	0	0	0			11041				1
399296	MITOGEN ACTIVATED PROTEIN KINASE KINASE 2, MAPKK2, MEK2	PantherSubFamilies		1	1	0.00280139	1	1	1	0	0	1	0	0	0			5605				1
395301	HYALURONAN AND PROTEOGLYCAN LINK PROTEIN 4 (BRAIN LINK PROTEIN 2)	PantherSubFamilies		1	1	0.00280139	1	1	1	0	0	1	0	0	0			404037				1
386755	CONNECTIVE TISSUE GROWTH FACOTR WISP2/CCN5	PantherSubFamilies		1	1	0.00280139	1	1	1	0	0	1	0	0	0			8839				1
384814	CALPAIN 9	PantherSubFamilies		1	1	0.00280139	1	1	1	0	0	1	0	0	0			10753				1
384078	BONE MORPHOGENETIC PROTEIN 4, BMP4	PantherSubFamilies		1	1	0.00280139	1	1	1	0	0	1	0	0	0			652				1
382854	APOLIPOPROTEIN L5	PantherSubFamilies		1	1	0.00280139	1	1	1	0	0	1	0	0	0			80831				1
493449	UNCHARACTERIZED	PantherFamilies		1	1	0.00280139	1	1	1	0	0	1	0	0	0			112869				1
492936	UNCHARACTERIZED	PantherFamilies		1	1	0.00280139	1	1	1	0	0	1	0	0	0			56006				1
488953	CALCOFLUOR WHITE HYPERSENSITIVE PROTEIN PRECURSOR	PantherFamilies		1	1	0.00280139	1	1	1	0	0	1	0	0	0			80157				1
485593	FAMILY NOT NAMED	PantherFamilies		1	1	0.00280139	1	1	1	0	0	1	0	0	0			54623				1
482675	APOLIPOPROTEIN L	PantherFamilies		1	1	0.00280139	1	1	1	0	0	1	0	0	0			80831				1
481585	YEAST SPT2-RELATED	PantherFamilies		1	1	0.00280139	1	1	1	0	0	1	0	0	0			729440				1
477330	KERATIN-ASSOCIATED PROTEIN	PantherFamilies		1	1	0.00280139	1	1	1	0	0	1	0	0	0			337880				1
471730	CXYORF1	PantherFamilies		1	1	0.00280139	1	1	1	0	0	1	0	0	0			375260				1
467261	RNA polymerase II-associated, Paf1	Interpro		1	1	0.00280139	1	1	1	0	0	1	0	0	0			54623				1
204206	Protein of unknown function DUF1325	Interpro		1	1	0.00280139	1	1	1	0	0	1	0	0	0			112869				1
48301	Apolipoprotein L	Interpro		1	1	0.00280139	1	1	1	0	0	1	0	0	0			80831				1
44037	Neuropeptide Y4 receptor	Interpro		1	1	0.00280139	1	1	1	0	0	1	0	0	0			5540				1
192239	Cdc73/Paf1 complex	GO_localization		1	1	0.00280139	1	1	1	0	0	1	0	0	0			54623				1
529114	N-acetyllactosaminide beta-1,3-N-acetylglucosaminyltransferase activity	GO_function		1	1	0.00280139	1	1	1	0	0	1	0	0	0			11041				1
69978	peptide YY receptor activity	GO_function		1	1	0.00280139	1	1	1	0	0	1	0	0	0			5540				1
69919	pancreatic polypeptide receptor activity	GO_function		1	1	0.00280139	1	1	1	0	0	1	0	0	0			5540				1
386593	COLLAGEN ALPHA CHAIN-RELATED	PantherSubFamilies		1	1	0.0055952	1	1	1	0	0	1	0	0	0			338872				2
490456	METHYL-CPG BINDING PROTEIN, DROSOPHILA	PantherFamilies		1	1	0.0055952	1	1	1	0	0	1	0	0	0			114785				2
489574	EGF-LIKE-DOMAIN, MULTIPLE 7, 8	PantherFamilies		1	1	0.0055952	1	1	1	0	0	1	0	0	0			8425				2
203889	PMG	Interpro		1	1	0.0055952	1	1	1	0	0	1	0	0	0			337880				2
63036	costamere	GO_localization		1	1	0.0055952	1	1	1	0	0	1	0	0	0			6840				2
77684	dorsal/ventral axis specification	GO_process		1	1	0.00838146	1	1	0.0800732	0	0	1	0	0	1			652			4089	3
73985	oocyte dorsal/ventral axis determination	GO_process		1	1	0.00838146	1	1	0.0800732	0	0	1	0	0	1			652			4089	3
497607	LATENT TRANSFORMING GROWTH FACTOR-BETA-BINDING PROTEIN	PantherSubFamilies		1	1	0.00838146	1	1	1	0	0	1	0	0	0			8425				3
201471	DZF	Interpro		1	1	0.00838146	1	1	1	0	0	1	0	0	0			3609				3
535936	poly-N-acetyllactosamine biosynthetic process	GO_process		1	1	0.00838146	1	1	1	0	0	1	0	0	0			11041				3
74699	O-glycan processing	GO_process		1	1	0.00838146	1	1	1	0	0	1	0	0	0			11041				3
63194	eukaryotic translation initiation factor 2B complex	GO_localization		1	1	0.00838146	1	1	1	0	0	1	0	0	0			8890				3
62959	collagen type V	GO_localization		1	1	0.00838146	1	1	1	0	0	1	0	0	0			50509				3
662829	Amyloid Processing (cic)	IngenuityPathways		1	0.00246472	0.0808243	1	1	1	0	3	1	0	0	0		1460;823;1459	10753				30
525615	Dynamin, GTPase region	Interpro		1	0.00119504	1	1	1	0.0104581	0	2	0	0	0	2		1759;30846				4599;4600	6
535479	negative regulation of striated muscle development	GO_process		1	0.00119504	1	1	1	1	0	2	0	0	0	0		10014;22933					6
65907	casein kinase activity	GO_function		1	0.00220445	1	1	1	1	0	2	0	0	0	0		1460;1459					8
67111	folic acid binding	GO_function		1	0.00281757	1	1	1	0.221555	0	2	0	0	0	1		80704;83546				2350	9
79862	histone deacetylation	GO_process		1	0.00425401	1	1	1	0.26372	0	2	0	0	0	1		10014;22933				6670	11
81789	protein amino acid deacetylation	GO_process		1	0.0069149	1	1	1	0.322737	0	2	0	0	0	1		10014;22933				6670	14
396713	KERATIN, TYPE I CYTOSKELETAL	PantherSubFamilies		1	0.0069149	1	1	1	1	0	2	0	0	0	0		3886;3882					14
437004	Deacetylase	PantherMolecularFunction		1	0.0069149	1	1	1	1	0	2	0	0	0	0		10014;22933					14
502415	ZINC FINGER PROTEIN 419	PantherSubFamilies		1	0.00908037	1	1	1	1	0	1	0	0	0	0		374928					1
501999	URG11 PROTEIN	PantherSubFamilies		1	0.00908037	1	1	1	1	0	1	0	0	0	0		220001					1
501814	UBX DOMAIN-CONTAINING PROTEIN 1	PantherSubFamilies		1	0.00908037	1	1	1	1	0	1	0	0	0	0		80700					1
500823	SPLICING FACTOR, ARGININE/SERINE-RICH 16	PantherSubFamilies		1	0.00908037	1	1	1	1	0	1	0	0	0	0		11129					1
500727	SOMATOSTATIN RECEPTOR 3	PantherSubFamilies		1	0.00908037	1	1	1	1	0	1	0	0	0	0		6753					1
500140	RHO GUANINE NUCLEOTIDE EXCHANGE FACTOR 10	PantherSubFamilies		1	0.00908037	1	1	1	1	0	1	0	0	0	0		55160					1
499621	PROTEIN-GLUTAMINE GAMMA-GLUTAMYLTRANSFERASE X (TRANSGLUTAMINASE 5)	PantherSubFamilies		1	0.00908037	1	1	1	1	0	1	0	0	0	0		9333					1
499221	PERIPLAKIN	PantherSubFamilies		1	0.00908037	1	1	1	1	0	1	0	0	0	0		5493					1
499097	P2Y PURINOCEPTOR 9 (P2Y9) (PURINERGIC RECEPTOR 9)	PantherSubFamilies		1	0.00908037	1	1	1	1	0	1	0	0	0	0		2846					1
498120	MONOGLYCERIDE LIPASE	PantherSubFamilies		1	0.00908037	1	1	1	1	0	1	0	0	0	0		11343					1
497271	INTERLEUKIN-20 RECEPTOR ALPHA CHAIN	PantherSubFamilies		1	0.00908037	1	1	1	1	0	1	0	0	0	0		53832					1
495988	EH DOMAIN CONTAINING/PAST 1, 2, 3	PantherSubFamilies		1	0.00908037	1	1	1	1	0	1	0	0	0	0		30846					1
495907	DUAL-SPECIFICITY TYROSINE-PHOSPHORYLATION REGULATED KINASE 1	PantherSubFamilies		1	0.00908037	1	1	1	1	0	1	0	0	0	0		9149					1
494861	C-C CHEMOKINE RECEPTOR TYPE 11	PantherSubFamilies		1	0.00908037	1	1	1	1	0	1	0	0	0	0		651872					1
494602	ATP-BINDING CASSETTE, SUB-FAMILY D, MEMBER 1, 2	PantherSubFamilies		1	0.00908037	1	1	1	1	0	1	0	0	0	0		225					1
494454	AMYLOID BETA A4 PRECURSOR PROTEIN-BINDING FAMILY B MEMBER 3	PantherSubFamilies		1	0.00908037	1	1	1	1	0	1	0	0	0	0		10307					1
494390	ALPHA-1A AND 1C ADRENERGIC RECEPTOR	PantherSubFamilies		1	0.00908037	1	1	1	1	0	1	0	0	0	0		148					1
422038	XYLULOSE KINASE	PantherSubFamilies		1	0.00908037	1	1	1	1	0	1	0	0	0	0		9942					1
421266	VASCULAR ENDOTHELIAL GROWTH FACTOR B	PantherSubFamilies		1	0.00908037	1	1	1	1	0	1	0	0	0	0		7423					1
418470	TRANSLATION ELONGATION FACTOR	PantherSubFamilies		1	0.00908037	1	1	1	1	0	1	0	0	0	0		79631					1
417628	THIAMINE TRANSPORTER SLC19A3	PantherSubFamilies		1	0.00908037	1	1	1	1	0	1	0	0	0	0		80704					1
416865	SYNAPTOTAGMIN-LIKE PROTEIN 1	PantherSubFamilies		1	0.00908037	1	1	1	1	0	1	0	0	0	0		84958					1
411093	SUBFAMILY NOT NAMED	PantherSubFamilies		1	0.00908037	1	1	1	1	0	1	0	0	0	0		90550					1
409794	SUBFAMILY NOT NAMED	PantherSubFamilies		1	0.00908037	1	1	1	1	0	1	0	0	0	0		55929					1
409118	STRUCTURAL MAINTENANCE OF CHROMOSOMES SMC1	PantherSubFamilies		1	0.00908037	1	1	1	1	0	1	0	0	0	0		8243					1
406753	S100 CALCIUM-BINDING PROTEIN A3	PantherSubFamilies		1	0.00908037	1	1	1	1	0	1	0	0	0	0		6274					1
406136	RH TYPE B GLYCOPROTEIN	PantherSubFamilies		1	0.00908037	1	1	1	1	0	1	0	0	0	0		57127					1
405956	RETBINDIN	PantherSubFamilies		1	0.00908037	1	1	1	1	0	1	0	0	0	0		83546					1
403668	PLAKOGLOBIN	PantherSubFamilies		1	0.00908037	1	1	1	1	0	1	0	0	0	0		3728					1
403425	PHOSPHOLIPASE A2, GROUP IIE	PantherSubFamilies		1	0.00908037	1	1	1	1	0	1	0	0	0	0		30814					1
401500	NUMB-BINDING PROTEIN 1	PantherSubFamilies		1	0.00908037	1	1	1	1	0	1	0	0	0	0		84708					1
401248	NUCLEAR CALMODULIN-BINDING PROTEIN	PantherSubFamilies		1	0.00908037	1	1	1	1	0	1	0	0	0	0		221092					1
400277	NADPH OXIDASE 3	PantherSubFamilies		1	0.00908037	1	1	1	1	0	1	0	0	0	0		50508					1
399771	MYELIN OLIGODENDROCYTE GLYCOPROTEIN	PantherSubFamilies		1	0.00908037	1	1	1	1	0	1	0	0	0	0		4340					1
399743	MUTS HOMOLOG 5	PantherSubFamilies		1	0.00908037	1	1	1	1	0	1	0	0	0	0		4439					1
398522	MED25 PROTEIN	PantherSubFamilies		1	0.00908037	1	1	1	1	0	1	0	0	0	0		81857					1
398417	MATRIX METALLOPROTEASE 27, MMP-27	PantherSubFamilies		1	0.00908037	1	1	1	1	0	1	0	0	0	0		64066					1
397062	KRUPPEL-LIKE FACTOR 4 (EPITHELIAL ZINC-FINGER PROTEIN EZF)	PantherSubFamilies		1	0.00908037	1	1	1	1	0	1	0	0	0	0		9314					1
396329	INTRACELLULAR ADHESION MOLECULE 2, ICAM2	PantherSubFamilies		1	0.00908037	1	1	1	1	0	1	0	0	0	0		3384					1
390616	FRIZZLED 10	PantherSubFamilies		1	0.00908037	1	1	1	1	0	1	0	0	0	0		11211					1
389528	EPS8 - RELATED PROTEIN 1	PantherSubFamilies		1	0.00908037	1	1	1	1	0	1	0	0	0	0		54869					1
389472	EPITHELIAL CALCIUM CHANNEL 1 (TRPV5)	PantherSubFamilies		1	0.00908037	1	1	1	1	0	1	0	0	0	0		56302					1
388499	DNAJ HOMOLOG SUBFAMILY C MEMBER 5	PantherSubFamilies		1	0.00908037	1	1	1	1	0	1	0	0	0	0		285126					1
384782	CALPAIN 1, LARGE [CATALYTIC] SUBUNIT	PantherSubFamilies		1	0.00908037	1	1	1	1	0	1	0	0	0	0		823					1
381068	ABSENT, SMALL, OR HOMEOTIC-LIKE, ASH1	PantherSubFamilies		1	0.00908037	1	1	1	1	0	1	0	0	0	0		55870					1
381059	ABLIM	PantherSubFamilies		1	0.00908037	1	1	1	1	0	1	0	0	0	0		3983					1
492996	UNCHARACTERIZED	PantherFamilies		1	0.00908037	1	1	1	1	0	1	0	0	0	0		79755					1
488783	ATP-BINDING CASSETTE, SUB-FAMILY D MEMBER	PantherFamilies		1	0.00908037	1	1	1	1	0	1	0	0	0	0		225					1
488648	AMYLOID BETA A4 PRECURSOR PROTEIN-BINDING FAMILY B	PantherFamilies		1	0.00908037	1	1	1	1	0	1	0	0	0	0		10307					1
484724	FAMILY NOT NAMED	PantherFamilies		1	0.00908037	1	1	1	1	0	1	0	0	0	0		54540					1
483714	FAMILY NOT NAMED	PantherFamilies		1	0.00908037	1	1	1	1	0	1	0	0	0	0		55929					1
483327	DNA REPAIR/TRANSCRIPTION PROTEIN MET18/MMS19	PantherFamilies		1	0.00908037	1	1	1	1	0	1	0	0	0	0		64210					1
480086	PROSTATE TUMOR OVEREXPRESSED GENE 1 (PTOV1)	PantherFamilies		1	0.00908037	1	1	1	1	0	1	0	0	0	0		81857					1
480049	SPERM PROTAMINE P3	PantherFamilies		1	0.00908037	1	1	1	1	0	1	0	0	0	0		58531					1
478727	PHOSPHOLIPASE-RELATED	PantherFamilies		1	0.00908037	1	1	1	1	0	1	0	0	0	0		11343					1
478161	KERATIN ASSOCIATED PROTEIN 3-3-RELATED	PantherFamilies		1	0.00908037	1	1	1	1	0	1	0	0	0	0		83896					1
476894	HEMATOPOIETIC PROGENITOR CELL ANTIGEN CD34	PantherFamilies		1	0.00908037	1	1	1	1	0	1	0	0	0	0		947					1
472702	EPIDERMAL GROWTH FACTOR RECEPTOR KINASE SUBSTRATE EPS8-RELATED PROTEIN	PantherFamilies		1	0.00908037	1	1	1	1	0	1	0	0	0	0		54869					1
201595	Epithelial calcium channel 2	Interpro		1	0.00908037	1	1	1	1	0	1	0	0	0	0		56302					1
201587	Epithelial calcium channel	Interpro		1	0.00908037	1	1	1	1	0	1	0	0	0	0		56302					1
200521	Bacterial luciferase-like	Interpro		1	0.00908037	1	1	1	1	0	1	0	0	0	0		5493					1
62157	P2Y5 purinoceptor	Interpro		1	0.00908037	1	1	1	1	0	1	0	0	0	0		2846					1
56379	DNA methyltransferase 1-associated 1	Interpro		1	0.00908037	1	1	1	1	0	1	0	0	0	0		55929					1
55792	Somatostatin receptor, type 3	Interpro		1	0.00908037	1	1	1	1	0	1	0	0	0	0		6753					1
54060	Adrenergic receptor, alpha 1C subtype	Interpro		1	0.00908037	1	1	1	1	0	1	0	0	0	0		148					1
52782	Adrenergic receptor, alpha-2C	Interpro		1	0.00908037	1	1	1	1	0	1	0	0	0	0		152					1
46314	C-C chemokine receptor, type 11	Interpro		1	0.00908037	1	1	1	1	0	1	0	0	0	0		651872					1
44179	Keratin, high-sulphur matrix protein	Interpro		1	0.00908037	1	1	1	1	0	1	0	0	0	0		83896					1
43465	ABC transporter, N-terminal	Interpro		1	0.00908037	1	1	1	1	0	1	0	0	0	0		225					1
42688	CD34 antigen	Interpro		1	0.00908037	1	1	1	1	0	1	0	0	0	0		947					1
529924	meiotic prophase II	GO_process		1	0.00908037	1	1	1	1	0	1	0	0	0	0		4439					1
464566	peptidyl-glutamine modification	GO_process		1	0.00908037	1	1	1	1	0	1	0	0	0	0		9333					1
464385	isopeptide cross-linking via N6-(L-isoglutamyl)-L-lysine	GO_process		1	0.00908037	1	1	1	1	0	1	0	0	0	0		9333					1
464384	isopeptide cross-linking	GO_process		1	0.00908037	1	1	1	1	0	1	0	0	0	0		9333					1
172023	telomeric heterochromatin formation	GO_process		1	0.00908037	1	1	1	1	0	1	0	0	0	0		22933					1
80956	embryonic cleavage	GO_process		1	0.00908037	1	1	1	1	0	1	0	0	0	0		11211					1
73353	chromatin silencing at telomere	GO_process		1	0.00908037	1	1	1	1	0	1	0	0	0	0		22933					1
528504	cohesin core heterodimer	GO_localization		1	0.00908037	1	1	1	1	0	1	0	0	0	0		8243					1
532152	type 1 melanin-concentrating hormone receptor binding	GO_function		1	0.00908037	1	1	1	1	0	1	0	0	0	0		5493					1
532029	serine transmembrane transporter activity	GO_function		1	0.00908037	1	1	1	1	0	1	0	0	0	0		56301					1
531764	melanin-concentrating hormone receptor binding	GO_function		1	0.00908037	1	1	1	1	0	1	0	0	0	0		5493					1
531715	L-serine transmembrane transporter activity	GO_function		1	0.00908037	1	1	1	1	0	1	0	0	0	0		56301					1
528610	acylglycerol lipase activity	GO_function		1	0.00908037	1	1	1	1	0	1	0	0	0	0		11343					1
464196	vascular endothelial growth factor receptor 1 binding	GO_function		1	0.00908037	1	1	1	1	0	1	0	0	0	0		7423					1
464068	interleukin-26 receptor activity	GO_function		1	0.00908037	1	1	1	1	0	1	0	0	0	0		53832					1
464067	interleukin-26 binding	GO_function		1	0.00908037	1	1	1	1	0	1	0	0	0	0		53832					1
464065	interleukin-20 receptor activity	GO_function		1	0.00908037	1	1	1	1	0	1	0	0	0	0		53832					1
464063	interleukin-20 binding	GO_function		1	0.00908037	1	1	1	1	0	1	0	0	0	0		53832					1
72515	xylulokinase activity	GO_function		1	0.00908037	1	1	1	1	0	1	0	0	0	0		9942					1
72193	tubulin deacetylase activity	GO_function		1	0.00908037	1	1	1	1	0	1	0	0	0	0		22933					1
70634	protein kinase CK2 regulator activity	GO_function		1	0.00908037	1	1	1	1	0	1	0	0	0	0		1460					1
75661	mitotic sister chromatid segregation	GO_process		1	0.00988045	1	1	1	0.390721	0	3	0	0	0	2		8243;64210;3728				1540;64682	49
472572	DYNAMIN	PantherFamilies		1	0.0269971	1	1	1	0.00220932	0	1	0	0	0	2		1759				4599;4600	3
57284	Dynamin central region	Interpro		1	0.0269971	1	1	1	0.00220932	0	1	0	0	0	2		1759				4599;4600	3
50108	Dynamin GTPase effector	Interpro		1	0.0269971	1	1	1	0.00220932	0	1	0	0	0	2		1759				4599;4600	3
396103	INTERFERON-INDUCED GTP-BINDING PROTEIN MX	PantherSubFamilies		1	1	1	1	1	0.000750064	0	0	0	0	0	2						4599;4600	2
58705	Splicing factor motif	Interpro		1	1	1	1	1	0.000750064	0	0	0	0	0	2						9128;8559	2
68139	interferon-alpha/beta receptor activity	GO_function		1	1	1	1	1	0.000750064	0	0	0	0	0	2						3454;3455	2
68137	interferon-alpha/beta binding	GO_function		1	1	1	1	1	0.000750064	0	0	0	0	0	2						3454;3455	2
499343	PLASTIN	PantherSubFamilies		1	1	1	1	1	0.00220932	0	0	0	0	0	2						3936;5357	3
476890	HELICASE WITH DEATH DOMAIN-RELATED	PantherFamilies		1	1	1	1	1	0.00220932	0	0	0	0	0	2						79132;23586	3
476436	FIMBRIN/PLASTIN	PantherFamilies		1	1	1	1	1	0.00220932	0	0	0	0	0	2						3936;5357	3
464188	ubiquitin conjugating enzyme binding	GO_function		1	1	1	1	1	0.00220932	0	0	0	0	0	2						9636;9867	3
525760	MIF4G-like, type 3	Interpro		1	1	1	1	1	0.00433856	0	0	0	0	0	2						10605;4686	4
227939	Pre-SET zinc-binding sub-group	Interpro		1	1	1	1	1	0.00433856	0	0	0	0	0	2						79723;79813	4
227935	Pre-SET zinc-binding region	Interpro		1	1	1	1	1	0.00433856	0	0	0	0	0	2						79723;79813	4
201346	DNA polymerase III clamp loader subunit, C-terminal	Interpro		1	1	1	1	1	0.00433856	0	0	0	0	0	2						5984;5981	4
77157	positive regulation of T-helper cell differentiation	GO_process		1	1	1	1	1	0.00433856	0	0	0	0	0	2						942;941	4
437215	Interferon receptor	PantherMolecularFunction		1	1	1	1	1	2.04365e-05	0	0	0	0	0	3						3454;3455;3460	3
477853	IMMUNOGLOBULIN FC RECEPTOR	PantherFamilies		1	1	1	1	1	0.00710017	0	0	0	0	0	2						2214;284021	5
465896	Epsin-like, N-terminal	Interpro		1	1	1	1	1	0.00710017	0	0	0	0	0	2						9685;9892	5
217693	protein amino acid N-linked glycosylation via asparagine	GO_process		1	1	1	1	1	0.00710017	0	0	0	0	0	2						11320;6185	5
78144	regulation of T-helper cell differentiation	GO_process		1	1	1	1	1	0.00710017	0	0	0	0	0	2						942;941	5
531512	DNA-protein loading ATPase activity	GO_function		1	1	1	1	1	0.00710017	0	0	0	0	0	2						5984;5981	5
531349	ATPase activator activity	GO_function		1	1	1	1	1	0.00710017	0	0	0	0	0	2						64215;10049	5
66641	DNA clamp loader activity	GO_function		1	1	1	1	1	0.00710017	0	0	0	0	0	2						5984;5981	5
