# Supplementary material for: Comparative expression pathway analysis of human and canine mammary tumors
Source: BMC Genomics. 2009 Mar 27;10:135. doi: 10.1186/1471-2164-10-135 (PMC2670324; doi:10.1186/1471-2164-10-135)
Supplement: Additional file 4 — Identification of genes most correlated to the 1st principal component and results of gene set enrichment analysis. Results of the gene set enrichment analysis of the genes most correlated to the 1st principal component. The correlations of the genes with the 1st principal component were transformed to SDs from the mean, then genes with values > 1.5 (positive correlation) or < -1.5 (negative correlation) were selected. These genes were analyzed separately by gene set enrichment analysis. [file 1471-2164-10-135-S4.xls]

## Sheet: Top_PC1_pos
LocusLink
836
891
941
983
1063
1301
1678
1875
1894
3251
3606
3627
3832
3925
4173
4751
5111
5984
6498
6790
9055
9123
9140
9232
9451
9650
9768
9787
9824
9871
10112
10198
10247
10269
10651
10797
11320
23594
29028
29887
51514
51571
54443
54928
55248
55500
55973
57405
58478
58527
64105
64841
79677
79801
83461
90417
116028
153339

## Sheet: Top_PC1_neg
LocusLink
290
477
761
762
894
947
1036
1160
1294
1634
2018
2053
2205
2327
2353
2532
2662
2719
2823
3164
3204
3679
3779
3866
3872
3909
3913
3952
4212
4239
4311
4621
4629
4653
5493
5950
5997
6095
6366
6422
7035
7111
7122
7123
7148
7450
8190
8424
8532
9104
9590
10351
10435
10894
11197
22899
22915
23460
27190
29122
51299
54674
55214
55268
55901
56477
56895
56997
57104
64102
79776
80206
84417
84870
114905
117248
132884
151516
285313
641700

## Sheet: Annotation_Top_PC1_pos
Similar Set	Source	Species	Input Gene Count	Overlap Gene Count	Set Gene Count	Background Gene Count	P-Value	Input Identifiers
All human genes annotated by Gene Ontology	GO Biological Process	Homo sapiens	48	48	538	538	1	10112;10198;10247;10269;1063;10651;10797;11320;1301;1678;1875;1894;23594;29028;29887;3251;3606;3627;3832;3925;4173;4751;5111;51514;54443;54928;55500;55973;58478;5984;64841;6498;6790;79677;83461;836;891;9055;9123;9140;9232;941;9451;9650;9787;9824;983;9871
biological_process	GO Biological Process	Homo sapiens	48	48	538	538	1	10112;10198;10247;10269;1063;10651;10797;11320;1301;1678;1875;1894;23594;29028;29887;3251;3606;3627;3832;3925;4173;4751;5111;51514;54443;54928;55500;55973;58478;5984;64841;6498;6790;79677;83461;836;891;9055;9123;9140;9232;941;9451;9650;9787;9824;983;9871
all	GO Molecular Function	Homo sapiens	47	47	523	523	1	10112;10247;10269;1063;10651;10797;11320;116028;1301;1678;1875;1894;23594;29028;3251;3606;3627;3832;3925;4173;4751;5111;54443;54928;55500;55973;58478;5984;64105;64841;6498;6790;79677;79801;836;891;9055;9123;9140;9232;941;9451;9768;9787;9824;983;9871
all	GO Cellular Component	Homo sapiens	47	47	510	510	1	10112;10198;10247;10269;1063;10651;10797;11320;1301;1678;1875;1894;23594;29028;29887;3251;3606;3627;3832;3925;4173;4751;5111;51514;54443;55500;55973;5984;64841;6498;6790;79677;83461;836;891;9055;9123;9140;9232;941;9451;9650;9768;9787;9824;983;9871
molecular_function	GO Molecular Function	Homo sapiens	47	47	523	523	1	10112;10247;10269;1063;10651;10797;11320;116028;1301;1678;1875;1894;23594;29028;3251;3606;3627;3832;3925;4173;4751;5111;54443;54928;55500;55973;58478;5984;64105;64841;6498;6790;79677;79801;836;891;9055;9123;9140;9232;941;9451;9768;9787;9824;983;9871
cellular_component	GO Cellular Component	Homo sapiens	47	47	510	510	1	10112;10198;10247;10269;1063;10651;10797;11320;1301;1678;1875;1894;23594;29028;29887;3251;3606;3627;3832;3925;4173;4751;5111;51514;54443;55500;55973;5984;64841;6498;6790;79677;83461;836;891;9055;9123;9140;9232;941;9451;9650;9768;9787;9824;983;9871
cell part	GO Cellular Component	Homo sapiens	47	46	453	510	0.0217128	10112;10198;10247;10269;1063;10651;10797;11320;1301;1678;1875;1894;23594;29028;29887;3251;3627;3832;3925;4173;4751;5111;51514;54443;55500;55973;5984;64841;6498;6790;79677;83461;836;891;9055;9123;9140;9232;941;9451;9650;9768;9787;9824;983;9871
cell	GO Cellular Component	Homo sapiens	47	46	455	510	0.0260769	10112;10198;10247;10269;1063;10651;10797;11320;1301;1678;1875;1894;23594;29028;29887;3251;3627;3832;3925;4173;4751;5111;51514;54443;55500;55973;5984;64841;6498;6790;79677;83461;836;891;9055;9123;9140;9232;941;9451;9650;9768;9787;9824;983;9871
cellular process	GO Biological Process	Homo sapiens	48	45	504	538	0.640041	10112;10198;10247;10269;1063;10651;10797;11320;1301;1678;1875;1894;23594;29028;29887;3251;3606;3627;3832;3925;4173;4751;5111;51514;54443;54928;55500;55973;5984;64841;6498;6790;79677;836;891;9055;9140;9232;941;9451;9650;9787;9824;983;9871
intracellular part	GO Cellular Component	Homo sapiens	47	42	300	510	1.84822e-06	10112;10198;10247;10269;1063;10651;10797;1301;1678;1875;1894;23594;29028;29887;3251;3832;3925;4173;4751;5111;51514;54443;55500;55973;5984;64841;6498;6790;79677;83461;836;891;9055;9140;9232;9451;9650;9768;9787;9824;983;9871
intracellular	GO Cellular Component	Homo sapiens	47	42	313	510	9.23959e-06	10112;10198;10247;10269;1063;10651;10797;1301;1678;1875;1894;23594;29028;29887;3251;3832;3925;4173;4751;5111;51514;54443;55500;55973;5984;64841;6498;6790;79677;83461;836;891;9055;9140;9232;9451;9650;9768;9787;9824;983;9871
binding	GO Molecular Function	Homo sapiens	47	39	423	523	0.437852	10112;10269;1063;10651;10797;116028;1301;1678;1875;1894;23594;29028;3251;3606;3627;3832;3925;4173;4751;5111;54443;55973;5984;64105;6498;6790;79677;79801;891;9055;9123;9140;9232;941;9451;9768;9824;983;9871
intracellular organelle	GO Cellular Component	Homo sapiens	47	37	222	510	2.81004e-07	10112;10198;10247;10269;1063;10651;10797;1678;1875;1894;23594;29028;29887;3832;3925;4173;4751;5111;51514;54443;55973;5984;64841;6498;6790;79677;836;891;9055;9232;9451;9650;9768;9787;9824;983;9871
organelle	GO Cellular Component	Homo sapiens	47	37	222	510	2.81004e-07	10112;10198;10247;10269;1063;10651;10797;1678;1875;1894;23594;29028;29887;3832;3925;4173;4751;5111;51514;54443;55973;5984;64841;6498;6790;79677;836;891;9055;9232;9451;9650;9768;9787;9824;983;9871
cytoplasm	GO Cellular Component	Homo sapiens	47	35	234	510	3.00223e-05	10112;10198;10247;10269;1063;10651;10797;1301;1678;1875;1894;23594;29887;3251;3832;3925;4751;51514;54443;55500;55973;64841;6498;6790;83461;836;891;9055;9140;9232;9451;9650;9824;983;9871
membrane-bound organelle	GO Cellular Component	Homo sapiens	47	34	198	510	1.07672e-06	10112;10198;10247;10269;1063;10651;10797;1678;1875;1894;23594;29028;29887;3925;4173;4751;5111;51514;54443;55973;5984;64841;6498;6790;79677;836;891;9055;9232;9451;9650;9768;983;9871
intracellular membrane-bound organelle	GO Cellular Component	Homo sapiens	47	34	198	510	1.07672e-06	10112;10198;10247;10269;1063;10651;10797;1678;1875;1894;23594;29028;29887;3925;4173;4751;5111;51514;54443;55973;5984;64841;6498;6790;79677;836;891;9055;9232;9451;9650;9768;983;9871
metabolic process	GO Biological Process	Homo sapiens	48	33	323	538	0.127136	10247;10269;1063;10797;11320;1875;23594;29028;3251;3606;3627;3925;4173;4751;5111;54443;54928;55500;58478;5984;64841;6498;6790;79677;836;891;9055;9140;9232;941;9451;9787;983
cellular metabolic process	GO Biological Process	Homo sapiens	48	32	296	538	0.0597334	10247;10269;1063;10797;11320;1875;23594;29028;3251;3606;3627;3925;4173;4751;5111;54443;54928;55500;5984;64841;6498;6790;79677;836;891;9055;9140;9232;941;9451;9787;983
primary metabolic process	GO Biological Process	Homo sapiens	48	32	299	538	0.0699415	10247;10269;1063;10797;11320;1875;23594;29028;3251;3606;3627;3925;4173;4751;5111;54443;54928;55500;5984;64841;6498;6790;79677;836;891;9055;9140;9232;941;9451;9787;983
protein binding	GO Molecular Function	Homo sapiens	47	32	311	523	0.133865	10112;1063;10651;1301;1678;1875;1894;23594;3606;3627;3832;3925;4751;5111;54443;55973;5984;64105;6498;6790;79801;891;9055;9123;9140;9232;941;9451;9768;9824;983;9871
cellular component organization and biogenesis	GO Biological Process	Homo sapiens	48	29	195	538	0.000312222	10112;10247;10269;1063;10651;1301;1678;1894;23594;29887;3832;3925;4751;54443;55973;64841;6790;79677;836;891;9055;9140;9232;941;9451;9650;9824;983;9871
macromolecule metabolic process	GO Biological Process	Homo sapiens	48	29	227	538	0.00603271	10247;10269;1063;10797;11320;1875;23594;29028;3606;3627;3925;4173;4751;5111;54443;5984;64841;6498;6790;79677;836;891;9055;9140;9232;941;9451;9787;983
regulation of biological process	GO Biological Process	Homo sapiens	48	28	279	538	0.21526	10198;10247;10269;1063;1678;1875;1894;3251;3606;3627;3925;4173;4751;5111;51514;54443;5984;64841;6498;6790;836;891;9055;9232;941;9451;9787;983
biological regulation	GO Biological Process	Homo sapiens	48	28	299	538	0.40289	10198;10247;10269;1063;1678;1875;1894;3251;3606;3627;3925;4173;4751;5111;51514;54443;5984;64841;6498;6790;836;891;9055;9232;941;9451;9787;983
regulation of cellular process	GO Biological Process	Homo sapiens	48	27	253	538	0.117068	10198;10247;10269;1063;1678;1875;1894;3606;3627;3925;4173;4751;5111;51514;54443;5984;64841;6498;6790;836;891;9055;9232;941;9451;9787;983
cytoplasmic part	GO Cellular Component	Homo sapiens	47	25	154	510	0.000463486	10112;10198;10269;10651;10797;1678;1894;23594;29887;3832;3925;4751;54443;55500;55973;64841;6790;83461;836;891;9055;9451;9650;983;9871
biopolymer metabolic process	GO Biological Process	Homo sapiens	48	24	149	538	0.000483619	10269;1063;11320;1875;23594;29028;3606;3627;4173;4751;5111;5984;64841;6498;6790;79677;836;891;9140;9232;941;9451;9787;983
organelle organization and biogenesis	GO Biological Process	Homo sapiens	48	23	77	538	3.26697e-09	10112;10269;1063;10651;1678;1894;23594;29887;3832;3925;4751;54443;64841;6790;79677;836;891;9055;9140;9232;9650;983;9871
nucleus	GO Cellular Component	Homo sapiens	47	23	112	510	1.52519e-05	10112;10247;1063;1875;1894;23594;29028;3925;4173;4751;5111;51514;54443;5984;6498;6790;79677;836;891;9055;9232;9768;983
intracellular organelle part	GO Cellular Component	Homo sapiens	47	22	77	510	3.94862e-08	10112;1063;10651;1678;1875;1894;23594;3832;3925;4173;4751;5111;51514;54443;5984;6790;891;9055;9650;9787;983;9871
organelle part	GO Cellular Component	Homo sapiens	47	22	77	510	3.94862e-08	10112;1063;10651;1678;1875;1894;23594;3832;3925;4173;4751;5111;51514;54443;5984;6790;891;9055;9650;9787;983;9871
developmental process	GO Biological Process	Homo sapiens	48	22	298	538	0.938793	10247;10269;1063;1301;1678;3251;3606;3627;3925;54928;55973;64841;6498;6790;836;891;9140;9232;941;9451;9650;983
cell cycle	GO Biological Process	Homo sapiens	48	20	60	538	6.62022e-09	10198;1063;1875;1894;23594;3832;3925;4751;5111;51514;54443;5984;64841;6790;79677;891;9055;9232;9787;983
nucleus	Cellular Localization	Homo sapiens	58	20	80	605	9.16038e-06	10247;1063;1875;23594;4173;4751;5111;51514;54443;57405;5984;64105;79677;891;90417;9055;9232;9768;9787;983
catalytic activity	GO Molecular Function	Homo sapiens	47	20	203	523	0.343807	10247;10269;10797;11320;29028;3251;3832;4173;4751;5111;54928;55500;58478;5984;64841;6790;836;9451;9787;983
response to stimulus	GO Biological Process	Homo sapiens	48	20	239	538	0.709239	1063;29887;3251;3606;3627;3925;4173;5111;51514;54443;6790;79677;83461;836;891;9232;941;9451;9787;983
cell cycle process	GO Biological Process	Homo sapiens	48	19	56	538	1.33476e-08	10198;1063;1875;1894;23594;3832;3925;4751;5111;51514;54443;5984;6790;79677;891;9055;9232;9787;983
nucleobase, nucleoside, nucleotide and nucleic acid metabolic process	GO Biological Process	Homo sapiens	48	19	107	538	0.000763797	1063;1875;23594;3251;3606;3627;4173;5111;54928;5984;64841;6498;6790;79677;836;891;9232;941;9787
cellular protein metabolic process	GO Biological Process	Homo sapiens	48	19	148	538	0.0394479	10247;10269;1063;10797;11320;29028;3606;3925;4751;54443;64841;6790;836;891;9055;9140;941;9451;983
cellular macromolecule metabolic process	GO Biological Process	Homo sapiens	48	19	149	538	0.0422199	10247;10269;1063;10797;11320;29028;3606;3925;4751;54443;64841;6790;836;891;9055;9140;941;9451;983
protein metabolic process	GO Biological Process	Homo sapiens	48	19	164	538	0.103439	10247;10269;1063;10797;11320;29028;3606;3925;4751;54443;64841;6790;836;891;9055;9140;941;9451;983
non-membrane-bound organelle	GO Cellular Component	Homo sapiens	47	17	53	510	4.28226e-07	10112;1063;1894;23594;3832;3925;4173;4751;5111;54443;5984;6790;79677;891;9055;9787;983
intracellular non-membrane-bound organelle	GO Cellular Component	Homo sapiens	47	17	53	510	4.28226e-07	10112;1063;1894;23594;3832;3925;4173;4751;5111;54443;5984;6790;79677;891;9055;9787;983
localization	GO Biological Process	Homo sapiens	48	16	200	538	0.766633	10112;1063;10651;1301;1678;1894;29887;3627;3832;54443;55973;6790;9055;9123;941;9871
cell communication	GO Biological Process	Homo sapiens	48	16	243	538	0.971022	1678;1894;29887;3251;3606;3627;3925;54443;6498;6790;836;9055;941;9787;9824;983
M phase of mitotic cell cycle	GO Biological Process	Homo sapiens	48	15	18	538	1.29164e-14	10198;1063;1894;23594;3832;3925;4751;51514;54443;6790;79677;891;9055;9232;983
mitosis	GO Biological Process	Homo sapiens	48	15	18	538	1.29164e-14	10198;1063;1894;23594;3832;3925;4751;51514;54443;6790;79677;891;9055;9232;983
M phase	GO Biological Process	Homo sapiens	48	15	18	538	1.29164e-14	10198;1063;1894;23594;3832;3925;4751;51514;54443;6790;79677;891;9055;9232;983
cell cycle phase	GO Biological Process	Homo sapiens	48	15	24	538	1.43088e-11	10198;1063;1894;23594;3832;3925;4751;51514;54443;6790;79677;891;9055;9232;983
mitotic cell cycle	GO Biological Process	Homo sapiens	48	15	24	538	1.43088e-11	10198;1063;1894;23594;3832;3925;4751;51514;54443;6790;79677;891;9055;9232;983
regulation of metabolic process	GO Biological Process	Homo sapiens	48	15	113	538	0.0546623	10247;1063;1875;3606;3925;4173;5111;5984;6498;6790;9232;941;9451;9787;983
cell differentiation	GO Biological Process	Homo sapiens	48	15	184	538	0.726256	10247;1063;3606;3627;55973;64841;6498;6790;836;891;9140;9232;941;9650;983
cellular developmental process	GO Biological Process	Homo sapiens	48	15	184	538	0.726256	10247;1063;3606;3627;55973;64841;6498;6790;836;891;9140;9232;941;9650;983
Cell cycle	Panther Biological Process	Homo sapiens	58	14	27	605	9.12753e-09	10112;10198;1875;23594;3832;4173;5111;5984;6498;6790;891;9055;9232;983
regulation of progression through cell cycle	GO Biological Process	Homo sapiens	48	14	48	538	1.59991e-05	10198;1063;1875;3925;4751;5111;54443;5984;6790;891;9055;9232;9787;983
regulation of cell cycle	GO Biological Process	Homo sapiens	48	14	48	538	1.59991e-05	10198;1063;1875;3925;4751;5111;54443;5984;6790;891;9055;9232;9787;983
regulation of cellular metabolic process	GO Biological Process	Homo sapiens	48	14	102	538	0.0495168	10247;1063;1875;3606;4173;5111;5984;6498;6790;9232;941;9451;9787;983
cytoplasm	Cellular Localization	Homo sapiens	58	14	103	605	0.0946897	10247;3251;3925;51514;55500;6790;83461;836;891;9055;9140;9232;9787;9871
establishment of localization	GO Biological Process	Homo sapiens	48	14	137	538	0.322181	10112;1063;10651;1301;1678;1894;29887;3832;55973;6790;9055;9123;941;9871
signal transduction	GO Biological Process	Homo sapiens	48	14	217	538	0.966598	1678;1894;29887;3606;3627;3925;54443;6498;6790;836;9055;941;9824;983
anatomical structure development	GO Biological Process	Homo sapiens	48	14	224	538	0.978368	10247;1301;1678;3251;3606;3627;3925;54928;6498;6790;836;9232;941;9451
membrane	GO Cellular Component	Homo sapiens	47	14	247	510	0.998003	10198;10269;1063;10651;11320;1678;55973;64841;891;9123;941;9451;9650;9871
cytokinesis	GO Biological Process	Homo sapiens	48	13	15	538	4.06075e-13	10112;1063;1894;23594;3832;4751;51514;54443;6790;891;9055;9232;983
cell division	GO Biological Process	Homo sapiens	48	13	16	538	2.03128e-12	10112;1063;1894;23594;3832;4751;51514;54443;6790;891;9055;9232;983
DNA metabolic process	GO Biological Process	Homo sapiens	48	13	31	538	2.82828e-07	1063;23594;3606;3627;4173;5111;5984;79677;836;891;9232;941;9787
positive regulation of cellular process	GO Biological Process	Homo sapiens	48	13	133	538	0.403179	10269;1063;1894;3606;3627;51514;54443;6790;836;891;9232;941;983
negative regulation of cellular process	GO Biological Process	Homo sapiens	48	13	138	538	0.464872	10247;1063;3627;3925;54443;5984;6498;6790;836;941;9451;9787;983
positive regulation of biological process	GO Biological Process	Homo sapiens	48	13	140	538	0.489579	10269;1063;1894;3606;3627;51514;54443;6790;836;891;9232;941;983
negative regulation of biological process	GO Biological Process	Homo sapiens	48	13	149	538	0.598048	10247;1063;3627;3925;54443;5984;6498;6790;836;941;9451;9787;983
response to stress	GO Biological Process	Homo sapiens	48	13	150	538	0.609624	1063;3606;3627;3925;5111;6790;79677;891;9232;941;9451;9787;983
cytoskeletal part	GO Cellular Component	Homo sapiens	47	12	29	510	1.50747e-06	10112;1063;1894;3832;3925;4751;54443;6790;891;9055;9787;983
cytoskeleton	GO Cellular Component	Homo sapiens	47	12	43	510	0.000168651	10112;1063;1894;3832;3925;4751;54443;6790;891;9055;9787;983
intracellular signaling cascade	GO Biological Process	Homo sapiens	48	12	123	538	0.414817	1894;29887;3606;3627;3925;54443;6790;836;9055;941;9824;983
cell death	GO Biological Process	Homo sapiens	48	12	125	538	0.440232	1063;3606;3627;55973;64841;6790;836;891;9140;9232;941;983
death	GO Biological Process	Homo sapiens	48	12	125	538	0.440232	1063;3606;3627;55973;64841;6790;836;891;9140;9232;941;983
cell proliferation	GO Biological Process	Homo sapiens	48	12	134	538	0.553751	10269;1875;3606;3627;5111;51514;54443;6790;9232;941;9787;983
cell development	GO Biological Process	Homo sapiens	48	12	146	538	0.692319	1063;3606;3627;55973;64841;6790;836;891;9140;9232;941;983
system development	GO Biological Process	Homo sapiens	48	12	192	538	0.965084	10247;1301;1678;3251;3606;3627;54928;6498;836;9232;941;9451
multicellular organismal development	GO Biological Process	Homo sapiens	48	12	208	538	0.987647	10247;1301;1678;3251;3606;3627;54928;6498;836;9232;941;9451
multicellular organismal process	GO Biological Process	Homo sapiens	48	12	264	538	0.999904	10247;1301;1678;3251;3606;3627;54928;6498;836;9232;941;9451
G2/M	Cell Cycle	Homo sapiens	58	11	16	605	7.50498e-09	1063;1875;1894;4173;4751;54443;6790;79801;83461;90417;9787
microtubule cytoskeleton	GO Cellular Component	Homo sapiens	47	11	17	510	1.04639e-08	10112;1063;1894;3832;3925;4751;6790;891;9055;9787;983
response to endogenous stimulus	GO Biological Process	Homo sapiens	48	11	53	538	0.00397265	1063;3627;5111;51514;6790;79677;836;891;9232;9787;983
macromolecular complex	GO Cellular Component	Homo sapiens	47	11	63	510	0.0199124	10112;1063;1678;1875;23594;3832;4751;5111;5984;836;9451
protein complex	GO Cellular Component	Homo sapiens	47	11	63	510	0.0199124	10112;1063;1678;1875;23594;3832;4751;5111;5984;836;9451
apoptosis	GO Biological Process	Homo sapiens	48	11	118	538	0.492685	1063;3606;55973;64841;6790;836;891;9140;9232;941;983
programmed cell death	GO Biological Process	Homo sapiens	48	11	119	538	0.505737	1063;3606;55973;64841;6790;836;891;9140;9232;941;983
regulation of mitosis	GO Biological Process	Homo sapiens	48	10	12	538	7.32559e-10	10198;1063;3925;4751;54443;6790;891;9055;9232;983
ATP binding	GO Molecular Function	Homo sapiens	47	10	37	523	0.000726302	10112;29028;3832;4173;4751;5984;6790;79677;9451;983
adenyl nucleotide binding	GO Molecular Function	Homo sapiens	47	10	37	523	0.000726302	10112;29028;3832;4173;4751;5984;6790;79677;9451;983
adenyl ribonucleotide binding	GO Molecular Function	Homo sapiens	58	10	37	605	0.00135373	10112;29028;3832;4173;4751;5984;6790;79677;9451;983
cellular localization	GO Biological Process	Homo sapiens	48	10	48	538	0.00603246	10112;1063;10651;1678;1894;3832;55973;6790;941;9871
cytoskeleton organization and biogenesis	GO Biological Process	Homo sapiens	48	10	48	538	0.00603246	10112;1063;1894;3832;3925;54443;64841;6790;891;9055
purine nucleotide binding	GO Molecular Function	Homo sapiens	47	10	52	523	0.0114838	10112;29028;3832;4173;4751;5984;6790;79677;9451;983
Nucleoside, nucleotide and nucleic acid metabolism	Panther Biological Process	Homo sapiens	58	10	51	605	0.0166685	1875;23594;3251;4173;5111;5984;64841;6498;79677;9232
nucleotide binding	GO Molecular Function	Homo sapiens	47	10	55	523	0.0171658	10112;29028;3832;4173;4751;5984;6790;79677;9451;983
ribonucleotide binding	GO Molecular Function	Homo sapiens	58	10	52	605	0.0190848	10112;29028;3832;4173;4751;5984;6790;79677;9451;983
purine ribonucleotide binding	GO Molecular Function	Homo sapiens	58	10	52	605	0.0190848	10112;29028;3832;4173;4751;5984;6790;79677;9451;983
transferase activity	GO Molecular Function	Homo sapiens	47	10	60	523	0.031018	11320;3251;4751;5111;55500;64841;6790;9451;9787;983
protein modification process	GO Biological Process	Homo sapiens	48	10	73	538	0.0975932	10269;11320;4751;64841;6790;891;9140;941;9451;983
biopolymer modification	GO Biological Process	Homo sapiens	48	10	74	538	0.105089	10269;11320;4751;64841;6790;891;9140;941;9451;983
regulation of nucleobase, nucleoside, nucleotide and nucleic acid metabolic process	GO Biological Process	Homo sapiens	48	10	75	538	0.112923	1063;1875;4173;5111;5984;6498;6790;9232;941;9787
Biological process unclassified	Panther Biological Process	Homo sapiens	58	10	77	605	0.187125	10797;153339;51514;51571;54443;79801;9140;9650;9787;9824
Molecular function unclassified	Panther Molecular Function	Homo sapiens	58	10	81	605	0.234593	10198;10797;153339;51514;51571;54443;79801;9140;9650;9787
response to chemical stimulus	GO Biological Process	Homo sapiens	48	10	122	538	0.683889	29887;3251;3627;4173;5111;51514;836;941;9451;983
organ development	GO Biological Process	Homo sapiens	48	10	163	538	0.955424	10247;1301;3251;3606;3627;6498;836;9232;941;9451
spindle	GO Cellular Component	Homo sapiens	47	9	10	510	2.11903e-09	10112;1063;1894;3832;3925;6790;891;9055;9787
establishment of protein localization	GO Biological Process	Homo sapiens	48	9	40	538	0.0054491	10112;10651;1678;29887;55973;6790;9055;941;9871
protein localization	GO Biological Process	Homo sapiens	48	9	45	538	0.0124116	10112;10651;1678;29887;55973;6790;9055;941;9871
macromolecule localization	GO Biological Process	Homo sapiens	48	9	45	538	0.0124116	10112;10651;1678;29887;55973;6790;9055;941;9871
establishment of cellular localization	GO Biological Process	Homo sapiens	48	9	46	538	0.0143783	10112;1063;10651;1678;1894;3832;55973;941;9871
Protein metabolism and modification	Panther Biological Process	Homo sapiens	58	9	87	605	0.459846	10247;10269;11320;29028;4751;6790;836;9451;983
hydrolase activity	GO Molecular Function	Homo sapiens	47	9	97	523	0.52031	10247;10269;10797;29028;3832;4173;54928;5984;836
regulation of apoptosis	GO Biological Process	Homo sapiens	48	9	104	538	0.605507	1063;3606;64841;6790;836;891;9232;941;983
regulation of programmed cell death	GO Biological Process	Homo sapiens	48	9	105	538	0.61848	1063;3606;64841;6790;836;891;9232;941;983
transport	GO Biological Process	Homo sapiens	48	9	124	538	0.820311	10112;10651;1301;1678;29887;3832;55973;9123;9871
microtubule-based process	GO Biological Process	Homo sapiens	48	8	11	538	3.05949e-07	10112;1063;1894;3832;3925;6790;891;9055
chromosome	GO Cellular Component	Homo sapiens	47	8	12	510	1.08797e-06	1063;23594;4173;4751;5111;5984;79677;891
response to DNA damage stimulus	GO Biological Process	Homo sapiens	48	8	15	538	9.02927e-06	1063;5111;6790;79677;891;9232;9787;983
negative regulation of metabolic process	GO Biological Process	Homo sapiens	48	8	33	538	0.00550807	10247;1063;3925;5984;6498;941;9451;9787
phosphorylation	GO Biological Process	Homo sapiens	48	8	43	538	0.0283986	4751;55500;6790;891;941;9451;9787;983
enzyme regulator activity	GO Molecular Function	Homo sapiens	47	8	46	523	0.0427593	1894;3627;5111;54443;891;9232;941;9824
DNA binding	GO Molecular Function	Homo sapiens	47	8	46	523	0.0427593	116028;1875;23594;4173;5111;5984;9232;9871
phosphate metabolic process	GO Biological Process	Homo sapiens	48	8	52	538	0.0780307	4751;55500;6790;891;941;9451;9787;983
phosphorus metabolic process	GO Biological Process	Homo sapiens	48	8	52	538	0.0780307	4751;55500;6790;891;941;9451;9787;983
nucleic acid binding	GO Molecular Function	Homo sapiens	47	8	53	523	0.088348	116028;1875;23594;4173;5111;5984;9232;9871
positive regulation of cell proliferation	GO Biological Process	Homo sapiens	48	8	57	538	0.120395	10269;3606;3627;51514;54443;6790;9232;941
post-translational protein modification	GO Biological Process	Homo sapiens	48	8	61	538	0.16187	10269;4751;6790;891;9140;941;9451;983
biosynthetic process	GO Biological Process	Homo sapiens	48	8	87	538	0.52748	10247;10797;11320;3606;55500;64841;941;9451
regulation of cell proliferation	GO Biological Process	Homo sapiens	48	8	99	538	0.689303	10269;3606;3627;51514;54443;6790;9232;941
membrane part	GO Cellular Component	Homo sapiens	47	8	197	510	0.999795	10269;10651;1678;55973;9123;941;9451;9871
cell cycle checkpoint	GO Biological Process	Homo sapiens	48	7	9	538	9.25874e-07	1063;4751;5111;5984;891;9787;983
DNA replication	GO Biological Process	Homo sapiens	48	7	11	538	7.37779e-06	23594;3627;4173;5111;5984;941;9787
chromosome organization and biogenesis	GO Biological Process	Homo sapiens	48	7	15	538	0.000108673	1063;1894;23594;6790;79677;891;9232
negative regulation of cellular metabolic process	GO Biological Process	Homo sapiens	48	7	28	538	0.00801607	10247;1063;5984;6498;941;9451;9787
transferase activity, transferring phosphorus-containing groups	GO Molecular Function	Homo sapiens	47	7	30	523	0.0123873	4751;5111;55500;6790;9451;9787;983
Nucleic acid binding	Panther Molecular Function	Homo sapiens	58	7	35	605	0.0406064	1875;23594;4173;5111;5984;79677;9232
response to abiotic stimulus	GO Biological Process	Homo sapiens	48	7	43	538	0.0760017	3606;3925;4173;54443;836;891;941
macromolecule biosynthetic process	GO Biological Process	Homo sapiens	48	7	45	538	0.0930322	10247;10797;11320;3606;64841;941;9451
regulation of signal transduction	GO Biological Process	Homo sapiens	48	7	47	538	0.112091	1678;1894;6498;6790;9055;941;983
regulation of transcription	GO Biological Process	Homo sapiens	48	7	70	538	0.43648	1063;1875;4173;6498;6790;9232;941
transcription	GO Biological Process	Homo sapiens	48	7	73	538	0.484333	1063;1875;4173;6498;6790;9232;941
Developmental processes	Panther Biological Process	Homo sapiens	58	7	94	605	0.830309	10112;1063;10651;1301;1678;1875;6498
immune system process	GO Biological Process	Homo sapiens	48	7	125	538	0.957984	10247;3251;3606;3627;3925;836;941
Signal transduction	Panther Biological Process	Homo sapiens	58	7	154	605	0.997449	10269;1875;1894;3606;3627;3925;941
chromosome segregation	GO Biological Process	Homo sapiens	48	6	6	538	3.74703e-07	1063;1894;23594;4751;6790;9232
Spindle assembly and chromosome separation	GeneGo Pathways	Homo sapiens	58	6	6	605	6.09244e-07	3832;4751;6790;891;9232;983
Role APC in cell cycle regulation	GeneGo Pathways	Homo sapiens	58	6	6	605	6.09244e-07	4751;6790;83461;891;9232;983
DNA repair	GO Biological Process	Homo sapiens	48	6	7	538	2.44543e-06	1063;5111;79677;891;9232;9787
regulation of DNA metabolic process	GO Biological Process	Homo sapiens	48	6	7	538	2.44543e-06	4173;5111;5984;9232;941;9787
DNA-dependent DNA replication	GO Biological Process	Homo sapiens	48	6	7	538	2.44543e-06	23594;4173;5111;5984;941;9787
DNA metabolism	Panther Biological Process	Homo sapiens	58	6	7	605	3.94737e-06	23594;4173;5111;5984;79677;9232
Cell cycle	KEGG Pathways	Homo sapiens	19	6	8	214	5.4739e-06	23594;4173;5111;891;9232;983
centrosome	GO Cellular Component	Homo sapiens	47	6	8	510	1.0965e-05	3832;4751;6790;891;9055;983
microtubule cytoskeleton organization and biogenesis	GO Biological Process	Homo sapiens	48	6	9	538	2.55074e-05	1063;3832;3925;6790;891;9055
microtubule organizing center	GO Cellular Component	Homo sapiens	47	6	9	510	3.06008e-05	3832;4751;6790;891;9055;983
Mitosis	Panther Biological Process	Homo sapiens	58	6	9	605	4.05838e-05	10112;3832;6790;9055;9232;983
chromosomal part	GO Cellular Component	Homo sapiens	47	6	10	510	7.11656e-05	1063;23594;4173;4751;5111;5984
Cell cycle control	Panther Biological Process	Homo sapiens	58	6	14	605	0.00098626	10198;1875;6498;891;9232;983
kinase activity	GO Molecular Function	Homo sapiens	47	6	29	523	0.0366316	4751;55500;6790;9451;9787;983
macromolecular complex assembly	GO Biological Process	Homo sapiens	48	6	30	538	0.0414992	1063;54443;6790;891;9055;9451
protein amino acid phosphorylation	GO Biological Process	Homo sapiens	48	6	31	538	0.0479996	4751;6790;891;941;9451;983
intracellular transport	GO Biological Process	Homo sapiens	48	6	32	538	0.0551081	10112;10651;1678;3832;55973;9871
cellular component assembly	GO Biological Process	Homo sapiens	48	6	32	538	0.0551081	1063;54443;6790;891;9055;9451
protein transport	GO Biological Process	Homo sapiens	48	6	32	538	0.0551081	10112;10651;1678;29887;55973;9871
Golgi apparatus	GO Cellular Component	Homo sapiens	47	6	32	510	0.0628109	10112;10198;10269;3925;64841;9871
cytosol	GO Cellular Component	Homo sapiens	47	6	45	510	0.223785	3925;55500;83461;836;891;983
cellular biosynthetic process	GO Biological Process	Homo sapiens	48	6	61	538	0.468494	10247;10797;3606;55500;941;9451
protein kinase cascade	GO Biological Process	Homo sapiens	48	6	64	538	0.519205	1894;3606;3627;54443;6790;941
response to biotic stimulus	GO Biological Process	Homo sapiens	48	6	78	538	0.725554	3606;3627;83461;836;941;9451
anatomical structure morphogenesis	GO Biological Process	Homo sapiens	48	6	130	538	0.988831	3606;3627;3925;6790;9232;941
sister chromatid segregation	GO Biological Process	Homo sapiens	48	5	5	538	4.64457e-06	1063;1894;23594;6790;9232
mitotic sister chromatid segregation	GO Biological Process	Homo sapiens	48	5	5	538	4.64457e-06	1063;1894;23594;6790;9232
Sister chromatid cohesion	GeneGo Pathways	Homo sapiens	58	5	5	605	6.8971e-06	5111;5984;891;9232;983
DNA integrity checkpoint	GO Biological Process	Homo sapiens	48	5	6	538	2.59939e-05	1063;5111;5984;9787;983
regulation of DNA replication	GO Biological Process	Homo sapiens	48	5	6	538	2.59939e-05	4173;5111;5984;941;9787
chromosome organization and biogenesis (sensu Eukaryota)	GO Biological Process	Homo sapiens	48	5	12	538	0.00226179	1063;1894;23594;6790;9232
Protein kinase-like	InterPro Domains	Homo sapiens	51	5	15	548	0.0084105	4751;55500;6790;9451;983
mitochondrion	Cellular Localization	Homo sapiens	58	5	16	605	0.0130498	10651;10797;1678;9650;9768
negative regulation of nucleobase, nucleoside, nucleotide and nucleic acid metabolic process	GO Biological Process	Homo sapiens	48	5	19	538	0.0204714	1063;5984;6498;941;9787
response to radiation	GO Biological Process	Homo sapiens	48	5	20	538	0.02548	4173;54443;836;891;941
Kinase	Panther Molecular Function	Homo sapiens	58	5	19	605	0.02771	4751;55500;6790;9451;983
Ras protein signal transduction	GO Biological Process	Homo sapiens	48	5	21	538	0.0312209	1894;3627;3925;9055;9824
Intracellular protein traffic	Panther Biological Process	Homo sapiens	58	5	22	605	0.050113	10112;10651;29887;55973;9871
translation	GO Biological Process	Homo sapiens	48	5	24	538	0.0530893	10247;10797;3606;941;9451
phosphotransferase activity, alcohol group as acceptor	GO Molecular Function	Homo sapiens	47	5	24	523	0.0544172	4751;55500;6790;9451;983
nuclear part	GO Cellular Component	Homo sapiens	47	5	25	510	0.0694627	1063;1875;23594;5111;51514
golgi apparatus	Cellular Localization	Homo sapiens	58	5	24	605	0.0696679	10112;10198;10269;11320;64841
protein complex assembly	GO Biological Process	Homo sapiens	48	5	27	538	0.0821622	1063;54443;6790;891;9055
small GTPase mediated signal transduction	GO Biological Process	Homo sapiens	48	5	31	538	0.131813	1894;3627;3925;9055;9824
cytoskeletal protein binding	GO Molecular Function	Homo sapiens	47	5	31	523	0.134737	1063;3832;3925;54443;9055
Protein modification	Panther Biological Process	Homo sapiens	58	5	30	605	0.149828	11320;4751;6790;9451;983
Cell proliferation and differentiation	Panther Biological Process	Homo sapiens	58	5	33	605	0.20033	10112;10198;1875;3627;5111
regulation of protein metabolic process	GO Biological Process	Homo sapiens	48	5	37	538	0.225944	10247;3606;3925;941;9451
Transferase	Panther Molecular Function	Homo sapiens	58	5	38	605	0.295022	11320;3251;4751;5984;64841
immune system development	GO Biological Process	Homo sapiens	48	5	43	538	0.335285	10247;3251;3606;836;941
transcription regulator activity	GO Molecular Function	Homo sapiens	47	5	49	523	0.456128	1063;1875;6498;9232;941
induction of apoptosis	GO Biological Process	Homo sapiens	48	5	58	538	0.609968	3606;836;891;9232;941
induction of programmed cell death	GO Biological Process	Homo sapiens	48	5	58	538	0.609968	3606;836;891;9232;941
regulation of a molecular function	GO Biological Process	Homo sapiens	48	5	59	538	0.626254	3606;3627;6790;836;891
positive regulation of programmed cell death	GO Biological Process	Homo sapiens	48	5	61	538	0.657663	3606;836;891;9232;941
positive regulation of apoptosis	GO Biological Process	Homo sapiens	48	5	61	538	0.657663	3606;836;891;9232;941
cell-cell signaling	GO Biological Process	Homo sapiens	48	5	70	538	0.778156	3251;3606;3627;941;9787
metal ion binding	GO Molecular Function	Homo sapiens	47	5	93	523	0.946163	10269;10797;1678;3251;4751
ion binding	GO Molecular Function	Homo sapiens	47	5	93	523	0.946163	10269;10797;1678;3251;4751
molecular transducer activity	GO Molecular Function	Homo sapiens	47	5	107	523	0.980251	1894;3606;3925;6498;941
signal transducer activity	GO Molecular Function	Homo sapiens	47	5	107	523	0.980251	1894;3606;3925;6498;941
cell surface receptor linked signal transduction	GO Biological Process	Homo sapiens	48	5	130	538	0.996639	3627;3925;6498;836;983
integral to membrane	GO Cellular Component	Homo sapiens	47	5	164	510	0.999927	10269;55973;9123;941;9451
intrinsic to membrane	GO Cellular Component	Homo sapiens	47	5	165	510	0.999935	10269;55973;9123;941;9451
mitotic spindle organization and biogenesis	GO Biological Process	Homo sapiens	48	4	4	538	5.63682e-05	3832;3925;6790;9055
cytokinesis during cell cycle	GO Biological Process	Homo sapiens	48	4	4	538	5.63682e-05	1894;51514;54443;9055
DNA replication initiation	GO Biological Process	Homo sapiens	48	4	4	538	5.63682e-05	23594;4173;5984;9787
spindle organization and biogenesis	GO Biological Process	Homo sapiens	48	4	4	538	5.63682e-05	3832;3925;6790;9055
The metaphase checkpoint	GeneGo Pathways	Homo sapiens	58	4	4	605	7.67622e-05	1063;4751;57405;6790
DNA replication	Panther Biological Process	Homo sapiens	58	4	4	605	7.67622e-05	23594;4173;5111;5984
G2/M transition of mitotic cell cycle	GO Biological Process	Homo sapiens	48	4	5	538	0.000263263	6790;891;9055;983
Role of Nek in cell cycle regulation	GeneGo Pathways	Homo sapiens	58	4	5	605	0.000356223	4751;6790;891;983
mitochondrion organization and biogenesis	GO Biological Process	Homo sapiens	48	4	6	538	0.000737801	10651;1678;836;9650
mitotic cell cycle checkpoint	GO Biological Process	Homo sapiens	48	4	6	538	0.000737801	1063;4751;891;983
microtubule binding	GO Molecular Function	Homo sapiens	47	4	6	523	0.000756961	1063;3832;3925;9055
tubulin binding	GO Molecular Function	Homo sapiens	47	4	7	523	0.0016495	1063;3832;3925;9055
G2	Cell Cycle	Homo sapiens	58	4	9	605	0.00667098	10247;3832;54443;983
interphase	GO Biological Process	Homo sapiens	48	4	11	538	0.0115669	6790;891;9055;983
interphase of mitotic cell cycle	GO Biological Process	Homo sapiens	48	4	11	538	0.0115669	6790;891;9055;983
protein serine/threonine kinase activity	GO Molecular Function	Homo sapiens	47	4	11	523	0.0118439	4751;6790;9451;983
Serine/threonine protein kinase	InterPro Domains	Homo sapiens	51	4	13	548	0.025352	4751;6790;9451;983
Tyrosine protein kinase	InterPro Domains	Homo sapiens	51	4	13	548	0.025352	4751;6790;9451;983
Protein kinase, core	InterPro Domains	Homo sapiens	51	4	13	548	0.025352	4751;6790;9451;983
ATPase activity	GO Molecular Function	Homo sapiens	47	4	14	523	0.0293263	29028;3832;4173;5984
Protein kinase	Panther Molecular Function	Homo sapiens	58	4	14	605	0.0367065	4751;6790;9451;983
protein processing	GO Biological Process	Homo sapiens	48	4	16	538	0.0456046	10269;6790;9140;9451
peptidyl-amino acid modification	GO Biological Process	Homo sapiens	48	4	18	538	0.0671118	11320;4751;6790;941
Protein phosphorylation	Panther Biological Process	Homo sapiens	58	4	17	605	0.070176	4751;6790;9451;983
envelope	GO Cellular Component	Homo sapiens	47	4	18	510	0.0739461	1063;10651;1678;9650
organelle envelope	GO Cellular Component	Homo sapiens	47	4	18	510	0.0739461	1063;10651;1678;9650
regulation of translation	GO Biological Process	Homo sapiens	48	4	19	538	0.0795492	10247;3606;941;9451
protein kinase activity	GO Molecular Function	Homo sapiens	47	4	19	523	0.0811959	4751;6790;9451;983
organelle lumen	GO Cellular Component	Homo sapiens	47	4	19	510	0.0874658	1063;1678;1875;51514
membrane-enclosed lumen	GO Cellular Component	Homo sapiens	47	4	19	510	0.0874658	1063;1678;1875;51514
enzyme activator activity	GO Molecular Function	Homo sapiens	47	4	21	523	0.109759	3627;5111;54443;9824
regulation of cellular biosynthetic process	GO Biological Process	Homo sapiens	48	4	22	538	0.123151	10247;3606;941;9451
organelle membrane	GO Cellular Component	Homo sapiens	47	4	22	510	0.134565	10651;1678;9650;9871
mitochondrion	GO Cellular Component	Homo sapiens	47	4	22	510	0.134565	10651;10797;1678;9650
intracellular protein transport	GO Biological Process	Homo sapiens	48	4	25	538	0.174986	10651;1678;55973;9871
endoplasmic reticulum	GO Cellular Component	Homo sapiens	47	4	25	510	0.190039	10269;55973;9451;9871
regulation of biosynthetic process	GO Biological Process	Homo sapiens	48	4	27	538	0.213181	10247;3606;941;9451
nucleoside-triphosphatase activity	GO Molecular Function	Homo sapiens	47	4	28	523	0.237123	29028;3832;4173;5984
pyrophosphatase activity	GO Molecular Function	Homo sapiens	47	4	29	523	0.257796	29028;3832;4173;5984
hydrolase activity, acting on acid anhydrides, in phosphorus-containing anhydrides	GO Molecular Function	Homo sapiens	47	4	29	523	0.257796	29028;3832;4173;5984
hydrolase activity, acting on acid anhydrides	GO Molecular Function	Homo sapiens	47	4	29	523	0.257796	29028;3832;4173;5984
amine metabolic process	GO Biological Process	Homo sapiens	48	4	31	538	0.29549	55500;64841;941;983
positive regulation of cellular metabolic process	GO Biological Process	Homo sapiens	48	4	33	538	0.338356	3606;9232;941;983
enzyme binding	GO Molecular Function	Homo sapiens	47	4	34	523	0.365278	10112;54443;6790;9055
positive regulation of metabolic process	GO Biological Process	Homo sapiens	48	4	37	538	0.424648	3606;9232;941;983
nitrogen compound metabolic process	GO Biological Process	Homo sapiens	48	4	38	538	0.445972	55500;64841;941;983
hemopoiesis	GO Biological Process	Homo sapiens	48	4	41	538	0.508499	10247;3251;836;941
hemopoietic or lymphoid organ development	GO Biological Process	Homo sapiens	48	4	41	538	0.508499	10247;3251;836;941
transporter activity	GO Molecular Function	Homo sapiens	47	4	49	523	0.664452	10112;1678;9123;9871
regulation of catalytic activity	GO Biological Process	Homo sapiens	48	4	51	538	0.690698	3606;3627;836;891
transcription, DNA-dependent	GO Biological Process	Homo sapiens	48	4	52	538	0.706157	1875;4173;6498;9232
RNA metabolic process	GO Biological Process	Homo sapiens	48	4	52	538	0.706157	1875;4173;6498;9232
RNA biosynthetic process	GO Biological Process	Homo sapiens	48	4	52	538	0.706157	1875;4173;6498;9232
neurological system process	GO Biological Process	Homo sapiens	58	4	50	605	0.730017	1301;1678;3251;3627
Signaling molecule	Panther Molecular Function	Homo sapiens	58	4	62	605	0.870884	1894;3606;3627;941
response to other organism	GO Biological Process	Homo sapiens	48	4	73	538	0.915925	3606;3627;836;941
system process	GO Biological Process	Homo sapiens	58	4	74	605	0.944426	1301;1678;3251;3627
Cell communication	Panther Biological Process	Homo sapiens	58	4	80	605	0.964761	3606;3627;3925;941
multi-organism process	GO Biological Process	Homo sapiens	48	4	90	538	0.975143	3606;3627;836;941
unspecified membranes	Cellular Localization	Homo sapiens	58	4	87	605	0.979818	153339;54928;55248;941
Immunity and defense	Panther Biological Process	Homo sapiens	58	4	93	605	0.987742	3606;3627;941;9451
receptor binding	GO Molecular Function	Homo sapiens	47	4	104	523	0.992503	3606;3627;941;983
cytokinesis after mitosis	GO Biological Process	Homo sapiens	48	3	3	538	0.000670155	1894;51514;9055
negative regulation of DNA replication	GO Biological Process	Homo sapiens	48	3	3	538	0.000670155	5984;941;9787
centrosome cycle	GO Biological Process	Homo sapiens	48	3	3	538	0.000670155	3832;4751;6790
regulation of cell division	GO Biological Process	Homo sapiens	48	3	3	538	0.000670155	1063;1894;54443
regulation of exit from mitosis	GO Biological Process	Homo sapiens	48	3	3	538	0.000670155	1063;3925;54443
microtubule organizing center organization and biogenesis	GO Biological Process	Homo sapiens	48	3	3	538	0.000670155	3832;4751;6790
centrosome organization and biogenesis	GO Biological Process	Homo sapiens	48	3	3	538	0.000670155	3832;4751;6790
negative regulation of DNA metabolic process	GO Biological Process	Homo sapiens	48	3	3	538	0.000670155	5984;941;9787
organelle localization	GO Biological Process	Homo sapiens	48	3	3	538	0.000670155	1063;1894;6790
kinetochore	GO Cellular Component	Homo sapiens	47	3	3	510	0.000737762	1063;23594;4751
chromosome, pericentric region	GO Cellular Component	Homo sapiens	47	3	3	510	0.000737762	1063;23594;4751
Chromosome condensation in prometaphase	GeneGo Pathways	Homo sapiens	58	3	3	605	0.000840197	6790;891;983
Start of the mitosis	GeneGo Pathways	Homo sapiens	58	3	3	605	0.000840197	3832;891;983
Chromosome segregation	Panther Biological Process	Homo sapiens	58	3	3	605	0.000840197	10112;3832;9232
exit from mitosis	GO Biological Process	Homo sapiens	58	3	3	605	0.000840197	1063;3925;54443
cellular protein complex assembly	GO Biological Process	Homo sapiens	48	3	4	538	0.00251152	1063;54443;9055
DNA damage checkpoint	GO Biological Process	Homo sapiens	48	3	4	538	0.00251152	1063;5111;983
Transition and termination of DNA replication	GeneGo Pathways	Homo sapiens	58	3	4	605	0.0031305	5111;5984;983
DNA repair	Panther Biological Process	Homo sapiens	58	3	4	605	0.0031305	5111;79677;9232
Ras GTPase binding	GO Molecular Function	Homo sapiens	47	3	5	523	0.00600065	10112;54443;9055
small GTPase binding	GO Molecular Function	Homo sapiens	47	3	5	523	0.00600065	10112;54443;9055
Cytokinesis	Panther Biological Process	Homo sapiens	58	3	5	605	0.00729192	10112;6790;9055
Cell cycle (generic schema)	GeneGo Pathways	Homo sapiens	58	3	5	605	0.00729192	1875;891;983
G1/S	Cell Cycle	Homo sapiens	58	3	5	605	0.00729192	116028;29028;51514
GTPase binding	GO Molecular Function	Homo sapiens	47	3	6	523	0.0112443	10112;54443;9055
mitochondrial part	GO Cellular Component	Homo sapiens	47	3	6	510	0.0120654	10651;1678;9650
cell cortex	GO Cellular Component	Homo sapiens	47	3	6	510	0.0120654	1894;23594;54443
mitochondrial envelope	GO Cellular Component	Homo sapiens	47	3	6	510	0.0120654	10651;1678;9650
mitochondrial membrane	GO Cellular Component	Homo sapiens	47	3	6	510	0.0120654	10651;1678;9650
p53 signaling pathway	KEGG Pathways	Homo sapiens	58	3	6	605	0.0135918	836;891;983
Microtubule family cytoskeletal protein	Panther Molecular Function	Homo sapiens	58	3	6	605	0.0135918	10112;3832;9055
Non-receptor serine/threonine protein kinase	Panther Molecular Function	Homo sapiens	58	3	6	605	0.0135918	6790;9451;983
response to osmotic stress	GO Biological Process	Homo sapiens	48	3	7	538	0.0180962	3606;3925;891
DNA damage response, signal transduction	GO Biological Process	Homo sapiens	48	3	7	538	0.0180962	1063;5111;983
Prefoldin	InterPro Domains	Homo sapiens	51	3	7	548	0.0203585	10112;10198;64105
Protein targeting and localization	Panther Biological Process	Homo sapiens	58	3	8	605	0.0330841	10112;1678;3832
kinase regulator activity	GO Molecular Function	Homo sapiens	47	3	9	523	0.0388935	3627;891;941
regulation of cellular component organization and biogenesis	GO Biological Process	Homo sapiens	48	3	10	538	0.0511935	1063;3925;54443
response to UV	GO Biological Process	Homo sapiens	48	3	10	538	0.0511935	4173;836;941
Rho protein signal transduction	GO Biological Process	Homo sapiens	48	3	11	538	0.0660535	1894;9055;9824
response to light stimulus	GO Biological Process	Homo sapiens	48	3	11	538	0.0660535	4173;836;941
small GTPase regulator activity	GO Molecular Function	Homo sapiens	47	3	11	523	0.0672028	1894;54443;9824
Membrane traffic protein	Panther Molecular Function	Homo sapiens	58	3	11	605	0.0791888	29887;55973;9871
glycoprotein metabolic process	GO Biological Process	Homo sapiens	48	3	12	538	0.0826649	11320;64841;836
nuclear lumen	GO Cellular Component	Homo sapiens	47	3	12	510	0.0893107	1063;1875;51514
GTPase regulator activity	GO Molecular Function	Homo sapiens	47	3	13	523	0.102568	1894;54443;9824
negative regulation of protein metabolic process	GO Biological Process	Homo sapiens	48	3	14	538	0.120589	10247;3925;9451
B cell mediated immunity	GO Biological Process	Homo sapiens	48	3	14	538	0.120589	3606;3627;941
Other transcription factor	Panther Molecular Function	Homo sapiens	58	3	14	605	0.142326	1875;6498;9232
I-kappaB kinase/NF-kappaB cascade	GO Biological Process	Homo sapiens	48	3	16	538	0.163746	1894;3606;6790
magnesium ion binding	GO Molecular Function	Homo sapiens	47	3	16	523	0.16627	10797;3251;4751
Other miscellaneous function protein	Panther Molecular Function	Homo sapiens	58	3	16	605	0.191329	10247;1063;3925
secretion by cell	GO Biological Process	Homo sapiens	48	3	18	538	0.210833	10112;941;9871
adaptive immune response	GO Biological Process	Homo sapiens	48	3	19	538	0.235449	3606;3627;941
adaptive immune response based on somatic recombination of immune receptors built from immunoglobulin superfamily domains	GO Biological Process	Homo sapiens	48	3	19	538	0.235449	3606;3627;941
leukocyte mediated immunity	GO Biological Process	Homo sapiens	48	3	20	538	0.260575	3606;3627;941
lymphocyte mediated immunity	GO Biological Process	Homo sapiens	48	3	20	538	0.260575	3606;3627;941
Transporter	Panther Molecular Function	Homo sapiens	58	3	20	605	0.298694	1678;55973;9123
transcription activator activity	GO Molecular Function	Homo sapiens	47	3	22	523	0.315882	1875;9232;941
amino acid and derivative metabolic process	GO Biological Process	Homo sapiens	48	3	25	538	0.389135	55500;941;983
Other metabolism	Panther Biological Process	Homo sapiens	58	3	24	605	0.409246	4751;58478;64841
T cell activation	GO Biological Process	Homo sapiens	48	3	26	538	0.414617	3606;3925;941
mRNA transcription regulation	Panther Biological Process	Homo sapiens	58	3	26	605	0.462976	1875;6498;9232
Cytoskeletal protein	Panther Molecular Function	Homo sapiens	58	3	28	605	0.514632	10112;3832;9055
immune effector process	GO Biological Process	Homo sapiens	48	3	31	538	0.536069	3606;3627;941
response to drug	GO Biological Process	Homo sapiens	48	3	31	538	0.536069	29887;3251;836
endoplasmic reticulum	Cellular Localization	Homo sapiens	58	3	29	605	0.539505	10269;55973;9451
Miscellaneous function	Panther Molecular Function	Homo sapiens	58	3	29	605	0.539505	10247;1063;3925
catabolic process	GO Biological Process	Homo sapiens	48	3	32	538	0.558747	5984;836;9140
mRNA transcription	Panther Biological Process	Homo sapiens	58	3	30	605	0.56367	1875;6498;9232
secretion	GO Biological Process	Homo sapiens	48	3	35	538	0.622835	10112;941;9871
lymphocyte activation	GO Biological Process	Homo sapiens	48	3	36	538	0.642805	3606;3925;941
Mesoderm development	Panther Biological Process	Homo sapiens	58	3	34	605	0.652535	1063;1301;6498
Transcription factor	Panther Molecular Function	Homo sapiens	58	3	34	605	0.652535	1875;6498;9232
regulation of kinase activity	GO Biological Process	Homo sapiens	48	3	38	538	0.680576	3606;3627;891
regulation of protein kinase activity	GO Biological Process	Homo sapiens	48	3	38	538	0.680576	3606;3627;891
regulation of transferase activity	GO Biological Process	Homo sapiens	48	3	38	538	0.680576	3606;3627;891
Ligand-mediated signaling	Panther Biological Process	Homo sapiens	58	3	36	605	0.692014	3606;3627;941
Intracellular signaling cascade	Panther Biological Process	Homo sapiens	58	3	37	605	0.710492	1894;3606;3627
sensory perception	GO Biological Process	Homo sapiens	48	3	40	538	0.715428	1301;1678;3627
response to virus	GO Biological Process	Homo sapiens	48	3	40	538	0.715428	3606;3627;941
Transport	Panther Biological Process	Homo sapiens	58	3	38	605	0.728135	1678;9123;9871
angiogenesis	GO Biological Process	Homo sapiens	48	3	41	538	0.731764	3606;3627;9232
enzyme linked receptor protein signaling pathway	GO Biological Process	Homo sapiens	48	3	41	538	0.731764	3925;6498;983
regulation of developmental process	GO Biological Process	Homo sapiens	48	3	42	538	0.747383	6790;836;941
organic acid metabolic process	GO Biological Process	Homo sapiens	48	3	43	538	0.762296	10797;941;983
vasculature development	GO Biological Process	Homo sapiens	48	3	43	538	0.762296	3606;3627;9232
carboxylic acid metabolic process	GO Biological Process	Homo sapiens	48	3	43	538	0.762296	10797;941;983
negative regulation of apoptosis	GO Biological Process	Homo sapiens	48	3	43	538	0.762296	1063;6790;983
blood vessel development	GO Biological Process	Homo sapiens	48	3	43	538	0.762296	3606;3627;9232
blood vessel morphogenesis	GO Biological Process	Homo sapiens	48	3	43	538	0.762296	3606;3627;9232
negative regulation of programmed cell death	GO Biological Process	Homo sapiens	48	3	43	538	0.762296	1063;6790;983
anatomical structure formation	GO Biological Process	Homo sapiens	48	3	44	538	0.776514	3606;3627;9232
response to bacterium	GO Biological Process	Homo sapiens	48	3	44	538	0.776514	3606;3627;941
leukocyte activation	GO Biological Process	Homo sapiens	48	3	46	538	0.802926	3606;3925;941
reproduction	GO Biological Process	Homo sapiens	48	3	47	538	0.815155	3251;3606;9232
regulation of transcription, DNA-dependent	GO Biological Process	Homo sapiens	48	3	47	538	0.815155	1875;4173;6498
positive regulation of catalytic activity	GO Biological Process	Homo sapiens	58	3	44	605	0.817185	3606;3627;836
nervous system development	GO Biological Process	Homo sapiens	48	3	48	538	0.826757	1678;3251;54928
cell activation	GO Biological Process	Homo sapiens	48	3	50	538	0.848158	3606;3925;941
proteolysis	GO Biological Process	Homo sapiens	48	3	51	538	0.857999	10269;29028;836
organ morphogenesis	GO Biological Process	Homo sapiens	48	3	57	538	0.906356	3606;3627;9232
cell fraction	GO Cellular Component	Homo sapiens	47	3	59	510	0.93022	3627;3832;9123
Cell surface receptor mediated signal transduction	Panther Biological Process	Homo sapiens	58	3	61	605	0.948932	10269;3606;3627
cellular structure morphogenesis	GO Biological Process	Homo sapiens	48	3	77	538	0.979958	3925;6790;941
cell morphogenesis	GO Biological Process	Homo sapiens	48	3	77	538	0.979958	3925;6790;941
immune response	GO Biological Process	Homo sapiens	48	3	82	538	0.986804	3606;3627;941
cell migration	GO Biological Process	Homo sapiens	48	3	84	538	0.988873	3627;54443;6790
defense response	GO Biological Process	Homo sapiens	48	3	91	538	0.993961	3606;3627;941
cell motility	GO Biological Process	Homo sapiens	48	3	95	538	0.995783	3627;54443;6790
localization of cell	GO Biological Process	Homo sapiens	48	3	95	538	0.995783	3627;54443;6790
cell adhesion	GO Biological Process	Homo sapiens	48	3	102	538	0.997788	1301;3606;3627
biological adhesion	GO Biological Process	Homo sapiens	48	3	102	538	0.997788	1301;3606;3627
regulation of biological quality	GO Biological Process	Homo sapiens	48	3	103	538	0.997986	3627;3925;941
response to external stimulus	GO Biological Process	Homo sapiens	48	3	114	538	0.999303	3606;3627;836
plasma membrane	GO Cellular Component	Homo sapiens	47	3	139	510	0.999971	891;9123;941
extracellular region	GO Cellular Component	Homo sapiens	47	3	155	510	0.999996	1301;3606;3627
mitochondrial transport	GO Biological Process	Homo sapiens	48	2	2	538	0.00780877	10651;1678
cytokinetic process	GO Biological Process	Homo sapiens	48	2	2	538	0.00780877	1894;54443
regulation of activated T cell proliferation	GO Biological Process	Homo sapiens	48	2	2	538	0.00780877	3606;941
attachment of spindle microtubules to kinetochore	GO Biological Process	Homo sapiens	48	2	2	538	0.00780877	1063;1894
chromosome localization	GO Biological Process	Homo sapiens	48	2	2	538	0.00780877	1063;1894
protein targeting to mitochondrion	GO Biological Process	Homo sapiens	48	2	2	538	0.00780877	10651;1678
regulation of DNA replication initiation	GO Biological Process	Homo sapiens	48	2	2	538	0.00780877	5984;9787
DNA replication checkpoint	GO Biological Process	Homo sapiens	48	2	2	538	0.00780877	5984;9787
mitotic sister chromatid separation	GO Biological Process	Homo sapiens	48	2	2	538	0.00780877	23594;6790
Golgi organization and biogenesis	GO Biological Process	Homo sapiens	48	2	2	538	0.00780877	891;983
sister chromatid cohesion	GO Biological Process	Homo sapiens	48	2	2	538	0.00780877	1063;9232
mitotic centrosome separation	GO Biological Process	Homo sapiens	48	2	2	538	0.00780877	3832;6790
attachment of spindle microtubules to kinetochore during mitosis	GO Biological Process	Homo sapiens	48	2	2	538	0.00780877	1063;1894
microtubule-based movement	GO Biological Process	Homo sapiens	48	2	2	538	0.00780877	10112;3832
negative regulation of DNA replication initiation	GO Biological Process	Homo sapiens	48	2	2	538	0.00780877	5984;9787
activated T cell proliferation	GO Biological Process	Homo sapiens	48	2	2	538	0.00780877	3606;941
chromosome movement towards spindle pole	GO Biological Process	Homo sapiens	48	2	2	538	0.00780877	1063;1894
chromosome separation	GO Biological Process	Homo sapiens	48	2	2	538	0.00780877	23594;6790
establishment of organelle localization	GO Biological Process	Homo sapiens	48	2	2	538	0.00780877	1063;1894
mitotic chromosome movement towards spindle pole	GO Biological Process	Homo sapiens	48	2	2	538	0.00780877	1063;1894
establishment of chromosome localization	GO Biological Process	Homo sapiens	48	2	2	538	0.00780877	1063;1894
regulation of cytokinesis	GO Biological Process	Homo sapiens	48	2	2	538	0.00780877	1063;54443
positive regulation of activated T cell proliferation	GO Biological Process	Homo sapiens	48	2	2	538	0.00780877	3606;941
centrosome separation	GO Biological Process	Homo sapiens	48	2	2	538	0.00780877	3832;6790
Rho GTPase binding	GO Molecular Function	Homo sapiens	47	2	2	523	0.00791924	54443;9055
microtubule motor activity	GO Molecular Function	Homo sapiens	47	2	2	523	0.00791924	10112;3832
DNA-dependent ATPase activity	GO Molecular Function	Homo sapiens	47	2	2	523	0.00791924	4173;5984
midbody	GO Cellular Component	Homo sapiens	47	2	2	510	0.00832852	1894;23594
cell division site part	GO Cellular Component	Homo sapiens	47	2	2	510	0.00832852	1894;54443
contractile ring	GO Cellular Component	Homo sapiens	47	2	2	510	0.00832852	1894;54443
cell division site	GO Cellular Component	Homo sapiens	47	2	2	510	0.00832852	1894;54443
replication fork	GO Cellular Component	Homo sapiens	47	2	2	510	0.00832852	5111;5984
spindle pole	GO Cellular Component	Homo sapiens	47	2	2	510	0.00832852	6790;9787
Kinesin, motor region	InterPro Domains	Homo sapiens	51	2	2	548	0.00850692	10112;3832
AAA ATPase, core	InterPro Domains	Homo sapiens	51	2	2	548	0.00850692	29028;5984
ATM/ATR regulation of G2/M checkpoint	GeneGo Pathways	Homo sapiens	58	2	2	605	0.00904712	891;983
Endoplasmic Reticulum Stress Pathway (cie)	Ingenuity Pathways	Homo sapiens	58	2	2	605	0.00904712	836;9451
KINESIN HEAVY CHAIN	Panther Families	Homo sapiens	58	2	2	605	0.00904712	10112;3832
Cell Cycle G2 M DNA Damage Checkpoint Regulation (cig)	Ingenuity Pathways	Homo sapiens	58	2	2	605	0.00904712	891;983
Regulation of CDC42 activity	GeneGo Pathways	Homo sapiens	58	2	2	605	0.00904712	1894;836
Microtubule binding motor protein	Panther Molecular Function	Homo sapiens	58	2	2	605	0.00904712	10112;3832
Sonic Hedgehog Signaling (cis)	Ingenuity Pathways	Homo sapiens	58	2	2	605	0.00904712	891;983
T-helper 1 type immune response	GO Biological Process	Homo sapiens	48	2	3	538	0.022086	3627;941
regulation of microtubule polymerization or depolymerization	GO Biological Process	Homo sapiens	48	2	3	538	0.022086	1063;3925
granulocyte macrophage colony-stimulating factor biosynthetic process	GO Biological Process	Homo sapiens	48	2	3	538	0.022086	3606;941
microtubule polymerization or depolymerization	GO Biological Process	Homo sapiens	48	2	3	538	0.022086	1063;3925
protein amino acid autophosphorylation	GO Biological Process	Homo sapiens	48	2	3	538	0.022086	6790;9451
protein autoprocessing	GO Biological Process	Homo sapiens	48	2	3	538	0.022086	6790;9451
granulocyte macrophage colony-stimulating factor production	GO Biological Process	Homo sapiens	48	2	3	538	0.022086	3606;941
chromatin binding	GO Molecular Function	Homo sapiens	47	2	3	523	0.0223897	1063;6498
microtubule associated complex	GO Cellular Component	Homo sapiens	47	2	3	510	0.02351	10112;3832
nuclear matrix	GO Cellular Component	Homo sapiens	47	2	3	510	0.02351	1063;51514
Brca1 as transcription regulator	GeneGo Pathways	Homo sapiens	58	2	3	605	0.025461	5111;891
M/G1	Cell Cycle	Homo sapiens	58	2	3	605	0.025461	9055;9232
Translational regulation	Panther Biological Process	Homo sapiens	58	2	3	605	0.025461	10247;9451
Nucleocytoplasmic transport of CDK/Cyclins	GeneGo Pathways	Homo sapiens	58	2	3	605	0.025461	891;983
p53-dependent apoptosis	GeneGo Pathways	Homo sapiens	58	2	3	605	0.025461	836;983
Regulation of RAC1 activity	GeneGo Pathways	Homo sapiens	58	2	3	605	0.025461	1894;836
Start of DNA replication in early S phase	GeneGo Pathways	Homo sapiens	58	2	3	605	0.025461	23594;4173
positive regulation of cellular component organization and biogenesis	GO Biological Process	Homo sapiens	58	2	3	605	0.025461	1063;54443
3D-structure, Alternative splicing, ATP-binding, C	SwissProt Keywords	Homo sapiens	58	2	3	605	0.025461	4751;983
Role of IAP-proteins in apoptosis	GeneGo Pathways	Homo sapiens	58	2	3	605	0.025461	891;983
response to UV-B	GO Biological Process	Homo sapiens	48	2	4	538	0.0416605	836;941
hyperosmotic response	GO Biological Process	Homo sapiens	48	2	4	538	0.0416605	3606;891
induction of apoptosis via death domain receptors	GO Biological Process	Homo sapiens	48	2	4	538	0.0416605	3606;836
cytoskeleton-dependent intracellular transport	GO Biological Process	Homo sapiens	48	2	4	538	0.0416605	10112;3832
chromatin	GO Cellular Component	Homo sapiens	47	2	4	510	0.0442611	4173;5111
mitochondrial inner membrane	GO Cellular Component	Homo sapiens	47	2	4	510	0.0442611	1678;9650
cell cortex part	GO Cellular Component	Homo sapiens	47	2	4	510	0.0442611	1894;54443
PTEN pathway	GeneGo Pathways	Homo sapiens	58	2	4	605	0.0477915	5111;836
regulation of Ras protein signal transduction	GO Biological Process	Homo sapiens	48	2	5	538	0.0655115	1894;9055
positive regulation of T cell activation	GO Biological Process	Homo sapiens	48	2	5	538	0.0655115	3606;941
interleukin-2 biosynthetic process	GO Biological Process	Homo sapiens	48	2	5	538	0.0655115	3606;941
regulation of Rho protein signal transduction	GO Biological Process	Homo sapiens	48	2	5	538	0.0655115	1894;9055
positive regulation of T cell proliferation	GO Biological Process	Homo sapiens	48	2	5	538	0.0655115	3606;941
nuclear organization and biogenesis	GO Biological Process	Homo sapiens	48	2	5	538	0.0655115	10269;836
motor activity	GO Molecular Function	Homo sapiens	47	2	5	523	0.0663613	10112;3832
protein kinase regulator activity	GO Molecular Function	Homo sapiens	47	2	5	523	0.0663613	3627;891
organelle inner membrane	GO Cellular Component	Homo sapiens	47	2	5	510	0.0694686	1678;9650
microtubule	GO Cellular Component	Homo sapiens	47	2	5	510	0.0694686	891;9055
AAA+ ATPase, core	InterPro Domains	Homo sapiens	51	2	5	548	0.0707857	29028;5984
Oncogene	Panther Biological Process	Homo sapiens	58	2	5	605	0.0747911	6498;9232
Apoptosis Signaling (cj2)	Ingenuity Pathways	Homo sapiens	58	2	5	605	0.0747911	836;983
positive regulation of lymphocyte proliferation	GO Biological Process	Homo sapiens	48	2	6	538	0.0927523	3606;941
regulation of I-kappaB kinase/NF-kappaB cascade	GO Biological Process	Homo sapiens	48	2	6	538	0.0927523	1894;6790
production of molecular mediator of immune response	GO Biological Process	Homo sapiens	48	2	6	538	0.0927523	3606;941
positive regulation of lymphocyte activation	GO Biological Process	Homo sapiens	48	2	6	538	0.0927523	3606;941
positive regulation of mononuclear cell proliferation	GO Biological Process	Homo sapiens	48	2	6	538	0.0927523	3606;941
negative regulation of cellular biosynthetic process	GO Biological Process	Homo sapiens	48	2	6	538	0.0927523	10247;9451
regulation of small GTPase mediated signal transduction	GO Biological Process	Homo sapiens	48	2	6	538	0.0927523	1894;9055
negative regulation of protein biosynthetic process	GO Biological Process	Homo sapiens	48	2	6	538	0.0927523	10247;9451
Rho GTPase activator activity	GO Molecular Function	Homo sapiens	47	2	6	523	0.0939198	54443;9824
Leukocyte chemotaxis	GeneGo Pathways	Homo sapiens	58	2	6	605	0.105391	3627;941
S phase	Cell Cycle	Homo sapiens	58	2	6	605	0.105391	29028;5984
Inositol Phosphate Metabolism (dt2)	Ingenuity Pathways	Homo sapiens	58	2	6	605	0.105391	4751;983
cellular component disassembly	GO Biological Process	Homo sapiens	48	2	7	538	0.122615	10247;836
regulation of protein amino acid phosphorylation	GO Biological Process	Homo sapiens	48	2	7	538	0.122615	941;983
interleukin-2 production	GO Biological Process	Homo sapiens	48	2	7	538	0.122615	3606;941
positive regulation of amino acid metabolic process	GO Biological Process	Homo sapiens	48	2	7	538	0.122615	941;983
positive regulation of cell adhesion	GO Biological Process	Homo sapiens	48	2	7	538	0.122615	3606;3627
positive regulation of amine metabolic process	GO Biological Process	Homo sapiens	48	2	7	538	0.122615	941;983
regulation of amino acid metabolic process	GO Biological Process	Homo sapiens	48	2	7	538	0.122615	941;983
regulation of amine metabolic process	GO Biological Process	Homo sapiens	48	2	7	538	0.122615	941;983
positive regulation of protein amino acid phosphorylation	GO Biological Process	Homo sapiens	48	2	7	538	0.122615	941;983
Other phosphatase	Panther Molecular Function	Homo sapiens	58	2	7	605	0.138677	54928;58478
peptidyl-serine phosphorylation	GO Biological Process	Homo sapiens	48	2	8	538	0.154436	4751;6790
negative regulation of biosynthetic process	GO Biological Process	Homo sapiens	48	2	8	538	0.154436	10247;9451
peptidyl-serine modification	GO Biological Process	Homo sapiens	48	2	8	538	0.154436	4751;6790
transcription corepressor activity	GO Molecular Function	Homo sapiens	47	2	8	523	0.156263	1063;6498
Ras GTPase activator activity	GO Molecular Function	Homo sapiens	47	2	8	523	0.156263	54443;9824
endosome	GO Cellular Component	Homo sapiens	47	2	8	510	0.162858	29887;64841
sensory perception of mechanical stimulus	GO Biological Process	Homo sapiens	48	2	9	538	0.187647	1301;1678
sensory perception of sound	GO Biological Process	Homo sapiens	48	2	9	538	0.187647	1301;1678
Phospholipid metabolism	Panther Biological Process	Homo sapiens	58	2	9	605	0.210328	54928;55500
Nicotinate and Nicotinamide Metabolism (dsv)	Ingenuity Pathways	Homo sapiens	58	2	9	605	0.210328	4751;983
cofactor metabolic process	GO Biological Process	Homo sapiens	48	2	10	538	0.22176	10797;5984
glycoprotein biosynthetic process	GO Biological Process	Homo sapiens	48	2	10	538	0.22176	11320;64841
regulation of T cell proliferation	GO Biological Process	Homo sapiens	48	2	10	538	0.22176	3606;941
protein amino acid glycosylation	GO Biological Process	Homo sapiens	48	2	10	538	0.22176	11320;64841
biopolymer glycosylation	GO Biological Process	Homo sapiens	48	2	10	538	0.22176	11320;64841
positive regulation of cytokine biosynthetic process	GO Biological Process	Homo sapiens	48	2	10	538	0.22176	3606;941
induction of apoptosis by extracellular signals	GO Biological Process	Homo sapiens	48	2	10	538	0.22176	3606;836
ATPase activity, coupled	GO Molecular Function	Homo sapiens	47	2	10	523	0.224221	4173;5984
Other transporter	Panther Molecular Function	Homo sapiens	58	2	10	605	0.247484	1678;9123
regulation of lymphocyte proliferation	GO Biological Process	Homo sapiens	48	2	11	538	0.256362	3606;941
regulation of mononuclear cell proliferation	GO Biological Process	Homo sapiens	48	2	11	538	0.256362	3606;941
regulation of T cell activation	GO Biological Process	Homo sapiens	48	2	11	538	0.256362	3606;941
nucleotide metabolic process	GO Biological Process	Homo sapiens	48	2	11	538	0.256362	5984;9787
secretory pathway	GO Biological Process	Homo sapiens	48	2	11	538	0.256362	10112;9871
positive regulation of protein biosynthetic process	GO Biological Process	Homo sapiens	48	2	11	538	0.256362	3606;941
GTPase activator activity	GO Molecular Function	Homo sapiens	47	2	11	523	0.259114	54443;9824
Cytokine	Panther Molecular Function	Homo sapiens	58	2	11	605	0.284883	3606;3627
MAPK signaling pathway	KEGG Pathways	Homo sapiens	19	2	12	214	0.288841	3925;836
transferase activity, transferring glycosyl groups	GO Molecular Function	Homo sapiens	47	2	12	523	0.294122	11320;3251
Phosphatase	Panther Molecular Function	Homo sapiens	58	2	12	605	0.322144	54928;58478
T cell proliferation	GO Biological Process	Homo sapiens	48	2	13	538	0.325685	3606;941
regulation of lymphocyte activation	GO Biological Process	Homo sapiens	48	2	13	538	0.325685	3606;941
immunoglobulin mediated immune response	GO Biological Process	Homo sapiens	48	2	13	538	0.325685	3606;3627
Toll-like receptor signaling pathway	KEGG Pathways	Homo sapiens	19	2	14	214	0.358688	3627;941
mononuclear cell proliferation	GO Biological Process	Homo sapiens	48	2	14	538	0.359867	3606;941
lymphocyte proliferation	GO Biological Process	Homo sapiens	48	2	14	538	0.359867	3606;941
positive regulation of transcription	GO Biological Process	Homo sapiens	48	2	14	538	0.359867	9232;941
regulation of cytokine biosynthetic process	GO Biological Process	Homo sapiens	48	2	14	538	0.359867	3606;941
positive regulation of signal transduction	GO Biological Process	Homo sapiens	48	2	14	538	0.359867	1894;941
actin cytoskeleton	GO Cellular Component	Homo sapiens	47	2	14	510	0.375599	1894;54443
positive regulation of nucleobase, nucleoside, nucleotide and nucleic acid metabolic process	GO Biological Process	Homo sapiens	48	2	15	538	0.393448	9232;941
regulation of cell activation	GO Biological Process	Homo sapiens	48	2	15	538	0.393448	3606;941
negative regulation of transcription	GO Biological Process	Homo sapiens	48	2	15	538	0.393448	1063;6498
positive regulation of cellular biosynthetic process	GO Biological Process	Homo sapiens	48	2	15	538	0.393448	3606;941
Glycosyltransferase	Panther Molecular Function	Homo sapiens	58	2	14	605	0.395057	11320;3251
active transmembrane transporter activity	GO Molecular Function	Homo sapiens	47	2	15	523	0.397124	1678;9123
regulation of phosphorus metabolic process	GO Biological Process	Homo sapiens	48	2	16	538	0.426262	941;983
regulation of phosphorylation	GO Biological Process	Homo sapiens	48	2	16	538	0.426262	941;983
protein targeting	GO Biological Process	Homo sapiens	48	2	16	538	0.426262	10651;1678
regulation of phosphate metabolic process	GO Biological Process	Homo sapiens	48	2	16	538	0.426262	941;983
biopolymer catabolic process	GO Biological Process	Homo sapiens	48	2	17	538	0.45818	836;9140
amino acid metabolic process	GO Biological Process	Homo sapiens	48	2	17	538	0.45818	941;983
macromolecule catabolic process	GO Biological Process	Homo sapiens	48	2	17	538	0.45818	836;9140
positive regulation of protein metabolic process	GO Biological Process	Homo sapiens	48	2	17	538	0.45818	3606;941
cytokine biosynthetic process	GO Biological Process	Homo sapiens	48	2	17	538	0.45818	3606;941
transcription repressor activity	GO Molecular Function	Homo sapiens	47	2	17	523	0.462159	1063;6498
regulation of cell adhesion	GO Biological Process	Homo sapiens	48	2	18	538	0.489098	3606;3627
anion transport	GO Biological Process	Homo sapiens	48	2	18	538	0.489098	1301;9123
regulation of cell differentiation	GO Biological Process	Homo sapiens	48	2	18	538	0.489098	836;941
positive regulation of biosynthetic process	GO Biological Process	Homo sapiens	48	2	18	538	0.489098	3606;941
cytokine metabolic process	GO Biological Process	Homo sapiens	48	2	18	538	0.489098	3606;941
Oncogenesis	Panther Biological Process	Homo sapiens	58	2	17	605	0.497333	6498;9232
carbohydrate metabolic process	GO Biological Process	Homo sapiens	48	2	19	538	0.518939	11320;64841
epidermal growth factor receptor signaling pathway	GO Biological Process	Homo sapiens	48	2	19	538	0.518939	3925;983
transcription cofactor activity	GO Molecular Function	Homo sapiens	47	2	20	523	0.551886	1063;6498
positive regulation of cell migration	GO Biological Process	Homo sapiens	48	2	21	538	0.575181	3627;54443
cytokine production	GO Biological Process	Homo sapiens	48	2	21	538	0.575181	3606;941
positive regulation of locomotion	GO Biological Process	Homo sapiens	48	2	22	538	0.60152	3627;54443
cellular catabolic process	GO Biological Process	Homo sapiens	48	2	22	538	0.60152	5984;836
positive regulation of cell motility	GO Biological Process	Homo sapiens	48	2	22	538	0.60152	3627;54443
muscle development	GO Biological Process	Homo sapiens	48	2	22	538	0.60152	3627;6498
endomembrane system	GO Cellular Component	Homo sapiens	47	2	22	510	0.620402	1063;9871
cytokine and chemokine mediated signaling pathway	GO Biological Process	Homo sapiens	48	2	23	538	0.626653	3627;3925
Apoptosis	Panther Biological Process	Homo sapiens	58	2	22	605	0.642037	55973;836
response to hypoxia	GO Biological Process	Homo sapiens	48	2	24	538	0.650582	3627;941
endopeptidase activity	GO Molecular Function	Homo sapiens	47	2	24	523	0.654862	10269;836
transcription factor binding	GO Molecular Function	Homo sapiens	47	2	24	523	0.654862	1063;6498
leukocyte differentiation	GO Biological Process	Homo sapiens	48	2	25	538	0.673316	10247;941
Cytokine-cytokine receptor interaction	KEGG Pathways	Homo sapiens	19	2	25	214	0.681423	3606;3627
Cytokine and chemokine mediated signaling pathway	Panther Biological Process	Homo sapiens	58	2	24	605	0.690235	3606;3627
soluble fraction	GO Cellular Component	Homo sapiens	47	2	25	510	0.691774	3627;3832
regulation of cell growth	GO Biological Process	Homo sapiens	48	2	26	538	0.694874	3925;941
regulation of growth	GO Biological Process	Homo sapiens	48	2	27	538	0.715281	3925;941
activation of MAPK activity	GO Biological Process	Homo sapiens	48	2	27	538	0.715281	3606;3627
myeloid cell differentiation	GO Biological Process	Homo sapiens	48	2	27	538	0.715281	10247;836
actin cytoskeleton organization and biogenesis	GO Biological Process	Homo sapiens	48	2	27	538	0.715281	1894;54443
Hydrolase	Panther Molecular Function	Homo sapiens	58	2	26	605	0.733092	29028;4173
substrate-specific transmembrane transporter activity	GO Molecular Function	Homo sapiens	47	2	28	523	0.738626	1678;9123
positive regulation of MAP kinase activity	GO Biological Process	Homo sapiens	58	2	27	605	0.752611	3606;3627
transmembrane receptor protein tyrosine kinase signaling pathway	GO Biological Process	Homo sapiens	48	2	29	538	0.752758	3925;983
actin filament-based process	GO Biological Process	Homo sapiens	48	2	29	538	0.752758	1894;54443
hydrolase activity, acting on ester bonds	GO Molecular Function	Homo sapiens	47	2	29	523	0.756736	10247;54928
transcription factor activity	GO Molecular Function	Homo sapiens	47	2	30	523	0.773784	1875;9232
second-messenger-mediated signaling	GO Biological Process	Homo sapiens	48	2	31	538	0.786025	3627;983
regulation of MAP kinase activity	GO Biological Process	Homo sapiens	58	2	29	605	0.788059	3606;3627
cytokine activity	GO Molecular Function	Homo sapiens	47	2	32	523	0.804857	3606;3627
peptidase activity	GO Molecular Function	Homo sapiens	47	2	33	523	0.818965	10269;836
Protease	Panther Molecular Function	Homo sapiens	58	2	31	605	0.819052	10269;836
positive regulation of protein kinase activity	GO Biological Process	Homo sapiens	48	2	34	538	0.828723	3606;3627
regulation of cell migration	GO Biological Process	Homo sapiens	48	2	34	538	0.828723	3627;54443
transcription from RNA polymerase II promoter	GO Biological Process	Homo sapiens	48	2	34	538	0.828723	6498;9232
positive regulation of transferase activity	GO Biological Process	Homo sapiens	48	2	34	538	0.828723	3606;3627
substrate-specific transporter activity	GO Molecular Function	Homo sapiens	47	2	34	523	0.832178	1678;9123
regulation of cell motility	GO Biological Process	Homo sapiens	48	2	35	538	0.841201	3627;54443
regulation of locomotion	GO Biological Process	Homo sapiens	48	2	35	538	0.841201	3627;54443
transmembrane transporter activity	GO Molecular Function	Homo sapiens	47	2	35	523	0.844538	1678;9123
regulation of cell size	GO Biological Process	Homo sapiens	48	2	36	538	0.852872	3925;941
cell growth	GO Biological Process	Homo sapiens	48	2	36	538	0.852872	3925;941
locomotion	GO Biological Process	Homo sapiens	48	2	36	538	0.852872	3627;54443
positive regulation of kinase activity	GO Biological Process	Homo sapiens	58	2	34	605	0.858098	3606;3627
zinc ion binding	GO Molecular Function	Homo sapiens	47	2	37	523	0.866872	10269;1678
skeletal development	GO Biological Process	Homo sapiens	48	2	38	538	0.873953	1301;9451
Lipid, fatty acid and steroid metabolism	Panther Biological Process	Homo sapiens	58	2	36	605	0.879765	54928;55500
MAPKKK cascade	GO Biological Process	Homo sapiens	48	2	40	538	0.892288	3606;3627
ion transport	GO Biological Process	Homo sapiens	48	2	40	538	0.892288	1301;9123
Cell structure and motility	Panther Biological Process	Homo sapiens	58	2	38	605	0.898399	10112;3627
reproductive process	GO Biological Process	Homo sapiens	48	2	42	538	0.908176	3251;3606
Select regulatory molecule	Panther Molecular Function	Homo sapiens	58	2	40	605	0.914364	891;9824
growth	GO Biological Process	Homo sapiens	48	2	43	538	0.915293	3925;941
vesicle-mediated transport	GO Biological Process	Homo sapiens	48	2	44	538	0.921901	10112;9871
regulation of multicellular organismal process	GO Biological Process	Homo sapiens	48	2	45	538	0.928034	3606;941
Proteolysis	Panther Biological Process	Homo sapiens	58	2	43	605	0.934031	10269;836
transition metal ion binding	GO Molecular Function	Homo sapiens	47	2	49	523	0.950127	10269;1678
behavior	GO Biological Process	Homo sapiens	48	2	52	538	0.959986	3251;3627
G-protein coupled receptor protein signaling pathway	GO Biological Process	Homo sapiens	48	2	53	538	0.963277	3627;836
negative regulation of cell proliferation	GO Biological Process	Homo sapiens	48	2	55	538	0.969112	3627;54443
inflammatory response	GO Biological Process	Homo sapiens	48	2	71	538	0.992731	3606;3627
integral to plasma membrane	GO Cellular Component	Homo sapiens	47	2	73	510	0.995299	9123;941
intrinsic to plasma membrane	GO Cellular Component	Homo sapiens	47	2	74	510	0.995743	9123;941
cation binding	GO Molecular Function	Homo sapiens	47	2	81	523	0.997399	10269;1678
response to wounding	GO Biological Process	Homo sapiens	48	2	103	538	0.9997	3606;3627
plasma membrane part	GO Cellular Component	Homo sapiens	47	2	107	510	0.999871	9123;941
extracellular region part	GO Cellular Component	Homo sapiens	47	2	114	510	0.999942	1301;3627
Regulation of autophagy	KEGG Pathways	Homo sapiens	19	1	1	214	0.088785	9140
Dentatorubropallidoluysian atrophy (DRPLA)	KEGG Pathways	Homo sapiens	19	1	1	214	0.088785	836
Huntington's disease	KEGG Pathways	Homo sapiens	19	1	1	214	0.088785	836
Aminosugars metabolism	KEGG Pathways	Homo sapiens	19	1	1	214	0.088785	64841
Glyoxylate and dicarboxylate metabolism	KEGG Pathways	Homo sapiens	19	1	1	214	0.088785	10797
One carbon pool by folate	KEGG Pathways	Homo sapiens	19	1	1	214	0.088785	10797
Neurodegenerative Disorders	KEGG Pathways	Homo sapiens	19	1	1	214	0.088785	836
positive regulation of cytoskeleton organization and biogenesis	GO Biological Process	Homo sapiens	48	1	1	538	0.0892193	54443
positive regulation of actin filament bundle formation	GO Biological Process	Homo sapiens	48	1	1	538	0.0892193	54443
nucleotide-excision repair, DNA gap filling	GO Biological Process	Homo sapiens	48	1	1	538	0.0892193	5111
positive regulation of microtubule polymerization	GO Biological Process	Homo sapiens	48	1	1	538	0.0892193	1063
positive regulation of mitosis	GO Biological Process	Homo sapiens	48	1	1	538	0.0892193	983
induction of apoptosis by ionic changes	GO Biological Process	Homo sapiens	48	1	1	538	0.0892193	836
regulation of microtubule polymerization	GO Biological Process	Homo sapiens	48	1	1	538	0.0892193	1063
translational termination	GO Biological Process	Homo sapiens	48	1	1	538	0.0892193	10247
positive regulation of stress fiber formation	GO Biological Process	Homo sapiens	48	1	1	538	0.0892193	54443
regulation of DNA repair	GO Biological Process	Homo sapiens	48	1	1	538	0.0892193	9232
ATP metabolic process	GO Biological Process	Homo sapiens	48	1	1	538	0.0892193	5984
positive regulation of microtubule polymerization or depolymerization	GO Biological Process	Homo sapiens	48	1	1	538	0.0892193	1063
protein import into mitochondrion	GO Biological Process	Homo sapiens	48	1	1	538	0.0892193	1678
traversing start control point of mitotic cell cycle	GO Biological Process	Homo sapiens	48	1	1	538	0.0892193	983
nucleoside salvage	GO Biological Process	Homo sapiens	48	1	1	538	0.0892193	3251
maintenance of fidelity during DNA-dependent DNA replication	GO Biological Process	Homo sapiens	48	1	1	538	0.0892193	5111
mitotic sister chromatid cohesion	GO Biological Process	Homo sapiens	48	1	1	538	0.0892193	9232
positive regulation of cell division	GO Biological Process	Homo sapiens	48	1	1	538	0.0892193	1063
response to antibiotic	GO Biological Process	Homo sapiens	48	1	1	538	0.0892193	29887
sleep	GO Biological Process	Homo sapiens	48	1	1	538	0.0892193	3606
metabolic compound salvage	GO Biological Process	Homo sapiens	48	1	1	538	0.0892193	3251
nucleotide phosphorylation	GO Biological Process	Homo sapiens	48	1	1	538	0.0892193	9787
microtubule polymerization	GO Biological Process	Homo sapiens	48	1	1	538	0.0892193	1063
mitotic cell cycle spindle assembly checkpoint	GO Biological Process	Homo sapiens	48	1	1	538	0.0892193	4751
spindle midzone assembly	GO Biological Process	Homo sapiens	48	1	1	538	0.0892193	9055
protein stabilization	GO Biological Process	Homo sapiens	48	1	1	538	0.0892193	6790
organelle fission	GO Biological Process	Homo sapiens	48	1	1	538	0.0892193	9650
positive regulation of chromosome segregation	GO Biological Process	Homo sapiens	48	1	1	538	0.0892193	1063
negative regulation of Rho protein signal transduction	GO Biological Process	Homo sapiens	48	1	1	538	0.0892193	9055
microtubule sliding	GO Biological Process	Homo sapiens	48	1	1	538	0.0892193	3832
male gonad development	GO Biological Process	Homo sapiens	48	1	1	538	0.0892193	3251
negative regulation of small GTPase mediated signal transduction	GO Biological Process	Homo sapiens	48	1	1	538	0.0892193	9055
inner mitochondrial membrane organization and biogenesis	GO Biological Process	Homo sapiens	48	1	1	538	0.0892193	1678
peptidyl-asparagine modification	GO Biological Process	Homo sapiens	48	1	1	538	0.0892193	11320
macromolecular complex disassembly	GO Biological Process	Homo sapiens	48	1	1	538	0.0892193	10247
regulation of T-helper 1 cell differentiation	GO Biological Process	Homo sapiens	48	1	1	538	0.0892193	941
mitochondrial fission	GO Biological Process	Homo sapiens	48	1	1	538	0.0892193	9650
positive regulation of chemokine biosynthetic process	GO Biological Process	Homo sapiens	48	1	1	538	0.0892193	3606
regulation of translational termination	GO Biological Process	Homo sapiens	48	1	1	538	0.0892193	10247
chromosome decondensation	GO Biological Process	Homo sapiens	48	1	1	538	0.0892193	1063
mismatch repair	GO Biological Process	Homo sapiens	48	1	1	538	0.0892193	5111
mitotic chromosome decondensation	GO Biological Process	Homo sapiens	48	1	1	538	0.0892193	1063
kinetochore organization and biogenesis	GO Biological Process	Homo sapiens	48	1	1	538	0.0892193	1063
kinetochore assembly	GO Biological Process	Homo sapiens	48	1	1	538	0.0892193	1063
regulation of stress fiber formation	GO Biological Process	Homo sapiens	48	1	1	538	0.0892193	54443
positive regulation of interleukin-12 biosynthetic process	GO Biological Process	Homo sapiens	48	1	1	538	0.0892193	3606
lactate transport	GO Biological Process	Homo sapiens	48	1	1	538	0.0892193	9123
centrosome localization	GO Biological Process	Homo sapiens	48	1	1	538	0.0892193	6790
cytokinesis, contractile ring formation	GO Biological Process	Homo sapiens	48	1	1	538	0.0892193	1894
base-excision repair	GO Biological Process	Homo sapiens	48	1	1	538	0.0892193	5111
mitotic cell cycle G2/M transition DNA damage checkpoint	GO Biological Process	Homo sapiens	48	1	1	538	0.0892193	1063
regulation of phosphoinositide 3-kinase cascade	GO Biological Process	Homo sapiens	48	1	1	538	0.0892193	941
organic anion transport	GO Biological Process	Homo sapiens	48	1	1	538	0.0892193	9123
purine ribonucleoside salvage	GO Biological Process	Homo sapiens	48	1	1	538	0.0892193	3251
mitotic spindle elongation	GO Biological Process	Homo sapiens	48	1	1	538	0.0892193	9055
N-acetylglucosamine biosynthetic process	GO Biological Process	Homo sapiens	48	1	1	538	0.0892193	64841
response to caffeine	GO Biological Process	Homo sapiens	48	1	1	538	0.0892193	983
response to brefeldin A	GO Biological Process	Homo sapiens	48	1	1	538	0.0892193	29887
positive regulation of interferon-gamma biosynthetic process	GO Biological Process	Homo sapiens	48	1	1	538	0.0892193	3606
N-acetylglucosamine metabolic process	GO Biological Process	Homo sapiens	48	1	1	538	0.0892193	64841
response to hydrogen peroxide	GO Biological Process	Homo sapiens	48	1	1	538	0.0892193	5111
G1 phase of mitotic cell cycle	GO Biological Process	Homo sapiens	48	1	1	538	0.0892193	983
purine salvage	GO Biological Process	Homo sapiens	48	1	1	538	0.0892193	3251
mitochondrial membrane organization and biogenesis	GO Biological Process	Homo sapiens	48	1	1	538	0.0892193	1678
spindle elongation	GO Biological Process	Homo sapiens	48	1	1	538	0.0892193	9055
mitotic metaphase plate congression	GO Biological Process	Homo sapiens	48	1	1	538	0.0892193	1063
DNA strand elongation	GO Biological Process	Homo sapiens	48	1	1	538	0.0892193	5984
glucosamine metabolic process	GO Biological Process	Homo sapiens	48	1	1	538	0.0892193	64841
G2/M transition DNA damage checkpoint	GO Biological Process	Homo sapiens	48	1	1	538	0.0892193	1063
positive regulation of progression through cell cycle	GO Biological Process	Homo sapiens	48	1	1	538	0.0892193	983
response to purine	GO Biological Process	Homo sapiens	48	1	1	538	0.0892193	983
protein import into mitochondrial matrix	GO Biological Process	Homo sapiens	48	1	1	538	0.0892193	1678
development of primary male sexual characteristics	GO Biological Process	Homo sapiens	48	1	1	538	0.0892193	3251
phosphoinositide 3-kinase cascade	GO Biological Process	Homo sapiens	48	1	1	538	0.0892193	941
positive regulation of natural killer cell mediated cytotoxicity	GO Biological Process	Homo sapiens	48	1	1	538	0.0892193	941
protein amino acid N-linked glycosylation via asparagine	GO Biological Process	Homo sapiens	48	1	1	538	0.0892193	11320
regulation of sister chromatid cohesion	GO Biological Process	Homo sapiens	48	1	1	538	0.0892193	1063
protein import into mitochondrial inner membrane	GO Biological Process	Homo sapiens	48	1	1	538	0.0892193	1678
positive regulation of response to stimulus	GO Biological Process	Homo sapiens	48	1	1	538	0.0892193	941
G1 phase	GO Biological Process	Homo sapiens	48	1	1	538	0.0892193	983
protein complex disassembly	GO Biological Process	Homo sapiens	48	1	1	538	0.0892193	10247
isotype switching to IgG isotypes	GO Biological Process	Homo sapiens	48	1	1	538	0.0892193	3606
glucosamine biosynthetic process	GO Biological Process	Homo sapiens	48	1	1	538	0.0892193	64841
positive regulation of phosphoinositide 3-kinase cascade	GO Biological Process	Homo sapiens	48	1	1	538	0.0892193	941
regulation of protein stability	GO Biological Process	Homo sapiens	48	1	1	538	0.0892193	6790
folic acid and derivative biosynthetic process	GO Biological Process	Homo sapiens	48	1	1	538	0.0892193	10797
septin ring assembly	GO Biological Process	Homo sapiens	48	1	1	538	0.0892193	54443
septin ring organization	GO Biological Process	Homo sapiens	48	1	1	538	0.0892193	54443
DNA strand elongation during DNA replication	GO Biological Process	Homo sapiens	48	1	1	538	0.0892193	5984
10-formyltetrahydrofolate metabolic process	GO Biological Process	Homo sapiens	48	1	1	538	0.0892193	10797
metaphase	GO Biological Process	Homo sapiens	48	1	1	538	0.0892193	10198
spindle checkpoint	GO Biological Process	Homo sapiens	48	1	1	538	0.0892193	4751
positive regulation of MHC class II biosynthetic process	GO Biological Process	Homo sapiens	48	1	1	538	0.0892193	3606
metaphase plate congression	GO Biological Process	Homo sapiens	48	1	1	538	0.0892193	1063
G0 to G1 transition	GO Biological Process	Homo sapiens	48	1	1	538	0.0892193	1875
M/G1 transition of mitotic cell cycle	GO Biological Process	Homo sapiens	48	1	1	538	0.0892193	9055
amino sugar metabolic process	GO Biological Process	Homo sapiens	48	1	1	538	0.0892193	64841
macroautophagy	GO Biological Process	Homo sapiens	48	1	1	538	0.0892193	9140
cell separation during cytokinesis	GO Biological Process	Homo sapiens	48	1	1	538	0.0892193	54443
autophagy	GO Biological Process	Homo sapiens	48	1	1	538	0.0892193	9140
UDP-N-acetylglucosamine biosynthetic process	GO Biological Process	Homo sapiens	48	1	1	538	0.0892193	64841
cellular protein complex disassembly	GO Biological Process	Homo sapiens	48	1	1	538	0.0892193	10247
N-glycan processing	GO Biological Process	Homo sapiens	48	1	1	538	0.0892193	11320
ATP catabolic process	GO Biological Process	Homo sapiens	48	1	1	538	0.0892193	5984
mitotic metaphase	GO Biological Process	Homo sapiens	48	1	1	538	0.0892193	10198
positive regulation of T-helper 1 cell differentiation	GO Biological Process	Homo sapiens	48	1	1	538	0.0892193	941
male sex differentiation	GO Biological Process	Homo sapiens	48	1	1	538	0.0892193	3251
amino sugar biosynthetic process	GO Biological Process	Homo sapiens	48	1	1	538	0.0892193	64841
interleukin-13 production	GO Biological Process	Homo sapiens	48	1	1	538	0.0892193	3606
septin cytoskeleton organization and biogenesis	GO Biological Process	Homo sapiens	48	1	1	538	0.0892193	54443
nucleotide-excision repair	GO Biological Process	Homo sapiens	48	1	1	538	0.0892193	5111
autophagic vacuole formation	GO Biological Process	Homo sapiens	48	1	1	538	0.0892193	9140
regulation of chromosome segregation	GO Biological Process	Homo sapiens	48	1	1	538	0.0892193	1063
microtubule bundle formation	GO Biological Process	Homo sapiens	48	1	1	538	0.0892193	9055
interleukin-13 biosynthetic process	GO Biological Process	Homo sapiens	48	1	1	538	0.0892193	3606
spindle assembly	GO Biological Process	Homo sapiens	48	1	1	538	0.0892193	9055
UDP-N-acetylglucosamine metabolic process	GO Biological Process	Homo sapiens	48	1	1	538	0.0892193	64841
regulation of actin filament bundle formation	GO Biological Process	Homo sapiens	48	1	1	538	0.0892193	54443
protein kinase activator activity	GO Molecular Function	Homo sapiens	47	1	1	523	0.0898662	3627
methenyltetrahydrofolate cyclohydrolase activity	GO Molecular Function	Homo sapiens	47	1	1	523	0.0898662	10797
lactate transmembrane transporter activity	GO Molecular Function	Homo sapiens	47	1	1	523	0.0898662	9123
N-acetyltransferase activity	GO Molecular Function	Homo sapiens	47	1	1	523	0.0898662	64841
methylenetetrahydrofolate dehydrogenase activity	GO Molecular Function	Homo sapiens	47	1	1	523	0.0898662	10797
myosin II binding	GO Molecular Function	Homo sapiens	47	1	1	523	0.0898662	54443
3'(2'),5'-bisphosphate nucleotidase activity	GO Molecular Function	Homo sapiens	47	1	1	523	0.0898662	54928
N-acyltransferase activity	GO Molecular Function	Homo sapiens	47	1	1	523	0.0898662	64841
macromolecule transmembrane transporter activity	GO Molecular Function	Homo sapiens	47	1	1	523	0.0898662	1678
glucosamine 6-phosphate N-acetyltransferase activity	GO Molecular Function	Homo sapiens	47	1	1	523	0.0898662	64841
phosphotransferase activity, phosphate group as acceptor	GO Molecular Function	Homo sapiens	47	1	1	523	0.0898662	9787
oxidoreductase activity, acting on the CH-NH group of donors, NAD or NADP as acceptor	GO Molecular Function	Homo sapiens	47	1	1	523	0.0898662	10797
nucleotide kinase activity	GO Molecular Function	Homo sapiens	47	1	1	523	0.0898662	9787
oxidoreductase activity, acting on the CH-NH group of donors	GO Molecular Function	Homo sapiens	47	1	1	523	0.0898662	10797
plus-end-directed microtubule motor activity	GO Molecular Function	Homo sapiens	47	1	1	523	0.0898662	3832
cyclin-dependent protein kinase activity	GO Molecular Function	Homo sapiens	47	1	1	523	0.0898662	983
DNA-protein loading ATPase activity	GO Molecular Function	Homo sapiens	47	1	1	523	0.0898662	5984
ethanolamine kinase activity	GO Molecular Function	Homo sapiens	47	1	1	523	0.0898662	55500
prenyl-dependent CAAX protease activity	GO Molecular Function	Homo sapiens	47	1	1	523	0.0898662	10269
nucleobase, nucleoside, nucleotide kinase activity	GO Molecular Function	Homo sapiens	47	1	1	523	0.0898662	9787
transferase activity, transferring pentosyl groups	GO Molecular Function	Homo sapiens	47	1	1	523	0.0898662	3251
transforming growth factor beta receptor, cytoplasmic mediator activity	GO Molecular Function	Homo sapiens	47	1	1	523	0.0898662	6498
DNA clamp loader activity	GO Molecular Function	Homo sapiens	47	1	1	523	0.0898662	5984
sequence-specific DNA binding	GO Molecular Function	Homo sapiens	47	1	1	523	0.0898662	23594
guanylate kinase activity	GO Molecular Function	Homo sapiens	47	1	1	523	0.0898662	9787
hydrolase activity, acting on carbon-nitrogen (but not peptide) bonds, in cyclic amidines	GO Molecular Function	Homo sapiens	47	1	1	523	0.0898662	10797
alpha-1,3-mannosylglycoprotein 4-beta-N-acetylglucosaminyltransferase activity	GO Molecular Function	Homo sapiens	47	1	1	523	0.0898662	11320
damaged DNA binding	GO Molecular Function	Homo sapiens	47	1	1	523	0.0898662	5111
ATP-dependent DNA helicase activity	GO Molecular Function	Homo sapiens	47	1	1	523	0.0898662	4173
transmembrane receptor protein serine/threonine kinase signaling protein activity	GO Molecular Function	Homo sapiens	47	1	1	523	0.0898662	6498
methylenetetrahydrofolate dehydrogenase (NAD+) activity	GO Molecular Function	Homo sapiens	47	1	1	523	0.0898662	10797
cyclohydrolase activity	GO Molecular Function	Homo sapiens	47	1	1	523	0.0898662	10797
hypoxanthine phosphoribosyltransferase activity	GO Molecular Function	Homo sapiens	47	1	1	523	0.0898662	3251
cAMP-dependent protein kinase regulator activity	GO Molecular Function	Homo sapiens	47	1	1	523	0.0898662	3627
caspase activity	GO Molecular Function	Homo sapiens	47	1	1	523	0.0898662	836
single-stranded DNA-dependent ATP-dependent DNA helicase activity	GO Molecular Function	Homo sapiens	47	1	1	523	0.0898662	4173
single-stranded DNA-dependent ATPase activity	GO Molecular Function	Homo sapiens	47	1	1	523	0.0898662	4173
DNA-directed DNA polymerase activity	GO Molecular Function	Homo sapiens	47	1	1	523	0.0898662	5111
DNA polymerase processivity factor activity	GO Molecular Function	Homo sapiens	47	1	1	523	0.0898662	5111
DNA helicase activity	GO Molecular Function	Homo sapiens	47	1	1	523	0.0898662	4173
DNA replication origin binding	GO Molecular Function	Homo sapiens	47	1	1	523	0.0898662	23594
secondary active monocarboxylate transmembrane transporter activity	GO Molecular Function	Homo sapiens	47	1	1	523	0.0898662	9123
mitochondrial inner membrane protein insertion complex	GO Cellular Component	Homo sapiens	47	1	1	510	0.0921569	1678
Rb-E2F complex	GO Cellular Component	Homo sapiens	47	1	1	510	0.0921569	1875
spindle pole body	GO Cellular Component	Homo sapiens	47	1	1	510	0.0921569	6790
ER to Golgi transport vesicle membrane	GO Cellular Component	Homo sapiens	47	1	1	510	0.0921569	9871
DNA replication factor C complex	GO Cellular Component	Homo sapiens	47	1	1	510	0.0921569	5984
ER to Golgi transport vesicle	GO Cellular Component	Homo sapiens	47	1	1	510	0.0921569	9871
nucleotide-excision repair complex	GO Cellular Component	Homo sapiens	47	1	1	510	0.0921569	5111
kinesin complex	GO Cellular Component	Homo sapiens	47	1	1	510	0.0921569	3832
COPII vesicle coat	GO Cellular Component	Homo sapiens	47	1	1	510	0.0921569	9871
eukaryotic translation initiation factor 2 complex	GO Cellular Component	Homo sapiens	47	1	1	510	0.0921569	9451
caspase complex	GO Cellular Component	Homo sapiens	47	1	1	510	0.0921569	836
collagen type XI	GO Cellular Component	Homo sapiens	47	1	1	510	0.0921569	1301
mitochondrial intermembrane space	GO Cellular Component	Homo sapiens	47	1	1	510	0.0921569	1678
nuclear origin of replication recognition complex	GO Cellular Component	Homo sapiens	47	1	1	510	0.0921569	23594
aster	GO Cellular Component	Homo sapiens	47	1	1	510	0.0921569	3832
PCNA complex	GO Cellular Component	Homo sapiens	47	1	1	510	0.0921569	5111
origin recognition complex	GO Cellular Component	Homo sapiens	47	1	1	510	0.0921569	23594
Replication factor C	InterPro Domains	Homo sapiens	51	1	1	548	0.0930657	5984
B-cell receptor-associated 31-like	InterPro Domains	Homo sapiens	51	1	1	548	0.0930657	55973
Securin sister-chromatid separation inhibitor	InterPro Domains	Homo sapiens	51	1	1	548	0.0930657	9232
Sec23/Sec24 helical region	InterPro Domains	Homo sapiens	51	1	1	548	0.0930657	9871
Peptidase C14, caspase catalytic	InterPro Domains	Homo sapiens	51	1	1	548	0.0930657	836
SMC protein, N-terminal	InterPro Domains	Homo sapiens	51	1	1	548	0.0930657	79677
GCN5-related N-acetyltransferase	InterPro Domains	Homo sapiens	51	1	1	548	0.0930657	64841
Proliferating cell nuclear antigen, PCNA	InterPro Domains	Homo sapiens	51	1	1	548	0.0930657	5111
MCM protein 4	InterPro Domains	Homo sapiens	51	1	1	548	0.0930657	4173
HAD-superfamily hydrolase, subfamily IA, variant 1	InterPro Domains	Homo sapiens	51	1	1	548	0.0930657	58478
Gelsolin region	InterPro Domains	Homo sapiens	51	1	1	548	0.0930657	9871
Endoribonuclease L-PSP/chorismate mutase-like	InterPro Domains	Homo sapiens	51	1	1	548	0.0930657	10247
Endoribonuclease L-PSP	InterPro Domains	Homo sapiens	51	1	1	548	0.0930657	10247
Glycosyl transferase, family 54	InterPro Domains	Homo sapiens	51	1	1	548	0.0930657	11320
Parallel beta-helix repeat	InterPro Domains	Homo sapiens	51	1	1	548	0.0930657	79801
MAP65/ASE1	InterPro Domains	Homo sapiens	51	1	1	548	0.0930657	9055
Pectin lyase fold/virulence factor	InterPro Domains	Homo sapiens	51	1	1	548	0.0930657	79801
Caspase, p20 subunit	InterPro Domains	Homo sapiens	51	1	1	548	0.0930657	836
Origin recognition complex subunit 6	InterPro Domains	Homo sapiens	51	1	1	548	0.0930657	23594
Zinc finger, Sec23/Sec24-type	InterPro Domains	Homo sapiens	51	1	1	548	0.0930657	9871
Hypoxanthine phosphoribosyl transferase	InterPro Domains	Homo sapiens	51	1	1	548	0.0930657	3251
YjgF-like protein	InterPro Domains	Homo sapiens	51	1	1	548	0.0930657	10247
Protein of unknown function DUF729	InterPro Domains	Homo sapiens	51	1	1	548	0.0930657	9650
Choline/ethanolamine kinase	InterPro Domains	Homo sapiens	51	1	1	548	0.0930657	55500
Zinc finger, Tim10/DDP-type	InterPro Domains	Homo sapiens	51	1	1	548	0.0930657	1678
SAND-like	InterPro Domains	Homo sapiens	51	1	1	548	0.0930657	6498
Quinonprotein alcohol dehydrogenase-like	InterPro Domains	Homo sapiens	51	1	1	548	0.0930657	9451
Putative DNA binding	InterPro Domains	Homo sapiens	51	1	1	548	0.0930657	6498
Autophagy protein Apg12	InterPro Domains	Homo sapiens	51	1	1	548	0.0930657	9140
MCM	InterPro Domains	Homo sapiens	51	1	1	548	0.0930657	4173
Sec23/Sec24 beta-sandwich	InterPro Domains	Homo sapiens	51	1	1	548	0.0930657	9871
Peptidase M48, Ste24p	InterPro Domains	Homo sapiens	51	1	1	548	0.0930657	10269
Protein of unknown function DUF1394	InterPro Domains	Homo sapiens	51	1	1	548	0.0930657	51571
Transforming protein Ski	InterPro Domains	Homo sapiens	51	1	1	548	0.0930657	6498
DNA polymerase III clamp loader subunit, C-terminal	InterPro Domains	Homo sapiens	51	1	1	548	0.0930657	5984
Protein of unknown function DUF1242	InterPro Domains	Homo sapiens	51	1	1	548	0.0930657	153339
Kinetochore-Ndc80 subunit Spc25	InterPro Domains	Homo sapiens	51	1	1	548	0.0930657	57405
Tetrahydrofolate dehydrogenase/cyclohydrolase	InterPro Domains	Homo sapiens	51	1	1	548	0.0930657	10797
Bromodomain	InterPro Domains	Homo sapiens	51	1	1	548	0.0930657	29028
Monocarboxylate transporter	InterPro Domains	Homo sapiens	51	1	1	548	0.0930657	9123
Peptidase C14, caspase precursor p45	InterPro Domains	Homo sapiens	51	1	1	548	0.0930657	836
Peptidase C14, caspase non-catalytic subunit p10	InterPro Domains	Homo sapiens	51	1	1	548	0.0930657	836
2,3-diketo-5-methylthio-1-phosphopentane phosphatase	InterPro Domains	Homo sapiens	51	1	1	548	0.0930657	58478
Phosphoribosyltransferase	InterPro Domains	Homo sapiens	51	1	1	548	0.0930657	3251
Sec23/Sec24 trunk region	InterPro Domains	Homo sapiens	51	1	1	548	0.0930657	9871
Guanylate-kinase-associated protein	InterPro Domains	Homo sapiens	51	1	1	548	0.0930657	9787
Death Receptor Signaling (ciu)	Ingenuity Pathways	Homo sapiens	58	1	1	605	0.0958678	836
Cell cycle, Cell division, Chromosome partition, C	SwissProt Keywords	Homo sapiens	58	1	1	605	0.0958678	9232
Centromere, Chromosomal protein, Chromosomal rearr	SwissProt Keywords	Homo sapiens	58	1	1	605	0.0958678	64105
DNA replication, DNA-binding, Nucleus, Phosphoryla	SwissProt Keywords	Homo sapiens	58	1	1	605	0.0958678	23594
Cell cycle, Cell division, Centromere, Coiled coil	SwissProt Keywords	Homo sapiens	58	1	1	605	0.0958678	57405
BCR-ASSOCIATED PROTEIN 29, BAP29	Panther Subfamilies	Homo sapiens	58	1	1	605	0.0958678	55973
Glycoprotein, GTPase activation, Phosphorylation,	SwissProt Keywords	Homo sapiens	58	1	1	605	0.0958678	9824
AURORA KINASE-RELATED	Panther Subfamilies	Homo sapiens	58	1	1	605	0.0958678	6790
Cell cycle, Cell division, Centromere, Chromosomal	SwissProt Keywords	Homo sapiens	58	1	1	605	0.0958678	1063
ATP-binding, DNA replication, DNA-binding, Nucleot	SwissProt Keywords	Homo sapiens	58	1	1	605	0.0958678	4173
ANILLIN/RHOTEKIN (RTKN)	Panther Families	Homo sapiens	58	1	1	605	0.0958678	54443
positive regulation of response to biotic stimulus	GO Biological Process	Homo sapiens	58	1	1	605	0.0958678	941
Peptidase C14, caspase precursor p45, core	InterPro Domains	Homo sapiens	58	1	1	605	0.0958678	836
Disease mutation, Endoplasmic reticulum, Golgi app	SwissProt Keywords	Homo sapiens	58	1	1	605	0.0958678	10269
RhoA regulation pathway	GeneGo Pathways	Homo sapiens	58	1	1	605	0.0958678	1894
positive regulation of response to tumor cell	GO Biological Process	Homo sapiens	58	1	1	605	0.0958678	941
Coiled coil, Nucleus, Polymorphism	SwissProt Keywords	Homo sapiens	58	1	1	605	0.0958678	90417
Chaperone, Deafness, Disease mutation, Inner membr	SwissProt Keywords	Homo sapiens	58	1	1	605	0.0958678	1678
BCR-ASSOCIATED PROTEIN, BAP	Panther Families	Homo sapiens	58	1	1	605	0.0958678	55973
UNCHARACTERIZED	Panther Families	Homo sapiens	58	1	1	605	0.0958678	54928
Cytoplasm, Kinase, Transferase	SwissProt Keywords	Homo sapiens	58	1	1	605	0.0958678	55500
Cytoplasm, Endoplasmic reticulum, ER-Golgi transpo	SwissProt Keywords	Homo sapiens	58	1	1	605	0.0958678	9871
T CELL CO-STIMULATION ANTIGEN CD80 (B7-1)	Panther Subfamilies	Homo sapiens	58	1	1	605	0.0958678	941
positive regulation of immune response to tumor cell	GO Biological Process	Homo sapiens	58	1	1	605	0.0958678	941
DNA polymerase processivity factor	Panther Molecular Function	Homo sapiens	58	1	1	605	0.0958678	5111
STATHMIN 1	Panther Subfamilies	Homo sapiens	58	1	1	605	0.0958678	3925
STRUCTURAL MAINTENANCE OF CHROMOSOMES 6 SMC6	Panther Subfamilies	Homo sapiens	58	1	1	605	0.0958678	79677
SUBFAMILY NOT NAMED	Panther Subfamilies	Homo sapiens	58	1	1	605	0.0958678	153339
positive regulation of cytokinesis	GO Biological Process	Homo sapiens	58	1	1	605	0.0958678	1063
positive regulation of cytokine secretion during immune response	GO Biological Process	Homo sapiens	58	1	1	605	0.0958678	941
ATP-binding, Direct protein sequencing, DNA replic	SwissProt Keywords	Homo sapiens	58	1	1	605	0.0958678	5984
DNA-directed DNA polymerase	Panther Molecular Function	Homo sapiens	58	1	1	605	0.0958678	5984
RalA regulation pathway	GeneGo Pathways	Homo sapiens	58	1	1	605	0.0958678	6790
Interleukin 18	InterPro Domains	Homo sapiens	58	1	1	605	0.0958678	3606
CXCL10	Panther Subfamilies	Homo sapiens	58	1	1	605	0.0958678	3627
EUKARYOTIC TRANSLATION INITIATION FACTOR 2-ALPHA KINASE 3 (PANCREATIC EIF2-ALPHA KINASE)	Panther Subfamilies	Homo sapiens	58	1	1	605	0.0958678	9451
HEPATOMA UP-REGULATED PROTEIN	Panther Subfamilies	Homo sapiens	58	1	1	605	0.0958678	9787
CAAX PRENYL PROTEASE STE24	Panther Subfamilies	Homo sapiens	58	1	1	605	0.0958678	10269
CASPASE-3	Panther Subfamilies	Homo sapiens	58	1	1	605	0.0958678	836
COLLAGEN ALPHA 2(XI) AND ALPHA3(V) CHAIN	Panther Subfamilies	Homo sapiens	58	1	1	605	0.0958678	1301
MYO INOSITOL MONOPHOSPHATASE	Panther Subfamilies	Homo sapiens	58	1	1	605	0.0958678	54928
NIMA-RELATED PROTEIN KINASE, NEK	Panther Subfamilies	Homo sapiens	58	1	1	605	0.0958678	4751
SORTING NEXIN 10	Panther Subfamilies	Homo sapiens	58	1	1	605	0.0958678	29887
HYPOXANTHINE-GUANINE PHOSPHORIBOSYLTRANSFERASE	Panther Subfamilies	Homo sapiens	58	1	1	605	0.0958678	3251
KINESIN EG-5	Panther Subfamilies	Homo sapiens	58	1	1	605	0.0958678	3832
METAXIN 2	Panther Subfamilies	Homo sapiens	58	1	1	605	0.0958678	10651
REPLICATION FACTOR C / DNA POLYMERASE III GAMMA-TAU SUBUNIT	Panther Families	Homo sapiens	58	1	1	605	0.0958678	5984
Glyoxylate and Dicarboxylate Metabolism (18p3y)	Ingenuity Pathways	Homo sapiens	58	1	1	605	0.0958678	10797
regulation of immune response to tumor cell	GO Biological Process	Homo sapiens	58	1	1	605	0.0958678	941
PROTEIN REGULATOR OF CYTOKINESIS 1 PRC1-RELATED	Panther Families	Homo sapiens	58	1	1	605	0.0958678	9055
regulation of response to tumor cell	GO Biological Process	Homo sapiens	58	1	1	605	0.0958678	941
regulation of response to biotic stimulus	GO Biological Process	Homo sapiens	58	1	1	605	0.0958678	941
Caspase-3-related	InterPro Domains	Homo sapiens	58	1	1	605	0.0958678	836
c-SKI Smad4 binding	InterPro Domains	Homo sapiens	58	1	1	605	0.0958678	6498
regulation of cytokine secretion during immune response	GO Biological Process	Homo sapiens	58	1	1	605	0.0958678	941
CASPASE RELATED	Panther Families	Homo sapiens	58	1	1	605	0.0958678	836
EUKARYOTIC TRANSLATION INITIATION FACTOR 2-ALPHA KINASE (EIF2-ALPHA KINASE)-RELATED	Panther Families	Homo sapiens	58	1	1	605	0.0958678	9451
regulation of T cell mediated immune response to tumor cell	GO Biological Process	Homo sapiens	58	1	1	605	0.0958678	941
CMF/LEK/CENP CELL DIVISION-RELATED	Panther Families	Homo sapiens	58	1	1	605	0.0958678	1063
ENOLASE-PHOSPHATASE E-1	Panther Families	Homo sapiens	58	1	1	605	0.0958678	58478
site selection involved in cytokinesis	GO Biological Process	Homo sapiens	58	1	1	605	0.0958678	1894
regulation of T cell mediated cytotoxicity directed against tumor cell target	GO Biological Process	Homo sapiens	58	1	1	605	0.0958678	941
M-PHASE PHOSPHOPROTEIN 9	Panther Families	Homo sapiens	58	1	1	605	0.0958678	10198
PROTEIN OF UNKNOWN FUNCTION DUF729	Panther Families	Homo sapiens	58	1	1	605	0.0958678	9650
CAAX PRENYL PROTEASE STE24	Panther Families	Homo sapiens	58	1	1	605	0.0958678	10269
CALCIUM/CALMODULIN-DEPENDENT PROTEIN KINASE-RELATED	Panther Families	Homo sapiens	58	1	1	605	0.0958678	6790
FAMILY NOT NAMED	Panther Families	Homo sapiens	58	1	1	605	0.0958678	153339
Membrane, Phosphorylation, Symport, Transmembrane,	SwissProt Keywords	Homo sapiens	58	1	1	605	0.0958678	9123
Membrane, Mitochondrion, Outer membrane, Protein t	SwissProt Keywords	Homo sapiens	58	1	1	605	0.0958678	10651
positive regulation of T cell mediated cytotoxicity directed against tumor cell target	GO Biological Process	Homo sapiens	58	1	1	605	0.0958678	941
Role of Brca1 and Brca2 in DNA repair	GeneGo Pathways	Homo sapiens	58	1	1	605	0.0958678	5111
UNCHARACTERIZED	Panther Families	Homo sapiens	58	1	1	605	0.0958678	51571
positive regulation of T cell mediated immune response to tumor cell	GO Biological Process	Homo sapiens	58	1	1	605	0.0958678	941
TRANSLATION INITIATION INHIBITOR	Panther Families	Homo sapiens	58	1	1	605	0.0958678	10247
Glycoprotein, Membrane, Signal, Transmembrane	SwissProt Keywords	Homo sapiens	58	1	1	605	0.0958678	153339
Role 14-3-3 proteins in cell cycle regulation	GeneGo Pathways	Homo sapiens	58	1	1	605	0.0958678	983
Hydrolase, Magnesium, Mitochondrion, Multifunction	SwissProt Keywords	Homo sapiens	58	1	1	605	0.0958678	10797
positive regulation of sister chromatid cohesion	GO Biological Process	Homo sapiens	58	1	1	605	0.0958678	1063
Guanine-nucleotide releasing factor, Phosphorylati	SwissProt Keywords	Homo sapiens	58	1	1	605	0.0958678	1894
regulation of contractile ring contraction involved in cytokinesis	GO Biological Process	Homo sapiens	58	1	1	605	0.0958678	54443
Alternative splicing, DNA-binding	SwissProt Keywords	Homo sapiens	58	1	1	605	0.0958678	116028
STRUCTURAL MAINTENANCE OF CHROMOSOMES 5,6 (SMC5, SMC6)	Panther Families	Homo sapiens	58	1	1	605	0.0958678	79677
Role SCF complex in cell cycle regulation	GeneGo Pathways	Homo sapiens	58	1	1	605	0.0958678	983
SNO AND SKI ONCOGENE FAMILY	Panther Families	Homo sapiens	58	1	1	605	0.0958678	6498
SORTING NEXIN	Panther Families	Homo sapiens	58	1	1	605	0.0958678	29887
regulation of attachment of spindle microtubules to kinetochore	GO Biological Process	Homo sapiens	58	1	1	605	0.0958678	1063
Mitochondrion, Phosphorylation	SwissProt Keywords	Homo sapiens	58	1	1	605	0.0958678	9650
Mitochondrion, Nucleus	SwissProt Keywords	Homo sapiens	58	1	1	605	0.0958678	9768
regulation of B cell antigen processing and presentation	GO Biological Process	Homo sapiens	58	1	1	605	0.0958678	941
Protein transport, Transport	SwissProt Keywords	Homo sapiens	58	1	1	605	0.0958678	29887
Phosphorylation, Repeat	SwissProt Keywords	Homo sapiens	58	1	1	605	0.0958678	79801
Membrane traffic regulatory protein	Panther Molecular Function	Homo sapiens	58	1	1	605	0.0958678	29887
CHOLINE/ETHANOLAMINE KINASE	Panther Subfamilies	Homo sapiens	58	1	1	605	0.0958678	55500
CENP-F KINETOCHORE PROTEIN (CENTROMERE PROTEIN F) (MITOSIN)	Panther Subfamilies	Homo sapiens	58	1	1	605	0.0958678	1063
FAS signaling cascades	GeneGo Pathways	Homo sapiens	58	1	1	605	0.0958678	836
Folic acid metabolism	GeneGo Pathways	Homo sapiens	58	1	1	605	0.0958678	10797
CYCLIN B	Panther Subfamilies	Homo sapiens	58	1	1	605	0.0958678	891
Purine metabolism	Panther Biological Process	Homo sapiens	58	1	1	605	0.0958678	3251
CELL DIVISION CONTROL PROTEIN 2 (P34 PROTEIN KINASE) (CYCLIN-DEPENDENT KINASE 1) (CDK1)	Panther Subfamilies	Homo sapiens	58	1	1	605	0.0958678	983
TAT-BINDING HOMOLOG 7	Panther Families	Homo sapiens	58	1	1	605	0.0958678	29028
Hydrolase, Magnesium, Membrane, Metal-binding, Tra	SwissProt Keywords	Homo sapiens	58	1	1	605	0.0958678	54928
PHOSPHOHEXOMUTASE FAMILY MEMBER	Panther Families	Homo sapiens	58	1	1	605	0.0958678	3251
G2/mitotic-specific cyclin B	InterPro Domains	Homo sapiens	58	1	1	605	0.0958678	891
Histidine-glutamate-glutamine and proline metabolism	GeneGo Pathways	Homo sapiens	58	1	1	605	0.0958678	64841
KINESIN FAMILY MEMBER 20 (RABKINESIN-6)	Panther Subfamilies	Homo sapiens	58	1	1	605	0.0958678	10112
E2F Family	InterPro Domains	Homo sapiens	58	1	1	605	0.0958678	1875
Mitochondrial transport	Panther Biological Process	Homo sapiens	58	1	1	605	0.0958678	10651
One Carbon Pool by Folate (dst)	Ingenuity Pathways	Homo sapiens	58	1	1	605	0.0958678	10797
N-ACETYLGLUCOSAMINYLTRANSFERASE VI	Panther Families	Homo sapiens	58	1	1	605	0.0958678	11320
E2F4	Panther Subfamilies	Homo sapiens	58	1	1	605	0.0958678	1875
cytokine secretion during immune response	GO Biological Process	Homo sapiens	58	1	1	605	0.0958678	941
contractile ring contraction involved in cytokinesis	GO Biological Process	Homo sapiens	58	1	1	605	0.0958678	54443
Parkinsons Signaling (chx)	Ingenuity Pathways	Homo sapiens	58	1	1	605	0.0958678	836
DNA REPLICATION LICENSING FACTOR MCM4	Panther Subfamilies	Homo sapiens	58	1	1	605	0.0958678	4173
formation of actomyosin apparatus involved in cytokinesis	GO Biological Process	Homo sapiens	58	1	1	605	0.0958678	1894
Coiled coil, Glycoprotein, Glycosyltransferase, Go	SwissProt Keywords	Homo sapiens	58	1	1	605	0.0958678	11320
B cell antigen processing and presentation	GO Biological Process	Homo sapiens	58	1	1	605	0.0958678	941
CDC2, MAP KINASE-RELATED	Panther Families	Homo sapiens	58	1	1	605	0.0958678	983
EPITHELIAL CELL TRANSFORMING-2 (ECT-2)	Panther Families	Homo sapiens	58	1	1	605	0.0958678	1894
CHOLINE/ETHANOALAMINE KINASE	Panther Families	Homo sapiens	58	1	1	605	0.0958678	55500
Caspases cascade	GeneGo Pathways	Homo sapiens	58	1	1	605	0.0958678	836
Assembly of RNA Polymerase II preinitiation complex on TATA-less promoters	GeneGo Pathways	Homo sapiens	58	1	1	605	0.0958678	5111
PROLIFERATING CELL NUCLEAR ANTIGEN	Panther Families	Homo sapiens	58	1	1	605	0.0958678	5111
AUTOPHAGY PROTEIN 12	Panther Families	Homo sapiens	58	1	1	605	0.0958678	9140
PITUITARY TUMOR TRANSFORMING PROTEIN PTTG	Panther Families	Homo sapiens	58	1	1	605	0.0958678	9232
Apoptotic TNF-family pathways	GeneGo Pathways	Homo sapiens	58	1	1	605	0.0958678	836
cell cycle switching, meiotic to mitotic cell cycle	GO Biological Process	Homo sapiens	58	1	1	605	0.0958678	6790
P-P-bond-hydrolysis-driven protein transmembrane transporter activity	GO Molecular Function	Homo sapiens	58	1	1	605	0.0958678	1678
ORIGIN RECOGNITION COMPLEX SUBUNIT 6	Panther Families	Homo sapiens	58	1	1	605	0.0958678	23594
RHO GTPASE ACTIVATING PROTEIN 11A	Panther Families	Homo sapiens	58	1	1	605	0.0958678	9824
SHC SH2-DOMAIN BINDING PROTEIN 1-RELATED	Panther Families	Homo sapiens	58	1	1	605	0.0958678	79801
SEC24-RELATED PROTEIN	Panther Families	Homo sapiens	58	1	1	605	0.0958678	9871
METHYLENETETRAHYDROFOLATE DEHYDROGENASE FAMILY MEMBER	Panther Families	Homo sapiens	58	1	1	605	0.0958678	10797
LETHAL(2)DENTICLELESS PROTEIN (RETINOIC ACID-REGULATED NUCLEAR MATRIX-ASSOCIATED PROTEIN)	Panther Families	Homo sapiens	58	1	1	605	0.0958678	51514
GLUCOSAMINE 6-PHOSPHATE N-ACETYLTRANSFERASE	Panther Families	Homo sapiens	58	1	1	605	0.0958678	64841
MAGNESIUM AND COBALT TRANSPORT PROTEIN/MITOCHONDRIAL IMPORT INNER MEMBRANE TRANSLOCASE SUBUNIT TIM8	Panther Families	Homo sapiens	58	1	1	605	0.0958678	1678
METAXIN RELATED	Panther Families	Homo sapiens	58	1	1	605	0.0958678	10651
completion of separation involved in cytokinesis	GO Biological Process	Homo sapiens	58	1	1	605	0.0958678	54443
MITOCHONDRIAL IMPORT INNER MEMBRANE TRANSLOCASE SUBUNIT TIM8	Panther Subfamilies	Homo sapiens	58	1	1	605	0.0958678	1678
Activator, DNA-binding, Nucleus, Polymorphism, Tra	SwissProt Keywords	Homo sapiens	58	1	1	605	0.0958678	1875
Vesicle coat protein	Panther Molecular Function	Homo sapiens	58	1	1	605	0.0958678	9871
Actin-binding, Alternative splicing, Cell cycle, C	SwissProt Keywords	Homo sapiens	58	1	1	605	0.0958678	54443
Alternative splicing, ATP-binding, Chromosomal pro	SwissProt Keywords	Homo sapiens	58	1	1	605	0.0958678	79677
Alternative splicing, ATP-binding, Bromodomain, Co	SwissProt Keywords	Homo sapiens	58	1	1	605	0.0958678	29028
Acyltransferase, Endosome, Golgi apparatus, Membra	SwissProt Keywords	Homo sapiens	58	1	1	605	0.0958678	64841
negative regulation of exit from mitosis	GO Biological Process	Homo sapiens	58	1	1	605	0.0958678	1063
3D-structure, Cytokine, Secreted	SwissProt Keywords	Homo sapiens	58	1	1	605	0.0958678	3606
3D-structure, Cell cycle, Cell division, Cyclin, C	SwissProt Keywords	Homo sapiens	58	1	1	605	0.0958678	891
Acetylation, Coiled coil, Cytoplasm, Developmental	SwissProt Keywords	Homo sapiens	58	1	1	605	0.0958678	3925
3D-structure, Direct protein sequencing, DNA repli	SwissProt Keywords	Homo sapiens	58	1	1	605	0.0958678	5111
DNA REPLICATION LICENSING FACTOR	Panther Families	Homo sapiens	58	1	1	605	0.0958678	4173
Alternative splicing, Autophagy, Cytoplasm, Ubl co	SwissProt Keywords	Homo sapiens	58	1	1	605	0.0958678	9140
Apoptosis, Endoplasmic reticulum, ER-Golgi transpo	SwissProt Keywords	Homo sapiens	58	1	1	605	0.0958678	55973
Alternative splicing, Cytoplasm, DNA damage, DNA r	SwissProt Keywords	Homo sapiens	58	1	1	605	0.0958678	51514
Cell cycle, Cell division, Cytoplasm, Mitosis, Pho	SwissProt Keywords	Homo sapiens	58	1	1	605	0.0958678	83461
ATP-binding, Diabetes mellitus, Disease mutation,	SwissProt Keywords	Homo sapiens	58	1	1	605	0.0958678	9451
DISKS LARGE-ASSOCIATED PROTEIN (DAP) (SAP90/PSD-95-ASSOCIATED PROTEIN)	Panther Families	Homo sapiens	58	1	1	605	0.0958678	9787
ATP-binding, Coiled coil, Golgi apparatus, Microtu	SwissProt Keywords	Homo sapiens	58	1	1	605	0.0958678	10112
Alternative splicing, Coiled coil, Golgi apparatus	SwissProt Keywords	Homo sapiens	58	1	1	605	0.0958678	10198
Alternative splicing, Cell cycle, Coiled coil, Cyt	SwissProt Keywords	Homo sapiens	58	1	1	605	0.0958678	9787
Replication origin binding protein	Panther Molecular Function	Homo sapiens	58	1	1	605	0.0958678	23594
Phospholipid metabolism p,2	GeneGo Pathways	Homo sapiens	58	1	1	605	0.0958678	55500
Alternative splicing, Collagen, Deafness, Direct p	SwissProt Keywords	Homo sapiens	58	1	1	605	0.0958678	1301
Alternative splicing, Coiled coil, Polymorphism	SwissProt Keywords	Homo sapiens	58	1	1	605	0.0958678	6498
3D-structure, Acetylation, Cytoplasm, Direct prote	SwissProt Keywords	Homo sapiens	58	1	1	605	0.0958678	3251
3D-structure, Alternative splicing, Amino-acid bio	SwissProt Keywords	Homo sapiens	58	1	1	605	0.0958678	58478
SHC SH2-DOMAIN BINDING PROTEIN 1	Panther Subfamilies	Homo sapiens	58	1	1	605	0.0958678	79801
INTERLEUKIN-18	Panther Families	Homo sapiens	58	1	1	605	0.0958678	3606
SKI-RELATED ONCOGENE SNO	Panther Subfamilies	Homo sapiens	58	1	1	605	0.0958678	6498
E2F	Panther Families	Homo sapiens	58	1	1	605	0.0958678	1875
MONOCARBOXYLATE TRANSPORTER 4 (MCT 4)	Panther Subfamilies	Homo sapiens	58	1	1	605	0.0958678	9123
3D-structure, Apoptosis, Cytoplasm, Direct protein	SwissProt Keywords	Homo sapiens	58	1	1	605	0.0958678	836
3D-structure, ATP-binding, Cell cycle, Kinase, Nuc	SwissProt Keywords	Homo sapiens	58	1	1	605	0.0958678	6790
MONOCARBOXYLATE TRANSPORTER	Panther Families	Homo sapiens	58	1	1	605	0.0958678	9123
N-Glycan biosynthesis	KEGG Pathways	Homo sapiens	19	1	2	214	0.170067	11320
Glutamate metabolism	KEGG Pathways	Homo sapiens	19	1	2	214	0.170067	64841
nucleoside triphosphate catabolic process	GO Biological Process	Homo sapiens	48	1	2	538	0.17063	5984
double-strand break repair via nonhomologous end joining	GO Biological Process	Homo sapiens	48	1	2	538	0.17063	5111
ethanolamine and derivative metabolic process	GO Biological Process	Homo sapiens	48	1	2	538	0.17063	55500
ER to Golgi vesicle-mediated transport	GO Biological Process	Homo sapiens	48	1	2	538	0.17063	9871
positive regulation of immune effector process	GO Biological Process	Homo sapiens	48	1	2	538	0.17063	941
beta-amyloid metabolic process	GO Biological Process	Homo sapiens	48	1	2	538	0.17063	836
nucleoside metabolic process	GO Biological Process	Homo sapiens	48	1	2	538	0.17063	3251
cytokine production during immune response	GO Biological Process	Homo sapiens	48	1	2	538	0.17063	941
positive regulation of granulocyte macrophage colony-stimulating factor biosynthetic process	GO Biological Process	Homo sapiens	48	1	2	538	0.17063	941
ethanolamine biosynthetic process	GO Biological Process	Homo sapiens	48	1	2	538	0.17063	55500
nucleoside triphosphate metabolic process	GO Biological Process	Homo sapiens	48	1	2	538	0.17063	5984
interleukin-12 biosynthetic process	GO Biological Process	Homo sapiens	48	1	2	538	0.17063	3606
nucleotide-sugar metabolic process	GO Biological Process	Homo sapiens	48	1	2	538	0.17063	64841
regulation of interleukin-12 biosynthetic process	GO Biological Process	Homo sapiens	48	1	2	538	0.17063	3606
interleukin-12 production	GO Biological Process	Homo sapiens	48	1	2	538	0.17063	3606
regulation of MHC class II biosynthetic process	GO Biological Process	Homo sapiens	48	1	2	538	0.17063	3606
phosphatidylethanolamine metabolic process	GO Biological Process	Homo sapiens	48	1	2	538	0.17063	55500
ethanolamine metabolic process	GO Biological Process	Homo sapiens	48	1	2	538	0.17063	55500
folic acid and derivative metabolic process	GO Biological Process	Homo sapiens	48	1	2	538	0.17063	10797
immunoglobulin production during immune response	GO Biological Process	Homo sapiens	48	1	2	538	0.17063	3606
phosphatidylethanolamine biosynthetic process	GO Biological Process	Homo sapiens	48	1	2	538	0.17063	55500
positive regulation of interleukin-2 biosynthetic process	GO Biological Process	Homo sapiens	48	1	2	538	0.17063	941
purine ribonucleoside triphosphate catabolic process	GO Biological Process	Homo sapiens	48	1	2	538	0.17063	5984
purine ribonucleoside triphosphate metabolic process	GO Biological Process	Homo sapiens	48	1	2	538	0.17063	5984
purine ribonucleoside metabolic process	GO Biological Process	Homo sapiens	48	1	2	538	0.17063	3251
purine nucleotide catabolic process	GO Biological Process	Homo sapiens	48	1	2	538	0.17063	5984
purine nucleotide metabolic process	GO Biological Process	Homo sapiens	48	1	2	538	0.17063	5984
regulation of adaptive immune response	GO Biological Process	Homo sapiens	48	1	2	538	0.17063	941
regulation of adaptive immune response based on somatic recombination of immune receptors built from immunoglobulin superfamily domains.	GO Biological Process	Homo sapiens	48	1	2	538	0.17063	941
regulation of chemokine biosynthetic process	GO Biological Process	Homo sapiens	48	1	2	538	0.17063	3606
purine ribonucleotide catabolic process	GO Biological Process	Homo sapiens	48	1	2	538	0.17063	5984
purine ribonucleotide metabolic process	GO Biological Process	Homo sapiens	48	1	2	538	0.17063	5984
purine nucleoside triphosphate metabolic process	GO Biological Process	Homo sapiens	48	1	2	538	0.17063	5984
negative regulation of microtubule depolymerization	GO Biological Process	Homo sapiens	48	1	2	538	0.17063	3925
regulation of progression through mitotic cell cycle	GO Biological Process	Homo sapiens	48	1	2	538	0.17063	983
regulation of granulocyte macrophage colony-stimulating factor biosynthetic process	GO Biological Process	Homo sapiens	48	1	2	538	0.17063	941
positive regulation of leukocyte mediated immunity	GO Biological Process	Homo sapiens	48	1	2	538	0.17063	941
positive regulation of lymphocyte mediated immunity	GO Biological Process	Homo sapiens	48	1	2	538	0.17063	941
purine nucleoside metabolic process	GO Biological Process	Homo sapiens	48	1	2	538	0.17063	3251
purine nucleoside triphosphate catabolic process	GO Biological Process	Homo sapiens	48	1	2	538	0.17063	5984
protein-RNA complex assembly	GO Biological Process	Homo sapiens	48	1	2	538	0.17063	9451
MHC class II biosynthetic process	GO Biological Process	Homo sapiens	48	1	2	538	0.17063	3606
regulation of cyclin-dependent protein kinase activity	GO Biological Process	Homo sapiens	48	1	2	538	0.17063	891
lymphocyte costimulation	GO Biological Process	Homo sapiens	48	1	2	538	0.17063	941
negative regulation of erythrocyte differentiation	GO Biological Process	Homo sapiens	48	1	2	538	0.17063	836
somatic recombination of immunoglobulin genes during immune response	GO Biological Process	Homo sapiens	48	1	2	538	0.17063	3606
negative regulation of microtubule polymerization or depolymerization	GO Biological Process	Homo sapiens	48	1	2	538	0.17063	3925
somatic diversification of immunoglobulins during immune response	GO Biological Process	Homo sapiens	48	1	2	538	0.17063	3606
positive regulation of cytokine secretion	GO Biological Process	Homo sapiens	48	1	2	538	0.17063	941
translational initiation	GO Biological Process	Homo sapiens	48	1	2	538	0.17063	9451
T cell costimulation	GO Biological Process	Homo sapiens	48	1	2	538	0.17063	941
regulation of natural killer cell mediated cytotoxicity	GO Biological Process	Homo sapiens	48	1	2	538	0.17063	941
response to calcium ion	GO Biological Process	Homo sapiens	48	1	2	538	0.17063	941
ribonucleoside metabolic process	GO Biological Process	Homo sapiens	48	1	2	538	0.17063	3251
ribonucleoside triphosphate catabolic process	GO Biological Process	Homo sapiens	48	1	2	538	0.17063	5984
meiotic cell cycle	GO Biological Process	Homo sapiens	48	1	2	538	0.17063	4751
regulation of microtubule depolymerization	GO Biological Process	Homo sapiens	48	1	2	538	0.17063	3925
G2/M transition checkpoint	GO Biological Process	Homo sapiens	48	1	2	538	0.17063	1063
regulation of T cell mediated immunity	GO Biological Process	Homo sapiens	48	1	2	538	0.17063	941
ribonucleotide metabolic process	GO Biological Process	Homo sapiens	48	1	2	538	0.17063	5984
ribonucleotide catabolic process	GO Biological Process	Homo sapiens	48	1	2	538	0.17063	5984
ribonucleoside triphosphate metabolic process	GO Biological Process	Homo sapiens	48	1	2	538	0.17063	5984
M phase of meiotic cell cycle	GO Biological Process	Homo sapiens	48	1	2	538	0.17063	4751
positive regulation of T-helper cell differentiation	GO Biological Process	Homo sapiens	48	1	2	538	0.17063	941
meiosis	GO Biological Process	Homo sapiens	48	1	2	538	0.17063	4751
chromosome condensation	GO Biological Process	Homo sapiens	48	1	2	538	0.17063	891
isotype switching	GO Biological Process	Homo sapiens	48	1	2	538	0.17063	3606
response to ionizing radiation	GO Biological Process	Homo sapiens	48	1	2	538	0.17063	54443
regulation of T-helper cell differentiation	GO Biological Process	Homo sapiens	48	1	2	538	0.17063	941
re-entry into mitotic cell cycle	GO Biological Process	Homo sapiens	48	1	2	538	0.17063	1875
non-recombinational repair	GO Biological Process	Homo sapiens	48	1	2	538	0.17063	5111
caspase activation via cytochrome c	GO Biological Process	Homo sapiens	48	1	2	538	0.17063	836
stress fiber formation	GO Biological Process	Homo sapiens	48	1	2	538	0.17063	54443
vesicle organization and biogenesis	GO Biological Process	Homo sapiens	48	1	2	538	0.17063	9871
vacuole organization and biogenesis	GO Biological Process	Homo sapiens	48	1	2	538	0.17063	29887
double-strand break repair	GO Biological Process	Homo sapiens	48	1	2	538	0.17063	5111
T-helper 1 cell differentiation	GO Biological Process	Homo sapiens	48	1	2	538	0.17063	941
microtubule depolymerization	GO Biological Process	Homo sapiens	48	1	2	538	0.17063	3925
regulation of erythrocyte differentiation	GO Biological Process	Homo sapiens	48	1	2	538	0.17063	836
Rab GTPase binding	GO Molecular Function	Homo sapiens	47	1	2	523	0.171813	10112
inositol or phosphatidylinositol phosphatase activity	GO Molecular Function	Homo sapiens	47	1	2	523	0.171813	54928
ATP-dependent helicase activity	GO Molecular Function	Homo sapiens	47	1	2	523	0.171813	4173
endonuclease activity	GO Molecular Function	Homo sapiens	47	1	2	523	0.171813	10247
CXCR3 chemokine receptor binding	GO Molecular Function	Homo sapiens	47	1	2	523	0.171813	3627
ubiquitin conjugating enzyme binding	GO Molecular Function	Homo sapiens	47	1	2	523	0.171813	6790
single-stranded DNA binding	GO Molecular Function	Homo sapiens	47	1	2	523	0.171813	4173
acetylglucosaminyltransferase activity	GO Molecular Function	Homo sapiens	47	1	2	523	0.171813	11320
acetyltransferase activity	GO Molecular Function	Homo sapiens	47	1	2	523	0.171813	64841
Rho guanyl-nucleotide exchange factor activity	GO Molecular Function	Homo sapiens	47	1	2	523	0.171813	1894
Ras guanyl-nucleotide exchange factor activity	GO Molecular Function	Homo sapiens	47	1	2	523	0.171813	1894
nucleotidyltransferase activity	GO Molecular Function	Homo sapiens	47	1	2	523	0.171813	5111
structure-specific DNA binding	GO Molecular Function	Homo sapiens	47	1	2	523	0.171813	4173
kinase activator activity	GO Molecular Function	Homo sapiens	47	1	2	523	0.171813	3627
nucleotidase activity	GO Molecular Function	Homo sapiens	47	1	2	523	0.171813	54928
monocarboxylic acid transmembrane transporter activity	GO Molecular Function	Homo sapiens	47	1	2	523	0.171813	9123
transport vesicle membrane	GO Cellular Component	Homo sapiens	47	1	2	510	0.175985	9871
vesicle coat	GO Cellular Component	Homo sapiens	47	1	2	510	0.175985	9871
vesicle membrane	GO Cellular Component	Homo sapiens	47	1	2	510	0.175985	9871
membrane coat	GO Cellular Component	Homo sapiens	47	1	2	510	0.175985	9871
mitochondrial outer membrane	GO Cellular Component	Homo sapiens	47	1	2	510	0.175985	10651
Golgi-associated vesicle membrane	GO Cellular Component	Homo sapiens	47	1	2	510	0.175985	9871
spindle microtubule	GO Cellular Component	Homo sapiens	47	1	2	510	0.175985	9055
mitochondrial membrane part	GO Cellular Component	Homo sapiens	47	1	2	510	0.175985	1678
coated vesicle membrane	GO Cellular Component	Homo sapiens	47	1	2	510	0.175985	9871
coated membrane	GO Cellular Component	Homo sapiens	47	1	2	510	0.175985	9871
cytoplasmic vesicle part	GO Cellular Component	Homo sapiens	47	1	2	510	0.175985	9871
cytoplasmic vesicle membrane	GO Cellular Component	Homo sapiens	47	1	2	510	0.175985	9871
cytosolic part	GO Cellular Component	Homo sapiens	47	1	2	510	0.175985	836
CD80-like, immunoglobulin C2-set	InterPro Domains	Homo sapiens	51	1	2	548	0.177624	941
Cyclin, A/B/D/E	InterPro Domains	Homo sapiens	51	1	2	548	0.177624	891
WD40 repeat	InterPro Domains	Homo sapiens	51	1	2	548	0.177624	51514
Stathmin	InterPro Domains	Homo sapiens	51	1	2	548	0.177624	3925
Major facilitator superfamily	InterPro Domains	Homo sapiens	51	1	2	548	0.177624	9123
Transcription factor E2F/dimerisation partner (TDP)	InterPro Domains	Homo sapiens	51	1	2	548	0.177624	1875
Cyclin, N-terminal	InterPro Domains	Homo sapiens	51	1	2	548	0.177624	891
Phox-like	InterPro Domains	Homo sapiens	51	1	2	548	0.177624	29887
Cyclin	InterPro Domains	Homo sapiens	51	1	2	548	0.177624	891
BRCT	InterPro Domains	Homo sapiens	51	1	2	548	0.177624	1894
DH	InterPro Domains	Homo sapiens	51	1	2	548	0.177624	1894
Inositol monophosphatase	InterPro Domains	Homo sapiens	51	1	2	548	0.177624	54928
Cyclin-like	InterPro Domains	Homo sapiens	51	1	2	548	0.177624	891
Small chemokine, C-X-C	InterPro Domains	Homo sapiens	51	1	2	548	0.177624	3627
Cyclin, C-terminal	InterPro Domains	Homo sapiens	51	1	2	548	0.177624	891
Mitochondrial carrier protein	Panther Molecular Function	Homo sapiens	58	1	2	605	0.182688	10651
T cell mediated immune response to tumor cell	GO Biological Process	Homo sapiens	58	1	2	605	0.182688	941
Meiosis	Panther Biological Process	Homo sapiens	58	1	2	605	0.182688	10112
Alternative splicing, Cell cycle, Cell division, C	SwissProt Keywords	Homo sapiens	58	1	2	605	0.182688	9055
regulation of antigen processing and presentation	GO Biological Process	Homo sapiens	58	1	2	605	0.182688	941
CYCLINS	Panther Families	Homo sapiens	58	1	2	605	0.182688	891
INOSITOL MONOPHOSPHATASE	Panther Families	Homo sapiens	58	1	2	605	0.182688	54928
positive regulation of adaptive immune response based on somatic recombination of immune receptors built from immunoglobulin superfamily domains	GO Biological Process	Homo sapiens	58	1	2	605	0.182688	941
Amyotrophic Lateral Sclerosis Signaling (1deys)	Ingenuity Pathways	Homo sapiens	58	1	2	605	0.182688	836
CXC CHEMOKINE	Panther Families	Homo sapiens	58	1	2	605	0.182688	3627
Non-motor microtubule binding protein	Panther Molecular Function	Homo sapiens	58	1	2	605	0.182688	9055
Kinase activator	Panther Molecular Function	Homo sapiens	58	1	2	605	0.182688	891
T cell mediated cytotoxicity directed against tumor cell target	GO Biological Process	Homo sapiens	58	1	2	605	0.182688	941
immune response to tumor cell	GO Biological Process	Homo sapiens	58	1	2	605	0.182688	941
negative regulation of cellular component organization and biogenesis	GO Biological Process	Homo sapiens	58	1	2	605	0.182688	3925
3D-structure, ATP-binding, Cell cycle, Cell divisi	SwissProt Keywords	Homo sapiens	58	1	2	605	0.182688	3832
positive regulation of T cell mediated immunity	GO Biological Process	Homo sapiens	58	1	2	605	0.182688	941
Other transport	Panther Biological Process	Homo sapiens	58	1	2	605	0.182688	1678
positive regulation of adaptive immune response	GO Biological Process	Homo sapiens	58	1	2	605	0.182688	941
PTEN Signaling (ci6)	Ingenuity Pathways	Homo sapiens	58	1	2	605	0.182688	836
Hearing	Panther Biological Process	Homo sapiens	58	1	2	605	0.182688	1678
negative regulation of lymphocyte anergy	GO Biological Process	Homo sapiens	58	1	2	605	0.182688	941
negative regulation of T cell anergy	GO Biological Process	Homo sapiens	58	1	2	605	0.182688	941
STATHMIN	Panther Families	Homo sapiens	58	1	2	605	0.182688	3925
WD40 repeat-like	InterPro Domains	Homo sapiens	58	1	2	605	0.182688	51514
TGF-beta receptor signaling	GeneGo Pathways	Homo sapiens	58	1	2	605	0.182688	6498
TNFR1 signaling pathway	GeneGo Pathways	Homo sapiens	58	1	2	605	0.182688	836
BAD phosphorylation	GeneGo Pathways	Homo sapiens	58	1	2	605	0.182688	983
Nucleotidyltransferase	Panther Molecular Function	Homo sapiens	58	1	2	605	0.182688	5984
Glutamate Metabolism (dsm)	Ingenuity Pathways	Homo sapiens	58	1	2	605	0.182688	64841
Regulation activity of EIF2	GeneGo Pathways	Homo sapiens	58	1	2	605	0.182688	9451
regulation of T cell anergy	GO Biological Process	Homo sapiens	58	1	2	605	0.182688	941
N-Glycan biosynthesis p2	GeneGo Pathways	Homo sapiens	58	1	2	605	0.182688	11320
regulation of lymphocyte anergy	GO Biological Process	Homo sapiens	58	1	2	605	0.182688	941
ATP/ITP metabolism	GeneGo Pathways	Homo sapiens	58	1	2	605	0.182688	3251
response to tumor cell	GO Biological Process	Homo sapiens	58	1	2	605	0.182688	941
ATM/ATR regulation of G1/S checkpoint	GeneGo Pathways	Homo sapiens	58	1	2	605	0.182688	5111
MAPKK-RELATED SERINE/THREONINE PROTEIN KINASES	Panther Families	Homo sapiens	58	1	2	605	0.182688	4751
Apoptosis	KEGG Pathways	Homo sapiens	19	1	3	214	0.244448	836
Gap junction	KEGG Pathways	Homo sapiens	19	1	3	214	0.244448	983
Glycerophospholipid metabolism	KEGG Pathways	Homo sapiens	19	1	3	214	0.244448	55500
somatic cell DNA recombination	GO Biological Process	Homo sapiens	48	1	3	538	0.244902	3606
regulation of T cell mediated cytotoxicity	GO Biological Process	Homo sapiens	48	1	3	538	0.244902	941
regulation of leukocyte mediated immunity	GO Biological Process	Homo sapiens	48	1	3	538	0.244902	941
protein kinase B signaling cascade	GO Biological Process	Homo sapiens	48	1	3	538	0.244902	54443
spermatogenesis	GO Biological Process	Homo sapiens	48	1	3	538	0.244902	9232
T-helper 2 type immune response	GO Biological Process	Homo sapiens	48	1	3	538	0.244902	3606
actin filament bundle formation	GO Biological Process	Homo sapiens	48	1	3	538	0.244902	54443
alpha-beta T cell differentiation during immune response	GO Biological Process	Homo sapiens	48	1	3	538	0.244902	941
T-helper cell differentiation	GO Biological Process	Homo sapiens	48	1	3	538	0.244902	941
positive regulation of T cell mediated cytotoxicity	GO Biological Process	Homo sapiens	48	1	3	538	0.244902	941
regulation of interferon-gamma biosynthetic process	GO Biological Process	Homo sapiens	48	1	3	538	0.244902	3606
interferon-gamma biosynthetic process	GO Biological Process	Homo sapiens	48	1	3	538	0.244902	3606
natural killer cell mediated cytotoxicity	GO Biological Process	Homo sapiens	48	1	3	538	0.244902	941
chemokine production	GO Biological Process	Homo sapiens	48	1	3	538	0.244902	3606
DNA recombination	GO Biological Process	Homo sapiens	48	1	3	538	0.244902	3606
defense response to fungus	GO Biological Process	Homo sapiens	48	1	3	538	0.244902	941
male gamete generation	GO Biological Process	Homo sapiens	48	1	3	538	0.244902	9232
negative regulation of myeloid cell differentiation	GO Biological Process	Homo sapiens	48	1	3	538	0.244902	836
group transfer coenzyme metabolic process	GO Biological Process	Homo sapiens	48	1	3	538	0.244902	10797
T cell mediated cytotoxicity	GO Biological Process	Homo sapiens	48	1	3	538	0.244902	941
ribonucleoprotein complex biogenesis and assembly	GO Biological Process	Homo sapiens	48	1	3	538	0.244902	9451
regulation of immune effector process	GO Biological Process	Homo sapiens	48	1	3	538	0.244902	941
protein amino acid N-linked glycosylation	GO Biological Process	Homo sapiens	48	1	3	538	0.244902	11320
response to protozoan	GO Biological Process	Homo sapiens	48	1	3	538	0.244902	941
natural killer cell mediated immunity	GO Biological Process	Homo sapiens	48	1	3	538	0.244902	941
peptidyl-threonine phosphorylation	GO Biological Process	Homo sapiens	48	1	3	538	0.244902	4751
positive regulation of leukocyte mediated cytotoxicity	GO Biological Process	Homo sapiens	48	1	3	538	0.244902	941
peptidyl-threonine modification	GO Biological Process	Homo sapiens	48	1	3	538	0.244902	4751
somatic recombination of immunoglobulin gene segments	GO Biological Process	Homo sapiens	48	1	3	538	0.244902	3606
T cell differentiation during immune response	GO Biological Process	Homo sapiens	48	1	3	538	0.244902	941
monocarboxylic acid transport	GO Biological Process	Homo sapiens	48	1	3	538	0.244902	9123
regulation of lymphocyte mediated immunity	GO Biological Process	Homo sapiens	48	1	3	538	0.244902	941
apoptotic mitochondrial changes	GO Biological Process	Homo sapiens	48	1	3	538	0.244902	836
somatic diversification of immune receptors	GO Biological Process	Homo sapiens	48	1	3	538	0.244902	3606
CD4-positive, alpha-beta T cell differentiation during immune response	GO Biological Process	Homo sapiens	48	1	3	538	0.244902	941
chemokine metabolic process	GO Biological Process	Homo sapiens	48	1	3	538	0.244902	3606
chemokine biosynthetic process	GO Biological Process	Homo sapiens	48	1	3	538	0.244902	3606
somatic diversification of immune receptors via germline recombination within a single locus	GO Biological Process	Homo sapiens	48	1	3	538	0.244902	3606
somatic diversification of immunoglobulins	GO Biological Process	Homo sapiens	48	1	3	538	0.244902	3606
CD4-positive, alpha beta T cell differentiation	GO Biological Process	Homo sapiens	48	1	3	538	0.244902	941
monocyte differentiation	GO Biological Process	Homo sapiens	48	1	3	538	0.244902	10247
cysteine protease inhibitor activity	GO Molecular Function	Homo sapiens	47	1	3	523	0.246525	9232
guanyl-nucleotide exchange factor activity	GO Molecular Function	Homo sapiens	47	1	3	523	0.246525	1894
1-phosphatidylinositol-3-kinase regulator activity	GO Molecular Function	Homo sapiens	47	1	3	523	0.246525	941
cyclin-dependent protein kinase regulator activity	GO Molecular Function	Homo sapiens	47	1	3	523	0.246525	891
helicase activity	GO Molecular Function	Homo sapiens	47	1	3	523	0.246525	4173
interleukin-1 receptor binding	GO Molecular Function	Homo sapiens	47	1	3	523	0.246525	3606
phosphoinositide 3-kinase regulator activity	GO Molecular Function	Homo sapiens	47	1	3	523	0.246525	941
myosin binding	GO Molecular Function	Homo sapiens	47	1	3	523	0.246525	54443
early endosome	GO Cellular Component	Homo sapiens	47	1	3	510	0.252223	29887
organelle outer membrane	GO Cellular Component	Homo sapiens	47	1	3	510	0.252223	10651
fibrillar collagen	GO Cellular Component	Homo sapiens	47	1	3	510	0.252223	1301
transport vesicle	GO Cellular Component	Homo sapiens	47	1	3	510	0.252223	9871
nuclear chromosome part	GO Cellular Component	Homo sapiens	47	1	3	510	0.252223	23594
nuclear chromosome	GO Cellular Component	Homo sapiens	47	1	3	510	0.252223	23594
outer membrane	GO Cellular Component	Homo sapiens	47	1	3	510	0.252223	10651
condensed chromosome	GO Cellular Component	Homo sapiens	47	1	3	510	0.252223	891
Laminin G	InterPro Domains	Homo sapiens	51	1	3	548	0.25444	1301
Fibrillar collagen, C-terminal	InterPro Domains	Homo sapiens	51	1	3	548	0.25444	1301
Laminin G, subdomain 2	InterPro Domains	Homo sapiens	51	1	3	548	0.25444	1301
Interleukin-1	InterPro Domains	Homo sapiens	51	1	3	548	0.25444	3606
GTP-XTP metabolism	GeneGo Pathways	Homo sapiens	58	1	3	605	0.261302	3251
Cell Cycle G1 S Checkpoint Regulation (ci1)	Ingenuity Pathways	Homo sapiens	58	1	3	605	0.261302	1875
N-Glycan Biosynthesis (dte)	Ingenuity Pathways	Homo sapiens	58	1	3	605	0.261302	11320
lymphocyte anergy	GO Biological Process	Homo sapiens	58	1	3	605	0.261302	941
Phosphate metabolism	Panther Biological Process	Homo sapiens	58	1	3	605	0.261302	4751
AKT signaling	GeneGo Pathways	Homo sapiens	58	1	3	605	0.261302	5111
protein transmembrane transporter activity	GO Molecular Function	Homo sapiens	58	1	3	605	0.261302	1678
Major facilitator superfamily MFS-1	InterPro Domains	Homo sapiens	58	1	3	605	0.261302	9123
Protein biosynthesis	Panther Biological Process	Homo sapiens	58	1	3	605	0.261302	9451
Aminosugars Metabolism (ds2)	Ingenuity Pathways	Homo sapiens	58	1	3	605	0.261302	64841
T cell tolerance induction	GO Biological Process	Homo sapiens	58	1	3	605	0.261302	941
Polymorphism	SwissProt Keywords	Homo sapiens	58	1	3	605	0.261302	51571
DNA helicase	Panther Molecular Function	Homo sapiens	58	1	3	605	0.261302	4173
Acetyltransferase	Panther Molecular Function	Homo sapiens	58	1	3	605	0.261302	64841
tolerance induction	GO Biological Process	Homo sapiens	58	1	3	605	0.261302	941
Membrane, Polymorphism, Transmembrane	SwissProt Keywords	Homo sapiens	58	1	3	605	0.261302	55248
T cell anergy	GO Biological Process	Homo sapiens	58	1	3	605	0.261302	941
Alzheimer's disease	KEGG Pathways	Homo sapiens	19	1	4	214	0.312483	836
Type I diabetes mellitus	KEGG Pathways	Homo sapiens	19	1	4	214	0.312483	941
Epithelial cell signaling in Helicobacter pylori infection	KEGG Pathways	Homo sapiens	19	1	4	214	0.312483	836
Colorectal cancer	KEGG Pathways	Homo sapiens	19	1	4	214	0.312483	836
DNA fragmentation during apoptosis	GO Biological Process	Homo sapiens	48	1	4	538	0.312649	836
interferon-gamma production	GO Biological Process	Homo sapiens	48	1	4	538	0.312649	3606
response to unfolded protein	GO Biological Process	Homo sapiens	48	1	4	538	0.312649	9451
cytolysis	GO Biological Process	Homo sapiens	48	1	4	538	0.312649	3627
amino acid derivative biosynthetic process	GO Biological Process	Homo sapiens	48	1	4	538	0.312649	55500
apoptotic nuclear changes	GO Biological Process	Homo sapiens	48	1	4	538	0.312649	836
response to protein stimulus	GO Biological Process	Homo sapiens	48	1	4	538	0.312649	9451
response to fungus	GO Biological Process	Homo sapiens	48	1	4	538	0.312649	941
cleavage of cytoskeletal proteins during apoptosis	GO Biological Process	Homo sapiens	48	1	4	538	0.312649	836
G-protein signaling, adenylate cyclase activating pathway	GO Biological Process	Homo sapiens	48	1	4	538	0.312649	3627
negative regulation of immune system process	GO Biological Process	Homo sapiens	48	1	4	538	0.312649	941
alpha-beta T cell activation	GO Biological Process	Homo sapiens	48	1	4	538	0.312649	941
DNA catabolic process	GO Biological Process	Homo sapiens	48	1	4	538	0.312649	836
alpha-beta T cell differentiation	GO Biological Process	Homo sapiens	48	1	4	538	0.312649	941
regulation of leukocyte mediated cytotoxicity	GO Biological Process	Homo sapiens	48	1	4	538	0.312649	941
regulation of peptidyl-tyrosine phosphorylation	GO Biological Process	Homo sapiens	48	1	4	538	0.312649	941
coenzyme biosynthetic process	GO Biological Process	Homo sapiens	48	1	4	538	0.312649	10797
negative regulation of epidermal growth factor receptor signaling pathway	GO Biological Process	Homo sapiens	48	1	4	538	0.312649	983
cofactor biosynthetic process	GO Biological Process	Homo sapiens	48	1	4	538	0.312649	10797
response to nicotine	GO Biological Process	Homo sapiens	48	1	4	538	0.312649	836
regulation of interleukin-2 biosynthetic process	GO Biological Process	Homo sapiens	48	1	4	538	0.312649	941
regulation of calcium-mediated signaling	GO Biological Process	Homo sapiens	48	1	4	538	0.312649	983
cytokine secretion	GO Biological Process	Homo sapiens	48	1	4	538	0.312649	941
erythrocyte differentiation	GO Biological Process	Homo sapiens	48	1	4	538	0.312649	836
cartilage condensation	GO Biological Process	Homo sapiens	48	1	4	538	0.312649	1301
induction of apoptosis by intracellular signals	GO Biological Process	Homo sapiens	48	1	4	538	0.312649	836
biogenic amine biosynthetic process	GO Biological Process	Homo sapiens	48	1	4	538	0.312649	55500
actomyosin structure organization and biogenesis	GO Biological Process	Homo sapiens	48	1	4	538	0.312649	1894
regulation of cytokine secretion	GO Biological Process	Homo sapiens	48	1	4	538	0.312649	941
nucleotide catabolic process	GO Biological Process	Homo sapiens	48	1	4	538	0.312649	5984
Golgi vesicle transport	GO Biological Process	Homo sapiens	48	1	4	538	0.312649	9871
protein depolymerization	GO Biological Process	Homo sapiens	48	1	4	538	0.312649	3925
cleavage of lamin	GO Biological Process	Homo sapiens	48	1	4	538	0.312649	836
positive regulation of peptidyl-tyrosine phosphorylation	GO Biological Process	Homo sapiens	48	1	4	538	0.312649	941
regulation of transforming growth factor beta receptor signaling pathway	GO Biological Process	Homo sapiens	48	1	4	538	0.312649	6498
hydrolase activity, acting on carbon-nitrogen (but not peptide) bonds	GO Molecular Function	Homo sapiens	47	1	4	523	0.314627	10797
symporter activity	GO Molecular Function	Homo sapiens	47	1	4	523	0.314627	9123
protein transporter activity	GO Molecular Function	Homo sapiens	47	1	4	523	0.314627	1678
cysteine-type peptidase activity	GO Molecular Function	Homo sapiens	47	1	4	523	0.314627	836
cysteine-type endopeptidase activity	GO Molecular Function	Homo sapiens	47	1	4	523	0.314627	836
CXCR chemokine receptor binding	GO Molecular Function	Homo sapiens	47	1	4	523	0.314627	3627
insoluble fraction	GO Cellular Component	Homo sapiens	47	1	4	510	0.321543	3832
RhoGAP	InterPro Domains	Homo sapiens	51	1	4	548	0.324208	9824
Glutathione S-transferase, C-terminal-like	InterPro Domains	Homo sapiens	51	1	4	548	0.324208	10651
Mitochondrial Dysfunction (1nilm)	Ingenuity Pathways	Homo sapiens	58	1	4	605	0.332472	836
TCR and CD28 co-stimulation in activation of NF-kB	GeneGo Pathways	Homo sapiens	58	1	4	605	0.332472	941
translocates	Cellular Localization	Homo sapiens	58	1	4	605	0.332472	51514
JAK-STAT cascade	Panther Biological Process	Homo sapiens	58	1	4	605	0.332472	3606
ICOS-ICOSL pathway in T-helper cell	GeneGo Pathways	Homo sapiens	58	1	4	605	0.332472	941
Keratin filaments	GeneGo Pathways	Homo sapiens	58	1	4	605	0.332472	983
Helicase	Panther Molecular Function	Homo sapiens	58	1	4	605	0.332472	4173
Embryogenesis	Panther Biological Process	Homo sapiens	58	1	4	605	0.332472	10651
Cysteine protease	Panther Molecular Function	Homo sapiens	58	1	4	605	0.332472	836
Heart development	Panther Biological Process	Homo sapiens	58	1	4	605	0.332472	1063
Lymphotoxin-beta receptor signaling	GeneGo Pathways	Homo sapiens	58	1	4	605	0.332472	836
response to organic cyclic substance	GO Biological Process	Homo sapiens	48	1	5	538	0.374433	983
regulation of cell killing	GO Biological Process	Homo sapiens	48	1	5	538	0.374433	941
response to reactive oxygen species	GO Biological Process	Homo sapiens	48	1	5	538	0.374433	5111
positive regulation of protein secretion	GO Biological Process	Homo sapiens	48	1	5	538	0.374433	941
positive regulation of I-kappaB kinase/NF-kappaB cascade	GO Biological Process	Homo sapiens	48	1	5	538	0.374433	1894
response to alkaloid	GO Biological Process	Homo sapiens	48	1	5	538	0.374433	983
immunoglobulin production	GO Biological Process	Homo sapiens	48	1	5	538	0.374433	3606
negative regulation of cell differentiation	GO Biological Process	Homo sapiens	48	1	5	538	0.374433	836
leukocyte mediated cytotoxicity	GO Biological Process	Homo sapiens	48	1	5	538	0.374433	941
cartilage development	GO Biological Process	Homo sapiens	48	1	5	538	0.374433	1301
brain development	GO Biological Process	Homo sapiens	48	1	5	538	0.374433	3251
regulation of neurotransmitter levels	GO Biological Process	Homo sapiens	48	1	5	538	0.374433	3251
negative regulation of developmental process	GO Biological Process	Homo sapiens	48	1	5	538	0.374433	836
T cell mediated immunity	GO Biological Process	Homo sapiens	48	1	5	538	0.374433	941
aging	GO Biological Process	Homo sapiens	48	1	5	538	0.374433	10269
T cell activation during immune response	GO Biological Process	Homo sapiens	48	1	5	538	0.374433	941
carboxylic acid transmembrane transporter activity	GO Molecular Function	Homo sapiens	47	1	5	523	0.376694	9123
organic acid transmembrane transporter activity	GO Molecular Function	Homo sapiens	47	1	5	523	0.376694	9123
SH3 domain binding	GO Molecular Function	Homo sapiens	47	1	5	523	0.376694	9232
nuclease activity	GO Molecular Function	Homo sapiens	47	1	5	523	0.376694	10247
transcription factor complex	GO Cellular Component	Homo sapiens	47	1	5	510	0.384562	1875
Pleckstrin-like	InterPro Domains	Homo sapiens	51	1	5	548	0.387563	54443
p53 Signaling (1jzjy)	Ingenuity Pathways	Homo sapiens	58	1	5	605	0.396893	5111
CD28 signaling	GeneGo Pathways	Homo sapiens	58	1	5	605	0.396893	941
Other cytokine	Panther Molecular Function	Homo sapiens	58	1	5	605	0.396893	3627
PPAR Signaling (civ)	Ingenuity Pathways	Homo sapiens	58	1	5	605	0.396893	3606
RING FINGER-CONTAINING PROTEIN-RELATED	Panther Families	Homo sapiens	58	1	5	605	0.396893	941
Cation transport	Panther Biological Process	Homo sapiens	58	1	5	605	0.396893	9123
Immunological synapse formation	GeneGo Pathways	Homo sapiens	58	1	5	605	0.396893	941
Immunoglobulin receptor family member	Panther Molecular Function	Homo sapiens	58	1	5	605	0.396893	941
Kinase modulator	Panther Molecular Function	Homo sapiens	58	1	5	605	0.396893	891
JNK cascade	Panther Biological Process	Homo sapiens	58	1	5	605	0.396893	3627
3D-structure, Cytoplasm, Direct protein sequencing	SwissProt Keywords	Homo sapiens	58	1	5	605	0.396893	10247
Other kinase	Panther Molecular Function	Homo sapiens	58	1	5	605	0.396893	55500
p38 MAPK Signaling (ciz)	Ingenuity Pathways	Homo sapiens	58	1	5	605	0.396893	3606
Interferon-mediated immunity	Panther Biological Process	Homo sapiens	58	1	5	605	0.396893	3627
lymphocyte activation during immune response	GO Biological Process	Homo sapiens	48	1	6	538	0.43077	941
organic acid transport	GO Biological Process	Homo sapiens	48	1	6	538	0.43077	9123
phospholipid biosynthetic process	GO Biological Process	Homo sapiens	48	1	6	538	0.43077	55500
response to metal ion	GO Biological Process	Homo sapiens	48	1	6	538	0.43077	941
interspecies interaction between organisms	GO Biological Process	Homo sapiens	48	1	6	538	0.43077	3627
cell structure disassembly during apoptosis	GO Biological Process	Homo sapiens	48	1	6	538	0.43077	836
cell killing	GO Biological Process	Homo sapiens	48	1	6	538	0.43077	941
antigen processing and presentation	GO Biological Process	Homo sapiens	48	1	6	538	0.43077	941
activation of NF-kappaB transcription factor	GO Biological Process	Homo sapiens	48	1	6	538	0.43077	6790
symbiosis, encompassing mutualism through parasitism	GO Biological Process	Homo sapiens	48	1	6	538	0.43077	3627
carboxylic acid transport	GO Biological Process	Homo sapiens	48	1	6	538	0.43077	9123
positive regulation of transcription factor activity	GO Biological Process	Homo sapiens	48	1	6	538	0.43077	6790
primary active transmembrane transporter activity	GO Molecular Function	Homo sapiens	47	1	6	523	0.433249	1678
P-P-bond-hydrolysis-driven transmembrane transporter activity	GO Molecular Function	Homo sapiens	47	1	6	523	0.433249	1678
Gram-positive bacterial binding	GO Molecular Function	Homo sapiens	47	1	6	523	0.433249	3627
nucleoplasm part	GO Cellular Component	Homo sapiens	47	1	6	510	0.44184	1875
Golgi-associated vesicle	GO Cellular Component	Homo sapiens	47	1	6	510	0.44184	9871
nucleoplasm	GO Cellular Component	Homo sapiens	47	1	6	510	0.44184	1875
Haloacid dehalogenase-like hydrolase	InterPro Domains	Homo sapiens	51	1	6	548	0.445085	58478
Rho GTPase activation protein	InterPro Domains	Homo sapiens	51	1	6	548	0.445085	9824
Laminin G, Thrombospondin-type, N-terminal	InterPro Domains	Homo sapiens	51	1	6	548	0.445085	1301
Cytokine, IL-1-like	InterPro Domains	Homo sapiens	58	1	6	605	0.455193	3606
Protein targeting	Panther Biological Process	Homo sapiens	58	1	6	605	0.455193	1678
Stress response	Panther Biological Process	Homo sapiens	58	1	6	605	0.455193	9451
Toll-like receptor (TLR) ligands and common TLR signalling pathway leading to cell proinflammatory response	GeneGo Pathways	Homo sapiens	58	1	6	605	0.455193	3627
Interleukin	Panther Molecular Function	Homo sapiens	58	1	6	605	0.455193	3606
Huntingtons Disease Signaling (1deza)	Ingenuity Pathways	Homo sapiens	58	1	6	605	0.455193	836
NFAT in immune response	GeneGo Pathways	Homo sapiens	58	1	6	605	0.455193	941
3D-structure, Chemotaxis, Cytokine, Direct protein	SwissProt Keywords	Homo sapiens	58	1	6	605	0.455193	3627
Membrane-bound signaling molecule	Panther Molecular Function	Homo sapiens	58	1	6	605	0.455193	941
Glycerophospholipid Metabolism (18opl)	Ingenuity Pathways	Homo sapiens	58	1	6	605	0.455193	55500
biogenic amine metabolic process	GO Biological Process	Homo sapiens	48	1	7	538	0.482129	55500
regulation of organelle organization and biogenesis	GO Biological Process	Homo sapiens	48	1	7	538	0.482129	54443
caspase activation	GO Biological Process	Homo sapiens	48	1	7	538	0.482129	836
lymphocyte chemotaxis	GO Biological Process	Homo sapiens	48	1	7	538	0.482129	3627
cell activation during immune response	GO Biological Process	Homo sapiens	48	1	7	538	0.482129	941
response to inorganic substance	GO Biological Process	Homo sapiens	48	1	7	538	0.482129	941
regulation of protein secretion	GO Biological Process	Homo sapiens	48	1	7	538	0.482129	941
heterocycle metabolic process	GO Biological Process	Homo sapiens	48	1	7	538	0.482129	10797
type I hypersensitivity	GO Biological Process	Homo sapiens	48	1	7	538	0.482129	3627
exocytosis	GO Biological Process	Homo sapiens	48	1	7	538	0.482129	10112
leukocyte activation during immune response	GO Biological Process	Homo sapiens	48	1	7	538	0.482129	941
regulation of cytoskeleton organization and biogenesis	GO Biological Process	Homo sapiens	48	1	7	538	0.482129	54443
Purine metabolism	KEGG Pathways	Homo sapiens	19	1	7	214	0.483461	3251
Gram-negative bacterial binding	GO Molecular Function	Homo sapiens	47	1	7	523	0.484771	3627
coated vesicle	GO Cellular Component	Homo sapiens	47	1	7	510	0.493891	9871
NF- B Signaling (cj4)	Ingenuity Pathways	Homo sapiens	58	1	7	605	0.507946	3606
G-protein modulator	Panther Molecular Function	Homo sapiens	58	1	7	605	0.507946	9824
one-carbon compound metabolic process	GO Biological Process	Homo sapiens	48	1	8	538	0.528942	10797
negative regulation of multicellular organismal process	GO Biological Process	Homo sapiens	48	1	8	538	0.528942	941
gamete generation	GO Biological Process	Homo sapiens	48	1	8	538	0.528942	9232
T cell differentiation	GO Biological Process	Homo sapiens	48	1	8	538	0.528942	941
amine biosynthetic process	GO Biological Process	Homo sapiens	48	1	8	538	0.528942	55500
positive regulation of caspase activity	GO Biological Process	Homo sapiens	48	1	8	538	0.528942	836
reproductive structure development	GO Biological Process	Homo sapiens	48	1	8	538	0.528942	3251
regulation of transcription factor activity	GO Biological Process	Homo sapiens	48	1	8	538	0.528942	6790
positive regulation of chemotaxis	GO Biological Process	Homo sapiens	48	1	8	538	0.528942	3627
protein secretion	GO Biological Process	Homo sapiens	48	1	8	538	0.528942	941
gonad development	GO Biological Process	Homo sapiens	48	1	8	538	0.528942	3251
protein polymerization	GO Biological Process	Homo sapiens	48	1	8	538	0.528942	1063
positive regulation of secretion	GO Biological Process	Homo sapiens	48	1	8	538	0.528942	941
development of primary sexual characteristics	GO Biological Process	Homo sapiens	48	1	8	538	0.528942	3251
Rac protein signal transduction	GO Biological Process	Homo sapiens	48	1	8	538	0.528942	3925
sex differentiation	GO Biological Process	Homo sapiens	48	1	8	538	0.528942	3251
Natural killer cell mediated cytotoxicity	KEGG Pathways	Homo sapiens	19	1	8	214	0.530873	836
UDP-glycosyltransferase activity	GO Molecular Function	Homo sapiens	47	1	8	523	0.531701	11320
protein-tyrosine kinase activity	GO Molecular Function	Homo sapiens	47	1	8	523	0.531701	983
metalloexopeptidase activity	GO Molecular Function	Homo sapiens	47	1	8	523	0.531701	10269
secondary active transmembrane transporter activity	GO Molecular Function	Homo sapiens	47	1	8	523	0.531701	9123
organelle envelope lumen	GO Cellular Component	Homo sapiens	47	1	8	510	0.541182	1678
collagen	GO Cellular Component	Homo sapiens	47	1	8	510	0.541182	1301
Collagen helix repeat	InterPro Domains	Homo sapiens	51	1	8	548	0.54469	1301
Sensory perception	Panther Biological Process	Homo sapiens	58	1	8	605	0.55567	1678
Extracellular matrix structural protein	Panther Molecular Function	Homo sapiens	58	1	8	605	0.55567	1301
Other hydrolase	Panther Molecular Function	Homo sapiens	58	1	8	605	0.55567	29028
G-protein signaling, coupled to cAMP nucleotide second messenger	GO Biological Process	Homo sapiens	48	1	9	538	0.571604	3627
response to mechanical stimulus	GO Biological Process	Homo sapiens	48	1	9	538	0.571604	836
regulation of myeloid cell differentiation	GO Biological Process	Homo sapiens	48	1	9	538	0.571604	836
coenzyme metabolic process	GO Biological Process	Homo sapiens	48	1	9	538	0.571604	10797
peptidyl-tyrosine modification	GO Biological Process	Homo sapiens	48	1	9	538	0.571604	941
membrane lipid biosynthetic process	GO Biological Process	Homo sapiens	48	1	9	538	0.571604	55500
negative regulation of angiogenesis	GO Biological Process	Homo sapiens	48	1	9	538	0.571604	3627
peptidyl-tyrosine phosphorylation	GO Biological Process	Homo sapiens	48	1	9	538	0.571604	941
acute inflammatory response to antigenic stimulus	GO Biological Process	Homo sapiens	48	1	9	538	0.571604	3627
protein ubiquitination	GO Biological Process	Homo sapiens	48	1	9	538	0.571604	9140
inflammatory response to antigenic stimulus	GO Biological Process	Homo sapiens	48	1	9	538	0.571604	3627
reproductive developmental process	GO Biological Process	Homo sapiens	48	1	9	538	0.571604	3251
regulation of response to stimulus	GO Biological Process	Homo sapiens	48	1	9	538	0.571604	941
protein modification by small protein conjugation	GO Biological Process	Homo sapiens	48	1	9	538	0.571604	9140
hypersensitivity	GO Biological Process	Homo sapiens	48	1	9	538	0.571604	3627
Glycan structures - biosynthesis 1	KEGG Pathways	Homo sapiens	19	1	9	214	0.574142	11320
exopeptidase activity	GO Molecular Function	Homo sapiens	47	1	9	523	0.574439	10269
protein kinase binding	GO Molecular Function	Homo sapiens	47	1	9	523	0.574439	6790
protein binding, bridging	GO Molecular Function	Homo sapiens	47	1	9	523	0.574439	1301
kinase binding	GO Molecular Function	Homo sapiens	47	1	9	523	0.574439	6790
low-density lipoprotein binding	GO Molecular Function	Homo sapiens	47	1	9	523	0.574439	3627
acyltransferase activity	GO Molecular Function	Homo sapiens	47	1	9	523	0.574439	64841
transferase activity, transferring hexosyl groups	GO Molecular Function	Homo sapiens	47	1	9	523	0.574439	11320
transferase activity, transferring groups other than amino-acyl groups	GO Molecular Function	Homo sapiens	47	1	9	523	0.574439	64841
Golgi membrane	GO Cellular Component	Homo sapiens	47	1	9	510	0.584139	9871
Immunoglobulin V-set	InterPro Domains	Homo sapiens	51	1	9	548	0.587691	941
skeletal muscle development	GO Biological Process	Homo sapiens	58	1	9	605	0.598838	6498
Hepatic Cholestasis (1nilh)	Ingenuity Pathways	Homo sapiens	58	1	9	605	0.598838	3606
MAPKKK cascade	Panther Biological Process	Homo sapiens	58	1	9	605	0.598838	3606
Purine Metabolism (dt3)	Ingenuity Pathways	Homo sapiens	58	1	9	605	0.598838	3251
IL-6 Signaling (cj9)	Ingenuity Pathways	Homo sapiens	58	1	9	605	0.598838	3606
IL-10 Signaling (1bkmb)	Ingenuity Pathways	Homo sapiens	58	1	9	605	0.598838	3606
General vesicle transport	Panther Biological Process	Homo sapiens	58	1	9	605	0.598838	9871
COLLAGEN ALPHA CHAIN	Panther Families	Homo sapiens	58	1	9	605	0.598838	1301
Other immune and defense	Panther Biological Process	Homo sapiens	58	1	9	605	0.598838	3627
NRF2-mediated Oxidative Stress Response (1jyvg)	Ingenuity Pathways	Homo sapiens	58	1	9	605	0.598838	9451
protein import	GO Biological Process	Homo sapiens	48	1	10	538	0.610475	1678
regulation of epidermal growth factor receptor signaling pathway	GO Biological Process	Homo sapiens	48	1	10	538	0.610475	983
actin filament organization	GO Biological Process	Homo sapiens	48	1	10	538	0.610475	54443
positive regulation of phosphorylation	GO Biological Process	Homo sapiens	48	1	10	538	0.610475	941
positive regulation of phosphate metabolic process	GO Biological Process	Homo sapiens	48	1	10	538	0.610475	941
ubiquitin cycle	GO Biological Process	Homo sapiens	48	1	10	538	0.610475	9140
response to organic substance	GO Biological Process	Homo sapiens	48	1	10	538	0.610475	983
G-protein signaling, coupled to cyclic nucleotide second messenger	GO Biological Process	Homo sapiens	48	1	10	538	0.610475	3627
phospholipid metabolic process	GO Biological Process	Homo sapiens	48	1	10	538	0.610475	55500
phosphate transport	GO Biological Process	Homo sapiens	48	1	10	538	0.610475	1301
coreceptor activity	GO Molecular Function	Homo sapiens	47	1	10	523	0.613352	941
TGF-beta signaling pathway	KEGG Pathways	Homo sapiens	19	1	10	214	0.613612	1875
lytic vacuole	GO Cellular Component	Homo sapiens	47	1	10	510	0.623152	64841
lysosome	GO Cellular Component	Homo sapiens	47	1	10	510	0.623152	64841
Concanavalin A-like lectin/glucanase	InterPro Domains	Homo sapiens	51	1	10	548	0.626704	1301
Collagen triple helix repeat	InterPro Domains	Homo sapiens	51	1	10	548	0.626704	1301
LXR RXR Activation (1nili)	Ingenuity Pathways	Homo sapiens	58	1	10	605	0.637877	3606
Transfer/carrier protein	Panther Molecular Function	Homo sapiens	58	1	10	605	0.637877	10651
Acyltransferase	Panther Molecular Function	Homo sapiens	58	1	10	605	0.637877	64841
striated muscle development	GO Biological Process	Homo sapiens	58	1	10	605	0.637877	6498
Muscle development	Panther Biological Process	Homo sapiens	58	1	10	605	0.637877	6498
transmembrane receptor protein serine/threonine kinase signaling pathway	GO Biological Process	Homo sapiens	48	1	11	538	0.645887	6498
cAMP-mediated signaling	GO Biological Process	Homo sapiens	48	1	11	538	0.645887	3627
superoxide metabolic process	GO Biological Process	Homo sapiens	48	1	11	538	0.645887	3606
negative regulation of growth	GO Biological Process	Homo sapiens	48	1	11	538	0.645887	941
negative regulation of cell growth	GO Biological Process	Homo sapiens	48	1	11	538	0.645887	941
innate immune response	GO Biological Process	Homo sapiens	48	1	11	538	0.645887	941
amino acid derivative metabolic process	GO Biological Process	Homo sapiens	48	1	11	538	0.645887	55500
positive regulation of hydrolase activity	GO Biological Process	Homo sapiens	48	1	11	538	0.645887	836
negative regulation of cell size	GO Biological Process	Homo sapiens	48	1	11	538	0.645887	941
carbohydrate biosynthetic process	GO Biological Process	Homo sapiens	48	1	11	538	0.645887	64841
transforming growth factor beta receptor signaling pathway	GO Biological Process	Homo sapiens	48	1	11	538	0.645887	6498
central nervous system development	GO Biological Process	Homo sapiens	48	1	11	538	0.645887	3251
calcium-mediated signaling	GO Biological Process	Homo sapiens	48	1	11	538	0.645887	983
regulation of chemotaxis	GO Biological Process	Homo sapiens	48	1	11	538	0.645887	3627
regulation of caspase activity	GO Biological Process	Homo sapiens	48	1	11	538	0.645887	836
lipoprotein binding	GO Molecular Function	Homo sapiens	47	1	11	523	0.648776	3627
metalloendopeptidase activity	GO Molecular Function	Homo sapiens	47	1	11	523	0.648776	10269
vacuole	GO Cellular Component	Homo sapiens	47	1	11	510	0.658575	64841
nuclear envelope	GO Cellular Component	Homo sapiens	47	1	11	510	0.658575	1063
Ion transport	Panther Biological Process	Homo sapiens	58	1	11	605	0.673176	9123
3D-structure, Direct protein sequencing, Glycoprot	SwissProt Keywords	Homo sapiens	58	1	11	605	0.673176	941
Protein glycosylation	Panther Biological Process	Homo sapiens	58	1	11	605	0.673176	11320
apoptotic program	GO Biological Process	Homo sapiens	48	1	12	538	0.67814	836
aromatic compound metabolic process	GO Biological Process	Homo sapiens	48	1	12	538	0.67814	10797
sensory perception of light stimulus	GO Biological Process	Homo sapiens	48	1	12	538	0.67814	1301
positive regulation of immune response	GO Biological Process	Homo sapiens	48	1	12	538	0.67814	941
visual perception	GO Biological Process	Homo sapiens	48	1	12	538	0.67814	1301
cyclic-nucleotide-mediated signaling	GO Biological Process	Homo sapiens	48	1	12	538	0.67814	3627
positive regulation of immune system process	GO Biological Process	Homo sapiens	48	1	12	538	0.67814	941
transferase activity, transferring acyl groups	GO Molecular Function	Homo sapiens	47	1	12	523	0.681017	64841
phosphoric monoester hydrolase activity	GO Molecular Function	Homo sapiens	47	1	12	523	0.681017	54928
endopeptidase inhibitor activity	GO Molecular Function	Homo sapiens	47	1	12	523	0.681017	9232
receptor signaling protein activity	GO Molecular Function	Homo sapiens	47	1	12	523	0.681017	6498
bacterial binding	GO Molecular Function	Homo sapiens	47	1	12	523	0.681017	3627
Cell adhesion molecules (CAMs)	KEGG Pathways	Homo sapiens	19	1	12	214	0.682395	941
Small chemokine, interleukin-8-like	InterPro Domains	Homo sapiens	51	1	12	548	0.694183	3627
Cell motility	Panther Biological Process	Homo sapiens	58	1	12	605	0.705088	3627
isoform dependent	Cellular Localization	Homo sapiens	58	1	12	605	0.705088	4751
Carbohydrate metabolism	Panther Biological Process	Homo sapiens	58	1	12	605	0.705088	64841
Chemokine	Panther Molecular Function	Homo sapiens	58	1	12	605	0.705088	3627
sexual reproduction	GO Biological Process	Homo sapiens	48	1	13	538	0.707511	9232
synaptic transmission	GO Biological Process	Homo sapiens	48	1	13	538	0.707511	3251
regulation of secretion	GO Biological Process	Homo sapiens	48	1	13	538	0.707511	941
protein catabolic process	GO Biological Process	Homo sapiens	48	1	13	538	0.707511	9140
T-cell mediated immunity	Panther Biological Process	Homo sapiens	58	1	13	605	0.733933	941
regulation of hydrolase activity	GO Biological Process	Homo sapiens	48	1	14	538	0.734253	836
regulation of immune response	GO Biological Process	Homo sapiens	48	1	14	538	0.734253	941
transmission of nerve impulse	GO Biological Process	Homo sapiens	48	1	14	538	0.734253	3251
B cell activation	GO Biological Process	Homo sapiens	48	1	14	538	0.734253	3606
oxygen and reactive oxygen species metabolic process	GO Biological Process	Homo sapiens	48	1	14	538	0.734253	3606
chemokine activity	GO Molecular Function	Homo sapiens	47	1	14	523	0.737049	3627
protease inhibitor activity	GO Molecular Function	Homo sapiens	47	1	14	523	0.737049	9232
protein domain specific binding	GO Molecular Function	Homo sapiens	47	1	14	523	0.737049	9232
ECM-receptor interaction	KEGG Pathways	Homo sapiens	19	1	14	214	0.739467	1301
Golgi apparatus part	GO Cellular Component	Homo sapiens	47	1	14	510	0.746408	9871
myeloid leukocyte differentiation	GO Biological Process	Homo sapiens	48	1	15	538	0.758596	10247
regulation of immune system process	GO Biological Process	Homo sapiens	48	1	15	538	0.758596	941
negative regulation of signal transduction	GO Biological Process	Homo sapiens	48	1	15	538	0.758596	983
lymphocyte differentiation	GO Biological Process	Homo sapiens	48	1	15	538	0.758596	941
cellular carbohydrate metabolic process	GO Biological Process	Homo sapiens	48	1	15	538	0.758596	64841
Macrophage-mediated immunity	Panther Biological Process	Homo sapiens	58	1	14	605	0.76	3627
protein heterodimerization activity	GO Molecular Function	Homo sapiens	47	1	15	523	0.761329	1875
Cell Communication	KEGG Pathways	Homo sapiens	19	1	15	214	0.764218	1301
membrane lipid metabolic process	GO Biological Process	Homo sapiens	48	1	16	538	0.780752	55500
nitrogen compound biosynthetic process	GO Biological Process	Homo sapiens	48	1	16	538	0.780752	55500
inorganic anion transport	GO Biological Process	Homo sapiens	48	1	16	538	0.780752	1301
chemokine receptor binding	GO Molecular Function	Homo sapiens	47	1	16	523	0.783411	3627
actin binding	GO Molecular Function	Homo sapiens	47	1	16	523	0.783411	54443
circulatory system process	GO Biological Process	Homo sapiens	58	1	15	605	0.783554	3627
blood circulation	GO Biological Process	Homo sapiens	58	1	15	605	0.783554	3627
Xenobiotic Metabolism Signaling (cii)	Ingenuity Pathways	Homo sapiens	58	1	15	605	0.783554	9451
Cytokine/chemokine mediated immunity	Panther Biological Process	Homo sapiens	58	1	15	605	0.783554	3627
response to oxidative stress	GO Biological Process	Homo sapiens	48	1	17	538	0.800913	5111
alcohol metabolic process	GO Biological Process	Homo sapiens	48	1	17	538	0.800913	55500
Metalloprotease	Panther Molecular Function	Homo sapiens	58	1	16	605	0.804831	10269
Focal adhesion	KEGG Pathways	Homo sapiens	19	1	17	214	0.807195	1301
extracellular matrix part	GO Cellular Component	Homo sapiens	47	1	17	510	0.812002	1301
acute inflammatory response	GO Biological Process	Homo sapiens	48	1	18	538	0.819255	3627
positive regulation of multicellular organismal process	GO Biological Process	Homo sapiens	48	1	18	538	0.819255	941
extracellular matrix structural constituent	GO Molecular Function	Homo sapiens	47	1	18	523	0.821742	1301
Acute Phase Response Signaling (1nilf)	Ingenuity Pathways	Homo sapiens	58	1	17	605	0.82405	3606
phosphoric ester hydrolase activity	GO Molecular Function	Homo sapiens	47	1	19	523	0.838333	54928
metallopeptidase activity	GO Molecular Function	Homo sapiens	47	1	19	523	0.838333	10269
enzyme inhibitor activity	GO Molecular Function	Homo sapiens	47	1	19	523	0.838333	9232
Defense/immunity protein	Panther Molecular Function	Homo sapiens	58	1	18	605	0.841406	941
extracellular matrix organization and biogenesis	GO Biological Process	Homo sapiens	48	1	20	538	0.851112	1301
regulation of angiogenesis	GO Biological Process	Homo sapiens	48	1	21	538	0.864909	3627
female pregnancy	GO Biological Process	Homo sapiens	48	1	21	538	0.864909	3606
electron carrier activity	GO Molecular Function	Homo sapiens	47	1	21	523	0.867106	10797
regulation of transcription from RNA polymerase II promoter	GO Biological Process	Homo sapiens	48	1	22	538	0.877451	6498
extracellular structure organization and biogenesis	GO Biological Process	Homo sapiens	48	1	22	538	0.877451	1301
Neurogenesis	Panther Biological Process	Homo sapiens	58	1	22	605	0.895511	1678
cytosolic calcium ion homeostasis	GO Biological Process	Homo sapiens	48	1	24	538	0.89921	3627
elevation of cytosolic calcium ion concentration	GO Biological Process	Homo sapiens	48	1	24	538	0.89921	3627
monocarboxylic acid metabolic process	GO Biological Process	Homo sapiens	48	1	25	538	0.908623	10797
Immunoglobulin subtype	InterPro Domains	Homo sapiens	51	1	24	548	0.909076	941
Immunoglobulin-like	InterPro Domains	Homo sapiens	51	1	24	548	0.909076	941
Cell structure	Panther Biological Process	Homo sapiens	58	1	24	605	0.915283	10112
Ectoderm development	Panther Biological Process	Homo sapiens	58	1	24	605	0.915283	1678
regulation of cell shape	GO Biological Process	Homo sapiens	48	1	26	538	0.917173	6790
response to hormone stimulus	GO Biological Process	Homo sapiens	48	1	26	538	0.917173	51514
leukocyte chemotaxis	GO Biological Process	Homo sapiens	48	1	26	538	0.917173	3627
regulation of anatomical structure morphogenesis	GO Biological Process	Homo sapiens	48	1	26	538	0.917173	6790
regulation of cell morphogenesis	GO Biological Process	Homo sapiens	48	1	26	538	0.917173	6790
growth factor activity	GO Molecular Function	Homo sapiens	47	1	26	523	0.918877	3606
leukocyte migration	GO Biological Process	Homo sapiens	48	1	28	538	0.931989	3627
calcium ion homeostasis	GO Biological Process	Homo sapiens	48	1	29	538	0.93839	3627
cellular di-, tri-valent inorganic cation homeostasis	GO Biological Process	Homo sapiens	48	1	29	538	0.93839	3627
di-, tri-valent inorganic cation homeostasis	GO Biological Process	Homo sapiens	48	1	29	538	0.93839	3627
cellular metal ion homeostasis	GO Biological Process	Homo sapiens	48	1	29	538	0.93839	3627
cellular calcium ion homeostasis	GO Biological Process	Homo sapiens	48	1	29	538	0.93839	3627
metal ion homeostasis	GO Biological Process	Homo sapiens	48	1	29	538	0.93839	3627
lipid biosynthetic process	GO Biological Process	Homo sapiens	48	1	29	538	0.93839	55500
G-protein-coupled receptor binding	GO Molecular Function	Homo sapiens	47	1	29	523	0.939822	3627
cation homeostasis	GO Biological Process	Homo sapiens	48	1	30	538	0.9442	3627
cellular cation homeostasis	GO Biological Process	Homo sapiens	48	1	30	538	0.9442	3627
vesicle	GO Cellular Component	Homo sapiens	47	1	29	510	0.94431	9871
membrane-bound vesicle	GO Cellular Component	Homo sapiens	47	1	29	510	0.94431	9871
cytoplasmic membrane-bound vesicle	GO Cellular Component	Homo sapiens	47	1	29	510	0.94431	9871
cytoplasmic vesicle	GO Cellular Component	Homo sapiens	47	1	29	510	0.94431	9871
membrane organization and biogenesis	GO Biological Process	Homo sapiens	48	1	31	538	0.949472	1678
oxidoreductase activity	GO Molecular Function	Homo sapiens	47	1	32	523	0.955445	10797
cellular ion homeostasis	GO Biological Process	Homo sapiens	48	1	33	538	0.958595	3627
cellular chemical homeostasis	GO Biological Process	Homo sapiens	48	1	33	538	0.958595	3627
membrane fraction	GO Cellular Component	Homo sapiens	47	1	34	510	0.966771	9123
cellular homeostasis	GO Biological Process	Homo sapiens	48	1	36	538	0.969334	3627
ion homeostasis	GO Biological Process	Homo sapiens	48	1	37	538	0.972266	3627
protein dimerization activity	GO Molecular Function	Homo sapiens	47	1	37	523	0.973118	1875
chemotaxis	GO Biological Process	Homo sapiens	48	1	39	538	0.977331	3627
taxis	GO Biological Process	Homo sapiens	48	1	39	538	0.977331	3627
chemical homeostasis	GO Biological Process	Homo sapiens	48	1	39	538	0.977331	3627
tissue development	GO Biological Process	Homo sapiens	48	1	40	538	0.979511	1301
locomotory behavior	GO Biological Process	Homo sapiens	48	1	41	538	0.981486	3627
Extracellular matrix	Panther Molecular Function	Homo sapiens	58	1	39	605	0.982861	1301
structural molecule activity	GO Molecular Function	Homo sapiens	47	1	42	523	0.98387	1301
cell-cell adhesion	GO Biological Process	Homo sapiens	48	1	43	538	0.984893	1301
homeostatic process	GO Biological Process	Homo sapiens	48	1	48	538	0.990948	3627
Receptor	Panther Molecular Function	Homo sapiens	58	1	48	605	0.99357	941
extracellular matrix	GO Cellular Component	Homo sapiens	47	1	52	510	0.995067	1301
proteinaceous extracellular matrix	GO Cellular Component	Homo sapiens	47	1	52	510	0.995067	1301
cellular lipid metabolic process	GO Biological Process	Homo sapiens	48	1	54	538	0.99514	55500
cell membrane	Cellular Localization	Homo sapiens	58	1	55	605	0.997035	9123
lipid metabolic process	GO Biological Process	Homo sapiens	48	1	63	538	0.998117	55500
receptor activity	GO Molecular Function	Homo sapiens	47	1	67	523	0.99885	941
extracellular space	GO Cellular Component	Homo sapiens	47	1	81	510	0.999808	3627

## Sheet: Annotation_Top_PC1_neg
Similar Set	Source	Species	Input Gene Count	Overlap Gene Count	Set Gene Count	Background Gene Count	P-Value	Input Identifiers
All human genes annotated by Gene Ontology	GO Biological Process	Homo sapiens	76	76	538	538	1	10351;1036;10435;10894;11197;114905;1160;117248;1294;132884;1634;2018;2053;2205;22899;22915;2327;23460;2353;2532;2662;2719;27190;2823;285313;290;3164;3204;3679;3779;3866;3872;3909;3913;3952;4212;4239;4311;4621;4629;4653;477;51299;54674;5493;55214;55268;56477;56895;56997;57104;5950;5997;6095;6366;64102;6422;7035;7111;7122;7123;7148;7450;761;762;79776;80206;8190;8424;84417;84870;8532;894;9104;947;9…
biological_process	GO Biological Process	Homo sapiens	76	76	538	538	1	10351;1036;10435;10894;11197;114905;1160;117248;1294;132884;1634;2018;2053;2205;22899;22915;2327;23460;2353;2532;2662;2719;27190;2823;285313;290;3164;3204;3679;3779;3866;3872;3909;3913;3952;4212;4239;4311;4621;4629;4653;477;51299;54674;5493;55214;55268;56477;56895;56997;57104;5950;5997;6095;6366;64102;6422;7035;7111;7122;7123;7148;7450;761;762;79776;80206;8190;8424;84417;84870;8532;894;9104;947;9…
all	GO Molecular Function	Homo sapiens	73	73	523	523	1	10351;1036;10435;10894;11197;114905;1160;117248;1294;1634;2018;2053;2205;22899;22915;2327;23460;2353;2532;2662;2719;27190;2823;285313;290;3164;3204;3679;3779;3866;3872;3909;3913;3952;4212;4239;4311;4621;4629;4653;477;51299;54674;5493;55214;55268;56477;56895;56997;57104;5950;5997;6095;6366;6422;7035;7111;7122;7123;7148;7450;761;762;79776;80206;8190;8424;84870;8532;894;9104;947;9590
molecular_function	GO Molecular Function	Homo sapiens	73	73	523	523	1	10351;1036;10435;10894;11197;114905;1160;117248;1294;1634;2018;2053;2205;22899;22915;2327;23460;2353;2532;2662;2719;27190;2823;285313;290;3164;3204;3679;3779;3866;3872;3909;3913;3952;4212;4239;4311;4621;4629;4653;477;51299;54674;5493;55214;55268;56477;56895;56997;57104;5950;5997;6095;6366;6422;7035;7111;7122;7123;7148;7450;761;762;79776;80206;8190;8424;84870;8532;894;9104;947;9590
all	GO Cellular Component	Homo sapiens	73	73	510	510	1	10351;1036;10435;10894;114905;1160;117248;1294;132884;1634;2018;2053;2205;22899;22915;2327;23460;2353;2532;2662;2719;27190;2823;285313;290;3164;3204;3679;3779;3866;3872;3909;3913;3952;4212;4239;4311;4621;4629;4653;477;51299;54674;5493;55214;55268;55901;56477;56895;56997;5950;5997;6095;6366;64102;6422;7035;7111;7122;7123;7148;7450;761;762;79776;80206;8190;8424;84870;8532;894;947;9590
cellular_component	GO Cellular Component	Homo sapiens	73	73	510	510	1	10351;1036;10435;10894;114905;1160;117248;1294;132884;1634;2018;2053;2205;22899;22915;2327;23460;2353;2532;2662;2719;27190;2823;285313;290;3164;3204;3679;3779;3866;3872;3909;3913;3952;4212;4239;4311;4621;4629;4653;477;51299;54674;5493;55214;55268;55901;56477;56895;56997;5950;5997;6095;6366;64102;6422;7035;7111;7122;7123;7148;7450;761;762;79776;80206;8190;8424;84870;8532;894;947;9590
cellular process	GO Biological Process	Homo sapiens	76	69	504	538	0.909742	1036;10435;10894;11197;114905;1160;117248;1294;1634;2018;2053;2205;22899;22915;2353;2532;2662;2719;27190;2823;285313;290;3164;3204;3679;3779;3866;3872;3909;3913;3952;4212;4239;4311;4621;4653;477;51299;54674;5493;55214;56477;56895;56997;57104;5950;5997;6095;6366;64102;6422;7035;7111;7122;7123;7148;7450;761;762;79776;80206;8190;8424;84870;8532;894;9104;947;9590
cell	GO Cellular Component	Homo sapiens	73	62	455	510	0.92563	10351;1036;10435;10894;114905;1160;117248;1294;132884;2018;2053;2205;22899;22915;2327;23460;2353;2532;2719;2823;285313;290;3164;3204;3679;3779;3866;3872;4212;4311;4621;4629;4653;477;51299;54674;5493;55214;55268;55901;56477;56895;56997;5997;6095;6366;64102;6422;7111;7122;7123;7148;7450;761;762;79776;80206;8424;8532;894;947;9590
binding	GO Molecular Function	Homo sapiens	73	62	423	523	0.217931	10351;1036;10435;10894;11197;1160;1294;1634;2018;2053;2205;22915;2327;23460;2353;2532;2662;2719;27190;285313;290;3164;3204;3679;3872;3909;3913;3952;4212;4239;4311;4621;4629;477;51299;54674;5493;55214;55268;56477;56997;5950;5997;6095;6366;6422;7035;7111;7122;7123;7148;7450;761;762;79776;80206;8190;8424;84870;9104;947;9590
cell part	GO Cellular Component	Homo sapiens	73	61	453	510	0.953915	10351;1036;10435;10894;114905;1160;117248;1294;132884;2018;2053;2205;22915;2327;23460;2353;2532;2719;2823;285313;290;3164;3204;3679;3779;3866;3872;4212;4311;4621;4629;4653;477;51299;54674;5493;55214;55268;55901;56477;56895;56997;5997;6095;6366;64102;6422;7111;7122;7123;7148;7450;761;762;79776;80206;8424;8532;894;947;9590
multicellular organismal process	GO Biological Process	Homo sapiens	76	48	264	538	0.0056154	11197;114905;1160;1294;132884;1634;2018;2053;22915;2353;2662;2719;2823;285313;290;3164;3204;3679;3779;3866;3872;3909;3913;3952;4212;4239;4311;4621;4629;4653;477;51299;56477;5950;6095;6366;64102;6422;7035;7123;7148;7450;79776;80206;8190;84870;8532;894
developmental process	GO Biological Process	Homo sapiens	76	44	298	538	0.364537	10435;10894;11197;114905;1294;132884;1634;2018;2053;2353;2662;2719;2823;285313;290;3164;3204;3679;3866;3872;3909;3952;4212;4239;4621;4629;4653;51299;5493;56997;6366;64102;6422;7111;7123;7148;79776;80206;8190;84870;8532;894;947;9590
protein binding	GO Molecular Function	Homo sapiens	73	43	311	523	0.594456	10435;11197;1160;1294;1634;2053;2205;22915;2353;2532;2662;2719;27190;285313;3164;3679;3872;3909;3913;3952;4212;4239;4621;4629;54674;5493;55214;56477;56997;5997;6366;6422;7035;7111;7122;7123;7148;7450;79776;80206;8190;947;9590
metabolic process	GO Biological Process	Homo sapiens	76	42	323	538	0.851495	1036;114905;1160;117248;1634;2018;2053;2327;2353;285313;290;3164;3204;3872;3952;4212;4311;477;5493;55214;55268;56895;56997;57104;5950;5997;6095;6366;64102;7111;7122;7123;7450;761;762;79776;80206;8190;8424;84870;8532;894
biological regulation	GO Biological Process	Homo sapiens	76	38	299	538	0.880881	10435;11197;1634;2018;2053;22915;2353;2719;3164;3204;3779;3909;3952;4212;4653;477;5493;56477;56997;5997;6095;6366;64102;6422;7035;7111;7123;7148;7450;761;762;79776;80206;8190;84870;894;9104;9590
primary metabolic process	GO Biological Process	Homo sapiens	76	38	299	538	0.880881	1036;114905;1160;117248;1634;2018;2053;2353;285313;290;3164;3204;3872;3952;4212;4311;5493;55214;55268;56895;56997;57104;5950;5997;6095;6366;64102;7111;7122;7123;7450;79776;80206;8190;8424;84870;8532;894
anatomical structure development	GO Biological Process	Homo sapiens	76	38	224	538	0.0712762	10435;10894;11197;114905;1294;132884;1634;2018;2053;2353;2662;2719;2823;285313;290;3164;3204;3679;3866;3872;3909;3952;4212;4621;4629;4653;51299;5493;6366;64102;6422;7111;7123;7148;80206;84870;894;9590
intracellular	GO Cellular Component	Homo sapiens	73	36	313	510	0.991629	1036;10435;114905;1160;117248;1294;2018;2053;22915;2327;2353;3164;3204;3866;3872;4212;4621;4629;4653;5493;55214;55268;56477;56997;5997;6095;7111;7123;7450;761;762;79776;80206;8424;894;9590
intracellular part	GO Cellular Component	Homo sapiens	73	36	300	510	0.971409	1036;10435;114905;1160;117248;1294;2018;2053;22915;2327;2353;3164;3204;3866;3872;4212;4621;4629;4653;5493;55214;55268;56477;56997;5997;6095;7111;7123;7450;761;762;79776;80206;8424;894;9590
cellular metabolic process	GO Biological Process	Homo sapiens	76	36	296	538	0.94163	1036;114905;1160;117248;1634;2018;2053;2353;285313;290;3164;3204;3952;4212;4311;55214;56895;56997;57104;5950;5997;6095;6366;64102;7122;7123;7450;761;762;79776;80206;8190;8424;84870;8532;894
membrane	GO Cellular Component	Homo sapiens	73	36	247	510	0.484992	10351;10435;10894;117248;132884;2205;22915;2327;23460;2532;2719;2823;285313;290;3164;3679;3779;4311;4653;477;51299;54674;5493;55901;56895;5997;6366;64102;6422;7111;7122;7148;762;8532;947;9590
multicellular organismal development	GO Biological Process	Homo sapiens	76	36	208	538	0.0609066	11197;114905;1294;132884;1634;2018;2053;2353;2662;2719;2823;285313;290;3164;3204;3679;3866;3872;3909;3952;4212;4239;4621;4629;4653;51299;6366;64102;6422;7123;7148;79776;80206;84870;8532;894
regulation of biological process	GO Biological Process	Homo sapiens	76	33	279	538	0.95665	10435;11197;1634;2018;2053;2353;2719;3164;3204;3779;3909;3952;4212;4653;5493;56477;56997;5997;6095;6366;64102;6422;7035;7111;7123;7148;7450;79776;80206;8190;84870;894;9590
cell communication	GO Biological Process	Homo sapiens	76	33	243	538	0.674315	10435;11197;114905;1294;1634;2205;2353;2532;2662;2719;27190;2823;3164;3679;3779;3866;3872;3909;3913;3952;4311;54674;5493;55214;56477;5997;6095;6366;6422;7123;7450;947;9590
regulation of cellular process	GO Biological Process	Homo sapiens	76	31	253	538	0.903447	10435;11197;1634;2018;2053;2353;2719;3164;3204;3909;3952;4212;4653;5493;56477;56997;5997;6095;6366;64102;6422;7035;7111;7148;7450;79776;80206;8190;84870;894;9590
system development	GO Biological Process	Homo sapiens	76	31	192	538	0.190881	11197;114905;1294;132884;1634;2018;2353;2662;2823;285313;290;3164;3204;3679;3866;3872;3909;3952;4212;4621;4629;4653;51299;6366;64102;6422;7123;7148;80206;84870;894
response to stimulus	GO Biological Process	Homo sapiens	76	30	239	538	0.855951	1036;10894;1294;1634;2053;2205;22915;2353;2532;2719;27190;290;3164;3872;3909;3913;3952;4653;51299;56477;56997;5950;5997;6095;6366;6422;7035;7122;7450;8190
localization	GO Biological Process	Homo sapiens	76	30	200	538	0.372098	10351;10435;10894;114905;1294;1634;23460;27190;2823;285313;3204;3779;3872;3909;3913;3952;4621;4653;477;55214;56477;5950;6366;6422;762;80206;8190;9104;947;9590
membrane part	GO Cellular Component	Homo sapiens	73	30	197	510	0.365388	10351;10894;117248;132884;2205;2327;23460;2532;2719;2823;285313;290;3164;3679;3779;4311;477;54674;5493;55901;56895;5997;6366;64102;7111;7122;762;8532;947;9590
signal transduction	GO Biological Process	Homo sapiens	76	29	217	538	0.705088	10435;11197;114905;1294;1634;2205;2353;2532;2662;2719;27190;2823;3164;3679;3866;3872;3909;3952;54674;5493;56477;5997;6095;6366;6422;7123;7450;947;9590
intracellular organelle	GO Cellular Component	Homo sapiens	73	28	222	510	0.862478	1160;117248;2018;2053;22915;2327;2353;3164;3204;3866;3872;4212;4621;4629;4653;5493;55214;55268;56477;56997;5997;6095;7111;7450;762;79776;80206;894
organelle	GO Cellular Component	Homo sapiens	73	28	222	510	0.862478	1160;117248;2018;2053;22915;2327;2353;3164;3204;3866;3872;4212;4621;4629;4653;5493;55214;55268;56477;56997;5997;6095;7111;7450;762;79776;80206;894
macromolecule metabolic process	GO Biological Process	Homo sapiens	76	27	227	538	0.919389	114905;117248;1634;2018;2353;285313;290;3164;3204;3872;4212;4311;5493;55214;56997;5997;6095;6366;64102;7111;7122;7123;7450;79776;80206;8532;894
organ development	GO Biological Process	Homo sapiens	76	27	163	538	0.174263	11197;114905;1294;132884;1634;2018;2353;2662;290;3164;3204;3679;3866;3872;3909;3952;4621;4629;4653;6366;64102;6422;7123;7148;80206;84870;894
cytoplasm	GO Cellular Component	Homo sapiens	73	26	234	510	0.979421	1036;10435;114905;1160;117248;1294;2053;22915;2327;3164;4621;4629;4653;5493;55214;55268;56477;56997;5997;7123;7450;761;762;8424;894;9590
extracellular region	GO Cellular Component	Homo sapiens	73	25	155	510	0.259982	114905;1294;1634;22915;2662;2719;27190;290;3909;3913;3952;4239;4653;51299;56477;5950;6366;6422;7035;7123;7148;7450;8190;84870;8532
intrinsic to membrane	GO Cellular Component	Homo sapiens	73	23	165	510	0.614615	10351;10894;117248;132884;2205;2327;23460;2532;2719;2823;285313;290;3679;3779;4311;477;54674;55901;56895;64102;7122;8532;947
integral to membrane	GO Cellular Component	Homo sapiens	73	23	164	510	0.599769	10351;10894;117248;132884;2205;2327;23460;2532;2719;2823;285313;290;3679;3779;4311;477;54674;55901;56895;64102;7122;8532;947
response to stress	GO Biological Process	Homo sapiens	76	23	150	538	0.354133	1036;10894;1294;1634;2053;2205;22915;2353;27190;3164;3872;3909;3913;3952;4653;51299;56477;56997;5997;6095;6366;7035;7450
plasma membrane	GO Cellular Component	Homo sapiens	73	23	139	510	0.227772	10435;10894;2205;22915;2532;2719;2823;285313;290;3679;3779;4311;477;54674;5493;5997;6366;7111;7122;7148;762;947;9590
anatomical structure morphogenesis	GO Biological Process	Homo sapiens	76	23	130	538	0.117097	10435;10894;11197;1294;1634;2053;2719;285313;290;3164;3679;3872;3909;3952;4653;5493;6366;64102;6422;7111;80206;84870;9590
cell surface receptor linked signal transduction	GO Biological Process	Homo sapiens	76	23	130	538	0.117097	11197;1294;1634;2353;2532;2662;2719;27190;2823;3164;3679;3866;3872;3909;3952;54674;5493;56477;5997;6422;7123;7450;9590
extracellular region part	GO Cellular Component	Homo sapiens	73	23	114	510	0.0332282	114905;1294;1634;22915;2719;290;3909;3913;3952;4239;4653;51299;56477;5950;6366;6422;7035;7123;7148;7450;8190;84870;8532
catalytic activity	GO Molecular Function	Homo sapiens	73	22	203	523	0.963171	10351;1036;11197;1160;117248;2053;2327;23460;285313;290;4311;4621;477;55214;55268;56895;56997;57104;761;762;8424;8532
cellular component organization and biogenesis	GO Biological Process	Homo sapiens	76	22	195	538	0.941994	10435;114905;1294;1634;22899;285313;290;3164;3679;3779;3872;3909;4621;4653;5493;6366;7111;7122;7148;7450;80206;9590
membrane-bound organelle	GO Cellular Component	Homo sapiens	73	21	198	510	0.980458	1160;117248;2018;2053;22915;2327;2353;3164;3204;4212;4653;55214;55268;56477;56997;5997;6095;7450;762;79776;894
intracellular membrane-bound organelle	GO Cellular Component	Homo sapiens	73	21	198	510	0.980458	1160;117248;2018;2053;22915;2327;2353;3164;3204;4212;4653;55214;55268;56477;56997;5997;6095;7450;762;79776;894
plasma membrane part	GO Cellular Component	Homo sapiens	73	20	107	510	0.0989979	10894;2205;2532;2719;2823;285313;290;3679;3779;4311;477;54674;5493;5997;6366;7111;7122;762;947;9590
cell differentiation	GO Biological Process	Homo sapiens	76	19	184	538	0.976726	2353;2719;2823;285313;290;3164;3204;3679;3952;4212;4653;51299;56997;6366;6422;7111;8190;894;947
cellular developmental process	GO Biological Process	Homo sapiens	76	19	184	538	0.976726	2353;2719;2823;285313;290;3164;3204;3679;3952;4212;4653;51299;56997;6366;6422;7111;8190;894;947
Signal transduction	Panther Biological Process	Homo sapiens	80	19	154	605	0.691703	1634;2205;27190;285313;3164;3909;3913;3952;4239;4311;4653;54674;55214;5997;6095;6366;6422;7148;9104
response to external stimulus	GO Biological Process	Homo sapiens	76	19	114	538	0.23102	10894;1294;1634;2053;2205;22915;2353;27190;3872;3909;3913;3952;4653;56477;5950;6095;6366;7035;7450
cell adhesion	GO Biological Process	Homo sapiens	76	19	102	538	0.100415	10894;1294;1634;22915;285313;3679;3909;3913;4239;4653;56477;6366;7111;7122;7148;7450;8190;9104;947
biological adhesion	GO Biological Process	Homo sapiens	76	19	102	538	0.100415	10894;1294;1634;22915;285313;3679;3909;3913;4239;4653;56477;6366;7111;7122;7148;7450;8190;9104;947
response to wounding	GO Biological Process	Homo sapiens	76	18	103	538	0.175719	10894;1294;1634;2053;2205;22915;2353;27190;3872;3909;3913;3952;4653;56477;6095;6366;7035;7450
protein metabolic process	GO Biological Process	Homo sapiens	76	17	164	538	0.966163	114905;117248;1634;285313;290;3872;4311;5493;55214;56997;6366;64102;7111;7122;7123;7450;8532
cytoplasmic part	GO Cellular Component	Homo sapiens	73	17	154	510	0.93912	1036;1160;117248;2053;22915;2327;3164;4621;4629;4653;55214;55268;56477;56997;5997;7450;762
negative regulation of biological process	GO Biological Process	Homo sapiens	76	17	149	538	0.89766	10435;11197;1634;2018;2719;3164;3909;4212;4653;5493;5997;6095;6366;64102;6422;7035;8190
biopolymer metabolic process	GO Biological Process	Homo sapiens	76	17	149	538	0.89766	114905;117248;1634;2018;2353;285313;290;3164;3204;4212;4311;55214;6095;7122;79776;80206;894
negative regulation of cellular process	GO Biological Process	Homo sapiens	76	17	138	538	0.800646	10435;11197;1634;2018;2719;3164;3909;4212;4653;5493;5997;6095;6366;64102;6422;7035;8190
establishment of localization	GO Biological Process	Homo sapiens	76	17	137	538	0.789484	10351;114905;1294;1634;23460;2823;3779;3913;3952;4621;4653;477;55214;5950;762;9104;9590
cell motility	GO Biological Process	Homo sapiens	76	17	95	538	0.158457	10435;10894;1634;27190;285313;3204;3872;3909;3913;4653;477;56477;6366;6422;80206;8190;947
localization of cell	GO Biological Process	Homo sapiens	76	17	95	538	0.158457	10435;10894;1634;27190;285313;3204;3872;3909;3913;4653;477;56477;6366;6422;80206;8190;947
Developmental processes	Panther Biological Process	Homo sapiens	80	17	94	605	0.0917429	11197;132884;1634;2018;2353;3164;3204;4212;4621;4629;54674;6095;64102;7123;7148;79776;947
cell proliferation	GO Biological Process	Homo sapiens	76	16	134	538	0.836746	1634;2018;2053;2353;2719;290;3164;3952;56477;6095;64102;6422;7035;7148;8190;894
transport	GO Biological Process	Homo sapiens	76	16	124	538	0.718978	10351;114905;1294;1634;23460;2823;3779;3952;4621;4653;477;55214;5950;762;9104;9590
signal transducer activity	GO Molecular Function	Homo sapiens	73	16	107	523	0.421453	10894;2205;2532;2719;27190;285313;290;3164;3679;4653;5997;6095;6422;7148;84870;8532
molecular transducer activity	GO Molecular Function	Homo sapiens	73	16	107	523	0.421453	10894;2205;2532;2719;27190;285313;290;3164;3679;4653;5997;6095;6422;7148;84870;8532
receptor binding	GO Molecular Function	Homo sapiens	73	16	104	523	0.370163	1634;2662;27190;3164;3909;3952;4239;5493;56477;5997;6366;6422;7450;8190;947;9590
regulation of biological quality	GO Biological Process	Homo sapiens	76	16	103	538	0.374576	1634;2053;22915;3164;3952;477;56477;6422;7035;7111;7450;761;762;80206;9104;9590
cell development	GO Biological Process	Homo sapiens	76	15	146	538	0.959117	2353;2719;285313;290;3164;3679;3952;4212;4653;51299;56997;6366;6422;7111;8190
unspecified membranes	Cellular Localization	Homo sapiens	80	15	87	605	0.152733	10894;132884;151516;2205;23460;2532;2823;3679;3779;4311;477;54674;56895;64102;947
positive regulation of biological process	GO Biological Process	Homo sapiens	76	14	140	538	0.965139	1634;2053;2353;2719;3164;3952;4653;56477;56997;6366;6422;7148;8190;894
regulation of metabolic process	GO Biological Process	Homo sapiens	76	14	113	538	0.769939	1634;2018;2353;3164;3204;4212;6095;7123;7450;79776;80206;8190;84870;894
ion binding	GO Molecular Function	Homo sapiens	73	14	93	523	0.422276	1036;22915;2327;290;4239;4311;477;7123;761;762;79776;8424;84870;9104
metal ion binding	GO Molecular Function	Homo sapiens	73	14	93	523	0.422276	1036;22915;2327;290;4239;4311;477;7123;761;762;79776;8424;84870;9104
cell migration	GO Biological Process	Homo sapiens	76	14	84	538	0.282243	10435;1634;27190;285313;3204;3909;3913;4653;56477;6366;6422;80206;8190;947
proteinaceous extracellular matrix	GO Cellular Component	Homo sapiens	73	14	52	510	0.00872011	114905;1294;1634;22915;2719;3909;3913;4239;4653;7035;7123;7148;7450;8532
extracellular matrix	GO Cellular Component	Homo sapiens	73	14	52	510	0.00872011	114905;1294;1634;22915;2719;3909;3913;4239;4653;7035;7123;7148;7450;8532
cellular macromolecule metabolic process	GO Biological Process	Homo sapiens	76	13	149	538	0.992944	114905;117248;1634;285313;290;4311;55214;56997;6366;64102;7122;7123;8532
positive regulation of cellular process	GO Biological Process	Homo sapiens	76	13	133	538	0.968072	1634;2053;2353;2719;3164;3952;4653;56477;56997;6366;7148;8190;894
regulation of cellular metabolic process	GO Biological Process	Homo sapiens	76	13	102	538	0.721423	1634;2018;2353;3164;3204;4212;6095;7450;79776;80206;8190;84870;894
extracellular space	GO Cellular Component	Homo sapiens	73	13	81	510	0.367514	290;3913;3952;51299;56477;5950;6366;6422;7123;7450;8190;84870;8532
cell morphogenesis	GO Biological Process	Homo sapiens	76	13	77	538	0.276421	10435;1634;285313;290;3164;3679;3872;3909;4653;5493;7111;80206;9590
cellular structure morphogenesis	GO Biological Process	Homo sapiens	76	13	77	538	0.276421	10435;1634;285313;290;3164;3679;3872;3909;4653;5493;7111;80206;9590
system process	GO Biological Process	Homo sapiens	80	13	74	605	0.15949	1160;2053;3779;3913;3952;4311;4621;4629;4653;477;56477;5950;6366
intrinsic to plasma membrane	GO Cellular Component	Homo sapiens	73	13	74	510	0.241684	10894;2205;2532;2719;2823;285313;290;3679;3779;4311;477;54674;947
integral to plasma membrane	GO Cellular Component	Homo sapiens	73	13	73	510	0.225311	10894;2205;2532;2719;2823;285313;290;3679;3779;4311;477;54674;947
structural molecule activity	GO Molecular Function	Homo sapiens	73	13	42	523	0.00240678	114905;1294;1634;2823;3866;3872;3909;3913;4239;4653;5493;7122;7148
cellular protein metabolic process	GO Biological Process	Homo sapiens	76	12	148	538	0.996793	117248;1634;285313;290;4311;55214;56997;6366;64102;7122;7123;8532
regulation of cell proliferation	GO Biological Process	Homo sapiens	76	12	99	538	0.78363	1634;2018;2053;2353;2719;3952;6095;64102;7035;7148;8190;894
cation binding	GO Molecular Function	Homo sapiens	73	12	81	523	0.461483	1036;22915;290;4239;4311;7123;761;762;79776;8424;84870;9104
Biological process unclassified	Panther Biological Process	Homo sapiens	80	12	77	605	0.308591	10894;22899;2532;2662;51299;5493;55901;56477;80206;8190;84870;9590
receptor activity	GO Molecular Function	Homo sapiens	73	12	67	523	0.20525	10894;2205;2532;2719;285313;290;3164;3679;4653;6095;6422;8532
Extracellular matrix	Panther Molecular Function	Homo sapiens	80	12	39	605	0.00247804	1294;1634;22915;2719;3909;3913;4239;54674;55214;7123;7148;7450
intracellular signaling cascade	GO Biological Process	Homo sapiens	76	11	123	538	0.982286	10435;114905;1634;2353;3164;3952;54674;56477;5997;6095;6366
nucleobase, nucleoside, nucleotide and nucleic acid metabolic process	GO Biological Process	Homo sapiens	76	11	107	538	0.927861	2018;2353;3164;3204;4212;6095;79776;80206;8190;84870;894
Molecular function unclassified	Panther Molecular Function	Homo sapiens	80	11	81	605	0.516826	10435;10894;132884;22899;51299;5493;55901;56477;8190;84870;9590
Cell communication	Panther Biological Process	Homo sapiens	80	11	80	605	0.498157	1634;27190;285313;3909;3913;4239;4311;55214;6366;6422;7148
regulation of nucleobase, nucleoside, nucleotide and nucleic acid metabolic process	GO Biological Process	Homo sapiens	76	11	75	538	0.501027	2018;2353;3164;3204;4212;6095;79776;80206;8190;84870;894
transcription	GO Biological Process	Homo sapiens	76	11	73	538	0.46038	2018;2353;3164;3204;4212;6095;79776;80206;8190;84870;894
regulation of transcription	GO Biological Process	Homo sapiens	76	11	70	538	0.399047	2018;2353;3164;3204;4212;6095;79776;80206;8190;84870;894
response to chemical stimulus	GO Biological Process	Homo sapiens	76	10	122	538	0.991704	2053;2353;2719;3164;3952;56477;5950;5997;6366;6422
nucleus	GO Cellular Component	Homo sapiens	73	10	112	510	0.980952	2018;2353;3164;3204;4212;55214;5997;6095;79776;894
cytoplasm	Cellular Localization	Homo sapiens	80	10	103	605	0.90972	10435;2053;290;4621;4629;761;80206;8424;9104;9590
defense response	GO Biological Process	Homo sapiens	76	10	91	538	0.8677	1634;2053;2205;2353;2532;27190;3872;56477;6095;6366
organelle part	GO Cellular Component	Homo sapiens	73	10	77	510	0.696819	3164;3866;3872;4621;4629;4653;5493;55214;5997;7111
intracellular organelle part	GO Cellular Component	Homo sapiens	73	10	77	510	0.696819	3164;3866;3872;4621;4629;4653;5493;55214;5997;7111
immune system process	GO Biological Process	Homo sapiens	76	9	125	538	0.997805	2205;2353;27190;290;3204;56477;6366;8190;894
death	GO Biological Process	Homo sapiens	76	9	125	538	0.997805	2353;2719;3164;4653;56997;6366;6422;7111;8190
cell death	GO Biological Process	Homo sapiens	76	9	125	538	0.997805	2353;2719;3164;4653;56997;6366;6422;7111;8190
programmed cell death	GO Biological Process	Homo sapiens	76	9	119	538	0.995601	2353;2719;3164;4653;56997;6366;6422;7111;8190
apoptosis	GO Biological Process	Homo sapiens	76	9	118	538	0.995076	2353;2719;3164;4653;56997;6366;6422;7111;8190
regulation of programmed cell death	GO Biological Process	Homo sapiens	76	9	105	538	0.980531	2353;2719;3164;4653;56997;6366;6422;7111;8190
regulation of apoptosis	GO Biological Process	Homo sapiens	76	9	104	538	0.978511	2353;2719;3164;4653;56997;6366;6422;7111;8190
hydrolase activity	GO Molecular Function	Homo sapiens	73	9	97	523	0.954315	10351;2053;23460;290;4311;4621;477;57104;8532
Immunity and defense	Panther Biological Process	Homo sapiens	80	9	93	605	0.900595	114905;2053;2205;2353;27190;3164;6366;7035;7450
biosynthetic process	GO Biological Process	Homo sapiens	76	9	87	538	0.902428	114905;117248;1634;3952;56895;56997;5997;8190;8424
nucleus	Cellular Localization	Homo sapiens	80	9	80	605	0.764554	10894;2018;2353;3164;3204;4212;5493;6095;79776
inflammatory response	GO Biological Process	Homo sapiens	76	9	71	538	0.704021	1634;2053;2205;2353;27190;3872;56477;6095;6366
protein complex	GO Cellular Component	Homo sapiens	73	9	63	510	0.56541	10351;23460;3679;3909;3913;4621;4629;477;7111
macromolecular complex	GO Cellular Component	Homo sapiens	73	9	63	510	0.56541	10351;23460;3679;3909;3913;4621;4629;477;7111
organ morphogenesis	GO Biological Process	Homo sapiens	76	9	57	538	0.414138	11197;1634;290;3164;3952;64102;6422;80206;84870
RNA biosynthetic process	GO Biological Process	Homo sapiens	76	9	52	538	0.303584	2018;2353;3164;3204;4212;6095;79776;80206;894
RNA metabolic process	GO Biological Process	Homo sapiens	76	9	52	538	0.303584	2018;2353;3164;3204;4212;6095;79776;80206;894
transcription, DNA-dependent	GO Biological Process	Homo sapiens	76	9	52	538	0.303584	2018;2353;3164;3204;4212;6095;79776;80206;894
Cell structure and motility	Panther Biological Process	Homo sapiens	80	9	38	605	0.0500425	10435;1294;2823;3866;3872;4629;4653;7111;7122
Cell adhesion	Panther Biological Process	Homo sapiens	80	9	34	605	0.0252926	1294;22915;2719;285313;3679;3909;4239;7450;947
cell-substrate adhesion	GO Biological Process	Homo sapiens	76	9	27	538	0.00773909	10894;1294;3679;3909;3913;56477;7148;7450;8190
cell-matrix adhesion	GO Biological Process	Homo sapiens	76	9	27	538	0.00773909	10894;1294;3679;3909;3913;56477;7148;7450;8190
biopolymer modification	GO Biological Process	Homo sapiens	76	8	74	538	0.857088	117248;1634;2353;285313;290;4311;55214;7122
cell-cell signaling	GO Biological Process	Homo sapiens	76	8	70	538	0.808238	11197;27190;3779;3913;3952;4311;55214;6366
lipid metabolic process	GO Biological Process	Homo sapiens	76	8	63	538	0.695743	114905;2053;3952;55268;56895;57104;5950;6095
transferase activity	GO Molecular Function	Homo sapiens	73	8	60	523	0.622648	11197;1160;117248;23460;285313;56895;56997;57104
nucleic acid binding	GO Molecular Function	Homo sapiens	73	8	53	523	0.466787	2018;2353;3164;3204;4212;55268;6095;79776
non-membrane-bound organelle	GO Cellular Component	Homo sapiens	73	8	53	510	0.498357	3866;3872;4621;4629;4653;5493;55214;7111
intracellular non-membrane-bound organelle	GO Cellular Component	Homo sapiens	73	8	53	510	0.498357	3866;3872;4621;4629;4653;5493;55214;7111
transition metal ion binding	GO Molecular Function	Homo sapiens	73	8	49	523	0.372704	1036;290;4311;761;762;79776;8424;84870
transcription regulator activity	GO Molecular Function	Homo sapiens	73	8	49	523	0.372704	2018;2353;3164;3204;4212;6095;79776;80206
nervous system development	GO Biological Process	Homo sapiens	76	8	48	538	0.362932	11197;2018;2823;285313;3164;4212;51299;6366
homeostatic process	GO Biological Process	Homo sapiens	76	8	48	538	0.362932	1634;2053;477;56477;6422;761;762;9104
regulation of transcription, DNA-dependent	GO Biological Process	Homo sapiens	76	8	47	538	0.339422	2018;2353;3164;3204;4212;6095;79776;894
Mesoderm development	Panther Biological Process	Homo sapiens	80	8	34	605	0.0658678	132884;1634;2353;4621;4629;64102;7123;947
organelle organization and biogenesis	GO Biological Process	Homo sapiens	76	7	77	538	0.945421	10435;3164;4621;6366;7111;7450;80206
protein modification process	GO Biological Process	Homo sapiens	76	7	73	538	0.921402	117248;1634;285313;290;4311;55214;7122
Signaling molecule	Panther Molecular Function	Homo sapiens	80	7	62	605	0.742005	11197;2662;27190;3952;6366;64102;6422
Cell surface receptor mediated signal transduction	Panther Biological Process	Homo sapiens	80	7	61	605	0.725354	27190;3952;4311;4653;54674;5997;6366
cell membrane	Cellular Localization	Homo sapiens	80	7	55	605	0.611464	10351;2719;290;51299;57104;6422;762
nucleotide binding	GO Molecular Function	Homo sapiens	73	7	55	523	0.67444	10351;23460;285313;4621;4629;477;55214
negative regulation of cell proliferation	GO Biological Process	Homo sapiens	76	7	55	538	0.687355	1634;2018;2719;6095;64102;7035;8190
purine ribonucleotide binding	GO Molecular Function	Homo sapiens	80	7	52	605	0.546616	10351;23460;285313;4621;4629;477;55214
ribonucleotide binding	GO Molecular Function	Homo sapiens	80	7	52	605	0.546616	10351;23460;285313;4621;4629;477;55214
purine nucleotide binding	GO Molecular Function	Homo sapiens	73	7	52	523	0.610764	10351;23460;285313;4621;4629;477;55214
Nucleoside, nucleotide and nucleic acid metabolism	Panther Biological Process	Homo sapiens	80	7	51	605	0.524086	2018;2353;3164;3204;4212;6095;79776
transporter activity	GO Molecular Function	Homo sapiens	73	7	49	523	0.541456	10351;23460;2823;3779;477;5950;9104
Receptor	Panther Molecular Function	Homo sapiens	80	7	48	605	0.454554	1634;2205;2532;3164;4653;54674;6095
regulation of signal transduction	GO Biological Process	Homo sapiens	76	7	47	538	0.506713	11197;1634;2719;5493;5997;6366;6422
enzyme regulator activity	GO Molecular Function	Homo sapiens	73	7	46	523	0.46804	10435;1294;22899;5997;7035;894;9104
DNA binding	GO Molecular Function	Homo sapiens	73	7	46	523	0.46804	2018;2353;3164;3204;4212;6095;79776
cytoskeleton	GO Cellular Component	Homo sapiens	73	7	43	510	0.420258	3866;3872;4621;4629;4653;5493;7111
enzyme linked receptor protein signaling pathway	GO Biological Process	Homo sapiens	76	7	41	538	0.354847	1294;1634;2662;2823;3866;54674;7123
tissue development	GO Biological Process	Homo sapiens	76	7	40	538	0.329692	1294;3866;3872;3909;3952;6366;7123
ion transport	GO Biological Process	Homo sapiens	76	7	40	538	0.329692	114905;1294;2823;3779;477;762;9104
chemical homeostasis	GO Biological Process	Homo sapiens	76	7	39	538	0.30487	1634;2053;477;56477;761;762;9104
transmembrane receptor activity	GO Molecular Function	Homo sapiens	73	7	38	523	0.269544	2205;2532;285313;3679;4653;6422;8532
skeletal development	GO Biological Process	Homo sapiens	76	7	38	538	0.280497	114905;132884;2353;2662;3952;64102;7123
adenyl ribonucleotide binding	GO Molecular Function	Homo sapiens	80	7	37	605	0.204546	10351;23460;285313;4621;4629;477;55214
protein dimerization activity	GO Molecular Function	Homo sapiens	73	7	37	523	0.2463	2053;2353;3164;3872;5493;55214;9590
adenyl nucleotide binding	GO Molecular Function	Homo sapiens	73	7	37	523	0.2463	10351;23460;285313;4621;4629;477;55214
ATP binding	GO Molecular Function	Homo sapiens	73	7	37	523	0.2463	10351;23460;285313;4621;4629;477;55214
ion homeostasis	GO Biological Process	Homo sapiens	76	7	37	538	0.256687	1634;2053;477;56477;761;762;9104
wound healing	GO Biological Process	Homo sapiens	76	7	35	538	0.2112	1294;1634;22915;4653;6366;7035;7450
Transcription factor	Panther Molecular Function	Homo sapiens	80	7	34	605	0.148048	2018;2353;3164;3204;4212;6095;79776
mRNA transcription	Panther Biological Process	Homo sapiens	80	7	30	605	0.0868328	2018;2353;3164;3204;4212;6095;79776
cytoskeletal part	GO Cellular Component	Homo sapiens	73	7	29	510	0.104179	3866;3872;4621;4629;4653;5493;7111
mRNA transcription regulation	Panther Biological Process	Homo sapiens	80	7	26	605	0.0436446	2018;2353;3164;3204;4212;6095;79776
extracellular space	Cellular Localization	Homo sapiens	80	7	26	605	0.0436446	1634;3909;3913;4239;6422;7148;8532
Cell structure	Panther Biological Process	Homo sapiens	80	7	24	605	0.0286745	1294;2823;3866;3872;4629;7111;7122
Protein metabolism and modification	Panther Biological Process	Homo sapiens	80	6	87	605	0.985647	117248;290;29122;4311;7035;8532
immune response	GO Biological Process	Homo sapiens	76	6	82	538	0.987154	2205;27190;290;56477;6366;8190
protein kinase cascade	GO Biological Process	Homo sapiens	76	6	64	538	0.918062	114905;3952;54674;56477;5997;6366
post-translational protein modification	GO Biological Process	Homo sapiens	76	6	61	538	0.89254	1634;285313;290;4311;55214;7122
cellular lipid metabolic process	GO Biological Process	Homo sapiens	76	6	54	538	0.807198	114905;2053;3952;56895;57104;6095
response to endogenous stimulus	GO Biological Process	Homo sapiens	76	6	53	538	0.79163	2353;3952;56997;5950;5997;6422
G-protein coupled receptor protein signaling pathway	GO Biological Process	Homo sapiens	76	6	53	538	0.79163	2353;2532;5493;5997;7450;9590
neurological system process	GO Biological Process	Homo sapiens	80	6	50	605	0.672909	3779;3913;4653;56477;5950;6366
cytoskeleton organization and biogenesis	GO Biological Process	Homo sapiens	76	6	48	538	0.699991	10435;4621;6366;7111;7450;80206
growth	GO Biological Process	Homo sapiens	76	6	43	538	0.585975	1294;3164;3952;6366;80206;9590
regulation of developmental process	GO Biological Process	Homo sapiens	76	6	42	538	0.560822	10435;1634;3204;3909;4653;6422
locomotion	GO Biological Process	Homo sapiens	76	6	36	538	0.399466	10435;3204;3909;4653;56477;8190
Nucleic acid binding	Panther Molecular Function	Homo sapiens	80	6	35	605	0.311208	2018;2353;3204;4212;6095;79776
transmembrane transporter activity	GO Molecular Function	Homo sapiens	73	6	35	523	0.360267	10351;23460;2823;3779;477;9104
regulation of locomotion	GO Biological Process	Homo sapiens	76	6	35	538	0.371814	10435;3204;3909;4653;56477;8190
regulation of cell motility	GO Biological Process	Homo sapiens	76	6	35	538	0.371814	10435;3204;3909;4653;56477;8190
regulation of cell migration	GO Biological Process	Homo sapiens	76	6	34	538	0.34428	10435;3204;3909;4653;56477;8190
cellular component assembly	GO Biological Process	Homo sapiens	76	6	32	538	0.290143	114905;1634;3872;5493;7111;7450
cytoskeletal protein binding	GO Molecular Function	Homo sapiens	73	6	31	523	0.254238	1634;4621;4629;5493;7111;80206
transcription factor activity	GO Molecular Function	Homo sapiens	73	6	30	523	0.22924	2018;3164;3204;4212;6095;79776
macromolecular complex assembly	GO Biological Process	Homo sapiens	76	6	30	538	0.238241	114905;1634;3872;5493;7111;7450
G-protein-coupled receptor binding	GO Molecular Function	Homo sapiens	73	6	29	523	0.205133	5493;56477;5997;6366;6422;9590
actin filament-based process	GO Biological Process	Homo sapiens	76	6	29	538	0.213501	10435;4621;6366;7111;7450;80206
Cytoskeletal protein	Panther Molecular Function	Homo sapiens	80	6	28	605	0.151549	3866;3872;4621;4629;7111;80206
protein complex assembly	GO Biological Process	Homo sapiens	76	6	27	538	0.167159	114905;1634;3872;5493;7111;7450
generation of precursor metabolites and energy	GO Biological Process	Homo sapiens	76	6	20	538	0.0492305	1160;2327;3952;56997;57104;84870
extracellular matrix structural constituent	GO Molecular Function	Homo sapiens	73	6	18	523	0.0281356	114905;1294;1634;3909;4239;7148
extracellular matrix part	GO Cellular Component	Homo sapiens	73	6	17	510	0.0236714	114905;1294;3909;3913;4239;7148
Focal adhesion	KEGG Pathways	Homo sapiens	35	6	17	214	0.0395719	3679;3909;3913;7148;7450;894
Cell Communication	KEGG Pathways	Homo sapiens	35	6	15	214	0.0206848	3866;3872;3909;3913;7148;7450
Extracellular matrix glycoprotein	Panther Molecular Function	Homo sapiens	80	6	11	605	0.00119566	22915;2719;4239;55214;7148;7450
multi-organism process	GO Biological Process	Homo sapiens	76	5	90	538	0.998582	2532;3872;56477;6366;7122
positive regulation of programmed cell death	GO Biological Process	Homo sapiens	76	5	61	538	0.954063	2353;2719;3164;4653;56997
positive regulation of apoptosis	GO Biological Process	Homo sapiens	76	5	61	538	0.954063	2353;2719;3164;4653;56997
cell cycle	GO Biological Process	Homo sapiens	76	5	60	538	0.94902	1634;3164;5997;8190;894
regulation of a molecular function	GO Biological Process	Homo sapiens	76	5	59	538	0.943492	1634;3952;5997;6422;894
cell fraction	GO Cellular Component	Homo sapiens	73	5	59	510	0.948457	10894;2053;2327;4653;762
positive regulation of cell proliferation	GO Biological Process	Homo sapiens	76	5	57	538	0.930832	2053;2353;3952;7148;894
carbohydrate binding	GO Molecular Function	Homo sapiens	73	5	46	523	0.800535	10894;3909;6422;7123;7148
anatomical structure formation	GO Biological Process	Homo sapiens	76	5	44	538	0.77506	1634;290;3164;3952;64102
Proteolysis	Panther Biological Process	Homo sapiens	80	5	43	605	0.697428	290;29122;4311;7035;8532
carboxylic acid metabolic process	GO Biological Process	Homo sapiens	76	5	43	538	0.75635	1036;114905;1160;3952;8424
response to abiotic stimulus	GO Biological Process	Homo sapiens	76	5	43	538	0.75635	1036;56997;5997;7450;8190
cell-cell adhesion	GO Biological Process	Homo sapiens	76	5	43	538	0.75635	3679;6366;7122;9104;947
organic acid metabolic process	GO Biological Process	Homo sapiens	76	5	43	538	0.75635	1036;114905;1160;3952;8424
vasculature development	GO Biological Process	Homo sapiens	76	5	43	538	0.75635	1634;290;3164;3952;64102
blood vessel development	GO Biological Process	Homo sapiens	76	5	43	538	0.75635	1634;290;3164;3952;64102
blood vessel morphogenesis	GO Biological Process	Homo sapiens	76	5	43	538	0.75635	1634;290;3164;3952;64102
angiogenesis	GO Biological Process	Homo sapiens	76	5	41	538	0.715621	1634;290;3164;3952;64102
Transport	Panther Biological Process	Homo sapiens	80	5	38	605	0.58208	10351;23460;3779;477;5950
zinc ion binding	GO Molecular Function	Homo sapiens	73	5	37	523	0.609711	290;4311;761;762;79776
Lipid, fatty acid and steroid metabolism	Panther Biological Process	Homo sapiens	80	5	36	605	0.530223	10351;23460;55268;56895;57104
cellular homeostasis	GO Biological Process	Homo sapiens	76	5	36	538	0.594855	1634;2053;477;56477;9104
transcription from RNA polymerase II promoter	GO Biological Process	Homo sapiens	76	5	34	538	0.539732	2353;3164;3204;4212;894
cellular chemical homeostasis	GO Biological Process	Homo sapiens	76	5	33	538	0.510989	1634;2053;477;56477;9104
cellular ion homeostasis	GO Biological Process	Homo sapiens	76	5	33	538	0.510989	1634;2053;477;56477;9104
transferase activity, transferring phosphorus-containing groups	GO Molecular Function	Homo sapiens	73	5	30	523	0.410472	11197;1160;23460;285313;56997
cation homeostasis	GO Biological Process	Homo sapiens	76	5	30	538	0.421385	1634;2053;477;56477;9104
cellular cation homeostasis	GO Biological Process	Homo sapiens	76	5	30	538	0.421385	1634;2053;477;56477;9104
kinase activity	GO Molecular Function	Homo sapiens	73	5	29	523	0.380267	11197;1160;23460;285313;56997
cytoplasmic vesicle	GO Cellular Component	Homo sapiens	73	5	29	510	0.402628	22915;4653;56477;5997;7450
membrane-bound vesicle	GO Cellular Component	Homo sapiens	73	5	29	510	0.402628	22915;4653;56477;5997;7450
vesicle	GO Cellular Component	Homo sapiens	73	5	29	510	0.402628	22915;4653;56477;5997;7450
cytoplasmic membrane-bound vesicle	GO Cellular Component	Homo sapiens	73	5	29	510	0.402628	22915;4653;56477;5997;7450
actin cytoskeleton organization and biogenesis	GO Biological Process	Homo sapiens	76	5	27	538	0.329832	10435;6366;7111;7450;80206
identical protein binding	GO Molecular Function	Homo sapiens	73	5	26	523	0.290448	2053;55214;7122;7450;9590
response to hormone stimulus	GO Biological Process	Homo sapiens	76	5	26	538	0.299707	2353;3952;5950;5997;6422
Ectoderm development	Panther Biological Process	Homo sapiens	80	5	24	605	0.200028	2018;3164;3204;7148;79776
tissue remodeling	GO Biological Process	Homo sapiens	76	5	23	538	0.213365	1634;3952;64102;6422;7123
cytokine and chemokine mediated signaling pathway	GO Biological Process	Homo sapiens	76	5	23	538	0.213365	2532;27190;3164;3872;56477
regulation of transcription from RNA polymerase II promoter	GO Biological Process	Homo sapiens	76	5	22	538	0.186635	2353;3164;3204;4212;894
mitochondrion	GO Cellular Component	Homo sapiens	73	5	22	510	0.19394	1160;3164;4653;55268;56997
Cell adhesion molecule	Panther Molecular Function	Homo sapiens	80	5	21	605	0.131018	2719;285313;3679;7148;947
Cell adhesion-mediated signaling	Panther Biological Process	Homo sapiens	80	5	20	605	0.110912	1634;285313;3909;3913;55214
protein complex binding	GO Molecular Function	Homo sapiens	73	5	20	523	0.132094	2205;3909;4239;5493;7450
embryonic development	GO Biological Process	Homo sapiens	76	5	18	538	0.0952383	11197;1294;2719;3909;6422
regulation of cell adhesion	GO Biological Process	Homo sapiens	76	5	18	538	0.0952383	1634;3909;4653;56477;7111
actin binding	GO Molecular Function	Homo sapiens	73	5	16	523	0.0582198	4621;4629;5493;7111;80206
protein heterodimerization activity	GO Molecular Function	Homo sapiens	73	5	15	523	0.0448091	2353;3164;3872;5493;55214
EGF	InterPro Domains	Homo sapiens	75	5	14	548	0.0310135	11197;22915;3909;3913;7148
ECM-receptor interaction	KEGG Pathways	Homo sapiens	35	5	14	214	0.0579468	3679;3909;3913;7148;7450
transforming growth factor beta receptor signaling pathway	GO Biological Process	Homo sapiens	76	5	11	538	0.0114743	1294;1634;2662;3866;7123
transmembrane receptor protein serine/threonine kinase signaling pathway	GO Biological Process	Homo sapiens	76	5	11	538	0.0114743	1294;1634;2662;3866;7123
response to biotic stimulus	GO Biological Process	Homo sapiens	76	4	78	538	0.998287	3872;56477;6366;7122
response to other organism	GO Biological Process	Homo sapiens	76	4	73	538	0.996636	3872;56477;6366;7122
cellular biosynthetic process	GO Biological Process	Homo sapiens	76	4	61	538	0.984495	56997;5997;8190;8424
induction of apoptosis	GO Biological Process	Homo sapiens	76	4	58	538	0.977774	2353;2719;3164;56997
induction of programmed cell death	GO Biological Process	Homo sapiens	76	4	58	538	0.977774	2353;2719;3164;56997
cell cycle process	GO Biological Process	Homo sapiens	76	4	56	538	0.971894	1634;3164;8190;894
phosphorus metabolic process	GO Biological Process	Homo sapiens	76	4	52	538	0.955655	1160;1634;285313;7450
phosphate metabolic process	GO Biological Process	Homo sapiens	76	4	52	538	0.955655	1160;1634;285313;7450
proteolysis	GO Biological Process	Homo sapiens	76	4	51	538	0.950446	290;4311;7123;8532
regulation of catalytic activity	GO Biological Process	Homo sapiens	76	4	51	538	0.950446	3952;5997;6422;894
cellular localization	GO Biological Process	Homo sapiens	76	4	48	538	0.931365	1634;3779;4621;9590
regulation of progression through cell cycle	GO Biological Process	Homo sapiens	76	4	48	538	0.931365	1634;3164;8190;894
regulation of cell cycle	GO Biological Process	Homo sapiens	76	4	48	538	0.931365	1634;3164;8190;894
establishment of cellular localization	GO Biological Process	Homo sapiens	76	4	46	538	0.91527	1634;3779;4621;9590
regulation of multicellular organismal process	GO Biological Process	Homo sapiens	76	4	45	538	0.90605	2053;3952;6422;8190
macromolecule biosynthetic process	GO Biological Process	Homo sapiens	76	4	45	538	0.90605	114905;117248;1634;5997
phosphorylation	GO Biological Process	Homo sapiens	76	4	43	538	0.884981	1160;1634;285313;7450
MAPKKK cascade	GO Biological Process	Homo sapiens	76	4	40	538	0.84593	114905;3952;54674;5997
sensory perception	GO Biological Process	Homo sapiens	76	4	40	538	0.84593	4653;56477;5950;6366
Transferase	Panther Molecular Function	Homo sapiens	80	4	38	605	0.767131	117248;55268;56895;57104
calcium ion binding	GO Molecular Function	Homo sapiens	73	4	37	523	0.788513	22915;4239;7123;9104
secretion	GO Biological Process	Homo sapiens	76	4	35	538	0.757302	3779;3913;3952;55214
substrate-specific transporter activity	GO Molecular Function	Homo sapiens	73	4	34	523	0.726556	2823;3779;477;9104
pattern binding	GO Molecular Function	Homo sapiens	73	4	33	523	0.70322	10894;3909;6422;7148
polysaccharide binding	GO Molecular Function	Homo sapiens	73	4	32	523	0.678529	10894;3909;6422;7148
glycosaminoglycan binding	GO Molecular Function	Homo sapiens	73	4	32	523	0.678529	10894;3909;6422;7148
oxidoreductase activity	GO Molecular Function	Homo sapiens	73	4	32	523	0.678529	1036;2327;55214;8424
cytokine activity	GO Molecular Function	Homo sapiens	73	4	32	523	0.678529	2662;27190;56477;6366
Golgi apparatus	GO Cellular Component	Homo sapiens	73	4	32	510	0.699304	117248;55214;5997;762
Protease	Panther Molecular Function	Homo sapiens	80	4	31	605	0.6058	290;29122;4311;8532
second-messenger-mediated signaling	GO Biological Process	Homo sapiens	76	4	31	538	0.662332	1634;2353;5997;6366
Miscellaneous function	Panther Molecular Function	Homo sapiens	80	4	29	605	0.549449	2823;3866;3872;947
hydrolase activity, acting on acid anhydrides, in phosphorus-containing anhydrides	GO Molecular Function	Homo sapiens	73	4	29	523	0.596519	10351;23460;4621;477
hydrolase activity, acting on acid anhydrides	GO Molecular Function	Homo sapiens	73	4	29	523	0.596519	10351;23460;4621;477
pyrophosphatase activity	GO Molecular Function	Homo sapiens	73	4	29	523	0.596519	10351;23460;4621;477
cellular metal ion homeostasis	GO Biological Process	Homo sapiens	76	4	29	538	0.60665	1634;2053;56477;9104
metal ion homeostasis	GO Biological Process	Homo sapiens	76	4	29	538	0.60665	1634;2053;56477;9104
cellular calcium ion homeostasis	GO Biological Process	Homo sapiens	76	4	29	538	0.60665	1634;2053;56477;9104
di-, tri-valent inorganic cation homeostasis	GO Biological Process	Homo sapiens	76	4	29	538	0.60665	1634;2053;56477;9104
cellular di-, tri-valent inorganic cation homeostasis	GO Biological Process	Homo sapiens	76	4	29	538	0.60665	1634;2053;56477;9104
calcium ion homeostasis	GO Biological Process	Homo sapiens	76	4	29	538	0.60665	1634;2053;56477;9104
substrate-specific transmembrane transporter activity	GO Molecular Function	Homo sapiens	73	4	28	523	0.566691	2823;3779;477;9104
nucleoside-triphosphatase activity	GO Molecular Function	Homo sapiens	73	4	28	523	0.566691	10351;23460;4621;477
regulation of cell morphogenesis	GO Biological Process	Homo sapiens	76	4	26	538	0.513926	10435;1634;3909;4653
regulation of anatomical structure morphogenesis	GO Biological Process	Homo sapiens	76	4	26	538	0.513926	10435;1634;3909;4653
regulation of cell shape	GO Biological Process	Homo sapiens	76	4	26	538	0.513926	10435;1634;3909;4653
Oxidoreductase	Panther Molecular Function	Homo sapiens	80	4	25	605	0.426414	1036;2327;55268;8424
Cytokine-cytokine receptor interaction	KEGG Pathways	Homo sapiens	35	4	25	214	0.614461	27190;3952;56477;6366
Other metabolism	Panther Biological Process	Homo sapiens	80	4	24	605	0.394257	2053;2327;761;762
transcription factor binding	GO Molecular Function	Homo sapiens	73	4	24	523	0.437442	2353;3164;4212;80206
Hepatic Fibrosis Hepatic Stellate Cell Activation (1nilk)	Ingenuity Pathways	Homo sapiens	80	4	23	605	0.361886	3952;4621;4629;6366
coagulation	GO Biological Process	Homo sapiens	76	4	23	538	0.412904	22915;6095;7035;7450
Neurogenesis	Panther Biological Process	Homo sapiens	80	4	22	605	0.329509	2018;3204;7148;79776
ectoderm development	GO Biological Process	Homo sapiens	76	4	22	538	0.378201	1294;3866;3872;3909
extracellular structure organization and biogenesis	GO Biological Process	Homo sapiens	76	4	22	538	0.378201	1294;1634;4653;7148
bone remodeling	GO Biological Process	Homo sapiens	76	4	22	538	0.378201	3952;64102;6422;7123
epidermis development	GO Biological Process	Homo sapiens	76	4	20	538	0.308686	1294;3866;3872;3909
extracellular matrix organization and biogenesis	GO Biological Process	Homo sapiens	76	4	20	538	0.308686	1294;1634;4653;7148
ion transmembrane transporter activity	GO Molecular Function	Homo sapiens	73	4	19	523	0.266794	2823;3779;477;9104
cation transport	GO Biological Process	Homo sapiens	76	4	19	538	0.274444	2823;3779;477;9104
protein processing	GO Biological Process	Homo sapiens	76	4	16	538	0.177636	290;4311;55214;7122
blood circulation	GO Biological Process	Homo sapiens	80	4	15	605	0.123692	2053;3952;4311;477
circulatory system process	GO Biological Process	Homo sapiens	80	4	15	605	0.123692	2053;3952;4311;477
muscle system process	GO Biological Process	Homo sapiens	80	4	15	605	0.123692	1160;3779;4621;4629
neurogenesis	GO Biological Process	Homo sapiens	76	4	15	538	0.14847	285313;4212;51299;6366
muscle contraction	GO Biological Process	Homo sapiens	76	4	15	538	0.14847	1160;3779;4621;4629
negative regulation of signal transduction	GO Biological Process	Homo sapiens	76	4	15	538	0.14847	11197;1634;5493;5997
Actin binding cytoskeletal protein	Panther Molecular Function	Homo sapiens	80	4	14	605	0.100465	4621;4629;7111;80206
ATPase activity	GO Molecular Function	Homo sapiens	73	4	14	523	0.117214	10351;23460;4621;477
sensory organ development	GO Biological Process	Homo sapiens	76	4	13	538	0.0967656	11197;4653;6422;7148
Coenzyme and prosthetic group metabolism	Panther Biological Process	Homo sapiens	80	4	12	605	0.061038	55268;56997;5950;8424
cation transmembrane transporter activity	GO Molecular Function	Homo sapiens	73	4	12	523	0.0719939	2823;3779;477;9104
Wnt receptor signaling pathway	GO Biological Process	Homo sapiens	76	4	12	538	0.0747937	11197;2719;5997;6422
Muscle development	Panther Biological Process	Homo sapiens	80	4	10	605	0.0318773	132884;4621;4629;64102
ATPase activity, coupled	GO Molecular Function	Homo sapiens	73	4	10	523	0.0380187	10351;23460;4621;477
basement membrane	GO Cellular Component	Homo sapiens	73	4	10	510	0.041309	1294;3909;3913;7148
Homeodomain-like	InterPro Domains	Homo sapiens	75	4	9	548	0.0238389	2018;3204;4212;79776
Homeobox	InterPro Domains	Homo sapiens	75	4	8	548	0.0147631	2018;3204;4212;79776
Prefoldin	InterPro Domains	Homo sapiens	75	4	7	548	0.00823197	3866;3872;4621;4629
structural constituent of cytoskeleton	GO Molecular Function	Homo sapiens	73	4	5	523	0.00157809	3866;3872;4653;5493
behavior	GO Biological Process	Homo sapiens	76	3	52	538	0.987005	3952;56477;6366
cell activation	GO Biological Process	Homo sapiens	76	3	50	538	0.983152	2205;56477;7450
response to bacterium	GO Biological Process	Homo sapiens	76	3	44	538	0.964166	56477;6366;7122
negative regulation of programmed cell death	GO Biological Process	Homo sapiens	76	3	43	538	0.959517	6366;6422;8190
immune system development	GO Biological Process	Homo sapiens	76	3	43	538	0.959517	2353;3204;894
negative regulation of apoptosis	GO Biological Process	Homo sapiens	76	3	43	538	0.959517	6366;6422;8190
hemopoietic or lymphoid organ development	GO Biological Process	Homo sapiens	76	3	41	538	0.948509	2353;3204;894
hemopoiesis	GO Biological Process	Homo sapiens	76	3	41	538	0.948509	2353;3204;894
Select regulatory molecule	Panther Molecular Function	Homo sapiens	80	3	40	605	0.920545	5997;7035;894
nitrogen compound metabolic process	GO Biological Process	Homo sapiens	76	3	38	538	0.926817	1036;1160;8424
positive regulation of metabolic process	GO Biological Process	Homo sapiens	76	3	37	538	0.917931	1634;2353;8190
Ligand-mediated signaling	Panther Biological Process	Homo sapiens	80	3	36	605	0.879691	27190;6366;6422
regulation of cell size	GO Biological Process	Homo sapiens	76	3	36	538	0.908092	3164;80206;9590
cell growth	GO Biological Process	Homo sapiens	76	3	36	538	0.908092	3164;80206;9590
membrane fraction	GO Cellular Component	Homo sapiens	73	3	34	510	0.891365	10894;2327;762
Cell proliferation and differentiation	Panther Biological Process	Homo sapiens	80	3	33	605	0.838003	2353;4212;894
peptidase activity	GO Molecular Function	Homo sapiens	73	3	33	523	0.866572	290;4311;8532
positive regulation of cellular metabolic process	GO Biological Process	Homo sapiens	76	3	33	538	0.872026	1634;2353;8190
intracellular transport	GO Biological Process	Homo sapiens	76	3	32	538	0.857532	1634;4621;9590
amine metabolic process	GO Biological Process	Homo sapiens	76	3	31	538	0.841652	1036;1160;8424
endoplasmic reticulum	Cellular Localization	Homo sapiens	80	3	29	605	0.764053	2327;4653;55214
Cell cycle	Panther Biological Process	Homo sapiens	80	3	27	605	0.718063	2353;4621;894
regulation of growth	GO Biological Process	Homo sapiens	76	3	27	538	0.762546	3164;3952;9590
myeloid cell differentiation	GO Biological Process	Homo sapiens	76	3	27	538	0.762546	2353;3204;894
Hydrolase	Panther Molecular Function	Homo sapiens	80	3	26	605	0.692651	2053;477;57104
growth factor activity	GO Molecular Function	Homo sapiens	73	3	26	523	0.730654	2662;7450;8190
amino acid and derivative metabolic process	GO Biological Process	Homo sapiens	76	3	25	538	0.712569	1036;1160;8424
monocarboxylic acid metabolic process	GO Biological Process	Homo sapiens	76	3	25	538	0.712569	114905;3952;8424
golgi apparatus	Cellular Localization	Homo sapiens	80	3	24	605	0.636893	10894;117248;55214
Cytokine and chemokine mediated signaling pathway	Panther Biological Process	Homo sapiens	80	3	24	605	0.636893	27190;3952;6366
Immunoglobulin-like	InterPro Domains	Homo sapiens	75	3	24	548	0.662164	2205;285313;54674
Immunoglobulin subtype	InterPro Domains	Homo sapiens	75	3	24	548	0.662164	2205;285313;54674
phosphotransferase activity, alcohol group as acceptor	GO Molecular Function	Homo sapiens	73	3	24	523	0.676457	11197;285313;56997
lipid binding	GO Molecular Function	Homo sapiens	73	3	24	523	0.676457	2719;51299;5493
response to hypoxia	GO Biological Process	Homo sapiens	76	3	24	538	0.684777	3909;51299;6095
regulation of body fluid levels	GO Biological Process	Homo sapiens	80	3	22	605	0.574649	22915;7035;7450
protein homodimerization activity	GO Molecular Function	Homo sapiens	73	3	22	523	0.61486	2053;55214;9590
transcription activator activity	GO Molecular Function	Homo sapiens	73	3	22	523	0.61486	2353;6095;80206
hemostasis	GO Biological Process	Homo sapiens	76	3	22	538	0.623495	22915;7035;7450
muscle development	GO Biological Process	Homo sapiens	76	3	22	538	0.623495	3679;4621;4629
enzyme activator activity	GO Molecular Function	Homo sapiens	73	3	21	523	0.581341	10435;22899;5997
electron carrier activity	GO Molecular Function	Homo sapiens	73	3	21	523	0.581341	1036;2327;8424
blood coagulation	GO Biological Process	Homo sapiens	76	3	21	538	0.590046	22915;7035;7450
regulation of angiogenesis	GO Biological Process	Homo sapiens	76	3	21	538	0.590046	1634;3164;64102
Transporter	Panther Molecular Function	Homo sapiens	80	3	20	605	0.506383	10351;23460;477
transcription cofactor activity	GO Molecular Function	Homo sapiens	73	3	20	523	0.5461	2353;4212;80206
metallopeptidase activity	GO Molecular Function	Homo sapiens	73	3	19	523	0.509255	290;4311;8532
protein kinase activity	GO Molecular Function	Homo sapiens	73	3	19	523	0.509255	11197;285313;56997
enzyme inhibitor activity	GO Molecular Function	Homo sapiens	73	3	19	523	0.509255	1294;5997;7035
carbohydrate metabolic process	GO Biological Process	Homo sapiens	76	3	19	538	0.517889	114905;5997;64102
anion transport	GO Biological Process	Homo sapiens	76	3	18	538	0.47945	114905;1294;762
cell junction	GO Cellular Component	Homo sapiens	73	3	18	510	0.488991	5493;7111;7122
Acute Phase Response Signaling (1nilf)	Ingenuity Pathways	Homo sapiens	80	3	17	605	0.395031	2353;5950;7450
Oncogenesis	Panther Biological Process	Homo sapiens	80	3	17	605	0.395031	2353;4212;4311
EGF-like, type 3	InterPro Domains	Homo sapiens	75	3	17	548	0.418024	11197;22915;7148
transcription repressor activity	GO Molecular Function	Homo sapiens	73	3	17	523	0.431466	3204;4212;79776
hormone metabolic process	GO Biological Process	Homo sapiens	76	3	17	538	0.439703	290;4311;55214
Metalloprotease	Panther Molecular Function	Homo sapiens	80	3	16	605	0.356396	290;4311;8532
mitochondrion	Cellular Localization	Homo sapiens	80	3	16	605	0.356396	1160;5493;56997
inorganic anion transport	GO Biological Process	Homo sapiens	76	3	16	538	0.398916	114905;1294;762
Immunoglobulin subtype 2	InterPro Domains	Homo sapiens	75	3	15	548	0.337907	2205;285313;54674
active transmembrane transporter activity	GO Molecular Function	Homo sapiens	73	3	15	523	0.349944	10351;23460;477
electron transport	GO Biological Process	Homo sapiens	76	3	15	538	0.357426	2327;56997;84870
generation of a signal involved in cell-cell signaling	GO Biological Process	Homo sapiens	76	3	15	538	0.357426	3779;3952;55214
cellular carbohydrate metabolic process	GO Biological Process	Homo sapiens	76	3	15	538	0.357426	114905;5997;64102
metal ion transport	GO Biological Process	Homo sapiens	76	3	15	538	0.357426	3779;477;9104
Cytoskeleton remodeling	GeneGo Pathways	Homo sapiens	80	3	14	605	0.278744	3679;4621;4629
Lyase	Panther Molecular Function	Homo sapiens	80	3	14	605	0.278744	55268;761;762
EGF-like	InterPro Domains	Homo sapiens	75	3	14	548	0.297529	11197;22915;7148
generation of neurons	GO Biological Process	Homo sapiens	76	3	14	538	0.315635	285313;4212;51299
positive regulation of signal transduction	GO Biological Process	Homo sapiens	76	3	14	538	0.315635	1634;2719;6366
neuron differentiation	GO Biological Process	Homo sapiens	76	3	14	538	0.315635	285313;4212;51299
substrate-bound cell migration	GO Biological Process	Homo sapiens	76	3	14	538	0.315635	3909;3913;8190
intercellular junction	GO Cellular Component	Homo sapiens	73	3	14	510	0.32335	5493;7111;7122
actin cytoskeleton	GO Cellular Component	Homo sapiens	73	3	14	510	0.32335	4621;4629;7111
integrin binding	GO Molecular Function	Homo sapiens	73	3	13	523	0.267639	3909;4239;7450
GTPase regulator activity	GO Molecular Function	Homo sapiens	73	3	13	523	0.267639	10435;22899;5997
Leucine-rich repeat	InterPro Domains	Homo sapiens	75	3	12	548	0.218413	1634;285313;54674
phospholipid binding	GO Molecular Function	Homo sapiens	73	3	12	523	0.227403	2719;51299;5493
Skeletal development	Panther Biological Process	Homo sapiens	80	3	11	605	0.167797	1634;2353;7123
GTPase activator activity	GO Molecular Function	Homo sapiens	73	3	11	523	0.188551	10435;22899;5997
RNA polymerase II transcription factor activity	GO Molecular Function	Homo sapiens	73	3	11	523	0.188551	2353;4212;79776
amino acid derivative metabolic process	GO Biological Process	Homo sapiens	76	3	11	538	0.193532	1036;1160;8424
chordate embryonic development	GO Biological Process	Homo sapiens	76	3	11	538	0.193532	11197;2719;6422
embryonic development ending in birth or egg hatching	GO Biological Process	Homo sapiens	76	3	11	538	0.193532	11197;2719;6422
calcium-mediated signaling	GO Biological Process	Homo sapiens	76	3	11	538	0.193532	1634;2353;6366
extrinsic to membrane	GO Cellular Component	Homo sapiens	73	3	11	510	0.198978	5997;762;9590
Hematopoietic cell lineage	KEGG Pathways	Homo sapiens	35	3	11	214	0.260447	290;4311;947
Acyltransferase	Panther Molecular Function	Homo sapiens	80	3	10	605	0.134344	55268;56895;57104
Leucine-rich repeat, typical subtype	InterPro Domains	Homo sapiens	75	3	10	548	0.145186	1634;285313;54674
lyase activity	GO Molecular Function	Homo sapiens	73	3	10	523	0.151728	55268;761;762
Wnt signaling pathway	KEGG Pathways	Homo sapiens	35	3	10	214	0.21257	11197;6422;894
regulation of blood pressure	GO Biological Process	Homo sapiens	80	3	9	605	0.103604	2053;3952;477
Extracellular matrix protein-mediated signaling	Panther Biological Process	Homo sapiens	80	3	9	605	0.103604	3909;3913;7148
calmodulin binding	GO Molecular Function	Homo sapiens	73	3	9	523	0.117615	4621;4629;5997
extrinsic to plasma membrane	GO Cellular Component	Homo sapiens	73	3	9	510	0.124763	5997;762;9590
Muscle contraction	Panther Biological Process	Homo sapiens	80	3	8	605	0.076148	1160;3779;4621
Leucine-rich repeat, cysteine-rich flanking region, N-terminal	InterPro Domains	Homo sapiens	75	3	8	548	0.0828316	1634;285313;54674
oxidoreductase activity, acting on paired donors, with incorporation or reduction of molecular oxygen	GO Molecular Function	Homo sapiens	73	3	8	523	0.0869001	2327;55214;8424
cellular morphogenesis during differentiation	GO Biological Process	Homo sapiens	76	3	8	538	0.0895579	285313;290;4653
negative regulation of cell migration	GO Biological Process	Homo sapiens	76	3	8	538	0.0895579	10435;3909;4653
one-carbon compound metabolic process	GO Biological Process	Homo sapiens	76	3	8	538	0.0895579	2353;761;762
negative regulation of locomotion	GO Biological Process	Homo sapiens	76	3	8	538	0.0895579	10435;3909;4653
negative regulation of cell motility	GO Biological Process	Homo sapiens	76	3	8	538	0.0895579	10435;3909;4653
Tight junction	KEGG Pathways	Homo sapiens	35	3	8	214	0.125273	4621;4629;7122
Oxygenase	Panther Molecular Function	Homo sapiens	80	3	7	605	0.0525067	1036;2327;8424
Fibronectin, type III	InterPro Domains	Homo sapiens	75	3	7	548	0.0573059	1294;54674;7148
metal ion transmembrane transporter activity	GO Molecular Function	Homo sapiens	73	3	7	523	0.06024	2823;3779;9104
iron ion binding	GO Molecular Function	Homo sapiens	73	3	7	523	0.06024	1036;8424;84870
collagen fibril organization	GO Biological Process	Homo sapiens	76	3	7	538	0.0621702	1294;1634;7148
protein oligomerization	GO Biological Process	Homo sapiens	76	3	7	538	0.0621702	1634;3872;5493
oxidoreductase activity, acting on single donors with incorporation of molecular oxygen	GO Molecular Function	Homo sapiens	73	3	6	523	0.0382083	1036;55214;8424
dioxygenase activity	GO Molecular Function	Homo sapiens	73	3	6	523	0.0382083	1036;55214;8424
carbon-oxygen lyase activity	GO Molecular Function	Homo sapiens	73	3	6	523	0.0382083	55268;761;762
oxidoreductase activity, acting on single donors with incorporation of molecular oxygen, incorporation of two atoms of oxygen	GO Molecular Function	Homo sapiens	73	3	6	523	0.0382083	1036;55214;8424
extracellular matrix binding	GO Molecular Function	Homo sapiens	73	3	6	523	0.0382083	3679;3909;3913
hydro-lyase activity	GO Molecular Function	Homo sapiens	73	3	6	523	0.0382083	55268;761;762
primary active transmembrane transporter activity	GO Molecular Function	Homo sapiens	73	3	6	523	0.0382083	10351;23460;477
P-P-bond-hydrolysis-driven transmembrane transporter activity	GO Molecular Function	Homo sapiens	73	3	6	523	0.0382083	10351;23460;477
peptide hormone processing	GO Biological Process	Homo sapiens	76	3	6	538	0.0394895	290;4311;55214
regulation of Wnt receptor signaling pathway	GO Biological Process	Homo sapiens	76	3	6	538	0.0394895	11197;2719;6422
Homeobox transcription factor	Panther Molecular Function	Homo sapiens	80	3	5	605	0.0182967	2018;3204;4212
hydrolase activity, acting on acid anhydrides, catalyzing transmembrane movement of substances	GO Molecular Function	Homo sapiens	73	3	5	523	0.0212204	10351;23460;477
ATPase activity, coupled to movement of substances	GO Molecular Function	Homo sapiens	73	3	5	523	0.0212204	10351;23460;477
ATPase activity, coupled to transmembrane movement of substances	GO Molecular Function	Homo sapiens	73	3	5	523	0.0212204	10351;23460;477
embryonic morphogenesis	GO Biological Process	Homo sapiens	76	3	5	538	0.0219643	11197;1294;6422
intermediate filament cytoskeleton	GO Cellular Component	Homo sapiens	73	3	4	510	0.0101472	3866;3872;5493
protein heterooligomerization	GO Biological Process	Homo sapiens	76	3	3	538	0.00272386	1634;3872;5493
intermediate filament	GO Cellular Component	Homo sapiens	73	3	3	510	0.00282984	3866;3872;5493
reproduction	GO Biological Process	Homo sapiens	76	2	47	538	0.994753	3952;762
leukocyte activation	GO Biological Process	Homo sapiens	76	2	46	538	0.993926	2205;56477
macromolecule localization	GO Biological Process	Homo sapiens	76	2	45	538	0.992974	1634;9590
protein localization	GO Biological Process	Homo sapiens	76	2	45	538	0.992974	1634;9590
cytosol	GO Cellular Component	Homo sapiens	73	2	45	510	0.993664	1036;2053
vesicle-mediated transport	GO Biological Process	Homo sapiens	76	2	44	538	0.991878	1634;4653
locomotory behavior	GO Biological Process	Homo sapiens	76	2	41	538	0.987512	56477;6366
establishment of protein localization	GO Biological Process	Homo sapiens	76	2	40	538	0.985609	1634;9590
taxis	GO Biological Process	Homo sapiens	76	2	39	538	0.98343	56477;6366
chemotaxis	GO Biological Process	Homo sapiens	76	2	39	538	0.98343	56477;6366
regulation of protein kinase activity	GO Biological Process	Homo sapiens	76	2	38	538	0.980938	3952;894
regulation of kinase activity	GO Biological Process	Homo sapiens	76	2	38	538	0.980938	3952;894
regulation of transferase activity	GO Biological Process	Homo sapiens	76	2	38	538	0.980938	3952;894
Intracellular signaling cascade	Panther Biological Process	Homo sapiens	80	2	37	605	0.968871	27190;9104
enzyme binding	GO Molecular Function	Homo sapiens	73	2	34	523	0.965084	80206;9590
anti-apoptosis	GO Biological Process	Homo sapiens	76	2	33	538	0.962101	6366;6422
catabolic process	GO Biological Process	Homo sapiens	76	2	32	538	0.956642	1036;2053
protein transport	GO Biological Process	Homo sapiens	76	2	32	538	0.956642	1634;9590
protein amino acid phosphorylation	GO Biological Process	Homo sapiens	76	2	31	538	0.950448	1634;285313
hydrolase activity, acting on ester bonds	GO Molecular Function	Homo sapiens	73	2	29	523	0.932543	2053;57104
lipid biosynthetic process	GO Biological Process	Homo sapiens	76	2	29	538	0.935487	3952;56895
leukocyte migration	GO Biological Process	Homo sapiens	76	2	28	538	0.926514	56477;6366
regulation of cell growth	GO Biological Process	Homo sapiens	76	2	26	538	0.904997	3164;9590
leukocyte chemotaxis	GO Biological Process	Homo sapiens	76	2	26	538	0.904997	56477;6366
heparin binding	GO Molecular Function	Homo sapiens	73	2	25	523	0.888081	3909;6422
intracellular protein transport	GO Biological Process	Homo sapiens	76	2	25	538	0.892188	1634;9590
soluble fraction	GO Cellular Component	Homo sapiens	73	2	25	510	0.897086	2053;4653
endoplasmic reticulum	GO Cellular Component	Homo sapiens	73	2	25	510	0.897086	2327;55214
mitotic cell cycle	GO Biological Process	Homo sapiens	76	2	24	538	0.877819	8190;894
cytosolic calcium ion homeostasis	GO Biological Process	Homo sapiens	76	2	24	538	0.877819	1634;56477
elevation of cytosolic calcium ion concentration	GO Biological Process	Homo sapiens	76	2	24	538	0.877819	1634;56477
cell cycle phase	GO Biological Process	Homo sapiens	76	2	24	538	0.877819	8190;894
positive regulation of cell motility	GO Biological Process	Homo sapiens	76	2	22	538	0.843763	56477;8190
positive regulation of locomotion	GO Biological Process	Homo sapiens	76	2	22	538	0.843763	56477;8190
cellular catabolic process	GO Biological Process	Homo sapiens	76	2	22	538	0.843763	1036;2053
positive regulation of cell migration	GO Biological Process	Homo sapiens	76	2	21	538	0.823738	56477;8190
response to radiation	GO Biological Process	Homo sapiens	76	2	20	538	0.801482	56997;8190
fatty acid metabolic process	GO Biological Process	Homo sapiens	76	2	20	538	0.801482	114905;3952
granule or vesicle	Cellular Localization	Homo sapiens	80	2	19	605	0.741539	10894;7450
Defense/immunity protein	Panther Molecular Function	Homo sapiens	80	2	18	605	0.712985	114905;2205
Other signaling molecule	Panther Molecular Function	Homo sapiens	80	2	18	605	0.712985	11197;6422
regulation of cell differentiation	GO Biological Process	Homo sapiens	76	2	18	538	0.749559	3204;6422
positive regulation of multicellular organismal process	GO Biological Process	Homo sapiens	76	2	18	538	0.749559	2053;6422
response to oxidative stress	GO Biological Process	Homo sapiens	76	2	17	538	0.719547	2353;5997
TGF, WNT and cytoskeletal remodeling	GeneGo Pathways	Homo sapiens	80	2	16	605	0.648137	11197;3679
chemokine receptor binding	GO Molecular Function	Homo sapiens	73	2	16	523	0.67989	56477;6366
magnesium ion binding	GO Molecular Function	Homo sapiens	73	2	16	523	0.67989	2327;477
regulation of phosphorus metabolic process	GO Biological Process	Homo sapiens	76	2	16	538	0.686624	1634;7450
protein targeting	GO Biological Process	Homo sapiens	76	2	16	538	0.686624	1634;9590
cell division	GO Biological Process	Homo sapiens	76	2	16	538	0.686624	3866;894
I-kappaB kinase/NF-kappaB cascade	GO Biological Process	Homo sapiens	76	2	16	538	0.686624	56477;6366
regulation of phosphorylation	GO Biological Process	Homo sapiens	76	2	16	538	0.686624	1634;7450
regulation of phosphate metabolic process	GO Biological Process	Homo sapiens	76	2	16	538	0.686624	1634;7450
positive regulation of nucleobase, nucleoside, nucleotide and nucleic acid metabolic process	GO Biological Process	Homo sapiens	76	2	15	538	0.650661	2353;8190
regulation of bone remodeling	GO Biological Process	Homo sapiens	76	2	15	538	0.650661	3952;6422
Cell cycle control	Panther Biological Process	Homo sapiens	80	2	14	605	0.572448	2353;894
protease inhibitor activity	GO Molecular Function	Homo sapiens	73	2	14	523	0.604602	1294;7035
chemokine activity	GO Molecular Function	Homo sapiens	73	2	14	523	0.604602	56477;6366
biomineral formation	GO Biological Process	Homo sapiens	76	2	14	538	0.611563	3952;7123
positive regulation of transcription	GO Biological Process	Homo sapiens	76	2	14	538	0.611563	2353;8190
ossification	GO Biological Process	Homo sapiens	76	2	14	538	0.611563	3952;7123
transmission of nerve impulse	GO Biological Process	Homo sapiens	76	2	14	538	0.611563	3779;3913
hormone secretion	GO Biological Process	Homo sapiens	76	2	14	538	0.611563	3952;55214
cell projection	GO Cellular Component	Homo sapiens	73	2	14	510	0.619493	4653;5493
synaptic transmission	GO Biological Process	Homo sapiens	76	2	13	538	0.569287	3779;3913
sexual reproduction	GO Biological Process	Homo sapiens	76	2	13	538	0.569287	3952;762
Complement and coagulation cascades	KEGG Pathways	Homo sapiens	35	2	13	214	0.66081	7035;7450
Aryl Hydrocarbon Receptor Signaling (1jz9z)	Ingenuity Pathways	Homo sapiens	80	2	12	605	0.485883	2353;894
Carbohydrate metabolism	Panther Biological Process	Homo sapiens	80	2	12	605	0.485883	117248;55268
receptor signaling protein activity	GO Molecular Function	Homo sapiens	73	2	12	523	0.516989	2205;5997
bacterial binding	GO Molecular Function	Homo sapiens	73	2	12	523	0.516989	56477;6366
transferase activity, transferring acyl groups	GO Molecular Function	Homo sapiens	73	2	12	523	0.516989	56895;57104
growth factor binding	GO Molecular Function	Homo sapiens	73	2	12	523	0.516989	1634;2719
endopeptidase inhibitor activity	GO Molecular Function	Homo sapiens	73	2	12	523	0.516989	1294;7035
integrin-mediated signaling pathway	GO Biological Process	Homo sapiens	76	2	12	538	0.523861	3679;3909
visual perception	GO Biological Process	Homo sapiens	76	2	12	538	0.523861	4653;5950
sensory perception of light stimulus	GO Biological Process	Homo sapiens	76	2	12	538	0.523861	4653;5950
MAPK signaling pathway	KEGG Pathways	Homo sapiens	35	2	12	214	0.614458	2353;3164
Cell adhesion molecules (CAMs)	KEGG Pathways	Homo sapiens	35	2	12	214	0.614458	7122;947
Wnt -catenin Signaling (cim)	Ingenuity Pathways	Homo sapiens	80	2	11	605	0.4388	11197;6422
3D-structure, Direct protein sequencing, Glycoprot	SwissProt Keywords	Homo sapiens	80	2	11	605	0.4388	2205;7123
Ion transport	Panther Biological Process	Homo sapiens	80	2	11	605	0.4388	3779;477
Immunoglobulin I-set	InterPro Domains	Homo sapiens	75	2	11	548	0.457733	285313;54674
lipoprotein binding	GO Molecular Function	Homo sapiens	73	2	11	523	0.468725	56477;6366
small GTPase regulator activity	GO Molecular Function	Homo sapiens	73	2	11	523	0.468725	10435;22899
interphase	GO Biological Process	Homo sapiens	76	2	11	538	0.475403	8190;894
carbohydrate biosynthetic process	GO Biological Process	Homo sapiens	76	2	11	538	0.475403	114905;5997
response to light stimulus	GO Biological Process	Homo sapiens	76	2	11	538	0.475403	56997;8190
interphase of mitotic cell cycle	GO Biological Process	Homo sapiens	76	2	11	538	0.475403	8190;894
striated muscle development	GO Biological Process	Homo sapiens	80	2	10	605	0.389526	3679;4621
Other carbon metabolism	Panther Biological Process	Homo sapiens	80	2	10	605	0.389526	761;762
Collagen triple helix repeat	InterPro Domains	Homo sapiens	75	2	10	548	0.407375	114905;1294
Immunoglobulin	InterPro Domains	Homo sapiens	75	2	10	548	0.407375	2205;285313
channel activity	GO Molecular Function	Homo sapiens	73	2	10	523	0.417784	2823;3779
passive transmembrane transporter activity	GO Molecular Function	Homo sapiens	73	2	10	523	0.417784	2823;3779
monovalent inorganic cation transport	GO Biological Process	Homo sapiens	76	2	10	538	0.424154	3779;477
response to UV	GO Biological Process	Homo sapiens	76	2	10	538	0.424154	56997;8190
phosphate transport	GO Biological Process	Homo sapiens	76	2	10	538	0.424154	114905;1294
Coagulation System (1n71s)	Ingenuity Pathways	Homo sapiens	80	2	9	605	0.33849	7035;7450
Actin Cytoskeleton Signaling (1dez8)	Ingenuity Pathways	Homo sapiens	80	2	9	605	0.33849	4621;4629
Neuronal activities	Panther Biological Process	Homo sapiens	80	2	9	605	0.33849	2823;3779
Mitosis	Panther Biological Process	Homo sapiens	80	2	9	605	0.33849	4621;894
LEUCINE-RICH TRANSMEMBRANE PROTEINS	Panther Families	Homo sapiens	80	2	9	605	0.33849	1634;54674
COLLAGEN ALPHA CHAIN	Panther Families	Homo sapiens	80	2	9	605	0.33849	114905;1294
CCR3 signaling in eosinophils	GeneGo Pathways	Homo sapiens	80	2	9	605	0.33849	4621;4629
skeletal muscle development	GO Biological Process	Homo sapiens	80	2	9	605	0.33849	3679;4621
Thrombospondin, type I	InterPro Domains	Homo sapiens	75	2	9	548	0.354937	55901;84870
CCR chemokine receptor binding	GO Molecular Function	Homo sapiens	73	2	9	523	0.364573	56477;6366
acyltransferase activity	GO Molecular Function	Homo sapiens	73	2	9	523	0.364573	56895;57104
exopeptidase activity	GO Molecular Function	Homo sapiens	73	2	9	523	0.364573	290;8532
low-density lipoprotein binding	GO Molecular Function	Homo sapiens	73	2	9	523	0.364573	56477;6366
transferase activity, transferring groups other than amino-acyl groups	GO Molecular Function	Homo sapiens	73	2	9	523	0.364573	56895;57104
peptide transport	GO Biological Process	Homo sapiens	76	2	9	538	0.370511	3952;55214
negative regulation of angiogenesis	GO Biological Process	Homo sapiens	76	2	9	538	0.370511	1634;64102
in utero embryonic development	GO Biological Process	Homo sapiens	76	2	9	538	0.370511	2719;6422
apical plasma membrane	GO Cellular Component	Homo sapiens	73	2	9	510	0.37714	290;762
apical part of cell	GO Cellular Component	Homo sapiens	73	2	9	510	0.37714	290;762
Jak-STAT signaling pathway	KEGG Pathways	Homo sapiens	35	2	9	214	0.449346	3952;894
Blood clotting	Panther Biological Process	Homo sapiens	80	2	8	605	0.286293	7035;7450
Fatty acid metabolism	Panther Biological Process	Homo sapiens	80	2	8	605	0.286293	55268;57104
Extracellular matrix structural protein	Panther Molecular Function	Homo sapiens	80	2	8	605	0.286293	1294;7123
cytokine binding	GO Molecular Function	Homo sapiens	73	2	8	523	0.309693	1634;2532
serine-type endopeptidase inhibitor activity	GO Molecular Function	Homo sapiens	73	2	8	523	0.309693	1294;7035
protein-tyrosine kinase activity	GO Molecular Function	Homo sapiens	73	2	8	523	0.309693	11197;285313
metalloexopeptidase activity	GO Molecular Function	Homo sapiens	73	2	8	523	0.309693	290;8532
peptide secretion	GO Biological Process	Homo sapiens	76	2	8	538	0.315074	3952;55214
di-, tri-valent inorganic cation transport	GO Biological Process	Homo sapiens	76	2	8	538	0.315074	2823;9104
peptide hormone secretion	GO Biological Process	Homo sapiens	76	2	8	538	0.315074	3952;55214
collagen	GO Cellular Component	Homo sapiens	73	2	8	510	0.321056	114905;1294
Electron transport	Panther Biological Process	Homo sapiens	80	2	7	605	0.233757	2327;56997
Arachidonic Acid Metabolism (1btl8)	Ingenuity Pathways	Homo sapiens	80	2	7	605	0.233757	2053;3913
Cysteine-rich flanking region, C-terminal	InterPro Domains	Homo sapiens	75	2	7	548	0.246476	285313;54674
auxiliary transport protein activity	GO Molecular Function	Homo sapiens	73	2	7	523	0.253995	3779;5997
ion channel activity	GO Molecular Function	Homo sapiens	73	2	7	523	0.253995	2823;3779
channel regulator activity	GO Molecular Function	Homo sapiens	73	2	7	523	0.253995	3779;5997
Gram-negative bacterial binding	GO Molecular Function	Homo sapiens	73	2	7	523	0.253995	56477;6366
inorganic cation transmembrane transporter activity	GO Molecular Function	Homo sapiens	73	2	7	523	0.253995	477;9104
substrate specific channel activity	GO Molecular Function	Homo sapiens	73	2	7	523	0.253995	2823;3779
regulation of G-protein coupled receptor protein signaling pathway	GO Biological Process	Homo sapiens	76	2	7	538	0.258695	5493;5997
response to extracellular stimulus	GO Biological Process	Homo sapiens	76	2	7	538	0.258695	3952;5950
vitamin metabolic process	GO Biological Process	Homo sapiens	76	2	7	538	0.258695	5950;8424
sarcomere	GO Cellular Component	Homo sapiens	73	2	7	510	0.263899	4621;4629
myofibril	GO Cellular Component	Homo sapiens	73	2	7	510	0.263899	4621;4629
contractile fiber	GO Cellular Component	Homo sapiens	73	2	7	510	0.263899	4621;4629
apicolateral plasma membrane	GO Cellular Component	Homo sapiens	73	2	7	510	0.263899	5493;7122
apical junction complex	GO Cellular Component	Homo sapiens	73	2	7	510	0.263899	5493;7122
contractile fiber part	GO Cellular Component	Homo sapiens	73	2	7	510	0.263899	4621;4629
Small cell lung cancer	KEGG Pathways	Homo sapiens	35	2	7	214	0.321294	3909;3913
Ion channel	Panther Molecular Function	Homo sapiens	80	2	6	605	0.181971	3779;477
cAMP-mediated Signaling (ciy)	Ingenuity Pathways	Homo sapiens	80	2	6	605	0.181971	5997;9590
Glycerophospholipid Metabolism (18opl)	Ingenuity Pathways	Homo sapiens	80	2	6	605	0.181971	3913;56895
Haloacid dehalogenase-like hydrolase	InterPro Domains	Homo sapiens	75	2	6	548	0.192427	2053;477
von Willebrand factor, type A	InterPro Domains	Homo sapiens	75	2	6	548	0.192427	1294;7450
phosphoinositide binding	GO Molecular Function	Homo sapiens	73	2	6	523	0.198636	2719;51299
collagen binding	GO Molecular Function	Homo sapiens	73	2	6	523	0.198636	1634;7450
Gram-positive bacterial binding	GO Molecular Function	Homo sapiens	73	2	6	523	0.198636	56477;6366
intracellular receptor-mediated signaling pathway	GO Biological Process	Homo sapiens	76	2	6	538	0.202545	3164;6095
basal lamina	GO Cellular Component	Homo sapiens	73	2	6	510	0.206855	3909;3913
Calcium Signaling (xy6j)	Ingenuity Pathways	Homo sapiens	80	2	5	605	0.132355	4621;4629
Dehydratase	Panther Molecular Function	Homo sapiens	80	2	5	605	0.132355	761;762
Nitrogen Metabolism (ds5)	Ingenuity Pathways	Homo sapiens	80	2	5	605	0.132355	761;762
p53 Signaling (1jzjy)	Ingenuity Pathways	Homo sapiens	80	2	5	605	0.132355	56997;894
Structural protein	Panther Molecular Function	Homo sapiens	80	2	5	605	0.132355	3866;3872
CARBONIC ANHYDRASE	Panther Families	Homo sapiens	80	2	5	605	0.132355	761;762
Cation transport	Panther Biological Process	Homo sapiens	80	2	5	605	0.132355	3779;477
Carbonic anhydrase, eukaryotic	InterPro Domains	Homo sapiens	75	2	5	548	0.140376	761;762
AAA+ ATPase, core	InterPro Domains	Homo sapiens	75	2	5	548	0.140376	10351;23460
Four-helical cytokine-like, core	InterPro Domains	Homo sapiens	75	2	5	548	0.140376	3952;5493
EGF, extracellular	InterPro Domains	Homo sapiens	75	2	5	548	0.140376	11197;7148
Growth factor, receptor	InterPro Domains	Homo sapiens	75	2	5	548	0.140376	11197;84870
carbonate dehydratase activity	GO Molecular Function	Homo sapiens	73	2	5	523	0.14516	761;762
motor activity	GO Molecular Function	Homo sapiens	73	2	5	523	0.14516	4621;4629
response to nutrient levels	GO Biological Process	Homo sapiens	76	2	5	538	0.148193	3952;5950
striated muscle contraction	GO Biological Process	Homo sapiens	76	2	5	538	0.148193	4621;4629
potassium ion transport	GO Biological Process	Homo sapiens	76	2	5	538	0.148193	3779;477
myosin complex	GO Cellular Component	Homo sapiens	73	2	5	510	0.151524	4621;4629
Nitrogen metabolism	KEGG Pathways	Homo sapiens	35	2	5	214	0.188673	761;762
Lipid and fatty acid transport	Panther Biological Process	Homo sapiens	80	2	4	605	0.086732	10351;23460
Developmental protein, DNA-binding, Homeobox, Nucl	SwissProt Keywords	Homo sapiens	80	2	4	605	0.086732	2018;3204
Actin binding motor protein	Panther Molecular Function	Homo sapiens	80	2	4	605	0.086732	4621;4629
Keratin filaments	GeneGo Pathways	Homo sapiens	80	2	4	605	0.086732	3872;5493
Integrin-mediated cell adhesion	GeneGo Pathways	Homo sapiens	80	2	4	605	0.086732	4621;4629
Role of tetraspanins in the integrin-mediated cell adhesion	GeneGo Pathways	Homo sapiens	80	2	4	605	0.086732	3909;3913
Galactose-binding like	InterPro Domains	Homo sapiens	75	2	4	548	0.0922678	3909;3913
Frizzled CRD region	InterPro Domains	Homo sapiens	75	2	4	548	0.0922678	6422;8532
IQ calmodulin-binding region	InterPro Domains	Homo sapiens	75	2	4	548	0.0922678	4621;4629
O-acyltransferase activity	GO Molecular Function	Homo sapiens	73	2	4	523	0.0955844	56895;57104
acylglycerol O-acyltransferase activity	GO Molecular Function	Homo sapiens	73	2	4	523	0.0955844	56895;57104
specific RNA polymerase II transcription factor activity	GO Molecular Function	Homo sapiens	73	2	4	523	0.0955844	2353;4212
glycerol ether metabolic process	GO Biological Process	Homo sapiens	76	2	4	538	0.0977017	57104;6095
endothelial cell differentiation	GO Biological Process	Homo sapiens	76	2	4	538	0.0977017	290;3164
glycerolipid metabolic process	GO Biological Process	Homo sapiens	76	2	4	538	0.0977017	57104;6095
neutral lipid metabolic process	GO Biological Process	Homo sapiens	76	2	4	538	0.0977017	57104;6095
triacylglycerol metabolic process	GO Biological Process	Homo sapiens	76	2	4	538	0.0977017	57104;6095
response to peptide hormone stimulus	GO Biological Process	Homo sapiens	76	2	4	538	0.0977017	5950;5997
acylglycerol metabolic process	GO Biological Process	Homo sapiens	76	2	4	538	0.0977017	57104;6095
endothelial cell development	GO Biological Process	Homo sapiens	76	2	4	538	0.0977017	290;3164
negative regulation of cell adhesion	GO Biological Process	Homo sapiens	76	2	4	538	0.0977017	1634;4653
regulation of pH	GO Biological Process	Homo sapiens	76	2	4	538	0.0977017	761;762
laminin complex	GO Cellular Component	Homo sapiens	73	2	4	510	0.100017	3909;3913
Renin-angiotensin system	KEGG Pathways	Homo sapiens	35	2	4	214	0.125979	290;4311
HOMEOBOX PROTEIN	Panther Families	Homo sapiens	80	2	3	605	0.0474111	2018;3204
Intermediate filament	Panther Molecular Function	Homo sapiens	80	2	3	605	0.0474111	3866;3872
Extracellular matrix linker protein	Panther Molecular Function	Homo sapiens	80	2	3	605	0.0474111	3909;3913
Vitamin metabolism	Panther Biological Process	Homo sapiens	80	2	3	605	0.0474111	55268;8424
ATP-binding cassette (ABC) transporter	Panther Molecular Function	Homo sapiens	80	2	3	605	0.0474111	10351;23460
FIBRINOGEN AND FIBRONECTIN	Panther Families	Homo sapiens	80	2	3	605	0.0474111	4239;7148
Regulation of G1/S transition (part 2)	GeneGo Pathways	Homo sapiens	80	2	3	605	0.0474111	2353;894
LAMININ	Panther Families	Homo sapiens	80	2	3	605	0.0474111	3909;3913
MYOSIN	Panther Families	Homo sapiens	80	2	3	605	0.0474111	4621;4629
Leptin signaling via JAK/STAT and MAPK cascades	GeneGo Pathways	Homo sapiens	80	2	3	605	0.0474111	2353;3952
Alternative splicing, ATP-binding, Glycoprotein, M	SwissProt Keywords	Homo sapiens	80	2	3	605	0.0474111	10351;23460
Tumour necrosis factor-like	InterPro Domains	Homo sapiens	80	2	3	605	0.0474111	114905;22915
MAG-dependent inhibition of neurite outgrowth	GeneGo Pathways	Homo sapiens	80	2	3	605	0.0474111	4621;4629
ABC transporter related	InterPro Domains	Homo sapiens	75	2	3	548	0.0505943	10351;23460
Myosin head, motor region	InterPro Domains	Homo sapiens	75	2	3	548	0.0505943	4621;4629
EGF-like, laminin	InterPro Domains	Homo sapiens	75	2	3	548	0.0505943	3909;3913
Complement C1q protein	InterPro Domains	Homo sapiens	75	2	3	548	0.0505943	114905;22915
Fibrinogen, alpha/beta/gamma chain, C-terminal globular	InterPro Domains	Homo sapiens	75	2	3	548	0.0505943	4239;7148
adrenergic receptor binding	GO Molecular Function	Homo sapiens	73	2	3	523	0.0525097	5997;9590
oxidoreductase activity, acting on paired donors, with incorporation or reduction of molecular oxygen, 2-oxoglutarate as one donor, and incorporation of one atom each of oxygen into both donors	GO Molecular Function	Homo sapiens	73	2	3	523	0.0525097	55214;8424
cation channel activity	GO Molecular Function	Homo sapiens	73	2	3	523	0.0525097	2823;3779
ligand-dependent nuclear receptor activity	GO Molecular Function	Homo sapiens	73	2	3	523	0.0525097	3164;6095
Wnt-protein binding	GO Molecular Function	Homo sapiens	73	2	3	523	0.0525097	11197;6422
regeneration	GO Biological Process	Homo sapiens	76	2	3	538	0.0537411	1294;6366
tissue regeneration	GO Biological Process	Homo sapiens	76	2	3	538	0.0537411	1294;6366
developmental growth	GO Biological Process	Homo sapiens	76	2	3	538	0.0537411	1294;6366
cellular response to stimulus	GO Biological Process	Homo sapiens	76	2	3	538	0.0537411	3952;5950
negative regulation of G-protein coupled receptor protein signaling pathway	GO Biological Process	Homo sapiens	76	2	3	538	0.0537411	5493;5997
striated muscle thick filament	GO Cellular Component	Homo sapiens	73	2	3	510	0.0550823	4621;4629
myosin II complex	GO Cellular Component	Homo sapiens	73	2	3	510	0.0550823	4621;4629
ATP-binding cassette (ABC) transporter complex	GO Cellular Component	Homo sapiens	73	2	3	510	0.0550823	10351;23460
muscle myosin complex	GO Cellular Component	Homo sapiens	73	2	3	510	0.0550823	4621;4629
myosin filament	GO Cellular Component	Homo sapiens	73	2	3	510	0.0550823	4621;4629
ABC transporters - General	KEGG Pathways	Homo sapiens	35	2	3	214	0.0701928	10351;23460
KERATIN, TYPE I CYTOSKELETAL	Panther Subfamilies	Homo sapiens	80	2	2	605	0.0172952	3866;3872
NUCLEAR HORMONE RECEPTOR	Panther Families	Homo sapiens	80	2	2	605	0.0172952	3164;6095
INTERMEDIATE FILAMENT	Panther Families	Homo sapiens	80	2	2	605	0.0172952	3866;3872
3D-structure, Direct protein sequencing, Disease m	SwissProt Keywords	Homo sapiens	80	2	2	605	0.0172952	5950;762
Regulation of actin cytoskeleton by Rho GTPases	GeneGo Pathways	Homo sapiens	80	2	2	605	0.0172952	4621;4629
Zinc finger, nuclear hormone receptor-type	InterPro Domains	Homo sapiens	80	2	2	605	0.0172952	3164;6095
Vitamin biosynthesis	Panther Biological Process	Homo sapiens	80	2	2	605	0.0172952	55268;8424
Nuclear hormone receptor	Panther Molecular Function	Homo sapiens	80	2	2	605	0.0172952	3164;6095
ATP-BINDING CASSETTE TRANSPORTER SUBFAMILY A (ABCA)	Panther Families	Homo sapiens	80	2	2	605	0.0172952	10351;23460
Myosin tail	InterPro Domains	Homo sapiens	75	2	2	548	0.0185151	4621;4629
Keratin, type I	InterPro Domains	Homo sapiens	75	2	2	548	0.0185151	3866;3872
Intermediate filament protein	InterPro Domains	Homo sapiens	75	2	2	548	0.0185151	3866;3872
Nuclear hormone receptor, ligand-binding	InterPro Domains	Homo sapiens	75	2	2	548	0.0185151	3164;6095
Nuclear hormone receptor, ligand-binding, core	InterPro Domains	Homo sapiens	75	2	2	548	0.0185151	3164;6095
Myosin, N-terminal, SH3-like	InterPro Domains	Homo sapiens	75	2	2	548	0.0185151	4621;4629
Proteinase inhibitor I2, Kunitz metazoa	InterPro Domains	Homo sapiens	75	2	2	548	0.0185151	1294;7035
Laminin, N-terminal	InterPro Domains	Homo sapiens	75	2	2	548	0.0185151	3909;3913
Steroid hormone receptor	InterPro Domains	Homo sapiens	75	2	2	548	0.0185151	3164;6095
steroid hormone receptor activity	GO Molecular Function	Homo sapiens	73	2	2	523	0.0192523	3164;6095
ear development	GO Biological Process	Homo sapiens	76	2	2	538	0.0197296	11197;6422
inner ear morphogenesis	GO Biological Process	Homo sapiens	76	2	2	538	0.0197296	11197;6422
inner ear development	GO Biological Process	Homo sapiens	76	2	2	538	0.0197296	11197;6422
ear morphogenesis	GO Biological Process	Homo sapiens	76	2	2	538	0.0197296	11197;6422
megakaryocyte differentiation	GO Biological Process	Homo sapiens	76	2	2	538	0.0197296	2353;894
positive regulation of catalytic activity	GO Biological Process	Homo sapiens	80	1	44	605	0.998484	3952
reproductive process	GO Biological Process	Homo sapiens	76	1	42	538	0.998738	3952
response to virus	GO Biological Process	Homo sapiens	76	1	40	538	0.998242	3872
regulation of protein metabolic process	GO Biological Process	Homo sapiens	76	1	37	538	0.997117	7123
lymphocyte activation	GO Biological Process	Homo sapiens	76	1	36	538	0.996603	56477
positive regulation of kinase activity	GO Biological Process	Homo sapiens	80	1	34	605	0.993053	3952
positive regulation of protein kinase activity	GO Biological Process	Homo sapiens	76	1	34	538	0.995288	3952
positive regulation of transferase activity	GO Biological Process	Homo sapiens	76	1	34	538	0.995288	3952
negative regulation of metabolic process	GO Biological Process	Homo sapiens	76	1	33	538	0.994453	4212
response to drug	GO Biological Process	Homo sapiens	76	1	31	538	0.992322	2719
membrane organization and biogenesis	GO Biological Process	Homo sapiens	76	1	31	538	0.992322	1634
DNA metabolic process	GO Biological Process	Homo sapiens	76	1	31	538	0.992322	2353
immune effector process	GO Biological Process	Homo sapiens	76	1	31	538	0.992322	2205
small GTPase mediated signal transduction	GO Biological Process	Homo sapiens	76	1	31	538	0.992322	10435
Protein modification	Panther Biological Process	Homo sapiens	80	1	30	605	0.987329	117248
regulation of MAP kinase activity	GO Biological Process	Homo sapiens	80	1	29	605	0.985286	3952
transmembrane receptor protein tyrosine kinase signaling pathway	GO Biological Process	Homo sapiens	76	1	29	538	0.989386	1634
negative regulation of cellular metabolic process	GO Biological Process	Homo sapiens	76	1	28	538	0.987528	4212
positive regulation of MAP kinase activity	GO Biological Process	Homo sapiens	80	1	27	605	0.980173	3952
activation of MAPK activity	GO Biological Process	Homo sapiens	76	1	27	538	0.985349	3952
membrane invagination	GO Biological Process	Homo sapiens	76	1	26	538	0.982795	1634
endocytosis	GO Biological Process	Homo sapiens	76	1	26	538	0.982795	1634
T cell activation	GO Biological Process	Homo sapiens	76	1	26	538	0.982795	56477
leukocyte differentiation	GO Biological Process	Homo sapiens	76	1	25	538	0.979803	3204
nuclear part	GO Cellular Component	Homo sapiens	73	1	25	510	0.981008	55214
endopeptidase activity	GO Molecular Function	Homo sapiens	73	1	24	523	0.97519	4311
humoral immune response	GO Biological Process	Homo sapiens	76	1	23	538	0.972195	56477
organelle membrane	GO Cellular Component	Homo sapiens	73	1	22	510	0.969086	3164
Ras protein signal transduction	GO Biological Process	Homo sapiens	76	1	21	538	0.961772	10435
cytokine production	GO Biological Process	Homo sapiens	76	1	21	538	0.961772	1634
lymphocyte mediated immunity	GO Biological Process	Homo sapiens	76	1	20	538	0.955199	2205
leukocyte mediated immunity	GO Biological Process	Homo sapiens	76	1	20	538	0.955199	2205
Kinase	Panther Molecular Function	Homo sapiens	80	1	19	605	0.935353	1160
phosphoric ester hydrolase activity	GO Molecular Function	Homo sapiens	73	1	19	523	0.945567	2053
epidermal growth factor receptor signaling pathway	GO Biological Process	Homo sapiens	76	1	19	538	0.947514	1634
adaptive immune response	GO Biological Process	Homo sapiens	76	1	19	538	0.947514	2205
adaptive immune response based on somatic recombination of immune receptors built from immunoglobulin superfamily domains	GO Biological Process	Homo sapiens	76	1	19	538	0.947514	2205
negative regulation of nucleobase, nucleoside, nucleotide and nucleic acid metabolic process	GO Biological Process	Homo sapiens	76	1	19	538	0.947514	4212
acute inflammatory response	GO Biological Process	Homo sapiens	76	1	18	538	0.938529	2205
negative regulation of progression through cell cycle	GO Biological Process	Homo sapiens	76	1	18	538	0.938529	3164
secretion by cell	GO Biological Process	Homo sapiens	76	1	18	538	0.938529	3779
cytokine metabolic process	GO Biological Process	Homo sapiens	76	1	18	538	0.938529	1634
M phase	GO Biological Process	Homo sapiens	76	1	18	538	0.938529	8190
peptidyl-amino acid modification	GO Biological Process	Homo sapiens	76	1	18	538	0.938529	1634
mitosis	GO Biological Process	Homo sapiens	76	1	18	538	0.938529	8190
M phase of mitotic cell cycle	GO Biological Process	Homo sapiens	76	1	18	538	0.938529	8190
organelle envelope	GO Cellular Component	Homo sapiens	73	1	18	510	0.941104	3164
envelope	GO Cellular Component	Homo sapiens	73	1	18	510	0.941104	3164
guanyl ribonucleotide binding	GO Molecular Function	Homo sapiens	80	1	17	605	0.913365	55214
guanyl nucleotide binding	GO Molecular Function	Homo sapiens	73	1	17	523	0.925641	55214
GTP binding	GO Molecular Function	Homo sapiens	73	1	17	523	0.925641	55214
alcohol metabolic process	GO Biological Process	Homo sapiens	76	1	17	538	0.928031	5997
cytokine biosynthetic process	GO Biological Process	Homo sapiens	76	1	17	538	0.928031	1634
amino acid metabolic process	GO Biological Process	Homo sapiens	76	1	17	538	0.928031	1036
microtubule cytoskeleton	GO Cellular Component	Homo sapiens	73	1	17	510	0.930868	4653
G2/M	Cell Cycle	Homo sapiens	80	1	16	605	0.899749	4629
Axonal Guidance Signaling (1deyq)	Ingenuity Pathways	Homo sapiens	80	1	16	605	0.899749	22899
Select calcium binding protein	Panther Molecular Function	Homo sapiens	80	1	16	605	0.899749	9104
Chemokines and adhesion	GeneGo Pathways	Homo sapiens	80	1	16	605	0.899749	3679
sugar binding	GO Molecular Function	Homo sapiens	73	1	16	523	0.913133	7123
membrane lipid metabolic process	GO Biological Process	Homo sapiens	76	1	16	538	0.915767	56895
JAK-STAT cascade	GO Biological Process	Homo sapiens	76	1	16	538	0.915767	3952
nitrogen compound biosynthetic process	GO Biological Process	Homo sapiens	76	1	16	538	0.915767	8424
ECM remodeling	GeneGo Pathways	Homo sapiens	80	1	15	605	0.884023	3909
Xenobiotic Metabolism Signaling (cii)	Ingenuity Pathways	Homo sapiens	80	1	15	605	0.884023	2327
Cytokine/chemokine mediated immunity	Panther Biological Process	Homo sapiens	80	1	15	605	0.884023	6366
G-protein mediated signaling	Panther Biological Process	Homo sapiens	80	1	15	605	0.884023	5997
Protein kinase-like	InterPro Domains	Homo sapiens	75	1	15	548	0.8934	56997
negative regulation of transcription	GO Biological Process	Homo sapiens	76	1	15	538	0.901446	4212
cytokinesis	GO Biological Process	Homo sapiens	76	1	15	538	0.901446	894
myeloid leukocyte differentiation	GO Biological Process	Homo sapiens	76	1	15	538	0.901446	3204
response to DNA damage stimulus	GO Biological Process	Homo sapiens	76	1	15	538	0.901446	56997
regulation of immune system process	GO Biological Process	Homo sapiens	76	1	15	538	0.901446	8190
cell surface	GO Cellular Component	Homo sapiens	73	1	15	510	0.904848	55901
Other transcription factor	Panther Molecular Function	Homo sapiens	80	1	14	605	0.865866	2353
Macrophage-mediated immunity	Panther Biological Process	Homo sapiens	80	1	14	605	0.865866	2205
Glycosyltransferase	Panther Molecular Function	Homo sapiens	80	1	14	605	0.865866	117248
protein domain specific binding	GO Molecular Function	Homo sapiens	73	1	14	523	0.88157	5997
leukocyte adhesion	GO Biological Process	Homo sapiens	76	1	14	538	0.884727	6366
mononuclear cell proliferation	GO Biological Process	Homo sapiens	76	1	14	538	0.884727	56477
regulation of immune response	GO Biological Process	Homo sapiens	76	1	14	538	0.884727	8190
lymphocyte proliferation	GO Biological Process	Homo sapiens	76	1	14	538	0.884727	56477
steroid metabolic process	GO Biological Process	Homo sapiens	76	1	14	538	0.884727	3952
regulation of hydrolase activity	GO Biological Process	Homo sapiens	76	1	14	538	0.884727	6422
oxygen and reactive oxygen species metabolic process	GO Biological Process	Homo sapiens	76	1	14	538	0.884727	2053
Golgi apparatus part	GO Cellular Component	Homo sapiens	73	1	14	510	0.888427	5997
Toll-like receptor signaling pathway	KEGG Pathways	Homo sapiens	35	1	14	214	0.924789	2353
cell part morphogenesis	GO Biological Process	Homo sapiens	76	1	13	538	0.865215	285313
T cell proliferation	GO Biological Process	Homo sapiens	76	1	13	538	0.865215	56477
myeloid leukocyte activation	GO Biological Process	Homo sapiens	76	1	13	538	0.865215	2205
cell projection organization and biogenesis	GO Biological Process	Homo sapiens	76	1	13	538	0.865215	285313
digestion	GO Biological Process	Homo sapiens	76	1	13	538	0.865215	3952
cell projection morphogenesis	GO Biological Process	Homo sapiens	76	1	13	538	0.865215	285313
LPS IL-1 Mediated Inhibition of RXR Function (1jzau)	Ingenuity Pathways	Homo sapiens	80	1	12	605	0.820722	2327
Leukocyte Extravasation Signaling (1deyj)	Ingenuity Pathways	Homo sapiens	80	1	12	605	0.820722	7122
isoform dependent	Cellular Localization	Homo sapiens	80	1	12	605	0.820722	55901
Chemokine	Panther Molecular Function	Homo sapiens	80	1	12	605	0.820722	6366
Cell motility	Panther Biological Process	Homo sapiens	80	1	12	605	0.820722	4629
Homeostasis	Panther Biological Process	Homo sapiens	80	1	12	605	0.820722	477
Ligase	Panther Molecular Function	Homo sapiens	80	1	12	605	0.820722	55268
Small chemokine, interleukin-8-like	InterPro Domains	Homo sapiens	75	1	12	548	0.832295	6366
transferase activity, transferring glycosyl groups	GO Molecular Function	Homo sapiens	73	1	12	523	0.838751	117248
apoptotic program	GO Biological Process	Homo sapiens	76	1	12	538	0.842451	3164
glycoprotein metabolic process	GO Biological Process	Homo sapiens	76	1	12	538	0.842451	117248
defense response to bacterium	GO Biological Process	Homo sapiens	76	1	12	538	0.842451	56477
regulation of mitosis	GO Biological Process	Homo sapiens	76	1	12	538	0.842451	8190
cyclic-nucleotide-mediated signaling	GO Biological Process	Homo sapiens	76	1	12	538	0.842451	5997
cell cycle arrest	GO Biological Process	Homo sapiens	76	1	12	538	0.842451	3164
aromatic compound metabolic process	GO Biological Process	Homo sapiens	76	1	12	538	0.842451	2053
chromosome	GO Cellular Component	Homo sapiens	73	1	12	510	0.846753	55214
Cytokine	Panther Molecular Function	Homo sapiens	80	1	11	605	0.792818	27190
Protein glycosylation	Panther Biological Process	Homo sapiens	80	1	11	605	0.792818	117248
transcription coactivator activity	GO Molecular Function	Homo sapiens	73	1	11	523	0.811938	2353
metalloendopeptidase activity	GO Molecular Function	Homo sapiens	73	1	11	523	0.811938	4311
regulation of caspase activity	GO Biological Process	Homo sapiens	76	1	11	538	0.815902	6422
secretory pathway	GO Biological Process	Homo sapiens	76	1	11	538	0.815902	3779
antimicrobial humoral response	GO Biological Process	Homo sapiens	76	1	11	538	0.815902	56477
response to steroid hormone stimulus	GO Biological Process	Homo sapiens	76	1	11	538	0.815902	6422
nucleocytoplasmic transport	GO Biological Process	Homo sapiens	76	1	11	538	0.815902	1634
Rho protein signal transduction	GO Biological Process	Homo sapiens	76	1	11	538	0.815902	10435
central nervous system development	GO Biological Process	Homo sapiens	76	1	11	538	0.815902	2018
receptor-mediated endocytosis	GO Biological Process	Homo sapiens	76	1	11	538	0.815902	1634
cAMP-mediated signaling	GO Biological Process	Homo sapiens	76	1	11	538	0.815902	5997
nuclear transport	GO Biological Process	Homo sapiens	76	1	11	538	0.815902	1634
Regulation of actin cytoskeleton	KEGG Pathways	Homo sapiens	35	1	11	214	0.866896	3679
ERK MAPK Signaling (ci2)	Ingenuity Pathways	Homo sapiens	80	1	10	605	0.760635	2353
SMALL INDUCIBLE CYTOKINE A	Panther Families	Homo sapiens	80	1	10	605	0.760635	6366
Dehydrogenase	Panther Molecular Function	Homo sapiens	80	1	10	605	0.760635	55268
Other cell adhesion molecule	Panther Molecular Function	Homo sapiens	80	1	10	605	0.760635	3679
Transfer/carrier protein	Panther Molecular Function	Homo sapiens	80	1	10	605	0.760635	5950
Amino acid metabolism	Panther Biological Process	Homo sapiens	80	1	10	605	0.760635	1036
Concanavalin A-like lectin/glucanase	InterPro Domains	Homo sapiens	75	1	10	548	0.773494	3909
hormone activity	GO Molecular Function	Homo sapiens	73	1	10	523	0.780737	3952
G-protein coupled receptor activity	GO Molecular Function	Homo sapiens	73	1	10	523	0.780737	2532
coreceptor activity	GO Molecular Function	Homo sapiens	73	1	10	523	0.780737	2719
response to organic substance	GO Biological Process	Homo sapiens	76	1	10	538	0.784948	3164
protein import	GO Biological Process	Homo sapiens	76	1	10	538	0.784948	1634
cofactor metabolic process	GO Biological Process	Homo sapiens	76	1	10	538	0.784948	56997
response to temperature stimulus	GO Biological Process	Homo sapiens	76	1	10	538	0.784948	5997
actin filament organization	GO Biological Process	Homo sapiens	76	1	10	538	0.784948	7111
phospholipid metabolic process	GO Biological Process	Homo sapiens	76	1	10	538	0.784948	56895
regulation of cellular component organization and biogenesis	GO Biological Process	Homo sapiens	76	1	10	538	0.784948	7111
glycoprotein biosynthetic process	GO Biological Process	Homo sapiens	76	1	10	538	0.784948	117248
protein amino acid glycosylation	GO Biological Process	Homo sapiens	76	1	10	538	0.784948	117248
positive regulation of phosphate metabolic process	GO Biological Process	Homo sapiens	76	1	10	538	0.784948	1634
biopolymer glycosylation	GO Biological Process	Homo sapiens	76	1	10	538	0.784948	117248
induction of apoptosis by extracellular signals	GO Biological Process	Homo sapiens	76	1	10	538	0.784948	2353
eye development	GO Biological Process	Homo sapiens	76	1	10	538	0.784948	7148
G-protein signaling, coupled to cyclic nucleotide second messenger	GO Biological Process	Homo sapiens	76	1	10	538	0.784948	5997
regulation of epidermal growth factor receptor signaling pathway	GO Biological Process	Homo sapiens	76	1	10	538	0.784948	1634
positive regulation of phosphorylation	GO Biological Process	Homo sapiens	76	1	10	538	0.784948	1634
chromosomal part	GO Cellular Component	Homo sapiens	73	1	10	510	0.789804	55214
secretory granule	GO Cellular Component	Homo sapiens	73	1	10	510	0.789804	56477
basolateral plasma membrane	GO Cellular Component	Homo sapiens	73	1	10	510	0.789804	6366
TGF-beta signaling pathway	KEGG Pathways	Homo sapiens	35	1	10	214	0.83933	1634
MAPKKK cascade	Panther Biological Process	Homo sapiens	80	1	9	605	0.723524	27190
IL-6 Signaling (cj9)	Ingenuity Pathways	Homo sapiens	80	1	9	605	0.723524	2353
Phospholipid metabolism	Panther Biological Process	Homo sapiens	80	1	9	605	0.723524	56895
Serine protease	Panther Molecular Function	Homo sapiens	80	1	9	605	0.723524	29122
Chemokine Signaling (ciq)	Ingenuity Pathways	Homo sapiens	80	1	9	605	0.723524	2353
NRF2-mediated Oxidative Stress Response (1jyvg)	Ingenuity Pathways	Homo sapiens	80	1	9	605	0.723524	2353
IL-10 Signaling (1bkmb)	Ingenuity Pathways	Homo sapiens	80	1	9	605	0.723524	2353
Growth factor	Panther Molecular Function	Homo sapiens	80	1	9	605	0.723524	2662
Immunoglobulin V-set, subgroup	InterPro Domains	Homo sapiens	75	1	9	548	0.736882	285313
kinase regulator activity	GO Molecular Function	Homo sapiens	73	1	9	523	0.744441	894
transferase activity, transferring hexosyl groups	GO Molecular Function	Homo sapiens	73	1	9	523	0.744441	117248
kinase binding	GO Molecular Function	Homo sapiens	73	1	9	523	0.744441	9590
protein kinase binding	GO Molecular Function	Homo sapiens	73	1	9	523	0.744441	9590
coenzyme metabolic process	GO Biological Process	Homo sapiens	76	1	9	538	0.748868	56997
response to mechanical stimulus	GO Biological Process	Homo sapiens	76	1	9	538	0.748868	7450
protein import into nucleus	GO Biological Process	Homo sapiens	76	1	9	538	0.748868	1634
inflammatory response to antigenic stimulus	GO Biological Process	Homo sapiens	76	1	9	538	0.748868	2205
membrane lipid biosynthetic process	GO Biological Process	Homo sapiens	76	1	9	538	0.748868	56895
reproductive developmental process	GO Biological Process	Homo sapiens	76	1	9	538	0.748868	3952
hypersensitivity	GO Biological Process	Homo sapiens	76	1	9	538	0.748868	2205
G-protein signaling, coupled to cAMP nucleotide second messenger	GO Biological Process	Homo sapiens	76	1	9	538	0.748868	5997
cell cycle checkpoint	GO Biological Process	Homo sapiens	76	1	9	538	0.748868	8190
protein folding	GO Biological Process	Homo sapiens	76	1	9	538	0.748868	56997
regulation of ossification	GO Biological Process	Homo sapiens	76	1	9	538	0.748868	3952
acute inflammatory response to antigenic stimulus	GO Biological Process	Homo sapiens	76	1	9	538	0.748868	2205
regulation of myeloid cell differentiation	GO Biological Process	Homo sapiens	76	1	9	538	0.748868	3204
nuclear import	GO Biological Process	Homo sapiens	76	1	9	538	0.748868	1634
microtubule organizing center	GO Cellular Component	Homo sapiens	73	1	9	510	0.753953	4653
vesicular fraction	GO Cellular Component	Homo sapiens	73	1	9	510	0.753953	2327
Glycan structures - biosynthesis 1	KEGG Pathways	Homo sapiens	35	1	9	214	0.806251	117248
Peptide hormone	Panther Molecular Function	Homo sapiens	80	1	8	605	0.680742	3952
WNT signaling pathway. Part 2	GeneGo Pathways	Homo sapiens	80	1	8	605	0.680742	11197
Integrin Signaling (cit)	Ingenuity Pathways	Homo sapiens	80	1	8	605	0.680742	3679
Calcium mediated signaling	Panther Biological Process	Homo sapiens	80	1	8	605	0.680742	9104
Sensory perception	Panther Biological Process	Homo sapiens	80	1	8	605	0.680742	4653
G-protein coupled receptor	Panther Molecular Function	Homo sapiens	80	1	8	605	0.680742	2532
Protease inhibitor	Panther Molecular Function	Homo sapiens	80	1	8	605	0.680742	7035
Other hydrolase	Panther Molecular Function	Homo sapiens	80	1	8	605	0.680742	477
von Willebrand factor, type C	InterPro Domains	Homo sapiens	75	1	8	548	0.694444	7450
Peptidase S1A, chymotrypsin	InterPro Domains	Homo sapiens	75	1	8	548	0.694444	29122
Peptidase S1 and S6, chymotrypsin/Hap	InterPro Domains	Homo sapiens	75	1	8	548	0.694444	29122
Collagen helix repeat	InterPro Domains	Homo sapiens	75	1	8	548	0.694444	1294
Peptidase, trypsin-like serine and cysteine	InterPro Domains	Homo sapiens	75	1	8	548	0.694444	29122
UDP-glycosyltransferase activity	GO Molecular Function	Homo sapiens	73	1	8	523	0.702234	117248
Ras GTPase activator activity	GO Molecular Function	Homo sapiens	73	1	8	523	0.702234	10435
transcription corepressor activity	GO Molecular Function	Homo sapiens	73	1	8	523	0.702234	4212
rhodopsin-like receptor activity	GO Molecular Function	Homo sapiens	73	1	8	523	0.702234	2532
protein polymerization	GO Biological Process	Homo sapiens	76	1	8	538	0.706829	6366
gamete generation	GO Biological Process	Homo sapiens	76	1	8	538	0.706829	3952
peptidyl-serine modification	GO Biological Process	Homo sapiens	76	1	8	538	0.706829	1634
gonad development	GO Biological Process	Homo sapiens	76	1	8	538	0.706829	3952
development of primary sexual characteristics	GO Biological Process	Homo sapiens	76	1	8	538	0.706829	3952
steroid biosynthetic process	GO Biological Process	Homo sapiens	76	1	8	538	0.706829	3952
tissue homeostasis	GO Biological Process	Homo sapiens	76	1	8	538	0.706829	6422
amine biosynthetic process	GO Biological Process	Homo sapiens	76	1	8	538	0.706829	8424
sex differentiation	GO Biological Process	Homo sapiens	76	1	8	538	0.706829	3952
response to xenobiotic stimulus	GO Biological Process	Homo sapiens	76	1	8	538	0.706829	2053
response to heat	GO Biological Process	Homo sapiens	76	1	8	538	0.706829	5997
negative regulation of multicellular organismal process	GO Biological Process	Homo sapiens	76	1	8	538	0.706829	8190
multicellular organismal homeostasis	GO Biological Process	Homo sapiens	76	1	8	538	0.706829	6422
secondary metabolic process	GO Biological Process	Homo sapiens	76	1	8	538	0.706829	8190
reproductive structure development	GO Biological Process	Homo sapiens	76	1	8	538	0.706829	3952
actin polymerization and/or depolymerization	GO Biological Process	Homo sapiens	76	1	8	538	0.706829	6366
peptidyl-serine phosphorylation	GO Biological Process	Homo sapiens	76	1	8	538	0.706829	1634
microsome	GO Cellular Component	Homo sapiens	73	1	8	510	0.712085	2327
Cell cycle	KEGG Pathways	Homo sapiens	35	1	8	214	0.766595	894
Other receptor mediated signaling pathway	Panther Biological Process	Homo sapiens	80	1	7	605	0.631436	54674
Synaptic Long Term Depression (1dez9)	Ingenuity Pathways	Homo sapiens	80	1	7	605	0.631436	3913
Cell-matrix glycoconjugates	GeneGo Pathways	Homo sapiens	80	1	7	605	0.631436	10894
Glycerolipid Metabolism (dt0)	Ingenuity Pathways	Homo sapiens	80	1	7	605	0.631436	56895
Serine protease inhibitor	Panther Molecular Function	Homo sapiens	80	1	7	605	0.631436	7035
SERINE PROTEASE-RELATED	Panther Families	Homo sapiens	80	1	7	605	0.631436	29122
G-protein modulator	Panther Molecular Function	Homo sapiens	80	1	7	605	0.631436	5997
EGF-like calcium-binding	InterPro Domains	Homo sapiens	75	1	7	548	0.645266	22915
C-type lectin	InterPro Domains	Homo sapiens	75	1	7	548	0.645266	7123
unfolded protein binding	GO Molecular Function	Homo sapiens	73	1	7	523	0.653166	56997
peptide binding	GO Molecular Function	Homo sapiens	73	1	7	523	0.653166	2532
insulin-like growth factor binding	GO Molecular Function	Homo sapiens	73	1	7	523	0.653166	2719
positive regulation of cell adhesion	GO Biological Process	Homo sapiens	76	1	7	538	0.657859	56477
regulation of coagulation	GO Biological Process	Homo sapiens	76	1	7	538	0.657859	7035
response to corticosteroid stimulus	GO Biological Process	Homo sapiens	76	1	7	538	0.657859	6422
regulation of blood coagulation	GO Biological Process	Homo sapiens	76	1	7	538	0.657859	7035
regulation of myeloid leukocyte differentiation	GO Biological Process	Homo sapiens	76	1	7	538	0.657859	3204
leukocyte activation during immune response	GO Biological Process	Homo sapiens	76	1	7	538	0.657859	56477
regulation of cytoskeleton organization and biogenesis	GO Biological Process	Homo sapiens	76	1	7	538	0.657859	7111
muscle fiber development	GO Biological Process	Homo sapiens	76	1	7	538	0.657859	3679
regulation of proteolysis	GO Biological Process	Homo sapiens	76	1	7	538	0.657859	7123
bone resorption	GO Biological Process	Homo sapiens	76	1	7	538	0.657859	6422
skeletal muscle fiber development	GO Biological Process	Homo sapiens	76	1	7	538	0.657859	3679
biogenic amine metabolic process	GO Biological Process	Homo sapiens	76	1	7	538	0.657859	8424
lymphocyte chemotaxis	GO Biological Process	Homo sapiens	76	1	7	538	0.657859	6366
DNA damage response, signal transduction	GO Biological Process	Homo sapiens	76	1	7	538	0.657859	56997
response to osmotic stress	GO Biological Process	Homo sapiens	76	1	7	538	0.657859	1036
cell activation during immune response	GO Biological Process	Homo sapiens	76	1	7	538	0.657859	56477
developmental maturation	GO Biological Process	Homo sapiens	76	1	7	538	0.657859	3952
myoblast differentiation	GO Biological Process	Homo sapiens	76	1	7	538	0.657859	3679
muscle cell differentiation	GO Biological Process	Homo sapiens	76	1	7	538	0.657859	3679
homophilic cell adhesion	GO Biological Process	Homo sapiens	76	1	7	538	0.657859	3679
regulation of organelle organization and biogenesis	GO Biological Process	Homo sapiens	76	1	7	538	0.657859	7111
cell maturation	GO Biological Process	Homo sapiens	76	1	7	538	0.657859	3952
calcium ion transport	GO Biological Process	Homo sapiens	76	1	7	538	0.657859	9104
adherens junction	GO Cellular Component	Homo sapiens	73	1	7	510	0.663206	5493
coated vesicle	GO Cellular Component	Homo sapiens	73	1	7	510	0.663206	5997
Leukocyte transendothelial migration	KEGG Pathways	Homo sapiens	35	1	7	214	0.7191	7122
Arginine and Proline Metabolism (dsa)	Ingenuity Pathways	Homo sapiens	80	1	6	605	0.574625	1160
Cytokine, IL-1-like	InterPro Domains	Homo sapiens	80	1	6	605	0.574625	285313
Other polysaccharide metabolism	Panther Biological Process	Homo sapiens	80	1	6	605	0.574625	117248
Synthase and synthetase	Panther Molecular Function	Homo sapiens	80	1	6	605	0.574625	55268
regulation of actin cytoskeleton organization and biogenesis	GO Biological Process	Homo sapiens	80	1	6	605	0.574625	7111
regulation of cellular component size	GO Biological Process	Homo sapiens	80	1	6	605	0.574625	7111
LIM DOMAIN CONTAINING PROTEIN	Panther Families	Homo sapiens	80	1	6	605	0.574625	79776
S phase	Cell Cycle	Homo sapiens	80	1	6	605	0.574625	1294
Vision	Panther Biological Process	Homo sapiens	80	1	6	605	0.574625	4653
Stress response	Panther Biological Process	Homo sapiens	80	1	6	605	0.574625	3164
p53 signaling pathway	KEGG Pathways	Homo sapiens	80	1	6	605	0.574625	894
TGF- Signaling (cj1)	Ingenuity Pathways	Homo sapiens	80	1	6	605	0.574625	2353
peroxisome	Cellular Localization	Homo sapiens	80	1	6	605	0.574625	2053
Fc Epsilon RI Signaling (1dez2)	Ingenuity Pathways	Homo sapiens	80	1	6	605	0.574625	2205
Natural killer cell mediated immunity	Panther Biological Process	Homo sapiens	80	1	6	605	0.574625	2205
Zinc finger transcription factor	Panther Molecular Function	Homo sapiens	80	1	6	605	0.574625	79776
NFAT in immune response	GeneGo Pathways	Homo sapiens	80	1	6	605	0.574625	2205
Oncostatin M signaling via MAPK in human cells	GeneGo Pathways	Homo sapiens	80	1	6	605	0.574625	2353
Oncostatin M signaling via MAPK in mouse cells	GeneGo Pathways	Homo sapiens	80	1	6	605	0.574625	2353
Interleukin	Panther Molecular Function	Homo sapiens	80	1	6	605	0.574625	27190
O-glycan biosynthesis	GeneGo Pathways	Homo sapiens	80	1	6	605	0.574625	117248
Cell junction protein	Panther Molecular Function	Homo sapiens	80	1	6	605	0.574625	7122
O-Glycan Biosynthesis (18p74)	Ingenuity Pathways	Homo sapiens	80	1	6	605	0.574625	117248
Membrane-bound signaling molecule	Panther Molecular Function	Homo sapiens	80	1	6	605	0.574625	64102
Leukocyte chemotaxis	GeneGo Pathways	Homo sapiens	80	1	6	605	0.574625	6366
Src homology-3	InterPro Domains	Homo sapiens	75	1	6	548	0.588296	8190
cell adhesion molecule binding	GO Molecular Function	Homo sapiens	73	1	6	523	0.596142	3679
metallocarboxypeptidase activity	GO Molecular Function	Homo sapiens	73	1	6	523	0.596142	8532
gated channel activity	GO Molecular Function	Homo sapiens	73	1	6	523	0.596142	3779
carboxypeptidase activity	GO Molecular Function	Homo sapiens	73	1	6	523	0.596142	8532
Rho GTPase activator activity	GO Molecular Function	Homo sapiens	73	1	6	523	0.596142	10435
symbiosis, encompassing mutualism through parasitism	GO Biological Process	Homo sapiens	76	1	6	538	0.600836	2532
actin filament polymerization	GO Biological Process	Homo sapiens	76	1	6	538	0.600836	6366
lipid catabolic process	GO Biological Process	Homo sapiens	76	1	6	538	0.600836	2053
feeding behavior	GO Biological Process	Homo sapiens	76	1	6	538	0.600836	3952
mitotic cell cycle checkpoint	GO Biological Process	Homo sapiens	76	1	6	538	0.600836	8190
regulation of epidermal growth factor receptor activity	GO Biological Process	Homo sapiens	76	1	6	538	0.600836	1634
positive regulation of epidermal growth factor receptor signaling pathway	GO Biological Process	Homo sapiens	76	1	6	538	0.600836	1634
lipid transport	GO Biological Process	Homo sapiens	76	1	6	538	0.600836	23460
smooth muscle contraction	GO Biological Process	Homo sapiens	76	1	6	538	0.600836	3779
phospholipid biosynthetic process	GO Biological Process	Homo sapiens	76	1	6	538	0.600836	56895
regulation of bone resorption	GO Biological Process	Homo sapiens	76	1	6	538	0.600836	6422
negative regulation of transcription, DNA-dependent	GO Biological Process	Homo sapiens	76	1	6	538	0.600836	4212
lymphocyte activation during immune response	GO Biological Process	Homo sapiens	76	1	6	538	0.600836	56477
interspecies interaction between organisms	GO Biological Process	Homo sapiens	76	1	6	538	0.600836	2532
tube development	GO Biological Process	Homo sapiens	76	1	6	538	0.600836	2053
xenobiotic metabolic process	GO Biological Process	Homo sapiens	76	1	6	538	0.600836	2053
mitochondrion organization and biogenesis	GO Biological Process	Homo sapiens	76	1	6	538	0.600836	3164
response to toxin	GO Biological Process	Homo sapiens	76	1	6	538	0.600836	2053
neuron development	GO Biological Process	Homo sapiens	76	1	6	538	0.600836	285313
positive regulation of transcription, DNA-dependent	GO Biological Process	Homo sapiens	76	1	6	538	0.600836	2353
regulation of actin filament length	GO Biological Process	Homo sapiens	76	1	6	538	0.600836	7111
regulation of I-kappaB kinase/NF-kappaB cascade	GO Biological Process	Homo sapiens	76	1	6	538	0.600836	6366
mitochondrial membrane	GO Cellular Component	Homo sapiens	73	1	6	510	0.606163	3164
mitochondrial envelope	GO Cellular Component	Homo sapiens	73	1	6	510	0.606163	3164
Golgi-associated vesicle	GO Cellular Component	Homo sapiens	73	1	6	510	0.606163	5997
receptor complex	GO Cellular Component	Homo sapiens	73	1	6	510	0.606163	3679
mitochondrial part	GO Cellular Component	Homo sapiens	73	1	6	510	0.606163	3164
T cell receptor signaling pathway	KEGG Pathways	Homo sapiens	35	1	6	214	0.662271	2353
Fc epsilon RI signaling pathway	KEGG Pathways	Homo sapiens	35	1	6	214	0.662271	2205
O-Glycan biosynthesis	KEGG Pathways	Homo sapiens	35	1	6	214	0.662271	117248
Oncogene	Panther Biological Process	Homo sapiens	80	1	5	605	0.509183	2353
Eicosanoid Signaling (xy6m)	Ingenuity Pathways	Homo sapiens	80	1	5	605	0.509183	3913
Non-motor actin binding protein	Panther Molecular Function	Homo sapiens	80	1	5	605	0.509183	80206
Angiogenesis	Panther Biological Process	Homo sapiens	80	1	5	605	0.509183	64102
T Cell Receptor Signaling (cj7)	Ingenuity Pathways	Homo sapiens	80	1	5	605	0.509183	2353
Linoleic Acid Metabolism (1bu5k)	Ingenuity Pathways	Homo sapiens	80	1	5	605	0.509183	3913
Cardiac -adrenergic Signaling (ci8)	Ingenuity Pathways	Homo sapiens	80	1	5	605	0.509183	9590
Other transfer/carrier protein	Panther Molecular Function	Homo sapiens	80	1	5	605	0.509183	5950
Role of VDR in regulation of genes involved in osteoporosis	GeneGo Pathways	Homo sapiens	80	1	5	605	0.509183	2353
Vitamin/cofactor transport	Panther Biological Process	Homo sapiens	80	1	5	605	0.509183	5950
Neuregulin Signaling (1bq6p)	Ingenuity Pathways	Homo sapiens	80	1	5	605	0.509183	1634
Other neuronal activity	Panther Biological Process	Homo sapiens	80	1	5	605	0.509183	2823
MIF-mediated glucocorticoid regulation	GeneGo Pathways	Homo sapiens	80	1	5	605	0.509183	2353
Other kinase	Panther Molecular Function	Homo sapiens	80	1	5	605	0.509183	1160
Kinase modulator	Panther Molecular Function	Homo sapiens	80	1	5	605	0.509183	894
G-Protein Coupled Receptor Signaling (cj8)	Ingenuity Pathways	Homo sapiens	80	1	5	605	0.509183	5997
IGF-1 Signaling (ciw)	Ingenuity Pathways	Homo sapiens	80	1	5	605	0.509183	2353
Zinc finger, C2H2-like	InterPro Domains	Homo sapiens	80	1	5	605	0.509183	79776
lysosome	Cellular Localization	Homo sapiens	80	1	5	605	0.509183	10894
JNK cascade	Panther Biological Process	Homo sapiens	80	1	5	605	0.509183	27190
Cell cycle (generic schema)	GeneGo Pathways	Homo sapiens	80	1	5	605	0.509183	894
Immunoglobulin receptor family member	Panther Molecular Function	Homo sapiens	80	1	5	605	0.509183	2205
PPAR Signaling (civ)	Ingenuity Pathways	Homo sapiens	80	1	5	605	0.509183	2353
Cytokinesis	Panther Biological Process	Homo sapiens	80	1	5	605	0.509183	4621
Zinc finger, C2H2-type	InterPro Domains	Homo sapiens	75	1	5	548	0.522318	79776
Peptidase M14, carboxypeptidase A	InterPro Domains	Homo sapiens	75	1	5	548	0.522318	8532
carboxypeptidase A activity	GO Molecular Function	Homo sapiens	73	1	5	523	0.529891	8532
immunoglobulin binding	GO Molecular Function	Homo sapiens	73	1	5	523	0.529891	2205
acetylgalactosaminyltransferase activity	GO Molecular Function	Homo sapiens	73	1	5	523	0.529891	117248
chemokine binding	GO Molecular Function	Homo sapiens	73	1	5	523	0.529891	2532
peptide receptor activity, G-protein coupled	GO Molecular Function	Homo sapiens	73	1	5	523	0.529891	2532
peptide receptor activity	GO Molecular Function	Homo sapiens	73	1	5	523	0.529891	2532
protein kinase regulator activity	GO Molecular Function	Homo sapiens	73	1	5	523	0.529891	894
negative regulation of blood coagulation	GO Biological Process	Homo sapiens	76	1	5	538	0.534454	7035
T cell activation during immune response	GO Biological Process	Homo sapiens	76	1	5	538	0.534454	56477
regulation of cyclase activity	GO Biological Process	Homo sapiens	76	1	5	538	0.534454	5997
regulation of lyase activity	GO Biological Process	Homo sapiens	76	1	5	538	0.534454	5997
hexose metabolic process	GO Biological Process	Homo sapiens	76	1	5	538	0.534454	5997
T cell mediated immunity	GO Biological Process	Homo sapiens	76	1	5	538	0.534454	2205
cytoplasm organization and biogenesis	GO Biological Process	Homo sapiens	76	1	5	538	0.534454	7122
isoprenoid metabolic process	GO Biological Process	Homo sapiens	76	1	5	538	0.534454	2053
neuron morphogenesis during differentiation	GO Biological Process	Homo sapiens	76	1	5	538	0.534454	285313
monosaccharide metabolic process	GO Biological Process	Homo sapiens	76	1	5	538	0.534454	5997
negative regulation of coagulation	GO Biological Process	Homo sapiens	76	1	5	538	0.534454	7035
regulation of neurotransmitter levels	GO Biological Process	Homo sapiens	76	1	5	538	0.534454	3779
G1/S transition of mitotic cell cycle	GO Biological Process	Homo sapiens	76	1	5	538	0.534454	894
protein amino acid O-linked glycosylation	GO Biological Process	Homo sapiens	76	1	5	538	0.534454	117248
negative regulation of transcription from RNA polymerase II promoter	GO Biological Process	Homo sapiens	76	1	5	538	0.534454	4212
peripheral nervous system development	GO Biological Process	Homo sapiens	76	1	5	538	0.534454	3164
brain development	GO Biological Process	Homo sapiens	76	1	5	538	0.534454	2018
tube morphogenesis	GO Biological Process	Homo sapiens	76	1	5	538	0.534454	2053
hydrogen transport	GO Biological Process	Homo sapiens	76	1	5	538	0.534454	477
axonogenesis	GO Biological Process	Homo sapiens	76	1	5	538	0.534454	285313
positive regulation of I-kappaB kinase/NF-kappaB cascade	GO Biological Process	Homo sapiens	76	1	5	538	0.534454	6366
neurite development	GO Biological Process	Homo sapiens	76	1	5	538	0.534454	285313
proton transport	GO Biological Process	Homo sapiens	76	1	5	538	0.534454	477
neurite morphogenesis	GO Biological Process	Homo sapiens	76	1	5	538	0.534454	285313
regulation of adenylate cyclase activity	GO Biological Process	Homo sapiens	76	1	5	538	0.534454	5997
keratinocyte differentiation	GO Biological Process	Homo sapiens	76	1	5	538	0.534454	3204
microtubule	GO Cellular Component	Homo sapiens	73	1	5	510	0.539611	4653
peroxisome	GO Cellular Component	Homo sapiens	73	1	5	510	0.539611	2053
microbody	GO Cellular Component	Homo sapiens	73	1	5	510	0.539611	2053
Neuroactive ligand-receptor interaction	KEGG Pathways	Homo sapiens	35	1	5	214	0.594336	3952
Complement component	Panther Molecular Function	Homo sapiens	80	1	4	605	0.433817	114905
Fc epsilon RI pathway	GeneGo Pathways	Homo sapiens	80	1	4	605	0.433817	2205
Role of AP-1 in regulation of cellular metabolism	GeneGo Pathways	Homo sapiens	80	1	4	605	0.433817	2353
vascular process in circulatory system	GO Biological Process	Homo sapiens	80	1	4	605	0.433817	2053
Chaperone	Panther Molecular Function	Homo sapiens	80	1	4	605	0.433817	56997
Other zinc finger transcription factor	Panther Molecular Function	Homo sapiens	80	1	4	605	0.433817	79776
Transcription regulation of aminoacid metabolism	GeneGo Pathways	Homo sapiens	80	1	4	605	0.433817	2353
Angiotensin activation of ERK	GeneGo Pathways	Homo sapiens	80	1	4	605	0.433817	2353
TIMP-like, OB-fold	InterPro Domains	Homo sapiens	80	1	4	605	0.433817	6422
Triacylglycerol metabolism p.1	GeneGo Pathways	Homo sapiens	80	1	4	605	0.433817	56895
Transcription regulation of granulocyte development	GeneGo Pathways	Homo sapiens	80	1	4	605	0.433817	290
Other G-protein modulator	Panther Molecular Function	Homo sapiens	80	1	4	605	0.433817	5997
ERBB-family signaling	GeneGo Pathways	Homo sapiens	80	1	4	605	0.433817	2353
regulation of tube size	GO Biological Process	Homo sapiens	80	1	4	605	0.433817	2053
EGF signaling pathway	GeneGo Pathways	Homo sapiens	80	1	4	605	0.433817	2353
Synaptic transmission	Panther Biological Process	Homo sapiens	80	1	4	605	0.433817	3779
Lymphotoxin-beta receptor signaling	GeneGo Pathways	Homo sapiens	80	1	4	605	0.433817	6366
Detoxification	Panther Biological Process	Homo sapiens	80	1	4	605	0.433817	2053
PDGF Signaling (cja)	Ingenuity Pathways	Homo sapiens	80	1	4	605	0.433817	2353
N-ACETYLGALACTOSAMINYLTRANSFERASE	Panther Families	Homo sapiens	80	1	4	605	0.433817	117248
MIF in innate immunity response	GeneGo Pathways	Homo sapiens	80	1	4	605	0.433817	2353
Coenzyme metabolism	Panther Biological Process	Homo sapiens	80	1	4	605	0.433817	55268
Complement-mediated immunity	Panther Biological Process	Homo sapiens	80	1	4	605	0.433817	114905
Carboxypeptidase-like, regulatory region	InterPro Domains	Homo sapiens	80	1	4	605	0.433817	8532
Embryogenesis	Panther Biological Process	Homo sapiens	80	1	4	605	0.433817	6095
NF-AT signaling and leukocyte interactions	GeneGo Pathways	Homo sapiens	80	1	4	605	0.433817	2205
Other signal transduction	Panther Biological Process	Homo sapiens	80	1	4	605	0.433817	2205
intercalated disc	GO Cellular Component	Homo sapiens	80	1	4	605	0.433817	5493
Hedgehog and PTH signaling pathways participation in bone and cartilage development	GeneGo Pathways	Homo sapiens	80	1	4	605	0.433817	2353
Phospholipid Degradation (dt1)	Ingenuity Pathways	Homo sapiens	80	1	4	605	0.433817	3913
HGF signaling pathway	GeneGo Pathways	Homo sapiens	80	1	4	605	0.433817	2353
IGF-RI signaling	GeneGo Pathways	Homo sapiens	80	1	4	605	0.433817	894
Ephrin Receptor Signaling (xy6n)	Ingenuity Pathways	Homo sapiens	80	1	4	605	0.433817	22899
Ricin B lectin	InterPro Domains	Homo sapiens	75	1	4	548	0.44593	117248
Glycosyl transferase, family 2	InterPro Domains	Homo sapiens	75	1	4	548	0.44593	117248
Cystine knot, C-terminal	InterPro Domains	Homo sapiens	75	1	4	548	0.44593	7450
Netrin, C-terminal	InterPro Domains	Homo sapiens	75	1	4	548	0.44593	6422
Ricin B-related lectin	InterPro Domains	Homo sapiens	75	1	4	548	0.44593	117248
vitamin binding	GO Molecular Function	Homo sapiens	73	1	4	523	0.452945	5950
transmembrane receptor protein kinase activity	GO Molecular Function	Homo sapiens	73	1	4	523	0.452945	285313
RNA binding	GO Molecular Function	Homo sapiens	73	1	4	523	0.452945	55268
CXCR chemokine receptor binding	GO Molecular Function	Homo sapiens	73	1	4	523	0.452945	6366
chemokine receptor activity	GO Molecular Function	Homo sapiens	73	1	4	523	0.452945	2532
polypeptide N-acetylgalactosaminyltransferase activity	GO Molecular Function	Homo sapiens	73	1	4	523	0.452945	117248
transmembrane receptor protein tyrosine kinase activity	GO Molecular Function	Homo sapiens	73	1	4	523	0.452945	285313
carboxylesterase activity	GO Molecular Function	Homo sapiens	73	1	4	523	0.452945	57104
G-protein chemoattractant receptor activity	GO Molecular Function	Homo sapiens	73	1	4	523	0.452945	2532
nuclear hormone receptor binding	GO Molecular Function	Homo sapiens	73	1	4	523	0.452945	3164
monooxygenase activity	GO Molecular Function	Homo sapiens	73	1	4	523	0.452945	2327
hormone receptor binding	GO Molecular Function	Homo sapiens	73	1	4	523	0.452945	3164
lipase activity	GO Molecular Function	Homo sapiens	73	1	4	523	0.452945	57104
intercellular junction assembly and maintenance	GO Biological Process	Homo sapiens	76	1	4	538	0.457202	7122
intracellular protein transport across a membrane	GO Biological Process	Homo sapiens	76	1	4	538	0.457202	1634
pattern specification process	GO Biological Process	Homo sapiens	76	1	4	538	0.457202	11197
regulation of transforming growth factor beta receptor signaling pathway	GO Biological Process	Homo sapiens	76	1	4	538	0.457202	1634
serine family amino acid metabolic process	GO Biological Process	Homo sapiens	76	1	4	538	0.457202	1036
cytoskeleton-dependent intracellular transport	GO Biological Process	Homo sapiens	76	1	4	538	0.457202	4621
protein import into nucleus, translocation	GO Biological Process	Homo sapiens	76	1	4	538	0.457202	1634
regulation of calcium-mediated signaling	GO Biological Process	Homo sapiens	76	1	4	538	0.457202	1634
positive regulation of bone remodeling	GO Biological Process	Homo sapiens	76	1	4	538	0.457202	6422
hyperosmotic response	GO Biological Process	Homo sapiens	76	1	4	538	0.457202	1036
biogenic amine biosynthetic process	GO Biological Process	Homo sapiens	76	1	4	538	0.457202	8424
protein tetramerization	GO Biological Process	Homo sapiens	76	1	4	538	0.457202	3872
response to acid	GO Biological Process	Homo sapiens	76	1	4	538	0.457202	3164
receptor internalization	GO Biological Process	Homo sapiens	76	1	4	538	0.457202	1634
vitamin transport	GO Biological Process	Homo sapiens	76	1	4	538	0.457202	5950
excretion	GO Biological Process	Homo sapiens	76	1	4	538	0.457202	3913
coenzyme biosynthetic process	GO Biological Process	Homo sapiens	76	1	4	538	0.457202	56997
cellular lipid catabolic process	GO Biological Process	Homo sapiens	76	1	4	538	0.457202	2053
receptor metabolic process	GO Biological Process	Homo sapiens	76	1	4	538	0.457202	1634
induction of apoptosis by intracellular signals	GO Biological Process	Homo sapiens	76	1	4	538	0.457202	56997
sulfur metabolic process	GO Biological Process	Homo sapiens	76	1	4	538	0.457202	1036
amino acid derivative biosynthetic process	GO Biological Process	Homo sapiens	76	1	4	538	0.457202	8424
negative regulation of immune system process	GO Biological Process	Homo sapiens	76	1	4	538	0.457202	8190
drug metabolic process	GO Biological Process	Homo sapiens	76	1	4	538	0.457202	2053
positive regulation of epidermal growth factor receptor activity	GO Biological Process	Homo sapiens	76	1	4	538	0.457202	1634
response to fungus	GO Biological Process	Homo sapiens	76	1	4	538	0.457202	56477
female gamete generation	GO Biological Process	Homo sapiens	76	1	4	538	0.457202	3952
regulation of blood vessel size	GO Biological Process	Homo sapiens	76	1	4	538	0.457202	2053
positive regulation of bone resorption	GO Biological Process	Homo sapiens	76	1	4	538	0.457202	6422
negative regulation of epidermal growth factor receptor signaling pathway	GO Biological Process	Homo sapiens	76	1	4	538	0.457202	1634
induction of apoptosis via death domain receptors	GO Biological Process	Homo sapiens	76	1	4	538	0.457202	2353
pigment metabolic process	GO Biological Process	Homo sapiens	76	1	4	538	0.457202	8190
cofactor biosynthetic process	GO Biological Process	Homo sapiens	76	1	4	538	0.457202	56997
tight junction	GO Cellular Component	Homo sapiens	73	1	4	510	0.461994	7122
integrin complex	GO Cellular Component	Homo sapiens	73	1	4	510	0.461994	3679
microvillus	GO Cellular Component	Homo sapiens	73	1	4	510	0.461994	5493
Arachidonic acid metabolism	KEGG Pathways	Homo sapiens	35	1	4	214	0.513204	2053
Alzheimer's disease	KEGG Pathways	Homo sapiens	35	1	4	214	0.513204	4311
Colorectal cancer	KEGG Pathways	Homo sapiens	35	1	4	214	0.513204	2353
Glycerolipid metabolism	KEGG Pathways	Homo sapiens	35	1	4	214	0.513204	56895
Phospholipase	Panther Molecular Function	Homo sapiens	80	1	3	605	0.347046	57104
PDGF signaling via STATs and NF-kB	GeneGo Pathways	Homo sapiens	80	1	3	605	0.347046	2353
PROTEASE M14 CARBOXYPEPTIDASE	Panther Families	Homo sapiens	80	1	3	605	0.347046	8532
Acetyltransferase	Panther Molecular Function	Homo sapiens	80	1	3	605	0.347046	55268
Other select calcium binding proteins	Panther Molecular Function	Homo sapiens	80	1	3	605	0.347046	9104
EGF Signaling (ci0)	Ingenuity Pathways	Homo sapiens	80	1	3	605	0.347046	2353
Neurotrophin TRK Signaling (cir)	Ingenuity Pathways	Homo sapiens	80	1	3	605	0.347046	2353
Lysine Degradation (dsh)	Ingenuity Pathways	Homo sapiens	80	1	3	605	0.347046	8424
NTS activation of IL-8 in colonocytes	GeneGo Pathways	Homo sapiens	80	1	3	605	0.347046	2353
3D-structure, Alternative splicing, Cell adhesion,	SwissProt Keywords	Homo sapiens	80	1	3	605	0.347046	7148
negative regulation of catalytic activity	GO Biological Process	Homo sapiens	80	1	3	605	0.347046	5997
AKT signaling	GeneGo Pathways	Homo sapiens	80	1	3	605	0.347046	894
Nucleocytoplasmic transport of CDK/Cyclins	GeneGo Pathways	Homo sapiens	80	1	3	605	0.347046	894
Developmental protein, Differentiation, Direct pro	SwissProt Keywords	Homo sapiens	80	1	3	605	0.347046	6422
Urea cycle	GeneGo Pathways	Homo sapiens	80	1	3	605	0.347046	1160
B-cell- and antibody-mediated immunity	Panther Biological Process	Homo sapiens	80	1	3	605	0.347046	2205
Chemotaxis, Cytokine, Direct protein sequencing, I	SwissProt Keywords	Homo sapiens	80	1	3	605	0.347046	6366
VEGF signaling and activation	GeneGo Pathways	Homo sapiens	80	1	3	605	0.347046	2353
TGF-BETA FAMILY	Panther Families	Homo sapiens	80	1	3	605	0.347046	2662
VEGF signaling via VEGFR2 - generic cascades	GeneGo Pathways	Homo sapiens	80	1	3	605	0.347046	2353
CNTF receptor signaling	GeneGo Pathways	Homo sapiens	80	1	3	605	0.347046	2353
FRIZZLED	Panther Families	Homo sapiens	80	1	3	605	0.347046	6422
Plasmalogen biosynthesis	GeneGo Pathways	Homo sapiens	80	1	3	605	0.347046	56895
VEGF-family signaling	GeneGo Pathways	Homo sapiens	80	1	3	605	0.347046	2353
Hematopoiesis	Panther Biological Process	Homo sapiens	80	1	3	605	0.347046	947
Glutathione Metabolism (dsb)	Ingenuity Pathways	Homo sapiens	80	1	3	605	0.347046	290
INTEGRIN ALPHA	Panther Families	Homo sapiens	80	1	3	605	0.347046	3679
Urea Cycle and Metabolism of Amino Groups (dsk)	Ingenuity Pathways	Homo sapiens	80	1	3	605	0.347046	1160
Glucocorticoid receptor signaling	GeneGo Pathways	Homo sapiens	80	1	3	605	0.347046	2353
Arginine metabolism	GeneGo Pathways	Homo sapiens	80	1	3	605	0.347046	1160
Toll-like Receptor Signaling (chz)	Ingenuity Pathways	Homo sapiens	80	1	3	605	0.347046	2353
PMP-22/EMP/MP20/Claudin	InterPro Domains	Homo sapiens	80	1	3	605	0.347046	7122
CELL ADHESION MOLECULE	Panther Families	Homo sapiens	80	1	3	605	0.347046	285313
Frizzled related	InterPro Domains	Homo sapiens	80	1	3	605	0.347046	6422
Cell Cycle G1 S Checkpoint Regulation (ci1)	Ingenuity Pathways	Homo sapiens	80	1	3	605	0.347046	894
Function MEF2 in T lymphocytes	GeneGo Pathways	Homo sapiens	80	1	3	605	0.347046	3164
Transforming growth factor-beta-related	InterPro Domains	Homo sapiens	80	1	3	605	0.347046	2662
EGF-LIKE DOMAIN PROTEIN	Panther Families	Homo sapiens	80	1	3	605	0.347046	11197
NF-kappaB cascade	Panther Biological Process	Homo sapiens	80	1	3	605	0.347046	27190
Cation transporter	Panther Molecular Function	Homo sapiens	80	1	3	605	0.347046	477
IL-2 Signaling (cib)	Ingenuity Pathways	Homo sapiens	80	1	3	605	0.347046	2353
Isomerase	Panther Molecular Function	Homo sapiens	80	1	3	605	0.347046	55268
HETE and HPETE diosynthesis and metabolism	GeneGo Pathways	Homo sapiens	80	1	3	605	0.347046	2053
CAM family adhesion molecule	Panther Molecular Function	Homo sapiens	80	1	3	605	0.347046	285313
Lipase	Panther Molecular Function	Homo sapiens	80	1	3	605	0.347046	57104
Angiotensin signaling via PYK2	GeneGo Pathways	Homo sapiens	80	1	3	605	0.347046	2353
Actin-binding, Alternative splicing, Coiled coil,	SwissProt Keywords	Homo sapiens	80	1	3	605	0.347046	80206
Angiotensin signaling via STATs	GeneGo Pathways	Homo sapiens	80	1	3	605	0.347046	2353
Amino acid catabolism	Panther Biological Process	Homo sapiens	80	1	3	605	0.347046	1036
Glutathione metabolism	GeneGo Pathways	Homo sapiens	80	1	3	605	0.347046	290
Integrins alpha chain	InterPro Domains	Homo sapiens	75	1	3	548	0.357514	3679
Lipocalin	InterPro Domains	Homo sapiens	75	1	3	548	0.357514	5950
Integrin alpha chain, C-terminal cytoplasmic region	InterPro Domains	Homo sapiens	75	1	3	548	0.357514	3679
Calycin-like	InterPro Domains	Homo sapiens	75	1	3	548	0.357514	5950
Transforming growth factor beta	InterPro Domains	Homo sapiens	75	1	3	548	0.357514	2662
FG-GAP	InterPro Domains	Homo sapiens	75	1	3	548	0.357514	3679
Integrin alpha-2	InterPro Domains	Homo sapiens	75	1	3	548	0.357514	3679
Alpha/beta hydrolase fold-1	InterPro Domains	Homo sapiens	75	1	3	548	0.357514	2053
Olfactomedin-like	InterPro Domains	Homo sapiens	75	1	3	548	0.357514	4653
Laminin G, subdomain 2	InterPro Domains	Homo sapiens	75	1	3	548	0.357514	3909
Integrin alpha beta-propellor	InterPro Domains	Homo sapiens	75	1	3	548	0.357514	3679
Laminin G	InterPro Domains	Homo sapiens	75	1	3	548	0.357514	3909
epidermal growth factor receptor binding	GO Molecular Function	Homo sapiens	73	1	3	523	0.363605	1634
potassium channel regulator activity	GO Molecular Function	Homo sapiens	73	1	3	523	0.363605	3779
cofactor transporter activity	GO Molecular Function	Homo sapiens	73	1	3	523	0.363605	5950
calcium-dependent phospholipid binding	GO Molecular Function	Homo sapiens	73	1	3	523	0.363605	5493
monovalent inorganic cation transmembrane transporter activity	GO Molecular Function	Homo sapiens	73	1	3	523	0.363605	477
cyclin-dependent protein kinase regulator activity	GO Molecular Function	Homo sapiens	73	1	3	523	0.363605	894
phosphatidylinositol binding	GO Molecular Function	Homo sapiens	73	1	3	523	0.363605	2719
di-, tri-valent inorganic cation transmembrane transporter activity	GO Molecular Function	Homo sapiens	73	1	3	523	0.363605	9104
vitamin transporter activity	GO Molecular Function	Homo sapiens	73	1	3	523	0.363605	5950
steroid binding	GO Molecular Function	Homo sapiens	73	1	3	523	0.363605	6095
hyaluronic acid binding	GO Molecular Function	Homo sapiens	73	1	3	523	0.363605	10894
guanyl-nucleotide exchange factor activity	GO Molecular Function	Homo sapiens	73	1	3	523	0.363605	22899
C-X-C chemokine binding	GO Molecular Function	Homo sapiens	73	1	3	523	0.363605	2532
fat-soluble vitamin metabolic process	GO Biological Process	Homo sapiens	76	1	3	538	0.367327	5950
apoptotic mitochondrial changes	GO Biological Process	Homo sapiens	76	1	3	538	0.367327	3164
establishment of blood-nerve barrier	GO Biological Process	Homo sapiens	76	1	3	538	0.367327	3164
negative regulation of caspase activity	GO Biological Process	Homo sapiens	76	1	3	538	0.367327	6422
vitamin A metabolic process	GO Biological Process	Homo sapiens	76	1	3	538	0.367327	5950
axon guidance	GO Biological Process	Homo sapiens	76	1	3	538	0.367327	285313
sodium ion transport	GO Biological Process	Homo sapiens	76	1	3	538	0.367327	477
photoreceptor cell differentiation	GO Biological Process	Homo sapiens	76	1	3	538	0.367327	4653
cofactor transport	GO Biological Process	Homo sapiens	76	1	3	538	0.367327	5950
negative regulation of Wnt receptor signaling pathway	GO Biological Process	Homo sapiens	76	1	3	538	0.367327	11197
regionalization	GO Biological Process	Homo sapiens	76	1	3	538	0.367327	11197
morphogenesis of an epithelium	GO Biological Process	Homo sapiens	76	1	3	538	0.367327	1294
water-soluble vitamin metabolic process	GO Biological Process	Homo sapiens	76	1	3	538	0.367327	8424
response to nutrient	GO Biological Process	Homo sapiens	76	1	3	538	0.367327	5950
proteoglycan metabolic process	GO Biological Process	Homo sapiens	76	1	3	538	0.367327	64102
photoreceptor cell development	GO Biological Process	Homo sapiens	76	1	3	538	0.367327	4653
germ cell development	GO Biological Process	Homo sapiens	76	1	3	538	0.367327	3952
bone mineralization	GO Biological Process	Homo sapiens	76	1	3	538	0.367327	7123
negative regulation of epidermal growth factor receptor activity	GO Biological Process	Homo sapiens	76	1	3	538	0.367327	1634
defense response to fungus	GO Biological Process	Homo sapiens	76	1	3	538	0.367327	56477
monocyte differentiation	GO Biological Process	Homo sapiens	76	1	3	538	0.367327	3204
negative regulation of transforming growth factor beta receptor signaling pathway	GO Biological Process	Homo sapiens	76	1	3	538	0.367327	1634
laminin-5 complex	GO Cellular Component	Homo sapiens	73	1	3	510	0.3715	3909
nuclear chromosome	GO Cellular Component	Homo sapiens	73	1	3	510	0.3715	55214
anchoring collagen	GO Cellular Component	Homo sapiens	73	1	3	510	0.3715	1294
nuclear chromosome part	GO Cellular Component	Homo sapiens	73	1	3	510	0.3715	55214
desmosome	GO Cellular Component	Homo sapiens	73	1	3	510	0.3715	5493
organelle outer membrane	GO Cellular Component	Homo sapiens	73	1	3	510	0.3715	3164
outer membrane	GO Cellular Component	Homo sapiens	73	1	3	510	0.3715	3164
condensed chromosome	GO Cellular Component	Homo sapiens	73	1	3	510	0.3715	55214
Glycerophospholipid metabolism	KEGG Pathways	Homo sapiens	35	1	3	214	0.416398	56895
Glutathione metabolism	KEGG Pathways	Homo sapiens	35	1	3	214	0.416398	290
Adipocytokine signaling pathway	KEGG Pathways	Homo sapiens	35	1	3	214	0.416398	3952
Arginine and proline metabolism	KEGG Pathways	Homo sapiens	35	1	3	214	0.416398	1160
B cell receptor signaling pathway	KEGG Pathways	Homo sapiens	35	1	3	214	0.416398	2353
Myelin protein	Panther Molecular Function	Homo sapiens	80	1	2	605	0.247168	2823
Kinase activator	Panther Molecular Function	Homo sapiens	80	1	2	605	0.247168	894
CREB pathway	GeneGo Pathways	Homo sapiens	80	1	2	605	0.247168	1036
ATM/ATR regulation of G1/S checkpoint	GeneGo Pathways	Homo sapiens	80	1	2	605	0.247168	894
Hydroxylase	Panther Molecular Function	Homo sapiens	80	1	2	605	0.247168	8424
Activation of PKC via G-Protein coupled receptor	GeneGo Pathways	Homo sapiens	80	1	2	605	0.247168	3164
EDNRB signaling	GeneGo Pathways	Homo sapiens	80	1	2	605	0.247168	2353
Other DNA-binding protein	Panther Molecular Function	Homo sapiens	80	1	2	605	0.247168	2018
Cysteine Metabolism (dsr)	Ingenuity Pathways	Homo sapiens	80	1	2	605	0.247168	1036
Peptidase M1, membrane alanine aminopeptidase, N-terminal	InterPro Domains	Homo sapiens	80	1	2	605	0.247168	290
BONE/CARTILAGE PROTEOGLYCAN	Panther Subfamilies	Homo sapiens	80	1	2	605	0.247168	1634
Regulation of G1/S transition (part1)	GeneGo Pathways	Homo sapiens	80	1	2	605	0.247168	894
PIP3 signaling in cardiac myocytes	GeneGo Pathways	Homo sapiens	80	1	2	605	0.247168	894
Calcium ion homeostasis	Panther Biological Process	Homo sapiens	80	1	2	605	0.247168	477
Oxidative phosphorylation	Panther Biological Process	Homo sapiens	80	1	2	605	0.247168	56997
Claudin	InterPro Domains	Homo sapiens	80	1	2	605	0.247168	7122
Synthetase	Panther Molecular Function	Homo sapiens	80	1	2	605	0.247168	55268
HR1 rho-binding repeat	InterPro Domains	Homo sapiens	80	1	2	605	0.247168	4629
Tight junction	Panther Molecular Function	Homo sapiens	80	1	2	605	0.247168	7122
CYCLINS	Panther Families	Homo sapiens	80	1	2	605	0.247168	894
PLASMA RETINOL-BINDING PROTEIN	Panther Families	Homo sapiens	80	1	2	605	0.247168	5950
NEPRILYSIN	Panther Subfamilies	Homo sapiens	80	1	2	605	0.247168	4311
IL6 signaling pathway	GeneGo Pathways	Homo sapiens	80	1	2	605	0.247168	2353
CLAUDIN	Panther Families	Homo sapiens	80	1	2	605	0.247168	7122
SECRETED FRIZZLED 1, 2, 5	Panther Subfamilies	Homo sapiens	80	1	2	605	0.247168	6422
ZINC METALLOPROTEASE FAMILY M13 NEPRILYSIN-RELATED	Panther Families	Homo sapiens	80	1	2	605	0.247168	4311
IL2 activation and signaling pathway	GeneGo Pathways	Homo sapiens	80	1	2	605	0.247168	2353
TETRANECTIN-RELATED	Panther Families	Homo sapiens	80	1	2	605	0.247168	7123
Membrane-bound ESR1: interaction with growth factors signaling	GeneGo Pathways	Homo sapiens	80	1	2	605	0.247168	2353
Leptin signaling via PI3K-dependent pathway	GeneGo Pathways	Homo sapiens	80	1	2	605	0.247168	3952
EXTRACELLULAR MATRIX GLYCOPROTEIN RELATED	Panther Families	Homo sapiens	80	1	2	605	0.247168	7450
GLYPICAN	Panther Families	Homo sapiens	80	1	2	605	0.247168	2719
OLFACTOMEDIN-RELATED	Panther Families	Homo sapiens	80	1	2	605	0.247168	4653
PROTEASE M1 ZINC METALLOPROTEASE	Panther Families	Homo sapiens	80	1	2	605	0.247168	290
IMMUNOGLOBULIN FC RECEPTOR	Panther Families	Homo sapiens	80	1	2	605	0.247168	2205
cellular polysaccharide biosynthetic process	GO Biological Process	Homo sapiens	80	1	2	605	0.247168	114905
Alternative splicing, Glycoprotein, Membrane, Poly	SwissProt Keywords	Homo sapiens	80	1	2	605	0.247168	55901
T cell receptor signaling pathway	GeneGo Pathways	Homo sapiens	80	1	2	605	0.247168	2353
TPO in cell process	GeneGo Pathways	Homo sapiens	80	1	2	605	0.247168	2353
CATION-TRANSPORTING ATPASE	Panther Families	Homo sapiens	80	1	2	605	0.247168	477
Tetratricopeptide TPR2	InterPro Domains	Homo sapiens	80	1	2	605	0.247168	55214
regulation of multicellular organism growth	GO Biological Process	Homo sapiens	80	1	2	605	0.247168	3952
Calcium, Glycoprotein, Glycosyltransferase, Golgi	SwissProt Keywords	Homo sapiens	80	1	2	605	0.247168	117248
EGFR signaling via small GTPases	GeneGo Pathways	Homo sapiens	80	1	2	605	0.247168	2353
G-Proteins mediated regulation MARK-ERK signaling	GeneGo Pathways	Homo sapiens	80	1	2	605	0.247168	2353
Alternative splicing, Basement membrane, Cell adhe	SwissProt Keywords	Homo sapiens	80	1	2	605	0.247168	3909
EPO-induced MAPK pathway	GeneGo Pathways	Homo sapiens	80	1	2	605	0.247168	2353
Alternative splicing, Cell adhesion, Direct protei	SwissProt Keywords	Homo sapiens	80	1	2	605	0.247168	947
Alternative splicing, Cell adhesion, Collagen, Dir	SwissProt Keywords	Homo sapiens	80	1	2	605	0.247168	1294
Cyclin	InterPro Domains	Homo sapiens	75	1	2	548	0.255208	894
Cupin, RmlC-type	InterPro Domains	Homo sapiens	75	1	2	548	0.255208	1036
Inhibin, alpha subunit	InterPro Domains	Homo sapiens	75	1	2	548	0.255208	2662
E1-E2 ATPase-associated region	InterPro Domains	Homo sapiens	75	1	2	548	0.255208	477
Cyclin-like	InterPro Domains	Homo sapiens	75	1	2	548	0.255208	894
ATPase, P-type cation-transporter, C-terminal	InterPro Domains	Homo sapiens	75	1	2	548	0.255208	477
Laminin B	InterPro Domains	Homo sapiens	75	1	2	548	0.255208	3909
DH	InterPro Domains	Homo sapiens	75	1	2	548	0.255208	22899
ATPase, P-type, K/Mg/Cd/Cu/Zn/Na/Ca/Na/H-transporter	InterPro Domains	Homo sapiens	75	1	2	548	0.255208	477
ATPase, P-type cation-transporter, N-terminal	InterPro Domains	Homo sapiens	75	1	2	548	0.255208	477
von Willebrand factor, type D	InterPro Domains	Homo sapiens	75	1	2	548	0.255208	7450
VWC out	InterPro Domains	Homo sapiens	75	1	2	548	0.255208	7450
Variant SH3	InterPro Domains	Homo sapiens	75	1	2	548	0.255208	8190
Spectrin repeat	InterPro Domains	Homo sapiens	75	1	2	548	0.255208	5493
t-snare	InterPro Domains	Homo sapiens	75	1	2	548	0.255208	4629
Peptidase aspartic, catalytic	InterPro Domains	Homo sapiens	75	1	2	548	0.255208	151516
Latrophilin receptor	InterPro Domains	Homo sapiens	75	1	2	548	0.255208	4653
EMI	InterPro Domains	Homo sapiens	75	1	2	548	0.255208	22915
Cyclin, C-terminal	InterPro Domains	Homo sapiens	75	1	2	548	0.255208	894
Cyclin, N-terminal	InterPro Domains	Homo sapiens	75	1	2	548	0.255208	894
Glypican	InterPro Domains	Homo sapiens	75	1	2	548	0.255208	2719
Peptidase M1, membrane alanine aminopeptidase	InterPro Domains	Homo sapiens	75	1	2	548	0.255208	290
Link	InterPro Domains	Homo sapiens	75	1	2	548	0.255208	10894
Peptidase M13, neprilysin	InterPro Domains	Homo sapiens	75	1	2	548	0.255208	4311
Lipocalin-related protein and Bos/Can/Equ allergen	InterPro Domains	Homo sapiens	75	1	2	548	0.255208	5950
Cyclin, A/B/D/E	InterPro Domains	Homo sapiens	75	1	2	548	0.255208	894
Alpha/beta hydrolase	InterPro Domains	Homo sapiens	75	1	2	548	0.255208	2053
Retinol-binding protein	InterPro Domains	Homo sapiens	75	1	2	548	0.255208	5950
Peptidase M13	InterPro Domains	Homo sapiens	75	1	2	548	0.255208	4311
ATPase activity, coupled to transmembrane movement of ions	GO Molecular Function	Homo sapiens	73	1	2	523	0.259906	477
C-C chemokine binding	GO Molecular Function	Homo sapiens	73	1	2	523	0.259906	2532
latrotoxin receptor activity	GO Molecular Function	Homo sapiens	73	1	2	523	0.259906	4653
neprilysin activity	GO Molecular Function	Homo sapiens	73	1	2	523	0.259906	4311
C-C chemokine receptor activity	GO Molecular Function	Homo sapiens	73	1	2	523	0.259906	2532
ATPase activity, coupled to transmembrane movement of ions, phosphorylative mechanism	GO Molecular Function	Homo sapiens	73	1	2	523	0.259906	477
microfilament motor activity	GO Molecular Function	Homo sapiens	73	1	2	523	0.259906	4621
CXCR3 chemokine receptor binding	GO Molecular Function	Homo sapiens	73	1	2	523	0.259906	6366
immunoglobulin receptor activity	GO Molecular Function	Homo sapiens	73	1	2	523	0.259906	2205
calcium ion transmembrane transporter activity	GO Molecular Function	Homo sapiens	73	1	2	523	0.259906	9104
filamin-A binding	GO Molecular Function	Homo sapiens	73	1	2	523	0.259906	1634
filamin binding	GO Molecular Function	Homo sapiens	73	1	2	523	0.259906	1634
opioid receptor binding	GO Molecular Function	Homo sapiens	73	1	2	523	0.259906	5493
C-X-C chemokine receptor activity	GO Molecular Function	Homo sapiens	73	1	2	523	0.259906	2532
aminopeptidase activity	GO Molecular Function	Homo sapiens	73	1	2	523	0.259906	290
calcium channel regulator activity	GO Molecular Function	Homo sapiens	73	1	2	523	0.259906	5997
laminin receptor activity	GO Molecular Function	Homo sapiens	73	1	2	523	0.259906	3679
protein kinase C binding	GO Molecular Function	Homo sapiens	73	1	2	523	0.259906	9590
potassium channel activity	GO Molecular Function	Homo sapiens	73	1	2	523	0.259906	3779
tropomyosin binding	GO Molecular Function	Homo sapiens	73	1	2	523	0.259906	7111
protein N-terminus binding	GO Molecular Function	Homo sapiens	73	1	2	523	0.259906	5493
transforming growth factor beta binding	GO Molecular Function	Homo sapiens	73	1	2	523	0.259906	1634
Rho guanyl-nucleotide exchange factor activity	GO Molecular Function	Homo sapiens	73	1	2	523	0.259906	22899
Ras guanyl-nucleotide exchange factor activity	GO Molecular Function	Homo sapiens	73	1	2	523	0.259906	22899
structural constituent of myelin sheath	GO Molecular Function	Homo sapiens	73	1	2	523	0.259906	2823
phospholipase inhibitor activity	GO Molecular Function	Homo sapiens	73	1	2	523	0.259906	5997
mast cell activation	GO Biological Process	Homo sapiens	76	1	2	538	0.262798	2205
oogenesis	GO Biological Process	Homo sapiens	76	1	2	538	0.262798	3952
oocyte differentiation	GO Biological Process	Homo sapiens	76	1	2	538	0.262798	3952
DNA damage response, signal transduction by p53 class mediator	GO Biological Process	Homo sapiens	76	1	2	538	0.262798	56997
antibacterial humoral response	GO Biological Process	Homo sapiens	76	1	2	538	0.262798	56477
anterior/posterior pattern formation	GO Biological Process	Homo sapiens	76	1	2	538	0.262798	11197
nitrogen compound catabolic process	GO Biological Process	Homo sapiens	76	1	2	538	0.262798	1036
oxidoreduction coenzyme metabolic process	GO Biological Process	Homo sapiens	76	1	2	538	0.262798	56997
energy reserve metabolic process	GO Biological Process	Homo sapiens	76	1	2	538	0.262798	3952
polysaccharide metabolic process	GO Biological Process	Homo sapiens	76	1	2	538	0.262798	114905
release of cytochrome c from mitochondria	GO Biological Process	Homo sapiens	76	1	2	538	0.262798	3164
actin filament-based movement	GO Biological Process	Homo sapiens	76	1	2	538	0.262798	4621
type IV hypersensitivity	GO Biological Process	Homo sapiens	76	1	2	538	0.262798	2205
cysteine metabolic process	GO Biological Process	Homo sapiens	76	1	2	538	0.262798	1036
defense response to Gram-positive bacterium	GO Biological Process	Homo sapiens	76	1	2	538	0.262798	56477
pigment biosynthetic process	GO Biological Process	Homo sapiens	76	1	2	538	0.262798	8190
response to starvation	GO Biological Process	Homo sapiens	76	1	2	538	0.262798	3952
polysaccharide biosynthetic process	GO Biological Process	Homo sapiens	76	1	2	538	0.262798	114905
DNA damage response, signal transduction resulting in induction of apoptosis	GO Biological Process	Homo sapiens	76	1	2	538	0.262798	56997
energy derivation by oxidation of organic compounds	GO Biological Process	Homo sapiens	76	1	2	538	0.262798	3952
inositol metabolic process	GO Biological Process	Homo sapiens	76	1	2	538	0.262798	5997
calcium-independent cell-cell adhesion	GO Biological Process	Homo sapiens	76	1	2	538	0.262798	7122
monosaccharide biosynthetic process	GO Biological Process	Homo sapiens	76	1	2	538	0.262798	5997
methylation	GO Biological Process	Homo sapiens	76	1	2	538	0.262798	2353
fat cell differentiation	GO Biological Process	Homo sapiens	76	1	2	538	0.262798	6422
hexose biosynthetic process	GO Biological Process	Homo sapiens	76	1	2	538	0.262798	5997
regulation of binding	GO Biological Process	Homo sapiens	76	1	2	538	0.262798	1634
regulation of progression through mitotic cell cycle	GO Biological Process	Homo sapiens	76	1	2	538	0.262798	8190
substrate-bound cell migration, cell attachment to substrate	GO Biological Process	Homo sapiens	76	1	2	538	0.262798	3909
multicellular organism growth	GO Biological Process	Homo sapiens	76	1	2	538	0.262798	3952
regulation of gene expression, epigenetic	GO Biological Process	Homo sapiens	76	1	2	538	0.262798	2353
neurotransmitter secretion	GO Biological Process	Homo sapiens	76	1	2	538	0.262798	3779
morphogenesis of embryonic epithelium	GO Biological Process	Homo sapiens	76	1	2	538	0.262798	1294
somitogenesis	GO Biological Process	Homo sapiens	76	1	2	538	0.262798	11197
G1/S-specific transcription in mitotic cell cycle	GO Biological Process	Homo sapiens	76	1	2	538	0.262798	894
cellular response to starvation	GO Biological Process	Homo sapiens	76	1	2	538	0.262798	3952
regulation of cyclin-dependent protein kinase activity	GO Biological Process	Homo sapiens	76	1	2	538	0.262798	894
sulfur amino acid metabolic process	GO Biological Process	Homo sapiens	76	1	2	538	0.262798	1036
glucan biosynthetic process	GO Biological Process	Homo sapiens	76	1	2	538	0.262798	114905
glucan metabolic process	GO Biological Process	Homo sapiens	76	1	2	538	0.262798	114905
oocyte development	GO Biological Process	Homo sapiens	76	1	2	538	0.262798	3952
S phase	GO Biological Process	Homo sapiens	76	1	2	538	0.262798	8190
biopolymer biosynthetic process	GO Biological Process	Homo sapiens	76	1	2	538	0.262798	114905
S phase of mitotic cell cycle	GO Biological Process	Homo sapiens	76	1	2	538	0.262798	8190
biopolymer methylation	GO Biological Process	Homo sapiens	76	1	2	538	0.262798	2353
G2/M transition checkpoint	GO Biological Process	Homo sapiens	76	1	2	538	0.262798	8190
maintenance of localization	GO Biological Process	Homo sapiens	76	1	2	538	0.262798	56477
cellular response to extracellular stimulus	GO Biological Process	Homo sapiens	76	1	2	538	0.262798	3952
cellular response to nutrient levels	GO Biological Process	Homo sapiens	76	1	2	538	0.262798	3952
regulated secretory pathway	GO Biological Process	Homo sapiens	76	1	2	538	0.262798	3779
segmentation	GO Biological Process	Homo sapiens	76	1	2	538	0.262798	11197
amine catabolic process	GO Biological Process	Homo sapiens	76	1	2	538	0.262798	1036
amino acid catabolic process	GO Biological Process	Homo sapiens	76	1	2	538	0.262798	1036
alcohol biosynthetic process	GO Biological Process	Homo sapiens	76	1	2	538	0.262798	5997
cellular polysaccharide metabolic process	GO Biological Process	Homo sapiens	76	1	2	538	0.262798	114905
cellular response to stress	GO Biological Process	Homo sapiens	76	1	2	538	0.262798	3952
sperm motility	GO Biological Process	Homo sapiens	76	1	2	538	0.262798	477
response to salt stress	GO Biological Process	Homo sapiens	76	1	2	538	0.262798	1036
mitochondrial outer membrane	GO Cellular Component	Homo sapiens	73	1	2	510	0.266027	3164
lamina lucida	GO Cellular Component	Homo sapiens	73	1	2	510	0.266027	3909
sarcoplasm	GO Cellular Component	Homo sapiens	73	1	2	510	0.266027	55214
COPI-coated vesicle	GO Cellular Component	Homo sapiens	73	1	2	510	0.266027	5997
sarcolemma	GO Cellular Component	Homo sapiens	73	1	2	510	0.266027	3679
Ether lipid metabolism	KEGG Pathways	Homo sapiens	35	1	2	214	0.300996	56895
Lysine degradation	KEGG Pathways	Homo sapiens	35	1	2	214	0.300996	8424
CHAPERONE-ACTIVITY OF BC1 COMPLEX (CABC1)-RELATED	Panther Families	Homo sapiens	80	1	1	605	0.132231	56997
DIMETHYLANILINE MONOOXYGENASE	Panther Families	Homo sapiens	80	1	1	605	0.132231	2327
LEPRECAN 1	Panther Families	Homo sapiens	80	1	1	605	0.132231	55214
HYALURONAN RECEPTOR	Panther Families	Homo sapiens	80	1	1	605	0.132231	10894
CYCLIN D	Panther Subfamilies	Homo sapiens	80	1	1	605	0.132231	894
CDC42 EFFECTOR PROTEIN 2	Panther Subfamilies	Homo sapiens	80	1	1	605	0.132231	10435
Ras family GTPases in kinase cascades (scheme)	GeneGo Pathways	Homo sapiens	80	1	1	605	0.132231	2353
TROPOMODULIN	Panther Families	Homo sapiens	80	1	1	605	0.132231	7111
MYELIN PROTEOLIPID	Panther Families	Homo sapiens	80	1	1	605	0.132231	2823
CALCIUM-ACTIVATED POTASSIUM CHANNEL BETA SUBUNIT	Panther Families	Homo sapiens	80	1	1	605	0.132231	3779
THROMBOSPONDIN TYPE I DOMAIN-CONTAINING 1	Panther Families	Homo sapiens	80	1	1	605	0.132231	55901
ESTERASE-RELATED	Panther Families	Homo sapiens	80	1	1	605	0.132231	9104
MELANOMA INHIBITORY ACTIVITY-RELATED	Panther Families	Homo sapiens	80	1	1	605	0.132231	8190
CDC42 EFFECTOR PROTEIN (BORG)	Panther Families	Homo sapiens	80	1	1	605	0.132231	10435
Role of heterochromatin protein 1 (HP1) family in transcriptional silencing	GeneGo Pathways	Homo sapiens	80	1	1	605	0.132231	894
FAMILY NOT NAMED	Panther Families	Homo sapiens	80	1	1	605	0.132231	9590
FAMILY NOT NAMED	Panther Families	Homo sapiens	80	1	1	605	0.132231	56477
CABRIOLET.-RELATED	Panther Families	Homo sapiens	80	1	1	605	0.132231	84870
COMPLEMENT C1Q TUMOR NECROSIS FACTOR-RELATED	Panther Subfamilies	Homo sapiens	80	1	1	605	0.132231	114905
HEMATOPOIETIC PROGENITOR CELL ANTIGEN CD34	Panther Families	Homo sapiens	80	1	1	605	0.132231	947
CHONDROMODULIN-RELATED	Panther Families	Homo sapiens	80	1	1	605	0.132231	64102
CYSTEINE DIOXYGENASE	Panther Families	Homo sapiens	80	1	1	605	0.132231	1036
CALCIUM-INDEPENDENT PHOSPHOLIPASE A2 (IPLA2)-RELATED	Panther Families	Homo sapiens	80	1	1	605	0.132231	57104
FAMILY NOT NAMED	Panther Families	Homo sapiens	80	1	1	605	0.132231	51299
ENOYL-COA HYDRATASE-RELATED	Panther Families	Homo sapiens	80	1	1	605	0.132231	55268
GUANINE NUCLEOTIDE EXCHANGE FACTOR	Panther Families	Homo sapiens	80	1	1	605	0.132231	22899
GAMMA-BUTYROBETAINE HYDROXYLASE-RELATED	Panther Families	Homo sapiens	80	1	1	605	0.132231	8424
ALPHA/BETA HYDROLASE RELATED	Panther Families	Homo sapiens	80	1	1	605	0.132231	2053
Role of the C5b-9 complement complex in cell survival	GeneGo Pathways	Homo sapiens	80	1	1	605	0.132231	2353
1-ACYLGLYCEROL-3-PHOSPHATE ACYLTRANSFERASE	Panther Families	Homo sapiens	80	1	1	605	0.132231	56895
ARGININE OR CREATINE KINASE	Panther Families	Homo sapiens	80	1	1	605	0.132231	1160
CREATINE KINASE	Panther Subfamilies	Homo sapiens	80	1	1	605	0.132231	1160
FOS TRANSCRIPTION FACTOR-RELATED	Panther Families	Homo sapiens	80	1	1	605	0.132231	2353
CLAUDIN-5	Panther Subfamilies	Homo sapiens	80	1	1	605	0.132231	7122
COLLAGEN ALPHA 1(VII) CHAIN	Panther Subfamilies	Homo sapiens	80	1	1	605	0.132231	1294
AMINOPEPTIDASE N-RELATED	Panther Subfamilies	Homo sapiens	80	1	1	605	0.132231	290
MYOSIN HEAVY CHAIN, NONMUSCLE OR SMOOTH MUSCLE	Panther Subfamilies	Homo sapiens	80	1	1	605	0.132231	4629
MYOCILIN	Panther Subfamilies	Homo sapiens	80	1	1	605	0.132231	4653
C-FOS PROTO-ONCOGENE	Panther Subfamilies	Homo sapiens	80	1	1	605	0.132231	2353
VON WILLEBRAND FACTOR	Panther Subfamilies	Homo sapiens	80	1	1	605	0.132231	7450
WNT INHIBITORY FACTOR-1	Panther Subfamilies	Homo sapiens	80	1	1	605	0.132231	11197
ZFH4	Panther Subfamilies	Homo sapiens	80	1	1	605	0.132231	79776
MYELIN PROTEOLIPID DMBETA	Panther Subfamilies	Homo sapiens	80	1	1	605	0.132231	2823
LAMININ BETA-2 CHAIN	Panther Subfamilies	Homo sapiens	80	1	1	605	0.132231	3913
ADLICAN	Panther Subfamilies	Homo sapiens	80	1	1	605	0.132231	285313
ABCA8	Panther Subfamilies	Homo sapiens	80	1	1	605	0.132231	10351
LEPRECAN 1	Panther Subfamilies	Homo sapiens	80	1	1	605	0.132231	55214
MICROFIBRIL-ASSOCIATED GLYCOPROTEIN 4	Panther Subfamilies	Homo sapiens	80	1	1	605	0.132231	4239
LYMPHATIC ENDOTHELIAL HYALURONAN RECEPTOR, LYVE-1	Panther Subfamilies	Homo sapiens	80	1	1	605	0.132231	10894
LEUCINE RICH REPEAT NEURONAL 5	Panther Subfamilies	Homo sapiens	80	1	1	605	0.132231	54674
UBIQUINONE BIOSYNTHESIS PROTEIN AARF(E.COLI)/ABC1(YEAST)-RELATED	Panther Subfamilies	Homo sapiens	80	1	1	605	0.132231	56997
SUBFAMILY NOT NAMED	Panther Subfamilies	Homo sapiens	80	1	1	605	0.132231	51299
SUBFAMILY NOT NAMED	Panther Subfamilies	Homo sapiens	80	1	1	605	0.132231	56477
SUBFAMILY NOT NAMED	Panther Subfamilies	Homo sapiens	80	1	1	605	0.132231	9590
SMALL INDUCIBLE CYTOKINE A21	Panther Subfamilies	Homo sapiens	80	1	1	605	0.132231	6366
MYOSIN HEAVY CHAIN, SKELETAL MUSCLE OR CARDIAC MUSCLE	Panther Subfamilies	Homo sapiens	80	1	1	605	0.132231	4621
RAR-RELATED ORPHAN RECEPTOR (ROR)	Panther Subfamilies	Homo sapiens	80	1	1	605	0.132231	6095
REGULATOR OF G PROTEIN SIGNALING 2, RGS2	Panther Subfamilies	Homo sapiens	80	1	1	605	0.132231	5997
SUBFAMILY NOT NAMED	Panther Subfamilies	Homo sapiens	80	1	1	605	0.132231	84870
TESTIS-SPECIFIC PROTEASE-LIKE PROTEIN 50	Panther Subfamilies	Homo sapiens	80	1	1	605	0.132231	29122
TETRANECTIN	Panther Subfamilies	Homo sapiens	80	1	1	605	0.132231	7123
TROPOMODULIN 1	Panther Subfamilies	Homo sapiens	80	1	1	605	0.132231	7111
TENOMODULIN	Panther Subfamilies	Homo sapiens	80	1	1	605	0.132231	64102
BONE MORPHOGENETIC PROTEIN 3, BMP3	Panther Subfamilies	Homo sapiens	80	1	1	605	0.132231	2662
TENASCIN-RELATED	Panther Subfamilies	Homo sapiens	80	1	1	605	0.132231	7148
TENASCIN-X	Panther Subfamilies	Homo sapiens	80	1	1	605	0.132231	7148
LAMININ ALPHA-3 CHAIN	Panther Subfamilies	Homo sapiens	80	1	1	605	0.132231	3909
CDC42 in cellular processes	GeneGo Pathways	Homo sapiens	80	1	1	605	0.132231	10435
Endothelial cell contacts by junctional mechanisms	GeneGo Pathways	Homo sapiens	80	1	1	605	0.132231	7122
G-Protein alpha-q signaling cascades	GeneGo Pathways	Homo sapiens	80	1	1	605	0.132231	5997
Alanine, cysteine, and L-methionine metabolism	GeneGo Pathways	Homo sapiens	80	1	1	605	0.132231	1036
GAMMA-BUTYROBETAINE HYDROXYLASE-RELATED	Panther Subfamilies	Homo sapiens	80	1	1	605	0.132231	8424
FH1/FH2 DOMAINS-CONTAINING PROTEIN (FORMIN HOMOLOG OVEREXPRESSED IN SPLEEN) (FHOS)	Panther Subfamilies	Homo sapiens	80	1	1	605	0.132231	80206
EPOXIDE HYDROLASE	Panther Subfamilies	Homo sapiens	80	1	1	605	0.132231	2053
G-Protein alpha-s signaling cascades	GeneGo Pathways	Homo sapiens	80	1	1	605	0.132231	5997
CARBOXYPEPTIDASE Z	Panther Subfamilies	Homo sapiens	80	1	1	605	0.132231	8532
P53 signaling pathway	GeneGo Pathways	Homo sapiens	80	1	1	605	0.132231	2353
EMX HOMEOBOX PROTEIN	Panther Subfamilies	Homo sapiens	80	1	1	605	0.132231	2018
Lysine metabolism	GeneGo Pathways	Homo sapiens	80	1	1	605	0.132231	8424
IL3 activation and signaling pathway	GeneGo Pathways	Homo sapiens	80	1	1	605	0.132231	2353
Ligand-dependent activation of the ESR1/AP-1 pathway	GeneGo Pathways	Homo sapiens	80	1	1	605	0.132231	2353
Ligand-dependent activation of the ESR1/SP pathway	GeneGo Pathways	Homo sapiens	80	1	1	605	0.132231	2353
Segment specification	Panther Biological Process	Homo sapiens	80	1	1	605	0.132231	3204
INTEGRIN ALPHA-6	Panther Subfamilies	Homo sapiens	80	1	1	605	0.132231	3679
HOMEOBOX PROTEIN MEIS	Panther Subfamilies	Homo sapiens	80	1	1	605	0.132231	4212
HIGH AFFINITY IMMUNOGLOBULIN EPSILON FC RECEPTOR ALPHA	Panther Subfamilies	Homo sapiens	80	1	1	605	0.132231	2205
IPLA2-ZETA	Panther Subfamilies	Homo sapiens	80	1	1	605	0.132231	57104
CALCIUM-ACTIVATED POTASSIUM CHANNEL BETA SUBUNIT 1	Panther Subfamilies	Homo sapiens	80	1	1	605	0.132231	3779
Epimerase/racemase	Panther Molecular Function	Homo sapiens	80	1	1	605	0.132231	55268
CARBONIC ANHYDRASE III (CARBONATE DEHYDRATASE III)	Panther Subfamilies	Homo sapiens	80	1	1	605	0.132231	761
Hydratase	Panther Molecular Function	Homo sapiens	80	1	1	605	0.132231	55268
Voltage-gated potassium channel	Panther Molecular Function	Homo sapiens	80	1	1	605	0.132231	3779
Fatty acid beta-oxidation	Panther Biological Process	Homo sapiens	80	1	1	605	0.132231	55268
Other coenzyme and prosthetic group metabolism	Panther Biological Process	Homo sapiens	80	1	1	605	0.132231	56997
Voltage-gated ion channel	Panther Molecular Function	Homo sapiens	80	1	1	605	0.132231	3779
GLYPICAN-3	Panther Subfamilies	Homo sapiens	80	1	1	605	0.132231	2719
ABCA6	Panther Subfamilies	Homo sapiens	80	1	1	605	0.132231	23460
1-ACYLGLYCEROL-3-PHOSPHATE ACYLTRANSFERASE	Panther Subfamilies	Homo sapiens	80	1	1	605	0.132231	56895
Coiled coil, Intermediate filament, Keratin	SwissProt Keywords	Homo sapiens	80	1	1	605	0.132231	3866
Collagen, Secreted, Signal	SwissProt Keywords	Homo sapiens	80	1	1	605	0.132231	114905
Cytokine, Glycoprotein, Secreted, Signal	SwissProt Keywords	Homo sapiens	80	1	1	605	0.132231	27190
Coiled coil, Disease mutation, Intermediate filame	SwissProt Keywords	Homo sapiens	80	1	1	605	0.132231	3872
Chemotaxis, Cytokine, Glycoprotein, Secreted, Sign	SwissProt Keywords	Homo sapiens	80	1	1	605	0.132231	56477
Cleavage on pair of basic residues, Cytokine, Glyc	SwissProt Keywords	Homo sapiens	80	1	1	605	0.132231	2662
Coiled coil, Direct protein sequencing, EGF-like d	SwissProt Keywords	Homo sapiens	80	1	1	605	0.132231	22915
Dioxygenase, Endoplasmic reticulum, Glycoprotein,	SwissProt Keywords	Homo sapiens	80	1	1	605	0.132231	55214
Glycoprotein, Membrane, Polymorphism, Receptor, Si	SwissProt Keywords	Homo sapiens	80	1	1	605	0.132231	10894
Glycoprotein, Membrane, Signal-anchor, Transmembra	SwissProt Keywords	Homo sapiens	80	1	1	605	0.132231	64102
Glycoprotein, Serine protease homolog, Signal	SwissProt Keywords	Homo sapiens	80	1	1	605	0.132231	29122
Glycoprotein, Membrane, Phosphorylation, Polymorph	SwissProt Keywords	Homo sapiens	80	1	1	605	0.132231	2823
Disease mutation, Glycoprotein, GPI-anchor, Hepara	SwissProt Keywords	Homo sapiens	80	1	1	605	0.132231	2719
Glycoprotein, GPI-anchor, Lipoprotein, Membrane, S	SwissProt Keywords	Homo sapiens	80	1	1	605	0.132231	51299
Glycoprotein, Immunoglobulin domain, Leucine-rich	SwissProt Keywords	Homo sapiens	80	1	1	605	0.132231	54674
Aminopeptidase, Angiogenesis, Cytoplasm, Developme	SwissProt Keywords	Homo sapiens	80	1	1	605	0.132231	290
Aspartyl protease, Autocatalytic cleavage, Direct	SwissProt Keywords	Homo sapiens	80	1	1	605	0.132231	151516
ATP-binding, Disease mutation, Hydrolase, Ion tran	SwissProt Keywords	Homo sapiens	80	1	1	605	0.132231	477
Alternative splicing, GTPase activation, Guanine-n	SwissProt Keywords	Homo sapiens	80	1	1	605	0.132231	22899
Alternative splicing, DNA-binding, Homeobox, Nucle	SwissProt Keywords	Homo sapiens	80	1	1	605	0.132231	4212
Alternative splicing, Glycoprotein, Heparin-bindin	SwissProt Keywords	Homo sapiens	80	1	1	605	0.132231	84870
Alternative splicing, Glycoprotein, Ion transport,	SwissProt Keywords	Homo sapiens	80	1	1	605	0.132231	3779
Basement membrane, Cell adhesion, Coiled coil, Dis	SwissProt Keywords	Homo sapiens	80	1	1	605	0.132231	3913
Cell junction, Membrane, Tight junction, Transmemb	SwissProt Keywords	Homo sapiens	80	1	1	605	0.132231	7122
Cell projection, Cilium, Coiled coil, Direct prote	SwissProt Keywords	Homo sapiens	80	1	1	605	0.132231	4653
Cell shape, Cytoplasm, Cytoskeleton, Membrane, Pol	SwissProt Keywords	Homo sapiens	80	1	1	605	0.132231	10435
Cell junction, Coiled coil, Cytoplasm, Cytoskeleto	SwissProt Keywords	Homo sapiens	80	1	1	605	0.132231	5493
Calcium, Cell adhesion, Direct protein sequencing,	SwissProt Keywords	Homo sapiens	80	1	1	605	0.132231	4239
Carnitine biosynthesis, Cytoplasm, Dioxygenase, Ir	SwissProt Keywords	Homo sapiens	80	1	1	605	0.132231	8424
Cell cycle, Cell division, Cyclin, Polymorphism	SwissProt Keywords	Homo sapiens	80	1	1	605	0.132231	894
Secreted, Signal	SwissProt Keywords	Homo sapiens	80	1	1	605	0.132231	84417
Crotonase, core	InterPro Domains	Homo sapiens	80	1	1	605	0.132231	55268
Cyclin D	InterPro Domains	Homo sapiens	80	1	1	605	0.132231	894
Diaphanous autoregulatory	InterPro Domains	Homo sapiens	80	1	1	605	0.132231	80206
Actin-binding FH2	InterPro Domains	Homo sapiens	80	1	1	605	0.132231	80206
regulation of gene-specific transcription	GO Biological Process	Homo sapiens	80	1	1	605	0.132231	2353
regulation of release of sequestered calcium ion into cytosol	GO Biological Process	Homo sapiens	80	1	1	605	0.132231	56477
response to insulin stimulus	GO Biological Process	Homo sapiens	80	1	1	605	0.132231	5950
Glypican 3	InterPro Domains	Homo sapiens	80	1	1	605	0.132231	2719
Region of unknown function DUF1787	InterPro Domains	Homo sapiens	80	1	1	605	0.132231	7450
WIF domain	InterPro Domains	Homo sapiens	80	1	1	605	0.132231	11197
3D-structure, Dioxygenase, Iron, Metal-binding, Ox	SwissProt Keywords	Homo sapiens	80	1	1	605	0.132231	1036
Purple acid phosphatase-like, N-terminal	InterPro Domains	Homo sapiens	80	1	1	605	0.132231	1294
GTPase-binding/formin homology 3	InterPro Domains	Homo sapiens	80	1	1	605	0.132231	80206
Heavy chain of Myosin	InterPro Domains	Homo sapiens	80	1	1	605	0.132231	4621
Potassium channel, calcium-activated, BK, beta subunit	InterPro Domains	Homo sapiens	80	1	1	605	0.132231	3779
Taurine and Hypotaurine Metabolism (dsd)	Ingenuity Pathways	Homo sapiens	80	1	1	605	0.132231	1036
epidermal growth factor receptor inhibiting ligand activity	GO Molecular Function	Homo sapiens	80	1	1	605	0.132231	1634
inositol biosynthetic process	GO Biological Process	Homo sapiens	80	1	1	605	0.132231	5997
inositol phosphate biosynthetic process	GO Biological Process	Homo sapiens	80	1	1	605	0.132231	5997
inositol phosphate metabolic process	GO Biological Process	Homo sapiens	80	1	1	605	0.132231	5997
healing during inflammatory response	GO Biological Process	Homo sapiens	80	1	1	605	0.132231	1634
antifungal humoral response	GO Biological Process	Homo sapiens	80	1	1	605	0.132231	56477
cellular response to hormone stimulus	GO Biological Process	Homo sapiens	80	1	1	605	0.132231	5950
cellular response to insulin stimulus	GO Biological Process	Homo sapiens	80	1	1	605	0.132231	5950
Alternative splicing, Disease mutation, Glycoprote	SwissProt Keywords	Homo sapiens	80	1	1	605	0.132231	57104
HOMEOBOX PROTEIN HOX	Panther Subfamilies	Homo sapiens	80	1	1	605	0.132231	3204
DIMETHYLANILINE MONOOXYGENASE (FLAVIN-CONTAINING MONOOXYGENASE)	Panther Subfamilies	Homo sapiens	80	1	1	605	0.132231	2327
LIMBIN	Panther Subfamilies	Homo sapiens	80	1	1	605	0.132231	132884
ORPHAN NUCLEAR RECEPTOR NR4A1 (ORPHAN NUCLEAR RECEPTOR HMR)	Panther Subfamilies	Homo sapiens	80	1	1	605	0.132231	3164
NA+/K+ ATPASE ALPHA SUBUNIT	Panther Subfamilies	Homo sapiens	80	1	1	605	0.132231	477
CARBONIC ANHYDRASE IV (CARBONATE DEHYDRATASE IV)	Panther Subfamilies	Homo sapiens	80	1	1	605	0.132231	762
3D-structure, DNA-binding, Metal-binding, Nucleus,	SwissProt Keywords	Homo sapiens	80	1	1	605	0.132231	3164
3D-structure, DNA-binding, Nucleus, Phosphorylatio	SwissProt Keywords	Homo sapiens	80	1	1	605	0.132231	2353
3D-structure, Direct protein sequencing, Growth fa	SwissProt Keywords	Homo sapiens	80	1	1	605	0.132231	8190
SERINE-TYPE PROTEASE INHIBITOR-RELATED	Panther Families	Homo sapiens	80	1	1	605	0.132231	7035
REGULATOR OF G PROTEIN SIGNALING, RGS	Panther Families	Homo sapiens	80	1	1	605	0.132231	5997
PERIPLAKIN	Panther Subfamilies	Homo sapiens	80	1	1	605	0.132231	5493
3D-structure, Alternative splicing, Blood coagulat	SwissProt Keywords	Homo sapiens	80	1	1	605	0.132231	7035
3D-structure, Activator, Alternative splicing, DNA	SwissProt Keywords	Homo sapiens	80	1	1	605	0.132231	6095
3D-structure, Blood coagulation, Cell adhesion, Cl	SwissProt Keywords	Homo sapiens	80	1	1	605	0.132231	7450
3D-structure, Aromatic hydrocarbons catabolism, Cy	SwissProt Keywords	Homo sapiens	80	1	1	605	0.132231	2053
3D-structure, ATP-binding, Direct protein sequenci	SwissProt Keywords	Homo sapiens	80	1	1	605	0.132231	1160
TISSUE FACTOR PATHWAY INHIBITOR PRECURSOR (TFPI)	Panther Subfamilies	Homo sapiens	80	1	1	605	0.132231	7035
SENESCENCE MARKER PROTEIN-30	Panther Subfamilies	Homo sapiens	80	1	1	605	0.132231	9104
3D-structure, Diabetes mellitus, Disease mutation,	SwissProt Keywords	Homo sapiens	80	1	1	605	0.132231	3952
3D-structure, Developmental protein, EGF-like doma	SwissProt Keywords	Homo sapiens	80	1	1	605	0.132231	11197
3D-structure, Cell cycle, Phosphorylation, Signal	SwissProt Keywords	Homo sapiens	80	1	1	605	0.132231	5997
3D-structure, Cytoplasm, Lyase, Metal-binding, Pol	SwissProt Keywords	Homo sapiens	80	1	1	605	0.132231	761
LIMBIN/ELLIS-VAN CREVELD PROTEIN	Panther Families	Homo sapiens	80	1	1	605	0.132231	132884
INTERLEUKIN-17	Panther Families	Homo sapiens	80	1	1	605	0.132231	27190
FORMIN-RELATED	Panther Families	Homo sapiens	80	1	1	605	0.132231	80206
Alternative splicing, Calcium, Cytoplasm, Phosphor	SwissProt Keywords	Homo sapiens	80	1	1	605	0.132231	9104
LEPTIN	Panther Families	Homo sapiens	80	1	1	605	0.132231	3952
Alternative splicing, Blood group antigen, Direct	SwissProt Keywords	Homo sapiens	80	1	1	605	0.132231	2532
Alternative splicing, Carboxypeptidase, Extracellu	SwissProt Keywords	Homo sapiens	80	1	1	605	0.132231	8532
Alternative splicing, Developmental protein, Diffe	SwissProt Keywords	Homo sapiens	80	1	1	605	0.132231	285313
Alternative splicing, Direct protein sequencing, E	SwissProt Keywords	Homo sapiens	80	1	1	605	0.132231	1634
Alternative splicing, Cytoplasm, Cytoskeleton, Pho	SwissProt Keywords	Homo sapiens	80	1	1	605	0.132231	9590
Alternative splicing, Chromosomal rearrangement, C	SwissProt Keywords	Homo sapiens	80	1	1	605	0.132231	79776
Alternative splicing, Coiled coil, Disease mutatio	SwissProt Keywords	Homo sapiens	80	1	1	605	0.132231	132884
DUFFY ANTIGEN/CHEMOKINE RECEPTOR	Panther Families	Homo sapiens	80	1	1	605	0.132231	2532
HOMEOBOX PROTEIN TRANSCRIPTION FACTORS	Panther Families	Homo sapiens	80	1	1	605	0.132231	4212
ENVOPLAKIN	Panther Families	Homo sapiens	80	1	1	605	0.132231	5493
Actin-binding, ATP-binding, Calmodulin-binding, Co	SwissProt Keywords	Homo sapiens	80	1	1	605	0.132231	4621
3D-structure, Glycoprotein, Hydrolase, Membrane, M	SwissProt Keywords	Homo sapiens	80	1	1	605	0.132231	4311
Acetylation, Endoplasmic reticulum, FAD, Flavoprot	SwissProt Keywords	Homo sapiens	80	1	1	605	0.132231	2327
Actin-binding, ATP-binding, Calmodulin-binding, Ch	SwissProt Keywords	Homo sapiens	80	1	1	605	0.132231	4629
Actin-binding, Cytoplasm, Cytoskeleton, Direct pro	SwissProt Keywords	Homo sapiens	80	1	1	605	0.132231	7111
Acyltransferase, Membrane, Phospholipid biosynthes	SwissProt Keywords	Homo sapiens	80	1	1	605	0.132231	56895
ADP-ribosylation, Alternative splicing, Calcium, C	SwissProt Keywords	Homo sapiens	80	1	1	605	0.132231	3679
EMILIN (ELASTIN MICROFIBRIL INTERFACE-LOCATED PROTEIN) (ELASTIN MICROFIBRIL INTERFACER)	Panther Families	Homo sapiens	80	1	1	605	0.132231	22915
Alternative splicing, ATP-binding, Chaperone, Kina	SwissProt Keywords	Homo sapiens	80	1	1	605	0.132231	56997
Laminin I	InterPro Domains	Homo sapiens	75	1	1	548	0.136861	3909
Laminin IV	InterPro Domains	Homo sapiens	75	1	1	548	0.136861	3913
Prolyl 4-hydroxylase, alpha subunit	InterPro Domains	Homo sapiens	75	1	1	548	0.136861	55214
Cysteine dioxygenase type I	InterPro Domains	Homo sapiens	75	1	1	548	0.136861	1036
Patatin	InterPro Domains	Homo sapiens	75	1	1	548	0.136861	57104
PAK-box/P21-Rho-binding	InterPro Domains	Homo sapiens	75	1	1	548	0.136861	10435
Zinc finger, U1-type	InterPro Domains	Homo sapiens	75	1	1	548	0.136861	79776
ATP:guanido phosphotransferase	InterPro Domains	Homo sapiens	75	1	1	548	0.136861	1160
Helix-turn-helix motif, lambda-like repressor	InterPro Domains	Homo sapiens	75	1	1	548	0.136861	2018
Pancreatitis-associated protein	InterPro Domains	Homo sapiens	75	1	1	548	0.136861	7123
ATPase, P-type cation exchange, alpha subunit, eukaryotic	InterPro Domains	Homo sapiens	75	1	1	548	0.136861	477
Duffy antigen/chemokine receptor	InterPro Domains	Homo sapiens	75	1	1	548	0.136861	2532
Regucalcin	InterPro Domains	Homo sapiens	75	1	1	548	0.136861	9104
Bacterial luciferase-like	InterPro Domains	Homo sapiens	75	1	1	548	0.136861	5493
Laminin II	InterPro Domains	Homo sapiens	75	1	1	548	0.136861	3909
BRICHOS	InterPro Domains	Homo sapiens	75	1	1	548	0.136861	64102
Flavin-containing monooxygenase (FMO) 2	InterPro Domains	Homo sapiens	75	1	1	548	0.136861	2327
SMP-30/Gluconolaconase/LRE-like region	InterPro Domains	Homo sapiens	75	1	1	548	0.136861	9104
Proteinase inhibitor I2, tissue factor pathway inhibitor	InterPro Domains	Homo sapiens	75	1	1	548	0.136861	7035
Protein kinase A anchoring region	InterPro Domains	Homo sapiens	75	1	1	548	0.136861	9590
Basic-leucine zipper (bZIP) transcription factor	InterPro Domains	Homo sapiens	75	1	1	548	0.136861	2353
CD34 antigen	InterPro Domains	Homo sapiens	75	1	1	548	0.136861	947
Taurine catabolism dioxygenase TauD/TfdA	InterPro Domains	Homo sapiens	75	1	1	548	0.136861	8424
Wnt inhibitory factor (WIF)-1	InterPro Domains	Homo sapiens	75	1	1	548	0.136861	11197
CD34/Podocalyxin	InterPro Domains	Homo sapiens	75	1	1	548	0.136861	947
Homeobox protein, antennapedia type	InterPro Domains	Homo sapiens	75	1	1	548	0.136861	3204
Furin-like repeat	InterPro Domains	Homo sapiens	75	1	1	548	0.136861	84870
Regulator of G protein signalling	InterPro Domains	Homo sapiens	75	1	1	548	0.136861	5997
Myelin proteolipid protein PLP	InterPro Domains	Homo sapiens	75	1	1	548	0.136861	2823
Eukaryotic transcription factor, Skn-1-like, DNA-binding	InterPro Domains	Homo sapiens	75	1	1	548	0.136861	2353
Claudin-5	InterPro Domains	Homo sapiens	75	1	1	548	0.136861	7122
Fos transforming protein	InterPro Domains	Homo sapiens	75	1	1	548	0.136861	2353
Haloacid dehydrogenase/epoxide hydrolase	InterPro Domains	Homo sapiens	75	1	1	548	0.136861	2053
Gamma-butyrobetaine,2-oxoglutarate dioxygenase	InterPro Domains	Homo sapiens	75	1	1	548	0.136861	8424
Basic leucine zipper	InterPro Domains	Homo sapiens	75	1	1	548	0.136861	2353
Orphan nuclear receptor	InterPro Domains	Homo sapiens	75	1	1	548	0.136861	3164
HAD-superfamily hydrolase, subfamily IA, variant 3	InterPro Domains	Homo sapiens	75	1	1	548	0.136861	2053
Predicted HAD-superfamily phosphatase, subfamily IA/Epoxide hydrolase, N-terminal	InterPro Domains	Homo sapiens	75	1	1	548	0.136861	2053
Actin-binding FH2 and DRF autoregulatory	InterPro Domains	Homo sapiens	75	1	1	548	0.136861	80206
ABC-1	InterPro Domains	Homo sapiens	75	1	1	548	0.136861	56997
2OG-Fe(II) oxygenase	InterPro Domains	Homo sapiens	75	1	1	548	0.136861	55214
ATPase, P-type cation exchange, alpha subunit	InterPro Domains	Homo sapiens	75	1	1	548	0.136861	477
von Willebrand factor	InterPro Domains	Homo sapiens	75	1	1	548	0.136861	7450
Vascular endothelial growth factor receptor, VEGFR, N-terminal	InterPro Domains	Homo sapiens	75	1	1	548	0.136861	285313
Nuclear receptor ROR	InterPro Domains	Homo sapiens	75	1	1	548	0.136861	6095
Soluble quinoprotein glucose dehydrogenase	InterPro Domains	Homo sapiens	75	1	1	548	0.136861	4653
Flavin-containing monooxygenase FMO	InterPro Domains	Homo sapiens	75	1	1	548	0.136861	2327
Senescence marker protein-30 (SMP-30)	InterPro Domains	Homo sapiens	75	1	1	548	0.136861	9104
Peptidase A2A, retrovirus, catalytic	InterPro Domains	Homo sapiens	75	1	1	548	0.136861	151516
Interleukin-17	InterPro Domains	Homo sapiens	75	1	1	548	0.136861	27190
Orphan nuclear receptor, HMR type	InterPro Domains	Homo sapiens	75	1	1	548	0.136861	3164
Plectin repeat	InterPro Domains	Homo sapiens	75	1	1	548	0.136861	5493
Tropomodulin	InterPro Domains	Homo sapiens	75	1	1	548	0.136861	7111
Epoxide hydrolase	InterPro Domains	Homo sapiens	75	1	1	548	0.136861	2053
Protease inhibitor I8, cysteine-rich trypsin inhibitor-like	InterPro Domains	Homo sapiens	75	1	1	548	0.136861	7450
Obesity factor	InterPro Domains	Homo sapiens	75	1	1	548	0.136861	3952
Pyridine nucleotide-disulphide oxidoreductase, NAD-binding region	InterPro Domains	Homo sapiens	75	1	1	548	0.136861	2327
Phospholipid/glycerol acyltransferase	InterPro Domains	Homo sapiens	75	1	1	548	0.136861	56895
laminin binding	GO Molecular Function	Homo sapiens	73	1	1	523	0.139579	3679
peptidyl-proline dioxygenase activity	GO Molecular Function	Homo sapiens	73	1	1	523	0.139579	55214
GPI anchor binding	GO Molecular Function	Homo sapiens	73	1	1	523	0.139579	51299
peptidyl-proline 4-dioxygenase activity	GO Molecular Function	Homo sapiens	73	1	1	523	0.139579	55214
mRNA binding	GO Molecular Function	Homo sapiens	73	1	1	523	0.139579	55268
1-acylglycerol-3-phosphate O-acyltransferase activity	GO Molecular Function	Homo sapiens	73	1	1	523	0.139579	56895
nutrient reservoir activity	GO Molecular Function	Homo sapiens	73	1	1	523	0.139579	57104
leukotriene-A4 hydrolase activity	GO Molecular Function	Homo sapiens	73	1	1	523	0.139579	2053
IgE receptor activity	GO Molecular Function	Homo sapiens	73	1	1	523	0.139579	2205
intermediate filament binding	GO Molecular Function	Homo sapiens	73	1	1	523	0.139579	5493
isoprenoid binding	GO Molecular Function	Homo sapiens	73	1	1	523	0.139579	5950
phosphotransferase activity, nitrogenous group as acceptor	GO Molecular Function	Homo sapiens	73	1	1	523	0.139579	1160
protein C-terminus binding	GO Molecular Function	Homo sapiens	73	1	1	523	0.139579	5493
protein kinase A binding	GO Molecular Function	Homo sapiens	73	1	1	523	0.139579	9590
regulator of G-protein signaling activity	GO Molecular Function	Homo sapiens	73	1	1	523	0.139579	5997
beta-2 adrenergic receptor binding	GO Molecular Function	Homo sapiens	73	1	1	523	0.139579	9590
procollagen-proline 4-dioxygenase activity	GO Molecular Function	Homo sapiens	73	1	1	523	0.139579	55214
alpha-1A adrenergic receptor binding	GO Molecular Function	Homo sapiens	73	1	1	523	0.139579	5997
procollagen-proline dioxygenase activity	GO Molecular Function	Homo sapiens	73	1	1	523	0.139579	55214
IgE binding	GO Molecular Function	Homo sapiens	73	1	1	523	0.139579	2205
cholesterol binding	GO Molecular Function	Homo sapiens	73	1	1	523	0.139579	6095
creatine kinase activity	GO Molecular Function	Homo sapiens	73	1	1	523	0.139579	1160
cysteine dioxygenase activity	GO Molecular Function	Homo sapiens	73	1	1	523	0.139579	1036
calcium-activated potassium channel activity	GO Molecular Function	Homo sapiens	73	1	1	523	0.139579	3779
calcium activated cation channel activity	GO Molecular Function	Homo sapiens	73	1	1	523	0.139579	3779
membrane alanyl aminopeptidase activity	GO Molecular Function	Homo sapiens	73	1	1	523	0.139579	290
alanine aminopeptidase activity	GO Molecular Function	Homo sapiens	73	1	1	523	0.139579	290
enoyl-CoA hydratase activity	GO Molecular Function	Homo sapiens	73	1	1	523	0.139579	55268
gamma-butyrobetaine dioxygenase activity	GO Molecular Function	Homo sapiens	73	1	1	523	0.139579	8424
high affinity IgE receptor activity	GO Molecular Function	Homo sapiens	73	1	1	523	0.139579	2205
hydrolase activity, acting on ether bonds	GO Molecular Function	Homo sapiens	73	1	1	523	0.139579	2053
frizzled binding	GO Molecular Function	Homo sapiens	73	1	1	523	0.139579	6422
epoxide hydrolase activity	GO Molecular Function	Homo sapiens	73	1	1	523	0.139579	2053
ether hydrolase activity	GO Molecular Function	Homo sapiens	73	1	1	523	0.139579	2053
ferrous iron binding	GO Molecular Function	Homo sapiens	73	1	1	523	0.139579	8424
CCR7 chemokine receptor binding	GO Molecular Function	Homo sapiens	73	1	1	523	0.139579	6366
M1 muscarinic acetylcholine receptor binding	GO Molecular Function	Homo sapiens	73	1	1	523	0.139579	5997
melanin-concentrating hormone receptor binding	GO Molecular Function	Homo sapiens	73	1	1	523	0.139579	5493
muscarinic acetylcholine receptor binding	GO Molecular Function	Homo sapiens	73	1	1	523	0.139579	5997
mu-type opioid receptor binding	GO Molecular Function	Homo sapiens	73	1	1	523	0.139579	5493
chemoattractant activity	GO Molecular Function	Homo sapiens	73	1	1	523	0.139579	56477
flavin-containing monooxygenase activity	GO Molecular Function	Homo sapiens	73	1	1	523	0.139579	2327
ion gated channel activity	GO Molecular Function	Homo sapiens	73	1	1	523	0.139579	3779
vascular endothelial growth factor receptor activity	GO Molecular Function	Homo sapiens	73	1	1	523	0.139579	285313
NFAT protein binding	GO Molecular Function	Homo sapiens	73	1	1	523	0.139579	2353
CCR10 chemokine receptor binding	GO Molecular Function	Homo sapiens	73	1	1	523	0.139579	56477
retinol binding	GO Molecular Function	Homo sapiens	73	1	1	523	0.139579	5950
sodium:potassium-exchanging ATPase activity	GO Molecular Function	Homo sapiens	73	1	1	523	0.139579	477
retinoid X receptor binding	GO Molecular Function	Homo sapiens	73	1	1	523	0.139579	3164
retinoic acid receptor binding	GO Molecular Function	Homo sapiens	73	1	1	523	0.139579	3164
retinoid binding	GO Molecular Function	Homo sapiens	73	1	1	523	0.139579	5950
oxidoreductase activity, acting on paired donors, with incorporation or reduction of molecular oxygen, NADH or NADPH as one donor, and incorporation of one atom of oxygen	GO Molecular Function	Homo sapiens	73	1	1	523	0.139579	2327
triacylglycerol lipase activity	GO Molecular Function	Homo sapiens	73	1	1	523	0.139579	57104
sterol binding	GO Molecular Function	Homo sapiens	73	1	1	523	0.139579	6095
type 1 melanin-concentrating hormone receptor binding	GO Molecular Function	Homo sapiens	73	1	1	523	0.139579	5493
sequestering of calcium ion	GO Biological Process	Homo sapiens	76	1	1	538	0.141264	56477
release of sequestered calcium ion into cytosol	GO Biological Process	Homo sapiens	76	1	1	538	0.141264	56477
creatine metabolic process	GO Biological Process	Homo sapiens	76	1	1	538	0.141264	1160
cellular hydrogen ion homeostasis	GO Biological Process	Homo sapiens	76	1	1	538	0.141264	477
isoprenoid catabolic process	GO Biological Process	Homo sapiens	76	1	1	538	0.141264	2053
cellular monovalent inorganic cation homeostasis	GO Biological Process	Homo sapiens	76	1	1	538	0.141264	477
negative regulation of sequestering of calcium ion	GO Biological Process	Homo sapiens	76	1	1	538	0.141264	56477
negative regulation of epithelial cell proliferation	GO Biological Process	Homo sapiens	76	1	1	538	0.141264	2018
L-cysteine catabolic process	GO Biological Process	Homo sapiens	76	1	1	538	0.141264	1036
negative regulation of lyase activity	GO Biological Process	Homo sapiens	76	1	1	538	0.141264	5997
defense response to Gram-negative bacterium	GO Biological Process	Homo sapiens	76	1	1	538	0.141264	56477
cysteine catabolic process	GO Biological Process	Homo sapiens	76	1	1	538	0.141264	1036
regulation of sequestering of calcium ion	GO Biological Process	Homo sapiens	76	1	1	538	0.141264	56477
ATP hydrolysis coupled proton transport	GO Biological Process	Homo sapiens	76	1	1	538	0.141264	477
endothelial cell morphogenesis	GO Biological Process	Homo sapiens	76	1	1	538	0.141264	290
T cell proliferation during immune response	GO Biological Process	Homo sapiens	76	1	1	538	0.141264	56477
sulfur amino acid catabolic process	GO Biological Process	Homo sapiens	76	1	1	538	0.141264	1036
sulfur compound catabolic process	GO Biological Process	Homo sapiens	76	1	1	538	0.141264	1036
hyperosmotic salinity response	GO Biological Process	Homo sapiens	76	1	1	538	0.141264	1036
taurine metabolic process	GO Biological Process	Homo sapiens	76	1	1	538	0.141264	1036
oocyte maturation	GO Biological Process	Homo sapiens	76	1	1	538	0.141264	3952
regulation of S phase of mitotic cell cycle	GO Biological Process	Homo sapiens	76	1	1	538	0.141264	8190
SMAD protein nuclear translocation	GO Biological Process	Homo sapiens	76	1	1	538	0.141264	1634
ubiquinone biosynthetic process	GO Biological Process	Homo sapiens	76	1	1	538	0.141264	56997
negative regulation of immune response	GO Biological Process	Homo sapiens	76	1	1	538	0.141264	8190
ubiquinone metabolic process	GO Biological Process	Homo sapiens	76	1	1	538	0.141264	56997
serine family amino acid catabolic process	GO Biological Process	Homo sapiens	76	1	1	538	0.141264	1036
sequestering of metal ion	GO Biological Process	Homo sapiens	76	1	1	538	0.141264	56477
L-cysteine catabolic process to taurine	GO Biological Process	Homo sapiens	76	1	1	538	0.141264	1036
regulation of epithelial cell proliferation	GO Biological Process	Homo sapiens	76	1	1	538	0.141264	2018
positive regulation of release of sequestered calcium ion into cytosol	GO Biological Process	Homo sapiens	76	1	1	538	0.141264	56477
negative regulation of cyclase activity	GO Biological Process	Homo sapiens	76	1	1	538	0.141264	5997
positive regulation of calcium-mediated signaling	GO Biological Process	Homo sapiens	76	1	1	538	0.141264	1634
L-cysteine metabolic process	GO Biological Process	Homo sapiens	76	1	1	538	0.141264	1036
quinone cofactor metabolic process	GO Biological Process	Homo sapiens	76	1	1	538	0.141264	56997
regulation of progression through S phase	GO Biological Process	Homo sapiens	76	1	1	538	0.141264	8190
DNA alkylation	GO Biological Process	Homo sapiens	76	1	1	538	0.141264	2353
monovalent inorganic cation homeostasis	GO Biological Process	Homo sapiens	76	1	1	538	0.141264	477
phosphagen metabolic process	GO Biological Process	Homo sapiens	76	1	1	538	0.141264	1160
quinone cofactor biosynthetic process	GO Biological Process	Homo sapiens	76	1	1	538	0.141264	56997
energy coupled proton transport, against electrochemical gradient	GO Biological Process	Homo sapiens	76	1	1	538	0.141264	477
protein heterotetramerization	GO Biological Process	Homo sapiens	76	1	1	538	0.141264	3872
regulation of monocyte differentiation	GO Biological Process	Homo sapiens	76	1	1	538	0.141264	3204
gliogenesis	GO Biological Process	Homo sapiens	76	1	1	538	0.141264	6366
platelet activation	GO Biological Process	Homo sapiens	76	1	1	538	0.141264	7450
intercellular junction maintenance	GO Biological Process	Homo sapiens	76	1	1	538	0.141264	7122
DNA modification	GO Biological Process	Homo sapiens	76	1	1	538	0.141264	2353
glial cell migration	GO Biological Process	Homo sapiens	76	1	1	538	0.141264	6366
epithelial cell proliferation	GO Biological Process	Homo sapiens	76	1	1	538	0.141264	2018
regulation of fat cell differentiation	GO Biological Process	Homo sapiens	76	1	1	538	0.141264	6422
vasodilation	GO Biological Process	Homo sapiens	76	1	1	538	0.141264	2053
regulation of vasodilation	GO Biological Process	Homo sapiens	76	1	1	538	0.141264	2053
bicarbonate transport	GO Biological Process	Homo sapiens	76	1	1	538	0.141264	762
positive regulation of vasodilation	GO Biological Process	Homo sapiens	76	1	1	538	0.141264	2053
response to acetate	GO Biological Process	Homo sapiens	76	1	1	538	0.141264	3164
common-partner SMAD protein phosphorylation	GO Biological Process	Homo sapiens	76	1	1	538	0.141264	1634
positive regulation of Wnt receptor signaling pathway	GO Biological Process	Homo sapiens	76	1	1	538	0.141264	2719
regulation of embryonic development	GO Biological Process	Homo sapiens	76	1	1	538	0.141264	3909
stem cell division	GO Biological Process	Homo sapiens	76	1	1	538	0.141264	3866
positive regulation of gene-specific transcription	GO Biological Process	Homo sapiens	76	1	1	538	0.141264	2353
regulation of protein binding	GO Biological Process	Homo sapiens	76	1	1	538	0.141264	1634
DNA methylation	GO Biological Process	Homo sapiens	76	1	1	538	0.141264	2353
carnitine biosynthetic process	GO Biological Process	Homo sapiens	76	1	1	538	0.141264	8424
negative regulation of adenylate cyclase activity	GO Biological Process	Homo sapiens	76	1	1	538	0.141264	5997
carnitine metabolic process	GO Biological Process	Homo sapiens	76	1	1	538	0.141264	8424
synaptonemal complex	GO Cellular Component	Homo sapiens	73	1	1	510	0.143137	55214
cell projection part	GO Cellular Component	Homo sapiens	73	1	1	510	0.143137	4653
laminin-7 complex	GO Cellular Component	Homo sapiens	73	1	1	510	0.143137	3909
laminin-1 complex	GO Cellular Component	Homo sapiens	73	1	1	510	0.143137	3909
laminin-6 complex	GO Cellular Component	Homo sapiens	73	1	1	510	0.143137	3909
laminin-4 complex	GO Cellular Component	Homo sapiens	73	1	1	510	0.143137	3913
sodium:potassium-exchanging ATPase complex	GO Cellular Component	Homo sapiens	73	1	1	510	0.143137	477
microfibril	GO Cellular Component	Homo sapiens	73	1	1	510	0.143137	4239
condensed nuclear chromosome	GO Cellular Component	Homo sapiens	73	1	1	510	0.143137	55214
F-actin capping protein complex	GO Cellular Component	Homo sapiens	73	1	1	510	0.143137	7111
fibril	GO Cellular Component	Homo sapiens	73	1	1	510	0.143137	4239
actin filament	GO Cellular Component	Homo sapiens	73	1	1	510	0.143137	7111
basal body	GO Cellular Component	Homo sapiens	73	1	1	510	0.143137	4653
cilium	GO Cellular Component	Homo sapiens	73	1	1	510	0.143137	4653
collagen type VII	GO Cellular Component	Homo sapiens	73	1	1	510	0.143137	1294
Cysteine metabolism	KEGG Pathways	Homo sapiens	35	1	1	214	0.163551	1036
Taurine and hypotaurine metabolism	KEGG Pathways	Homo sapiens	35	1	1	214	0.163551	1036
Tetrachloroethene degradation	KEGG Pathways	Homo sapiens	35	1	1	214	0.163551	2053
