# Supplementary material for: Comparative expression pathway analysis of human and canine mammary tumors
Source: BMC Genomics. 2009 Mar 27;10:135. doi: 10.1186/1471-2164-10-135 (PMC2670324; doi:10.1186/1471-2164-10-135)
Supplement: Additional file 5 — Tumour deregulated genes in human and dog datasets. Genes identified as differentially expressed between tumor and pool of normal samples in human and dog datasets (t-test, q-value < 0.001). [file 1471-2164-10-135-S5.xls]

## Sheet: Deregulated genes
DogGeneModel	Human LL	Human GS	T>N - Dog	T<N - Dog	T>N - Human	T<N - Human	Dog - qvalue	Human - qvalue	Dog - %T/N>1	Dog - %T/N>2	Human - %T/N>1	Human - %T/N>2	Filter	9963
CFG00119607	11339	OIP5			1		0.1487	0	0.45	0	1	0.971014
CFG00011580	1301	COL11A1	1		1		7.92134e-06	0	0.9	0.85	0.985507	0.971014
CFG00002975	22974	TPX2			1		0.00170832	0	0.8	0.15	1	0.971014
CFG00009019	983	CDC2			1		0.00888174	0	0.75	0.35	1	0.971014
CFG00123540	9768	KIAA0101			1		0.0334321	0	0.7	0.25	0.985507	0.971014
CFG00125330	9133	CCNB2			1		0.0443552	0	0.75	0.15	1	0.971014
CFG00005391	55355				1		0.257437	0	0.5	0	1	0.971014
CFG00045262	3624	INHBA			1		0.0126618	0	0.6	0.35	0.985507	0.956522
CFG00137176	4751	NEK2			1		0.0126388	0	0.8	0.25	1	0.956522
CFG00022327	9232	PTTG1			1		0.0954815	0	0.7	0.3	1	0.956522
CFG00009140	1058	CENPA			1		0.150504	0	0.2	0.05	1	0.942029
CFG00008712	220134	C18orf24	1		1		0.000972435	0	0.9	0.05	1	0.942029
CFG00012655	3015	H2AFZ			1		0.00369925	0	0.8	0.15	1	0.942029
CFG00040040	4320	MMP11			1		0.00827903	0	0.85	0.2	1	0.942029
CFG00100083	9134	CCNE2			1		0.0144848	0	0.75	0.15	0.985507	0.942029
CFG00125647	10112	KIF20A			1		0.0497556	0	0.75	0.25	1	0.942029
CFG00102211	79682	MLF1IP			1		0.234484	0	0.55	0.15	1	0.942029
CFG00110287	9156	EXO1			1		0.0128907	0	0.2	0	1	0.927536
CFG00006731	9088	PKMYT1			1		0.00293138	0	0.2	0	1	0.927536
CFG00007427	1164	CKS2	1		1		0.000454366	0	0.95	0.3	1	0.927536
CFG00016589	29089	UBE2T			1		0.00600943	0	0.7	0.05	0.985507	0.927536
CFG00071855	57405	SPC25			1		0.00917687	0	0.75	0.3	1	0.927536
CFG00123713	891	CCNB1			1		0.0342004	0	0.85	0.4	1	0.927536
CFG00144477	1062	CENPE			1		0.0613176	0	0.6	0.1	1	0.927536
CFG00124035	9055	PRC1			1		0.296119	0	0.55	0.25	1	0.927536
CFG00122722	115908	CTHRC1			1		0.215995	0	0.5	0.1	0.985507	0.913043
CFG00013740	79019	CENPM			1		0.00960984	0	0.3	0	1	0.913043
CFG00106456	55143	CDCA8			1		0.0181245	0	0.7	0	1	0.913043
CFG00127032	9787	DLG7			1		0.0420263	0	0.75	0.3	0.985507	0.913043
CFG00030333	79801	SHCBP1			1		0.00101791	0	0.8	0.4	1	0.898551
CFG00123672	1894	ECT2			1		0.00144808	0	0.85	0.6	0.985507	0.898551
CFG00003526	1063	CENPF			1		0.0163964	0	0.8	0.3	1	0.898551
CFG00069971	84057	MND1			1		0.0438083	0	0.55	0.15	1	0.898551
CFG00028406	83461	CDCA3			1		0.0696424	0	0.8	0.4	1	0.898551
CFG00119054	8318	CDC45L			1		0.137265	0	0.65	0.1	1	0.898551
CFG00145048	79000	C1orf135			1		0.206808	0	0.35	0	1	0.884058
CFG00122805	23213	SULF1	1		1		3.52586e-05	0	0.95	0.25	0.985507	0.884058
CFG00138682	5440	POLR2K	1		1		0.00063446	0	0.95	0.15	1	0.884058
CFG00124520	54443	ANLN			1		0.00319205	0	0.8	0.35	1	0.884058
CFG00124311	10797	MTHFD2	1		1		2.20123e-06	0	1	0.7	0.971014	0.869565
CFG00018889	5111	PCNA	1		1		0.000746708	0	0.9	0.3	0.985507	0.869565
CFG00120998	55215	FANCI			1		0.00162868	0	0.85	0.2	1	0.869565
CFG00127718	3832	KIF11			1		0.0165976	0	0.8	0.3	1	0.869565
CFG00143541	7298	TYMS			1		0.0361234	0	0.6	0	1	0.869565
CFG00145100	113130	CDCA5			1		0.0400445	0	0.75	0.05	1	0.869565
CFG00017002	820	CAMP			1		0.0435145	0	0.65	0.15	0.985507	0.869565
CFG00145957	6713	SQLE			1		0.00402588	0	0.25	0.05	0.956522	0.855072
CFG00122481	23594	ORC6L			1		0.00776434	0	0.8	0.25	0.985507	0.855072
CFG00117310	4973	OLR1			1		0.0381405	0	0.75	0	1	0.855072
CFG00123045	10615	SPAG5			1		0.051113	0	0.7	0.2	0.985507	0.855072
CFG00022576	84817	TXNL5			1		0.00204089	0	0.05	0	1	0.84058
CFG00111426	64105	CENPK			1		0.0182588	0	0.7	0.35	0.985507	0.84058
CFG00122766	10072	DPP3			1		0.135334	0	0.4	0	1	0.84058
CFG00115835	57214	KIAA1199			1		0.19124	0	0.3	0	1	0.826087
CFG00007225	941	CD80	1		1		1.64442e-06	0	1	0.75	0.985507	0.826087
CFG00124854	10051	SMC4	1		1		3.65397e-05	0	0.9	0.4	0.985507	0.826087
CFG00124657	81930	KIF18A	1		1		0.000502324	0	0.8	0.15	1	0.826087
CFG00129074	6790	AURKA	1		1		0.00098229	0	0.85	0.25	1	0.826087
CFG00128564	8438	RAD54L			1		0.00346315	0	0.75	0	1	0.826087
CFG00001127	11082	ESM1			1		0.0388187	0	0.75	0.15	0.985507	0.826087
CFG00124641	255520	ELMOD2			1		0.0886728	0	0.5	0.05	1	0.826087
CFG00043906	9928	KIF14			1		0.12132	0	0.65	0	1	0.826087
CFG00013750	10437	IFI30			1		0.12883	0	0.45	0.05	0.985507	0.826087
CFG00123944	25886	WDR51A			1		0.17859	0	0.35	0	1	0.811594
CFG00100979	137682	C8orf38		1	1		0.000546094	0	0	0	0.985507	0.811594
CFG00123133	9123	SLC16A3	1		1		5.11043e-05	0	0.95	0.5	1	0.811594
CFG00121721	29028	ATAD2	1		1		0.000111524	0	0.9	0.45	1	0.811594
CFG00028373	26996	GPR160	1		1		0.000123235	0	0.95	0.55	0.927536	0.811594
CFG00125360	29127	RACGAP1			1		0.0104695	0	0.8	0.25	0.985507	0.811594
CFG00126196	9700	ESPL1			1		0.0739943	0	0.6	0.2	1	0.811594
CFG00127845	54845	RBM35A			1		0.182485	0	0.65	0	0.971014	0.811594
CFG00068474	10213	PSMD14			1		0.265558	0	0.45	0	0.985507	0.811594
CFG00119457	79953	C20orf39			1		0.109717	0	0.3	0	0.927536	0.797101
CFG00003792	51022	GLRX2	1		1		0.000128277	0	0.95	0.05	1	0.797101
CFG00118432	6286	S100P	1		1		0.000596014	0	0.9	0.6	0.869565	0.797101
CFG00095032	51514	DTL			1		0.0219473	0	0.75	0.4	1	0.797101
CFG00122640	29899	GPSM2			1		0.0222636	0	0.75	0.2	0.971014	0.797101
CFG00119238	196051	PPAPDC1A			1		0.00846093	0	0.2	0.1	0.985507	0.782609
CFG00136980	11332	ACOT7		1	1		7.56363e-06	0	0	0	1	0.782609
CFG00125368	55706	TMEM48			1		0.00199869	0	1	0.1	1	0.782609
CFG00003611	388753	C1orf31	1		1		0.000842666	0	0.85	0.1	1	0.782609
CFG00108279	57129	MRPL47			1		0.00190374	0	0.8	0.3	0.985507	0.782609
CFG00123654	84900	TMEM118			1		0.00259286	0	0.85	0.05	0.985507	0.782609
CFG00007999	9212	AURKB			1		0.0883431	0	0.45	0	1	0.768116
CFG00138664	153339	TMEM167	1		1		7.00457e-06	0	0.95	0.65	1	0.768116
CFG00113173	3229	HOXC13			1		0.00236668	4.49733e-19	0.05	0	0.898551	0.768116
CFG00026341	641	BLM	1		1		0.000122413	0	0.95	0.25	0.985507	0.768116
CFG00009143	3925	STMN1			1		0.00306513	0	0.85	0.35	0.985507	0.768116
CFG00025421	57103	C12orf5			1		0.00583699	0	0.9	0.25	0.985507	0.768116
CFG00125759	26586	CKAP2			1		0.0176057	0	0.85	0	0.985507	0.768116
CFG00113542	51659	GINS2			1		0.0454781	0	0.55	0.05	1	0.768116
CFG00050095	28982	FLVCR1			1		0.0958027	0	0.8	0.05	0.985507	0.768116
CFG00077920	1033	CDKN3			1		0.20961	0	0.35	0.05	1	0.768116
CFG00121846	55248	C1orf75	1		1		1.96836e-07	0	1	0.75	0.971014	0.753623
CFG00111586	116238	TLCD1			1		0.0190898	0	0.15	0	0.985507	0.753623
CFG00127066	2967	GTF2H3			1		0.023798	0	0.75	0.05	0.985507	0.753623
CFG00125034	3070	HELLS			1		0.0253248	0	0.7	0.15	0.985507	0.753623
CFG00019218	90417	C15orf23			1		0.0349419	0	0.75	0.25	0.956522	0.753623
CFG00005169	8836	GGH			1		0.0654332	1.13928e-17	0.95	0.1	0.869565	0.753623
CFG00114317	55771	PRR11			1		0.176512	0	0.55	0	0.971014	0.753623
CFG00122193	991	CDC20			1		0.278963	0	0.5	0.05	0.985507	0.753623
CFG00125447	9871	SEC24D	1		1		3.69259e-07	1.18623e-17	1	0.6	0.884058	0.73913
CFG00144302	6282	S100A11			1		0.0115727	0	0.15	0	0.956522	0.73913
CFG00024428	55969	C20orf24	1		1		4.10335e-05	0	0.95	0.3	1	0.73913
CFG00026820	5862	RAB2A			1		0.00101589	0	0.95	0	1	0.73913
CFG00009184	4148	MATN3	1		1		0.000437816	1.3233e-19	0.95	0.8	0.927536	0.73913
CFG00003960	28998	MRPL13			1		0.00230092	0	0.8	0.15	1	0.73913
CFG00012909	3939	LDHA			1		0.00513846	0	0.75	0.3	0.985507	0.73913
CFG00024748	11113	CIT			1		0.0153848	0	0.8	0.05	1	0.73913
CFG00016653	7037	TFRC			1		0.0671106	0	0.8	0.05	0.942029	0.73913
CFG00121027	4998	ORC1L			1		0.0815373	0	0.5	0.3	1	0.73913
CFG00121860	4700	NDUFA6			1		0.308883	0	0.6	0	1	0.73913
CFG00125788	4686	NCBP1	1		1		1.31981e-05	0	1	0	0.971014	0.724638
CFG00024210	81788	NUAK2		1	1		0.000150187	0	0.05	0	0.985507	0.724638
CFG00125876	79139	DERL1	1		1		0.000837297	0	1	0.05	0.985507	0.724638
CFG00058239	3227	HOXC11			1		0.214533	6.49304e-18	0.55	0.1	0.855072	0.724638
CFG00013843	341	APOC1	1		1		0.00013366	0	0.95	0.5	0.942029	0.724638
CFG00017395	3606	IL18	1		1		0.000317157	0	0.9	0.25	0.956522	0.724638
CFG00006796	3627	CXCL10			1		0.00232626	0	1	1	0.942029	0.724638
CFG00016159	5230	PGK1	1		1		0.00075317	0	0.7	0.3	0.985507	0.724638
CFG00002945	57402	S100A14		1	1		8.53526e-06	1.33347e-11	0	0	0.826087	0.724638
CFG00137838	4322	MMP13			1		0.00176357	1.68044e-18	0.85	0.5	0.855072	0.724638
CFG00126818	3148	HMGB2			1		0.00561735	0	0.85	0.15	0.985507	0.724638
CFG00126340	10733	PLK4			1		0.0729298	0	0.6	0	1	0.724638
CFG00118577	203547				1		0.131649	0	0.6	0	1	0.724638
CFG00040475	27324	TOX3			1		0.26416	2.22107e-12	0.7	0	0.855072	0.724638
CFG00057032	154467	C6orf129			1		0.278841	0	0.6	0.05	1	0.724638
CFG00002665	58527	C6orf115	1		1		5.59544e-07	0	0.95	0.5	1	0.710145
CFG00022313	79017	C7orf24			1		0.0021308	0	0.05	0	0.985507	0.710145
CFG00028475	3576	IL8	1		1		9.81341e-06	5.98978e-19	0.9	0.8	0.942029	0.710145
CFG00121983	9643	MORF4L2	1		1		4.82242e-05	0	1	0.2	0.942029	0.710145
CFG00118515	8034	SLC25A16			1		0.00114388	3.10912e-19	0.95	0.55	1	0.710145
CFG00126497	10460	TACC3	1		1		0.000554116	0	0.85	0.15	1	0.710145
CFG00014520	57761	TRIB3			1		0.00323196	0	0.9	0	0.942029	0.710145
CFG00019605	159	ADSS			1		0.0066772	0	0.75	0.15	0.971014	0.710145
CFG00025243	8774	NAPG			1		0.00657279	0	0.9	0	0.985507	0.710145
CFG00024250	29887	SNX10			1		0.0208724	0	0.75	0.3	1	0.710145
CFG00128027	221035	REEP3			1		0.0296477	0	0.85	0	0.985507	0.710145
CFG00001620	84661				1		0.0480912	0	0.6	0.1	1	0.710145
CFG00024291	7941	PLA2G7			1		0.0613176	0	0.65	0.15	0.942029	0.710145
CFG00050481	147841	SPC24			1		0.0705276	0	0.5	0.2	1	0.710145
CFG00122028	142	PARP1			1		0.133922	0	0.65	0	0.985507	0.710145
CFG00145913	84419	C15orf48	1		1		0.000101292	3.11488e-18	0.9	0.85	0.942029	0.695652
CFG00124711	79644				1		0.294365	3.44805e-18	0.5	0	0.971014	0.695652
CFG00126152	54972	TMEM132A	1		1		0.000788771	0	1	0.3	0.927536	0.695652
CFG00126608	3964	LGALS8			1		0.00198374	0	0.9	0	0.985507	0.695652
CFG00021727	8819	SAP30			1		0.00333338	0	0.7	0.25	0.971014	0.695652
CFG00122512	91298	C12orf29			1		0.00855089	0	0.8	0.15	0.971014	0.695652
CFG00126467	80010	RMI1			1		0.014068	0	0.85	0	1	0.695652
CFG00043346	139231	CXorf39			1		0.044633	0	0.1	0	0.971014	0.681159
CFG00145150	223082	ZNRF2	1		1		7.11655e-06	0	0.95	0.35	0.985507	0.681159
CFG00027467	55013	CCDC109B			1		0.00329781	0	0.05	0	0.985507	0.681159
CFG00127452	6119	RPA3	1		1		1.60066e-05	0	0.95	0	1	0.681159
CFG00123840	284403	WDR62		1	1		0.000394024	0	0	0	1	0.681159
CFG00125612	10198	MPHOSPH9	1		1		2.17408e-05	0	0.95	0.45	0.956522	0.681159
CFG00125397	5194	PEX13	1		1		0.00012348	0	0.95	0.3	0.985507	0.681159
CFG00021753	9184	BUB3	1		1		0.000658934	0	0.9	0.1	0.956522	0.681159
CFG00118752	55353	LAPTM4B			1		0.0419896	5.12989e-13	0.25	0.05	0.84058	0.681159
CFG00065064	2261	FGFR3		1	1		5.67057e-05	3.52183e-09	0.05	0	0.797101	0.681159
CFG00028681	4312	MMP1			1		0.00622278	2.64097e-18	0.8	0.45	0.942029	0.681159
CFG00020077	10431	TIMM23			1		0.0148044	0	0.8	0	0.985507	0.681159
CFG00142760	10434	LYPLA1			1		0.0152716	9.48499e-18	0.75	0.45	0.913043	0.681159
CFG00036369	122769	PPIL5			1		0.0205188	0	0.7	0.15	1	0.681159
CFG00070096	1633	DCK			1		0.020506	1.09415e-18	0.8	0.15	0.898551	0.681159
CFG00121786	259307	IL4I1			1		0.0239015	0	0.7	0.1	0.985507	0.681159
CFG00126647	2175	FANCA			1		0.260593	0	0.35	0	1	0.681159
CFG00019446	92359	CRB3			1		0.101587	0	0.45	0	0.985507	0.666667
CFG00110776	5329	PLAUR	1		1		2.87562e-06	0	0.95	0.65	0.985507	0.666667
CFG00127520	11320	MGAT4A	1		1		9.44741e-06	1.34407e-20	1	0.65	0.956522	0.666667
CFG00102133	84191	FAM96A	1		1		2.38828e-05	0	0.9	0.35	0.971014	0.666667
CFG00025060	10549	PRDX4			1		0.0018335	0	1	0.1	0.985507	0.666667
CFG00010370	1396	CRIP1		1	1		0.000111985	2.03728e-14	0.05	0	0.84058	0.666667
CFG00128718	6772	STAT1			1		0.00148591	0	1	0.4	0.913043	0.666667
CFG00002696	9801	MRPL19			1		0.0247746	0	0.85	0.05	0.971014	0.666667
CFG00017549	55974	RAG1AP1			1		0.0335813	0	0.75	0	0.971014	0.666667
CFG00124479	51012	SLMO2			1		0.0429606	4.49733e-19	0.75	0.35	0.898551	0.666667
CFG00013833	57456	KIAA1143			1		0.133257	0	0.7	0	0.971014	0.666667
CFG00121895	11101	ATE1			1		0.141779	0	0.7	0	1	0.666667
CFG00001762	29097	CNIH4			1		0.200015	0	0.55	0	1	0.666667
CFG00121910	6921	TCEB1			1		0.312372	0	0.45	0	1	0.652174
CFG00011810	5687	PSMA6			1		0.0396823	0	0.15	0	1	0.652174
CFG00028710	8317	CDC7	1		1		4.0539e-06	0	1	0.1	0.985507	0.652174
CFG00019567	25879	WDSOF1	1		1		7.60178e-06	0	0.95	0.05	0.971014	0.652174
CFG00112888	51804	SIX4			1		0.273434	9.5056e-19	0.45	0	0.898551	0.652174
CFG00123882	5885	RAD21	1		1		0.000144233	1.66518e-18	0.9	0.25	0.927536	0.652174
CFG00133312	5634	PRPS2	1		1		0.000215406	5.07852e-20	0.9	0.45	0.942029	0.652174
CFG00028064	4860	NP			1		0.296402	0	0.35	0	0.971014	0.637681
CFG00011802	3251	HPRT1	1		1		6.19221e-07	0	1	0.7	0.927536	0.637681
CFG00021396	836	CASP3	1		1		3.18172e-06	1.34407e-20	0.95	0.75	0.971014	0.637681
CFG00127667	10247	HRSP12	1		1		7.44479e-06	2.6171e-20	1	0.6	0.971014	0.637681
CFG00018895	4151	MB			1		0.0860594	1.34407e-20	0.25	0.1	0.913043	0.637681
CFG00000216	10553	HTATIP2			1		0.283852	9.80506e-20	0.55	0	0.942029	0.637681
CFG00018513	2745	GLRX		1	1		2.36938e-05	4.42032e-18	0.05	0	0.942029	0.637681
CFG00117870	1907	EDN2			1		0.068827	4.2382e-15	0.2	0	0.84058	0.637681
CFG00023872	135114	HINT3			1		0.00343727	0	0.85	0.25	1	0.637681
CFG00002247	23788	MTCH2			1		0.0129395	0	0.7	0	0.971014	0.637681
CFG00069166	7533	YWHAH			1		0.0219473	0	0.85	0.05	1	0.637681
CFG00128811	10103	TSPAN1			1		0.151145	3.57384e-11	0.6	0	0.797101	0.637681
CFG00123922	9555	H2AFY	1		1		5.31621e-07	0	1	0.05	0.985507	0.623188
CFG00126220	84888		1		1		1.40227e-05	0	1	0.35	0.985507	0.623188
CFG00010741	5800	PTPRO			1		0.0019919	1.34407e-20	0.15	0	0.942029	0.623188
CFG00000105	55379	LRRC59			1		0.250362	3.85635e-20	0.3	0	0.985507	0.623188
CFG00126445	9689	BZW1	1		1		0.000254221	0	0.95	0.25	0.971014	0.623188
CFG00142299	1728	NQO1			1		0.0275504	5.58617e-16	0.25	0.1	0.884058	0.623188
CFG00117081	7490	WT1			1		0.00360088	6.48048e-16	0.05	0	0.927536	0.623188
CFG00098512	5979	RET			1		0.00788876	7.21365e-15	0.05	0	0.855072	0.623188
CFG00080287	9650	MTFR1			1		0.00107265	0	0.9	0.7	0.884058	0.623188
CFG00083268	5522	PPP2R2C			1		0.178256	5.12989e-13	0.35	0	0.768116	0.623188
CFG00127435	79956	ERMP1			1		0.00114388	9.20565e-19	0.9	0	0.898551	0.623188
CFG00128841	10940	POP1			1		0.00317349	0	0.85	0	0.956522	0.623188
CFG00137291	29088	MRPL15			1		0.00342921	0	0.75	0	0.985507	0.623188
CFG00026831	9296	ATP6V1F			1		0.0507749	0	0.6	0	0.985507	0.623188
CFG00099844	7295	TXN			1		0.103607	0	0.8	0	0.956522	0.623188
CFG00027297	4729	NDUFV2			1		0.125289	0	0.65	0	0.985507	0.623188
CFG00117116	283431	GAS2L3			1		0.190079	0	0.65	0	0.985507	0.623188
CFG00063140	84910	TMEM87B			1		0.241171	0	0.65	0	0.971014	0.623188
CFG00127200	84823	LMNB2			1		0.291008	0	0.5	0	1	0.623188
CFG00117525	124359	CDYL2			1		0.290416	0	0.3	0	1	0.608696
CFG00014191	28956				1		0.0218267	0	0.15	0	0.985507	0.608696
CFG00118288	9636	ISG15	1		1		4.67747e-05	1.09226e-19	1	0.85	0.898551	0.608696
CFG00112989	440338		1		1		2.10067e-05	1.38422e-14	1	0	0.855072	0.608696
CFG00003103	51110	LACTB2	1		1		5.26382e-05	8.64793e-20	0.95	0.45	0.927536	0.608696
CFG00124345	6498	SKIL	1		1		0.000111861	0	0.95	0.6	0.985507	0.608696
CFG00128295	79646	PANK3	1		1		0.000380838	6.29648e-20	1	0.65	0.913043	0.608696
CFG00136469	84525			1	1		1.21875e-07	1.31785e-15	0.05	0	0.898551	0.608696
CFG00019826	5167	ENPP1			1		0.198463	6.33003e-15	0.5	0	0.913043	0.608696
CFG00137964	55656	INTS8	1		1		0.000570374	0	0.8	0	0.971014	0.608696
CFG00127796	117584	RFFL			1		0.00108084	0	0.9	0	0.985507	0.608696
CFG00126580	2971	GTF3A	1		1		0.000872342	0	0.85	0	0.971014	0.608696
CFG00003331	55858	TMEM165			1		0.00154018	0	0.9	0.15	0.985507	0.608696
CFG00128543	1303	COL12A1			1		0.00198374	1.09226e-19	0.9	0.55	0.927536	0.608696
CFG00053061	128153	SPATA17			1		0.0023971	4.2124e-18	0.85	0.1	0.913043	0.608696
CFG00127164	55732	C1orf112			1		0.00335792	0	0.75	0.2	0.971014	0.608696
CFG00126593	9131	AIFM1			1		0.00397265	0	0.75	0	0.985507	0.608696
CFG00122143	3799	KIF5B			1		0.00757868	0	0.9	0	0.985507	0.608696
CFG00126317	8894	EIF2S2			1		0.00540834	0	0.8	0.05	0.956522	0.608696
CFG00004175	253782	LASS6			1		0.00614072	0	0.95	0.2	0.956522	0.608696
CFG00138053	115362	GBP5			1		0.0128588	1.74908e-18	0.9	0.4	0.869565	0.608696
CFG00123965	6513	SLC2A1			1		0.0203134	0	0.75	0.2	1	0.608696
CFG00128840	8767	RIPK2			1		0.023457	0	0.65	0.05	0.956522	0.608696
CFG00127292	2201	FBN2			1		0.0230638	4.94601e-15	0.6	0.2	0.942029	0.608696
CFG00018806	11001	SLC27A2			1		0.0493435	3.49974e-11	0.75	0.1	0.826087	0.608696
CFG00138490	3422	IDI1			1		0.130318	5.67227e-19	0.8	0.15	0.927536	0.608696
CFG00001301	118487	CHCHD1			1		0.145578	0	0.65	0.05	1	0.608696
CFG00094188	50615	IL21R			1		0.147146	1.2473e-07	0.45	0.05	0.956522	0.608696
CFG00108998	140809	SRXN1			1		0.103437	0	0.35	0	0.956522	0.594203
CFG00027611	3157	HMGCS1			1		0.0312987	0	0.2	0	0.971014	0.594203
CFG00123714	5106	PCK2			1		0.0282894	0	0.3	0	1	0.594203
CFG00111267	89958	C9orf140			1		0.010349	1.34407e-20	0.15	0	0.942029	0.594203
CFG00121821	4486	MST1R			1		0.0231793	2.11077e-17	0.4	0	0.942029	0.594203
CFG00026130	125228	C18orf19	1		1		0.000190872	0	0.9	0.15	0.956522	0.594203
CFG00025785	51377	UCHL5	1		1		0.00058568	3.85635e-20	1	0.2	0.956522	0.594203
CFG00028319	7873	ARMET	1		1		0.000702401	0	1	0.35	0.985507	0.594203
CFG00074061	11227	GALNT5	1		1		0.000375175	3.56328e-13	0.9	0.45	0.855072	0.594203
CFG00126299	55798	METTL2B	1		1		0.0005975	0	0.9	0	0.985507	0.594203
CFG00017957	79666	PLEKHF2			1		0.00108289	2.45474e-19	0.9	0.1	0.942029	0.594203
CFG00115785	79669	C3orf52	1		1		0.000891119	9.83502e-12	0.8	0.3	0.782609	0.594203
CFG00118994	138162	C9orf116			1		0.00248243	4.89607e-15	0.85	0.1	0.884058	0.594203
CFG00125138	23443	SLC35A3			1		0.0038189	8.17268e-19	0.85	0.15	0.927536	0.594203
CFG00028827	92140	MTDH			1		0.00615526	1.43801e-19	0.9	0	0.942029	0.594203
CFG00138314	11177	BAZ1A			1		0.00824834	0	0.95	0	0.956522	0.594203
CFG00127583	1290	COL5A2			1		0.0214047	1.78837e-17	0.75	0.3	0.927536	0.594203
CFG00121867	5052	PRDX1			1		0.11592	0	0.5	0	0.971014	0.594203
CFG00128142	151195	CCNYL1			1		0.145128	8.64793e-20	0.8	0.1	0.985507	0.594203
CFG00068963	4885	NPTX2			1		0.147973	1.21772e-15	0.75	0.15	0.913043	0.594203
CFG00128917	10564	ARFGEF2			1		0.199725	0	0.55	0	0.956522	0.594203
CFG00138782	6549	SLC9A2			1		0.225936	2.91452e-06	0.55	0	0.623188	0.594203
CFG00129030	10535	RNASEH2A			1		0.24161	0	0.55	0	1	0.57971
CFG00069283	146956	EME1			1		0.0676656	0	0.35	0	1	0.57971
CFG00085304	2187	FANCB			1		0.0616733	0	0.25	0	1	0.57971
CFG00127988	1875	E2F5	1		1		4.07007e-06	1.73987e-16	0.95	0.65	0.913043	0.57971
CFG00007452	9521	EEF1E1	1		1		1.03229e-05	0	0.9	0.35	0.985507	0.57971
CFG00118048	908	CCT6A	1		1		2.88785e-05	5.07852e-20	0.95	0.15	0.985507	0.57971
CFG00023589	55466	DNAJA4			1		0.0379406	3.85635e-20	0.35	0	0.942029	0.57971
CFG00004349	7347	UCHL3			1		0.138253	2.64898e-18	0.35	0	0.956522	0.57971
CFG00125815	55342	STRBP	1		1		9.64203e-05	0	0.95	0	0.956522	0.57971
CFG00126102	7444	VRK2	1		1		0.000269718	0	0.95	0.05	0.956522	0.57971
CFG00125530	4173	MCM4	1		1		0.000259421	0	0.9	0.3	1	0.57971
CFG00123868	51728	POLR3K	1		1		0.000392493	0	0.85	0.05	0.985507	0.57971
CFG00016980	440145	RP11-11C5.2			1		0.00103545	4.15916e-17	0.9	0.65	0.913043	0.57971
CFG00125674	3336	HSPE1	1		1		0.00064432	0	0.95	0.15	1	0.57971
CFG00128692	51256	TBC1D7			1		0.00115247	0	0.85	0.15	0.971014	0.57971
CFG00127753	11235	PDCD10			1		0.0019919	0	0.95	0.15	0.971014	0.57971
CFG00019132	7138	TNNT1			1		0.102438	7.80417e-11	0.1	0.05	0.666667	0.57971
CFG00028180	10551	AGR2			1		0.00565197	2.20115e-07	0.95	0.75	0.73913	0.57971
CFG00104165	9824	ARHGAP11A			1		0.00420195	0	0.8	0.35	0.971014	0.57971
CFG00124160	22797	TFEC			1		0.00525421	0	0.8	0.25	0.985507	0.57971
CFG00110196	8338	HIST2H2AC			1		0.00631544	0	0.7	0.1	0.985507	0.57971
CFG00128852	11015	KDELR3			1		0.00781843	0	0.75	0.3	0.956522	0.57971
CFG00059298	57586	SYT13			1		0.193233	1.16166e-07	0.3	0.15	0.681159	0.57971
CFG00050392	2582	GALE			1		0.0221809	0	0.7	0	0.927536	0.57971
CFG00110839	579	BAPX1			1		0.0222138	1.48835e-14	0.75	0.05	0.869565	0.57971
CFG00031549	94240	EPSTI1			1		0.074779	2.23149e-19	0.55	0.1	0.869565	0.57971
CFG00027460	5721	PSME2			1		0.150332	0	0.75	0.05	0.942029	0.57971
CFG00121725	509	ATP5C1			1		0.294365	0	0.4	0	1	0.57971
CFG00022744	5701	PSMC2			1		0.305394	0	0.4	0	0.985507	0.565217
CFG00019615	2214	FCGR3A	1		1		5.69917e-07	2.23149e-19	1	0.9	0.927536	0.565217
CFG00128156	51714		1		1		1.42034e-06	0	1	0.35	0.971014	0.565217
CFG00018836	934	CD24	1		1		5.77831e-05	3.83251e-11	0.95	0.65	0.84058	0.565217
CFG00123237	493856	ZCD2	1		1		2.87019e-05	0	0.9	0.45	0.956522	0.565217
CFG00020919	10190	TXNDC9	1		1		0.000156347	0	0.95	0.1	0.985507	0.565217
CFG00015100	84294	C8orf53	1		1		3.45145e-05	7.88697e-17	0.95	0.25	0.942029	0.565217
CFG00119950	255631	COL24A1			1		0.133142	6.28874e-19	0.35	0	0.927536	0.565217
CFG00029942	27071	DAPP1	1		1		0.000117132	1.25737e-13	0.95	0.4	0.869565	0.565217
CFG00128363	51014	TMED7	1		1		0.000644096	4.34318e-13	1	0.25	0.898551	0.565217
CFG00109390	5686	PSMA5	1		1		0.000598148	0	1	0.15	1	0.565217
CFG00116339	64581	CLEC7A			1		0.0013656	5.07852e-20	1	0.1	0.956522	0.565217
CFG00123811	113251	LARP4			1		0.00380319	0	1	0.05	0.985507	0.565217
CFG00097997	151188	ARL6IP6			1		0.00372621	7.19703e-12	0.85	0.2	0.884058	0.565217
CFG00014942	23475	QPRT			1		0.0123686	2.24623e-10	0	0	0.826087	0.565217
CFG00077184	165679	C3orf57			1		0.00105807	1.23979e-09	0	0	0.768116	0.565217
CFG00003846	160728	SLC5A8			1		0.204781	2.69664e-09	0.4	0.1	0.666667	0.565217
CFG00105458	220042	C11orf82			1		0.0359407	1.31532e-18	0.55	0	0.971014	0.565217
CFG00006114	200844				1		0.0394102	1.23117e-15	0.75	0	0.971014	0.565217
CFG00122064	26270	FBXO6			1		0.0827136	0	0.6	0	0.956522	0.565217
CFG00050729	57156	TMEM63C			1		0.115904	1.22876e-09	0.4	0	0.855072	0.565217
CFG00122489	7764	ZNF217			1		0.161748	1.3115e-16	0.7	0	0.913043	0.565217
CFG00013910	5688	PSMA7			1		0.26463	0	0.5	0	0.985507	0.550725
CFG00007474	942	CD86	1		1		5.69917e-07	0	1	0.9	0.971014	0.550725
CFG00128465	5955	RCN2	1		1		6.07638e-07	3.90395e-15	1	0.65	0.855072	0.550725
CFG00126880	51571	FAM49B	1		1		1.01701e-05	0	0.95	0.6	1	0.550725
CFG00113139	9033	PKD2L1			1		0.158024	3.81732e-18	0.15	0.05	0.942029	0.550725
CFG00018646	9276	COPB2	1		1		0.000324011	0	0.95	0.05	0.927536	0.550725
CFG00100179	58	ACTA1				1	0.199002	8.25259e-16	0.45	0.15	0.0289855	0
CFG00122450	54187	NANS	1		1		0.000867832	0	0.9	0.1	0.971014	0.550725
CFG00117122	8840	WISP1	1		1		0.000975922	0	0.95	0.05	1	0.550725
CFG00013292	22948	CCT5			1		0.00177892	0	0.9	0.05	0.956522	0.550725
CFG00123512	5096	PCCB			1		0.00123871	0	0.75	0.15	0.927536	0.550725
CFG00127289	6009	RHEB			1		0.00220808	0	0.85	0	1	0.550725
CFG00026876	23480	SEC61G			1		0.00562258	0	0.7	0	0.985507	0.550725
CFG00006881	29851	ICOS			1		0.00663938	1.12596e-14	0.9	0.1	0.811594	0.550725
CFG00116876	6280	S100A9			1		0.186924	4.40507e-08	0.45	0.2	0.652174	0.550725
CFG00128152	93594	WDR67			1		0.00797591	0	0.75	0.2	0.956522	0.550725
CFG00136746	27346	TMEM97			1		0.0203426	1.53582e-16	0.9	0.2	0.869565	0.550725
CFG00027946	51121	RPL26L1			1		0.0289166	0	0.8	0.15	1	0.550725
CFG00049654	7107	GPR137B			1		0.027208	1.34407e-20	0.7	0.15	0.942029	0.550725
CFG00124365	25788	RAD54B			1		0.0375955	1.34407e-20	0.5	0.05	0.942029	0.550725
CFG00128412	253714	C6orf167			1		0.095656	2.17964e-17	0.6	0	0.913043	0.550725
CFG00128780	2935	GSPT1			1		0.282668	0	0.5	0	1	0.536232
CFG00126112	10745	PHTF1	1		1		3.69259e-07	1.66319e-19	1	0.3	0.942029	0.536232
CFG00020284	5716	PSMD10	1		1		2.28215e-06	0	0.95	0.1	0.985507	0.536232
CFG00075994	58478	ENOPH1	1		1		2.38085e-06	9.80506e-20	1	0.7	0.942029	0.536232
CFG00108475	23204	ARL6IP1	1		1		4.44591e-05	0	0.95	0.35	0.985507	0.536232
CFG00144563	9168	TMSB10			1		0.0550449	2.39359e-18	0.2	0	0.898551	0.536232
CFG00122000	80896	NPL	1		1		0.000219893	0	0.9	0.3	1	0.536232
CFG00122314	29979	UBQLN1	1		1		0.000174274	0	0.9	0.1	1	0.536232
CFG00128601	51373	MRPS17	1		1		0.000325775	6.29648e-20	0.95	0.1	0.985507	0.536232
CFG00049587	84930	MASTL	1		1		0.000771275	5.88414e-19	0.85	0.05	0.942029	0.536232
CFG00125509	11260	XPOT			1		0.00227607	0	0.95	0.3	0.942029	0.536232
CFG00008028	4237	MFAP2			1		0.00638388	7.56457e-13	0.2	0	0.84058	0.536232
CFG00124005	5251	PHEX			1		0.0022075	2.06986e-13	0.85	0.15	0.913043	0.536232
CFG00116233	1833	EPYC			1		0.00278762	4.05453e-17	0.75	0.4	0.985507	0.536232
CFG00123616	3418	IDH2			1		0.00561735	0	0.95	0.35	0.942029	0.536232
CFG00006200	7163	TPD52			1		0.00540881	5.23239e-16	0.9	0.25	0.913043	0.536232
CFG00011569	6993	DYNLT1			1		0.00496053	0	0.85	0.1	0.971014	0.536232
CFG00136426	6279	S100A8			1		0.187319	1.89932e-08	0.3	0.15	0.681159	0.536232
CFG00007245	171546	C14orf147			1		0.0190359	1.39108e-13	0.8	0.05	0.869565	0.536232
CFG00138572	255758				1		0.0337876	0	0.7	0.2	0.942029	0.536232
CFG00137928	3002	GZMB			1		0.0840045	4.67441e-12	0.85	0.25	0.797101	0.536232
CFG00011274	54829	ASPN			1		0.0887187	2.50506e-16	0.7	0.35	0.84058	0.536232
CFG00126451	5684	PSMA3			1		0.233766	0	0.45	0	0.985507	0.521739
CFG00143342	54499	TMCO1	1		1		3.83993e-07	0	1	0.4	0.971014	0.521739
CFG00112159	51529	ANAPC11			1		0.107716	0	0.5	0	0.971014	0.521739
CFG00015927	4726	NDUFS6			1		0.0954324	0	0.45	0	0.985507	0.521739
CFG00125462	64215	DNAJC1	1		1		6.14747e-06	1.34407e-20	0.95	0.25	0.927536	0.521739
CFG00017387	84947	SERAC1	1		1		6.80051e-06	4.72891e-17	0.95	0.65	0.898551	0.521739
CFG00128689	7358	UGDH	1		1		5.80885e-06	3.64452e-11	1	0.7	0.797101	0.521739
CFG00137515	128239	IQGAP3			1		0.0047424	0	0.05	0	1	0.521739
CFG00016303	5898	RALA			1		0.00343895	0	0.2	0	0.971014	0.521739
CFG00014700	56902	PNO1	1		1		1.97215e-05	1.70429e-14	1	0	0.927536	0.521739
CFG00010669	51016	C14orf122			1		0.00271624	0	0.2	0	0.985507	0.521739
CFG00124089	54928	IMPAD1	1		1		4.14378e-05	0	1	0.45	0.971014	0.521739
CFG00003312	55500	ETNK1	1		1		1.92068e-05	0	1	0.5	1	0.521739
CFG00018848	6990	DYNLT3			1		0.238318	2.56195e-19	0.45	0	0.927536	0.521739
CFG00059344	84933	C8orf76	1		1		7.84885e-05	0	1	0.05	0.985507	0.521739
CFG00138090	2123	EVI2A	1		1		8.11093e-05	0	0.9	0.4	0.985507	0.521739
CFG00024842	3845	KRAS	1		1		0.000158358	0	0.95	0.2	0.971014	0.521739
CFG00001116	64841	GNPNAT1	1		1		0.000144968	0	0.85	0.6	0.956522	0.521739
CFG00099895	55435	C4orf16	1		1		0.00040879	8.90221e-14	0.9	0.7	0.869565	0.521739
CFG00021013	28957	MRPS28	1		1		0.000167185	1.34407e-20	0.9	0.3	0.985507	0.521739
CFG00123996	4646	MYO6	1		1		0.000724167	2.12339e-14	0.95	0.65	0.898551	0.521739
CFG00053199	51513	ETV7			1		0.00212994	1.84465e-13	0	0	0.768116	0.521739
CFG00007492	55040	EPN3			1		0.00273147	1.85944e-13	0.05	0	0.84058	0.521739
CFG00082310	266722	HS6ST3			1		0.00168366	6.01448e-13	0	0	0.797101	0.521739
CFG00145889	23225	NUP210			1		0.00163978	0	0.8	0	0.971014	0.521739
CFG00128384	5874	RAB27B		1	1		0.000636728	3.27676e-12	0.15	0	0.826087	0.521739
CFG00118683	23169	SLC35D1			1		0.00125466	0	0.9	0	0.971014	0.521739
CFG00145196	388272				1		0.00331943	2.00229e-19	0.85	0	0.927536	0.521739
CFG00127368	27161	EIF2C2			1		0.00257002	0	0.8	0.05	0.971014	0.521739
CFG00119170	3560	IL2RB			1		0.00509084	3.5466e-10	0.1	0	0.753623	0.521739
CFG00089803	55676	SLC30A6			1		0.00338405	0	0.85	0.35	1	0.521739
CFG00032310	116150	NUS1			1		0.0582547	8.79553e-19	0.7	0.1	0.913043	0.521739
CFG00137200	148789	B3GALNT2			1		0.175542	0	0.55	0	0.942029	0.521739
CFG00006999	440026	TMEM41B			1		0.178387	1.31532e-18	0.55	0	0.942029	0.521739
CFG00001517	64979	MRPL36			1		0.296119	0	0.35	0.05	1	0.521739
CFG00002156	51573				1		0.207087	0	0.4	0	0.985507	0.507246
CFG00033928	6573	SLC19A1			1		0.0845499	0	0.25	0.05	0.985507	0.507246
CFG00015846	10972	TMED10	1		1		1.53488e-06	0	0.95	0.05	1	0.507246
CFG00111376	629	CFB	1		1		7.20415e-06	2.41468e-07	1	0.55	0.753623	0.507246
CFG00087796	5984	RFC4	1		1		1.63467e-05	0	1	0.45	0.971014	0.507246
CFG00030420	150350	ENTHD1			1		0.00207406	1.34407e-20	0.1	0	1	0.507246
CFG00064767	10276	NET1			1		0.307465	5.07852e-20	0.45	0.1	0.913043	0.507246
CFG00123476	5691	PSMB3			1		0.292097	2.70788e-18	0.45	0	0.985507	0.507246
CFG00099043	11051	NUDT21	1		1		0.00010831	0	0.9	0.05	0.971014	0.507246
CFG00122303	81796	SLCO5A1			1		0.115295	7.75744e-18	0.35	0	0.913043	0.507246
CFG00125379	6652	SORD			1		0.304405	3.86401e-15	0.5	0.05	0.884058	0.507246
CFG00123841	1457	CSNK2A1			1		0.154277	1.69868e-14	0.5	0	0.985507	0.507246
CFG00126943	51765	RP6-213H19.1	1		1		0.000576105	1.35584e-10	0.85	0.2	0.797101	0.507246
CFG00128570	1278	COL1A2			1		0.154828	1.21362e-13	0.4	0.1	0.826087	0.507246
CFG00004503	28977	MRPL42	1		1		0.000771683	0	0.8	0	1	0.507246
CFG00006547	25896	INTS7			1		0.00176119	2.3658e-14	0.9	0	0.956522	0.507246
CFG00029853	79866	C13orf34			1		0.00391627	0	0.85	0	1	0.507246
CFG00110628	57380	MRS2L			1		0.0066525	1.13058e-17	0.8	0	0.956522	0.507246
CFG00041529	92312	MEX3A			1		0.187075	3.36664e-08	0.2	0.05	0.753623	0.507246
CFG00014216	29993	PACSIN1			1		0.0130164	0	0.9	0	0.971014	0.507246
CFG00015691	10519	CIB1			1		0.0275399	0	0.7	0	0.985507	0.507246
CFG00029073	24141	C20orf103			1		0.0299367	1.22405e-18	0.95	0.05	0.956522	0.507246
CFG00128117	202559	KHDRBS2		1	1		0.000972571	0.000215267	0.2	0	0.768116	0.507246
CFG00090827	4603	MYBL1			1		0.0787418	1.50531e-16	0.65	0	0.913043	0.507246
CFG00018561	64785	GINS3			1		0.145462	1.07559e-09	0.55	0	0.884058	0.507246
CFG00122478	23329				1		0.311388	4.87271e-16	0.4	0.05	0.913043	0.507246
CFG00003808	3416	IDE			1		0.0564427	0	0.45	0	0.985507	0.492754
CFG00105899	203100	HTRA4	1		1		1.07072e-05	2.02281e-13	0.95	0	0.942029	0.492754
CFG00017012	22929	SEPHS1	1		1		2.10584e-05	1.83483e-16	0.95	0.35	0.956522	0.492754
CFG00137641	6873	TAF2	1		1		0.000109154	1.24741e-17	1	0.1	0.956522	0.492754
CFG00097194	2537	IFI6			1		0.313901	1.86429e-16	0.35	0.1	0.811594	0.492754
CFG00019952	80255	SLC35F5	1		1		0.000186629	5.35452e-15	0.85	0.6	0.913043	0.492754
CFG00113667	201633	VSIG9			1		0.0812894	3.36435e-16	0.3	0	0.927536	0.492754
CFG00000299	830	CAPZA2	1		1		0.000596014	7.80106e-14	0.9	0.15	0.869565	0.492754
CFG00011304	5685	PSMA4	1		1		0.000264571	0	0.85	0	0.985507	0.492754
CFG00007490	2013	EMP2			1		0.0146374	1.25648e-15	0.35	0	0.898551	0.492754
CFG00024072	3315	HSPB1		1	1		0.000389037	3.84732e-14	0	0	0.898551	0.492754
CFG00112158	10189	THOC4			1		0.00136605	0	0.9	0.1	0.971014	0.492754
CFG00028638	139341	FUNDC1			1		0.00177618	2.20559e-17	0.9	0.25	0.942029	0.492754
CFG00121986	768	CA9			1		0.00267119	1.38989e-11	0.8	0.5	0.826087	0.492754
CFG00145389	55765	C1orf106			1		0.302553	2.68202e-10	0.4	0	0.797101	0.492754
CFG00010214	2108	ETFA			1		0.00463511	1.67892e-16	0.75	0.15	0.898551	0.492754
CFG00042290	54069	C21orf45			1		0.00465712	0	0.8	0.25	0.956522	0.492754
CFG00123538	5683	PSMA2			1		0.0207953	0	0.7	0	0.985507	0.492754
CFG00117846	4613	MYCN			1		0.00122807	6.05503e-06	0.1	0	0.666667	0.492754
CFG00123383	23042	PDXDC1			1		0.0741865	0	0.65	0	0.971014	0.492754
CFG00000137	9368	SLC9A3R1			1		0.143267	1.04451e-13	0.65	0	0.855072	0.492754
CFG00029062	84299	C17orf37			1		0.156735	2.89071e-10	0.55	0	0.782609	0.492754
CFG00028726	3003	GZMK			1		0.225713	1.21261e-11	0.6	0.3	0.73913	0.492754
CFG00122013	5714	PSMD8			1		0.30479	0	0.55	0	0.971014	0.492754
CFG00126848	51072	MEMO1			1		0.152893	0	0.5	0	0.985507	0.478261
CFG00027796	51651	PTRH2	1		1		0.000136926	1.02034e-17	1	0.1	0.927536	0.478261
CFG00128656	51582	AZIN1	1		1		5.27113e-05	9.80506e-20	0.95	0.5	0.927536	0.478261
CFG00145689	7004	TEAD4		1	1		0.000336569	1.21445e-18	0.1	0	0.913043	0.478261
CFG00006805	4715	NDUFB9			1		0.232059	2.07346e-18	0.4	0	0.913043	0.478261
CFG00127952	56995	TULP4			1		0.145854	5.21372e-18	0.6	0	0.971014	0.478261
CFG00122667	55027	HEATR3	1		1		0.000141547	0	0.85	0.15	0.985507	0.478261
CFG00046670	6804	STX1A			1		0.182558	6.14098e-17	0.35	0.05	0.956522	0.478261
CFG00096454	7518	XRCC4			1		0.00149261	1.34407e-20	0.9	0.45	0.985507	0.478261
CFG00123044	6897	TARS	1		1		0.00064432	3.85635e-20	0.9	0.05	0.956522	0.478261
CFG00006395	8813	DPM1	1		1		0.000626194	0	0.9	0.1	0.985507	0.478261
CFG00098505	9498	SLC4A8			1		0.00224056	6.83869e-11	0.9	0	0.826087	0.478261
CFG00124001	64090	GAL3ST2			1		0.0639669	1.61446e-10	0.1	0	0.869565	0.478261
CFG00013339	9601	PDIA4			1		0.00521096	0	0.9	0.05	0.971014	0.478261
CFG00127122	9620	CELSR1			1		0.0853512	1.27586e-09	0.5	0	0.724638	0.478261
CFG00123359	80817	KIAA1712			1		0.00351514	1.29999e-12	0.8	0.05	0.869565	0.478261
CFG00002252	1163	CKS1B			1		0.0039086	1.34407e-20	0.85	0.05	0.956522	0.478261
CFG00112865	1236	CCR7			1		0.00598768	5.96507e-13	0.85	0.05	0.855072	0.478261
CFG00125113	333926	PPM1J		1	1		7.00457e-06	2.17185e-08	0	0	0.768116	0.478261
CFG00004088	3052	HCCS			1		0.0182588	1.43801e-19	0.8	0	0.956522	0.478261
CFG00112974	116028	C16orf75			1		0.0197405	0	0.8	0.25	0.971014	0.478261
CFG00122330	9375	TM9SF2			1		0.0470528	9.05141e-17	0.7	0	0.913043	0.478261
CFG00120500	154807	VKORC1L1			1		0.108036	9.77281e-17	0.75	0.1	1	0.478261
CFG00108765	10309	CCNU					0.113265	0.00111776	0.7	0	0.652174	0.478261
CFG00138829	2264	FGFR4			1		0.228441	1.26457e-07	0.35	0.05	0.623188	0.478261
CFG00111367	79170	ATAD4			1		0.270414	2.05633e-12	0.65	0	0.811594	0.478261
CFG00014186	65263	PYCRL			1		0.190963	0	0.25	0	0.956522	0.463768
CFG00129141	8754	ADAM9	1		1		5.33569e-07	6.62897e-12	1	0.5	0.855072	0.463768
CFG00146128	388962	BOLA3			1		0.112902	0	0.35	0	1	0.463768
CFG00144888	8458	TTF2			1		0.0733746	0	0.35	0	0.985507	0.463768
CFG00023296	5861	RAB1A	1		1		1.99794e-06	1.5027e-18	1	0.25	0.971014	0.463768
CFG00010013	10970	CKAP4	1		1		9.44741e-06	2.53506e-18	1	0.8	0.927536	0.463768
CFG00128145	201266	SLC39A11	1		1		4.14378e-05	2.12706e-12	1	0.4	0.826087	0.463768
CFG00135307	441168	FAM26F	1		1		7.40066e-05	5.14967e-14	1	0.5	0.898551	0.463768
CFG00126086	5591	PRKDC	1		1		7.67506e-05	0	0.9	0.15	0.985507	0.463768
CFG00026301	51018	RRP15	1		1		0.000185944	0	0.95	0.2	0.971014	0.463768
CFG00145862	9688	NUP93		1	1		0.000254854	3.96448e-17	0.05	0	0.927536	0.463768
CFG00005371	3593	IL12B			1		0.00757508	1.82776e-16	0.1	0	0.927536	0.463768
CFG00008870	8050	PDHX	1		1		0.00019342	3.39294e-13	0.9	0.4	0.869565	0.463768
CFG00129087	54906	C10orf18			1		0.00122521	3.61286e-14	1	0	0.884058	0.463768
CFG00132453	79413	ZBED2			1		0.00245014	3.37091e-15	0.05	0	0.942029	0.463768
CFG00110792	284340		1		1		0.000633215	0.000388326	0.85	0.45	0.623188	0.463768
CFG00117640	91543	RSAD2	1		1		0.000956071	9.80743e-14	0.9	0.2	0.898551	0.463768
CFG00124464	4016	LOXL1			1		0.22273	2.41589e-12	0.5	0.1	0.898551	0.463768
CFG00138201	27092	CACNG4		1	1		0.000457722	5.79581e-12	0.25	0	0.826087	0.463768
CFG00010968	140739	UBE2F			1		0.00134881	0	0.85	0.05	0.985507	0.463768
CFG00112832	10481	HOXB13			1		0.189044	7.78057e-10	0.35	0	0.753623	0.463768
CFG00093345	4068	SH2D1A			1		0.00391897	1.47024e-14	0.85	0.55	0.956522	0.463768
CFG00128366	7112	TMPO			1		0.00759101	2.6171e-20	0.85	0.35	0.956522	0.463768
CFG00012964	7264	TSTA3			1		0.010794	0	0.95	0.05	0.971014	0.463768
CFG00057577	89857	KLHL6			1		0.00971307	8.73702e-17	0.8	0.05	0.942029	0.463768
CFG00123797	151473	SLC16A14			1		0.146594	1.9728e-07	0.25	0.05	0.768116	0.463768
CFG00002547	6402	SELL			1		0.0132215	5.54539e-11	0.75	0.5	0.753623	0.463768
CFG00111912	2833	CXCR3			1		0.0143968	9.17569e-07	0.85	0	0.666667	0.463768
CFG00000002	4318	MMP9			1		0.0136896	1.04663e-12	0.75	0.35	0.927536	0.463768
CFG00125772	8942	KYNU			1		0.291759	7.86888e-07	0.4	0.05	0.695652	0.463768
CFG00011201	2064	ERBB2			1		0.134336	1.2063e-06	0.25	0	0.637681	0.463768
CFG00115800	8208	CHAF1B			1		0.0211656	0	0.7	0.05	0.956522	0.463768
CFG00116915	915	CD3D			1		0.0335367	4.71577e-09	0.7	0.3	0.710145	0.463768
CFG00024721	140	ADORA3			1		0.0351685	3.23478e-17	0.65	0	0.927536	0.463768
CFG00120941	219995				1		0.0488555	8.26035e-10	0.55	0	0.869565	0.463768
CFG00004159	112399	EGLN3			1		0.0951971	1.54866e-12	0.65	0.05	0.913043	0.463768
CFG00124846	4704	NDUFA9			1		0.105473	0	0.6	0	0.956522	0.463768
CFG00023930	84612	PARD6B			1		0.209475	3.29904e-12	0.45	0.1	0.84058	0.463768
CFG00006893	222484	LNX2			1		0.228458	1.86496e-14	0.7	0	0.898551	0.463768
CFG00019948	5328	PLAU	1		1		4.14316e-06	3.11731e-13	1	0.85	0.855072	0.449275
CFG00128522	53981	CPSF2	1		1		6.9679e-05	0	1	0.3	0.985507	0.449275
CFG00006281	3091	HIF1A	1		1		1.14369e-05	3.31449e-11	1	0.25	0.84058	0.449275
CFG00109635	89891	WDR34			1		0.00186154	0	0.1	0	0.942029	0.449275
CFG00127115	7074	TIAM1		1	1		0.000705468	1.89251e-18	0.1	0	0.971014	0.449275
CFG00128370	90268	FAM105B	1		1		0.000111862	1.34407e-20	0.8	0	0.971014	0.449275
CFG00124524	23456	ABCB10	1		1		0.000168706	3.4978e-11	0.9	0.3	0.855072	0.449275
CFG00105888	64866	CDCP1		1	1		0.000357542	2.03149e-16	0.05	0	0.927536	0.449275
CFG00128063	27089	UQCRQ			1		0.218534	2.45458e-16	0.45	0	0.913043	0.449275
CFG00126588	23199	KIAA0182			1		0.0286347	8.25259e-16	0.35	0	0.927536	0.449275
CFG00018956	118881	COMTD1			1		0.00220222	4.31968e-15	0.15	0	0.884058	0.449275
CFG00000103	466	ATF1	1		1		0.000687359	0	0.95	0.3	0.985507	0.449275
CFG00001658	53340	SPA17			1		0.0132773	6.75544e-14	0.1	0	0.884058	0.449275
CFG00126332	51	ACOX1			1		0.00176416	1.55034e-19	1	0.05	0.913043	0.449275
CFG00110655	199675	C19orf59	1		1		0.000990818	1.55553e-14	0.9	0.2	0.927536	0.449275
CFG00010590	55156	ARMC1			1		0.00106347	1.59133e-16	0.8	0.1	0.884058	0.449275
CFG00019870	57698	KIAA1598			1		0.00180628	0	0.95	0.45	0.971014	0.449275
CFG00125408	9355	LHX2		1	1		0.000185072	3.84275e-12	0	0	0.985507	0.449275
CFG00024394	55231	CCDC87			1		0.28378	4.05378e-11	0.35	0	0.855072	0.449275
CFG00144826	5706	PSMC6			1		0.00305478	1.34407e-20	0.9	0	0.971014	0.449275
CFG00028439	586	BCAT1			1		0.00228277	4.40758e-15	0.95	0.15	0.942029	0.449275
CFG00121826	54530				1		0.00521096	4.72749e-10	0.9	0.05	0.84058	0.449275
CFG00114527	22943	DKK1			1		0.00559774	4.03268e-09	0.7	0.35	0.73913	0.449275
CFG00015920	401236				1		0.0265527	5.45617e-08	0	0	0.652174	0.449275
CFG00002954	51316	PLAC8			1		0.00895489	3.41562e-09	0.75	0.4	0.753623	0.449275
CFG00124948	28985	MCTS1			1		0.00888135	0	0.75	0.05	0.985507	0.449275
CFG00113560	10911	UTS2			1		0.00715656	2.73137e-07	0.1	0	0.710145	0.449275
CFG00014575	51495	PTPLAD1			1		0.0218267	2.76776e-18	0.85	0	0.927536	0.449275
CFG00119365	55038	CDCA4			1		0.0145568	0	0.65	0.15	0.985507	0.449275
CFG00026226	55334	SLC39A9			1		0.0192803	0	0.85	0	0.971014	0.449275
CFG00128839	1832	DSP		1	1		0.000745562	9.07324e-07	0.05	0	0.826087	0.449275
CFG00115355	254773	LYG2			1		0.0040415	4.86457e-05	0.1	0	0.811594	0.449275
CFG00025821	642649				1		0.0371231	1.96805e-16	0.65	0.1	0.884058	0.449275
CFG00015198	1871	E2F3			1		0.0705276	1.54736e-13	0.7	0	0.898551	0.449275
CFG00037898	115669	TTC6			1		0.0782157	1.88983e-08	0.5	0.05	0.73913	0.449275
CFG00070994	205327				1		0.113031	3.63751e-19	0.7	0	0.956522	0.449275
CFG00003539	28978	TMEM14A			1		0.146199	1.70168e-16	0.6	0.05	0.913043	0.449275
CFG00028004	10063	COX17			1		0.159246	0	0.8	0	1	0.449275
CFG00004774	23555	TSPAN15			1		0.158974	1.61531e-12	0.6	0.1	0.942029	0.449275
CFG00123497	79622	C16orf33			1		0.234126	0	0.55	0	0.985507	0.449275
CFG00128982	2177	FANCD2			1		0.248905	2.92651e-10	0.55	0.1	0.956522	0.449275
CFG00023921	9685	CLINT1	1		1		6.14544e-06	4.76111e-17	1	0.55	0.927536	0.434783
CFG00009767	23394	ADNP	1		1		1.63256e-05	1.95638e-13	0.9	0.55	0.869565	0.434783
CFG00018052	9197	SLC33A1	1		1		5.07866e-05	4.41763e-16	0.9	0.35	0.942029	0.434783
CFG00126329	65243	ZNF643	1		1		0.000119184	2.27984e-17	0.95	0.5	0.942029	0.434783
CFG00021334	58472	SQRDL			1		0.169942	2.71583e-18	0.5	0	0.913043	0.434783
CFG00022579	828	CAPS	1		1		0.000284715	9.76774e-10	0.85	0.65	0.768116	0.434783
CFG00144637	7419	VDAC3			1		0.203705	7.80106e-14	0.5	0	0.855072	0.434783
CFG00116623	9595	PSCDBP			1		0.00104749	1.12689e-10	0.85	0.3	0.768116	0.434783
CFG00021510	5723	PSPH			1		0.291307	2.12641e-11	0.4	0.05	0.869565	0.434783
CFG00126443	6503	SLA			1		0.00233259	2.1645e-18	0.85	0.25	0.927536	0.434783
CFG00125333	55660	PRPF40A			1		0.00627099	3.33223e-15	0.9	0	0.855072	0.434783
CFG00125376	56954	NIT2			1		0.00414581	2.6171e-20	0.8	0.1	0.985507	0.434783
CFG00127976	23530	NNT			1		0.00408251	1.21511e-10	0.8	0.45	0.884058	0.434783
CFG00019479	10212	DDX39			1		0.00401401	0	0.85	0.05	0.971014	0.434783
CFG00123397	3308	HSPA4			1		0.0076262	0	0.9	0	0.971014	0.434783
CFG00006856	79838	TMC5			1		0.00640642	2.19417e-05	0.75	0.05	0.753623	0.434783
CFG00019183	64754	SMYD3			1		0.0134581	2.92015e-17	0.9	0	0.927536	0.434783
CFG00128586	10631	POSTN			1		0.00860277	1.61148e-12	0.8	0.55	0.84058	0.434783
CFG00111346	8399	PLA2G10			1		0.00231773	1.03311e-07	0.15	0	0.637681	0.434783
CFG00035519	160851	DGKH			1		0.00970176	1.61974e-15	0.75	0.15	0.913043	0.434783
CFG00127675	27443	CECR2			1		0.139288	2.71218e-07	0.3	0	0.652174	0.434783
CFG00068172	4171	MCM2			1		0.0182494	0	0.6	0.35	0.971014	0.434783
CFG00121666	4685	NCAM2		1	1		0.000440357	1.28646e-05	0.05	0	0.623188	0.434783
CFG00123643	55971	BAIAP2L1			1		0.0376627	2.21215e-13	0.9	0.05	0.855072	0.434783
CFG00038650	2841	GPR18			1		0.0374048	4.1689e-12	0.85	0.55	0.869565	0.434783
CFG00145438	51097	SCCPDH			1		0.00425847	4.73522e-05	0.1	0	0.73913	0.434783
CFG00122763	4931	NVL			1		0.0405532	0	0.75	0	0.956522	0.434783
CFG00138312	133690	CAPSL			1		0.0401083	2.65116e-10	0.65	0.05	0.826087	0.434783
CFG00122891	79623	GALNT14		1	1		6.44527e-07	0.000120562	0	0	0.57971	0.434783
CFG00109846	5778	PTPN7			1		0.0542887	1.14167e-09	0.8	0	0.724638	0.434783
CFG00082452	5031	P2RY6			1		0.0814492	4.56397e-16	0.65	0	0.898551	0.434783
CFG00126964	5217	PFN2			1		0.104159	1.77128e-08	0.55	0.15	0.753623	0.434783
CFG00000714	1040	CDS1			1		0.195409	3.06848e-16	0.75	0.2	0.927536	0.434783
CFG00066641	113278	C20orf54			1		0.274116	4.94246e-07	0.5	0	0.782609	0.434783
CFG00014990	81873	ARPC5L			1		0.271042	0	0.75	0	0.985507	0.42029
CFG00015394	10975	UQCR			1		0.209629	0	0.45	0	1	0.42029
CFG00127849	3685	ITGAV	1		1		6.44527e-07	1.03086e-10	1	0.55	0.826087	0.42029
CFG00125562	1213	CLTC	1		1		6.8001e-07	6.08979e-19	1	0.15	0.956522	0.42029
CFG00124469	83666	PARP9	1		1		1.59749e-06	1.3233e-19	1	0.6	0.942029	0.42029
CFG00124114	7057	THBS1	1		1		7.52895e-05	1.98021e-12	1	0.5	0.811594	0.42029
CFG00002850	6632	SNRPD1			1		0.0197537	0	0.15	0	0.971014	0.42029
CFG00018813	55973	BCAP29	1		1		1.56383e-05	1.69988e-18	0.95	0.45	0.942029	0.42029
CFG00098615	60	ACTB			1		0.268092	2.47068e-14	0.55	0	0.826087	0.217391
CFG00005972	51251	NT5C3			1		0.0489627	2.6171e-20	0.35	0	0.942029	0.42029
CFG00009839	8706	B3GALNT1	1		1		0.000106122	8.78618e-14	0.9	0.5	0.84058	0.42029
CFG00007940	29071	C1GALT1C1	1		1		0.000642629	0	1	0.4	0.985507	0.42029
CFG00124140	80727	TTYH3			1		0.169369	1.55155e-16	0.2	0	0.942029	0.42029
CFG00127394	2820	GPD2	1		1		0.000193351	2.99317e-15	0.9	0.3	0.855072	0.42029
CFG00124514	26150	RIBC2			1		0.0233088	4.8127e-16	0.2	0	0.884058	0.42029
CFG00016178	597	BCL2A1	1		1		0.00062695	3.63673e-18	0.95	0.6	0.985507	0.42029
CFG00126922	219699	UNC5B			1		0.0301364	8.05847e-15	0.1	0	0.884058	0.42029
CFG00127528	374655	ZNF710			1		0.267981	1.03771e-14	0.55	0	0.913043	0.42029
CFG00011221	140576	S100A16			1		0.0322062	7.63456e-14	0.15	0	0.855072	0.42029
CFG00009950	10809	STARD10			1		0.0217477	6.99464e-13	0.3	0	0.898551	0.42029
CFG00028367	54847	SIDT1			1		0.230238	1.38941e-12	0.2	0.05	0.869565	0.42029
CFG00124543	93081	C13orf27			1		0.00132538	2.15365e-17	0.8	0.25	0.927536	0.42029
CFG00125686	6092	ROBO2			1		0.00439882	1.87199e-07	0.75	0.05	0.681159	0.42029
CFG00025855	167838	TXLNB			1		0.0596765	5.33755e-09	0.3	0	0.73913	0.42029
CFG00006668	9214	FAIM3			1		0.00493274	1.98389e-09	0.8	0.15	0.782609	0.42029
CFG00116032	84328	LZIC			1		0.0110193	0	0.85	0.05	0.985507	0.42029
CFG00143986	9919	SEC16A			1		0.0116076	2.35321e-16	0.75	0.1	0.913043	0.42029
CFG00124042	55754	TMEM30A			1		0.0149385	9.20459e-17	0.8	0.05	0.898551	0.42029
CFG00006382	2239	GPC4			1		0.163818	1.08452e-06	0.45	0	0.724638	0.42029
CFG00022311	57110	HRASLS			1		0.229563	1.59667e-06	0.65	0.1	0.724638	0.42029
CFG00002618	27257	LSM1			1		0.0209727	6.61713e-15	0.65	0	0.942029	0.42029
CFG00102424	93210	PERLD1			1		0.0605428	1.50863e-05	0.35	0	0.652174	0.42029
CFG00114166	64232	MS4A5			1		0.0365504	3.02205e-05	0.2	0	0.971014	0.42029
CFG00117068	23657	SLC7A11			1		0.0590526	2.24488e-17	0.7	0.25	0.942029	0.42029
CFG00125461	3306	HSPA2		1			0.00021856	0.00177589	0	0	0.623188	0.42029
CFG00144117	5205	ATP8B1			1		0.101025	1.07007e-11	0.7	0	0.855072	0.42029
CFG00004772	3458	IFNG			1		0.129009	8.77767e-12	0.8	0.15	0.826087	0.42029
CFG00122035	10787	NCKAP1			1		0.129454	5.46771e-11	0.7	0	0.855072	0.42029
CFG00112924	79820	C14orf161			1		0.132597	0.000408942	0.55	0	0.594203	0.42029
CFG00126154	85320	ABCC11					0.142458	0.00210386	0.65	0.4	0.57971	0.42029
CFG00125445	79258	MMEL1			1		0.15432	8.43007e-07	0.95	0.2	0.797101	0.42029
CFG00127641	9978	RBX1			1		0.169851	0	0.5	0	0.985507	0.42029
CFG00112262	55655	NLRP2					0.200053	0.0216225	0.7	0	0.478261	0.42029
CFG00108944	3702	ITK			1		0.237206	3.30536e-08	0.3	0	0.724638	0.42029
CFG00098589	135	ADORA2A			1		0.262151	2.06603e-13	0.3	0	0.927536	0.42029
CFG00023725	10762	NUP50			1		0.26531	0	0.5	0	0.985507	0.42029
CFG00125638	55601		1		1		2.82178e-07	5.00796e-12	1	1	0.797101	0.405797
CFG00017139	3998	LMAN1	1		1		1.00124e-06	4.94493e-13	1	0.8	0.811594	0.405797
CFG00125676	50810		1		1		1.30945e-05	8.18416e-07	0.95	0.1	0.710145	0.405797
CFG00028535	5552	SRGN	1		1		2.12319e-05	7.46008e-14	0.95	0.55	0.869565	0.405797
CFG00051717	284098	PIGW	1		1		4.18579e-05	4.80707e-15	0.9	0.65	0.913043	0.405797
CFG00004827	7411	VBP1	1		1		3.08677e-05	0	0.95	0.55	0.985507	0.405797
CFG00033443	84804	MFSD9	1		1		5.3384e-05	9.46233e-14	1	0	0.927536	0.405797
CFG00010222	822	CAPG			1		0.0610029	3.31475e-19	0.3	0	0.942029	0.405797
CFG00125626	56886	UGCGL1	1		1		0.000182739	0	0.95	0	0.985507	0.405797
CFG00017703	8634	RTCD1	1		1		0.000102356	0	0.9	0.2	0.956522	0.405797
CFG00008406	952	CD38	1		1		0.00021866	1.97557e-08	0.9	0.75	0.695652	0.405797
CFG00127933	160418	TMTC3			1		0.294346	6.49193e-16	0.45	0	0.942029	0.405797
CFG00010671	5718	PSMD12	1		1		0.000442047	3.62387e-16	0.95	0.1	0.927536	0.405797
CFG00017669	79722	ANKRD55			1		0.283861	1.66709e-15	0.4	0	0.942029	0.405797
CFG00126811	125488	C18orf17			1		0.0305952	1.27167e-14	0.25	0	0.956522	0.405797
CFG00138204	10200	MPHOSPH6	1		1		0.000712626	2.28901e-05	0.85	0.1	0.652174	0.405797
CFG00145861	5359	PLSCR1	1		1		0.000856191	3.20021e-08	0.85	0.2	0.681159	0.405797
CFG00022752	5756	TWF1	1		1		0.000881759	8.61931e-17	0.95	0.45	0.927536	0.405797
CFG00015728	55684	C9orf86			1		0.0261654	2.41748e-13	0.25	0	0.898551	0.405797
CFG00134552	55577	NAGK	1		1		0.000957444	0	0.9	0.15	0.956522	0.405797
CFG00125338	1717	DHCR7			1		0.0229523	1.40217e-12	0.2	0	0.869565	0.405797
CFG00006706	23366				1		0.00235044	1.43149e-13	0.95	0.65	0.898551	0.405797
CFG00011366	284161	GDPD1			1		0.00386816	2.66782e-11	0.1	0	0.84058	0.405797
CFG00122685	2729	GCLC			1		0.00436995	1.8646e-18	0.9	0.05	0.942029	0.405797
CFG00103516	6102	RP2			1		0.00484111	1.94577e-15	0.9	0.25	0.956522	0.405797
CFG00098495	6716	SRD5A2			1		0.0112394	6.30024e-11	0.05	0	0.898551	0.405797
CFG00125038	25803	SPDEF			1		0.233467	1.25473e-10	0.25	0	0.898551	0.405797
CFG00128594	5910	RAP1GDS1			1		0.00574209	4.17061e-15	0.95	0	0.913043	0.405797
CFG00124133	57512	GPR158		1	1		0.000624859	1.621e-09	0.05	0	0.826087	0.405797
CFG00115243	63946	DMRTC2		1	1		5.66064e-05	1.38144e-08	0	0	0.898551	0.405797
CFG00098569	1043	CD52			1		0.185792	2.13383e-08	0.5	0	0.753623	0.405797
CFG00119431	2849	GPR26			1		0.00670812	7.39663e-09	0.75	0	0.884058	0.405797
CFG00019239	10884	MRPS30			1		0.00686284	4.79925e-10	0.75	0.05	0.927536	0.405797
CFG00118727	60386	SLC25A19			1		0.00687157	0	0.7	0	0.971014	0.405797
CFG00021685	343099	CCDC18			1		0.0126162	2.15365e-17	0.75	0.15	0.942029	0.405797
CFG00078335	6729	SRP54			1		0.011237	0	0.8	0	0.971014	0.405797
CFG00007000	672	BRCA1			1		0.0110221	3.15331e-15	0.8	0.1	0.927536	0.405797
CFG00145341	84879	MFSD2			1		0.0681253	4.10239e-07	0.35	0	0.73913	0.405797
CFG00124721	10808	HSPH1			1		0.0243751	1.50563e-14	0.85	0.3	0.884058	0.405797
CFG00108846	3840	KPNA4			1		0.0232493	0	0.75	0	0.971014	0.405797
CFG00027382	54541	DDIT4			1		0.0558606	4.25424e-08	0.6	0.3	0.695652	0.405797
CFG00124813	79888	AYTL2			1		0.0710717	7.54435e-16	0.75	0	0.898551	0.405797
CFG00110190	8363	HIST1H4J			1		0.0861794	1.5583e-13	0.8	0	0.869565	0.405797
CFG00126267	25820	ARIH1			1		0.157973	1.42347e-18	0.7	0	0.942029	0.405797
CFG00128098	55142	CEP27			1		0.221442	0	0.5	0	1	0.405797
CFG00026798	5445	PON2			1		0.267606	1.83872e-17	0.65	0.05	0.869565	0.405797
CFG00024111	85465				1		0.261509	0	0.5	0	0.956522	0.391304
CFG00125538	10282	BET1	1		1		6.44527e-07	0	0.95	0.05	0.971014	0.391304
CFG00009890	55856	THEM2			1		0.0726392	0	0.25	0	0.985507	0.391304
CFG00125998	6596	HLTF	1		1		5.11893e-06	3.22406e-14	1	0.55	0.898551	0.391304
CFG00128501	79677	SMC6	1		1		1.83099e-05	0	0.9	0.35	0.971014	0.391304
CFG00018631	3612	IMPA1	1		1		6.60748e-05	2.24017e-14	0.95	0.7	0.884058	0.391304
CFG00006133	9630	GNA14	1		1		4.1797e-05	2.03839e-09	0.9	0.35	0.826087	0.391304
CFG00009685	1493	CTLA4	1		1		3.47223e-05	1.97194e-05	0.95	0.65	0.623188	0.391304
CFG00015236	80308	FLAD1			1		0.126702	3.85635e-20	0.3	0	0.956522	0.391304
CFG00124271	112495	C6orf51			1		0.00893117	7.23015e-19	0.1	0	0.898551	0.391304
CFG00025365	27134	TJP3			1		0.0442666	3.51043e-16	0.15	0	0.884058	0.391304
CFG00121771	83990	BRIP1			1		0.29047	3.6352e-16	0.35	0	0.985507	0.391304
CFG00019542	79833	GEMIN6	1		1		0.000254065	0	0.85	0.15	1	0.391304
CFG00121742	55640	FLVCR2			1		0.00564136	3.54993e-15	0.05	0	0.884058	0.391304
CFG00124118	9014	TAF1B			1		0.0197942	4.77489e-14	0.1	0	0.898551	0.391304
CFG00106406	5008	OSM	1		1		0.000715443	1.17408e-16	0.9	0.05	0.869565	0.391304
CFG00121918	64801	ARV1			1		0.19533	2.41288e-13	0.35	0.2	0.869565	0.391304
CFG00118078	55686	MREG			1		0.133593	5.8086e-13	0.45	0	0.855072	0.391304
CFG00123745	10753	CAPN9		1	1		0.000162327	1.20563e-12	0.15	0	0.971014	0.391304
CFG00069861	56913	C1GALT1			1		0.00121458	1.35325e-15	0.8	0.4	0.942029	0.391304
CFG00061734	5920	RARRES3			1		0.00129505	5.10835e-06	0.95	0.5	0.681159	0.391304
CFG00122691	4753	NELL2			1		0.00129505	1.10258e-07	0.85	0.4	0.710145	0.391304
CFG00123282	51362	CDC40			1		0.00157827	3.85635e-20	0.95	0.1	0.942029	0.391304
CFG00021038	9603	NFE2L3			1		0.161137	1.52534e-11	0.45	0	0.913043	0.391304
CFG00115995	64127	NOD2			1		0.298186	2.80209e-11	0.45	0	0.768116	0.391304
CFG00098503	5965	RECQL			1		0.00410986	1.41569e-16	0.85	0.1	0.942029	0.391304
CFG00024821	4893	NRAS			1		0.00898324	1.72475e-15	0.95	0.2	0.826087	0.391304
CFG00109660	89766	UMODL1			1		0.00389339	2.63337e-07	0	0	0.652174	0.391304
CFG00027536	2244	FGB		1	1		8.7744e-05	3.2836e-07	0	0	0.565217	0.391304
CFG00136414	29968	PSAT1			1		0.0151802	0.000390058	0.7	0.2	0.594203	0.391304
CFG00022092	54502				1		0.0219473	1.69358e-13	0.75	0.4	0.826087	0.391304
CFG00126581	81831	NETO2			1		0.0258641	5.00265e-09	0.85	0	0.73913	0.391304
CFG00019877	117177	RAB3IP			1		0.028356	4.72783e-14	0.65	0.05	0.855072	0.391304
CFG00066577	79782	LRRC31			1		0.0480912	3.45743e-08	0.65	0	0.710145	0.391304
CFG00021237	10237	SLC35B1			1		0.0648675	1.10049e-14	0.65	0	0.956522	0.391304
CFG00125910	5597	MAPK6			1		0.0799618	2.09476e-16	0.9	0	0.985507	0.391304
CFG00137126	157378	TMEM65			1		0.0861705	7.1744e-14	0.7	0	0.898551	0.391304
CFG00019386	57415	C3orf14			1		0.112068	5.51473e-15	0.65	0.05	0.898551	0.391304
CFG00056525	1534	CYB561			1		0.117615	8.19642e-16	0.65	0	0.898551	0.391304
CFG00119160	389434	IYD			1		0.191564	3.58557e-07	0.85	0.2	0.855072	0.391304
CFG00022739	83853	ROPN1L			1		0.190058	1.85516e-09	0.45	0.3	0.826087	0.391304
CFG00113679	1075	CTSC			1		0.193548	9.86259e-13	0.4	0.3	0.797101	0.391304
CFG00026751	29103	DNAJC15			1		0.210641	8.76044e-16	0.45	0	0.971014	0.391304
CFG00125899	5708	PSMD2			1		0.221637	0	0.45	0	1	0.376812
CFG00010757	2730	GCLM	1		1		1.00124e-06	5.96507e-13	1	0.75	0.942029	0.376812
CFG00121507	56937	TMEPAI	1		1		1.51405e-06	1.83018e-09	0.95	0.6	0.826087	0.376812
CFG00027121	10269	ZMPSTE24	1		1		5.59792e-06	0	1	0.55	0.971014	0.376812
CFG00122496	64135	IFIH1	1		1		4.86769e-06	6.2509e-09	0.95	0.55	0.666667	0.376812
CFG00143955	1032	CDKN2D			1		0.0104227	0	0.2	0	0.956522	0.376812
CFG00110001	9140	ATG12	1		1		7.39185e-06	0	0.95	0.55	1	0.376812
CFG00021132	6905	TBCE			1		0.00636295	0	0.1	0	0.927536	0.376812
CFG00122817	10165	SLC25A13	1		1		7.18956e-05	7.1574e-15	1	0.3	0.884058	0.376812
CFG00121770	23198	PSME4	1		1		1.97215e-05	1.59325e-15	0.9	0	0.942029	0.376812
CFG00005955	648	BMI1	1		1		3.7611e-05	1.9793e-10	0.9	0.75	0.869565	0.376812
CFG00012034	51371	POMP	1		1		4.44591e-05	1.34407e-20	0.95	0	0.971014	0.376812
CFG00126020	3981	LIG4	1		1		4.7221e-05	9.80833e-07	0.95	0.45	0.710145	0.376812
CFG00127441	5255	PHKA1			1		0.289189	2.6171e-20	0.55	0	0.956522	0.376812
CFG00027437	3396	ICT1			1		0.0844339	2.6171e-20	0.35	0	0.913043	0.376812
CFG00128462	3937	LCP2	1		1		9.64203e-05	7.04241e-17	1	0.45	0.898551	0.376812
CFG00137551	23623	RUSC1			1		0.0180989	6.29648e-20	0.2	0.05	0.971014	0.376812
CFG00126114	8520	HAT1	1		1		4.73737e-05	1.34407e-20	0.95	0.05	0.971014	0.376812
CFG00021599	2617	GARS			1		0.289606	3.31475e-19	0.35	0	0.956522	0.376812
CFG00117564	1404	HAPLN1	1		1		0.000111454	1.38941e-12	0.95	0.65	1	0.376812
CFG00064097	5717	PSMD11			1		0.0967	8.97771e-17	0.45	0	0.927536	0.376812
CFG00127487	8833	GMPS			1		0.260224	9.9305e-17	0.35	0	0.913043	0.376812
CFG00118776	55848	C9orf46	1		1		0.000202264	3.41675e-12	0.85	0.3	0.84058	0.376812
CFG00122614	81579	PLA2G12A	1		1		0.000635626	2.23149e-19	1	0.05	0.956522	0.376812
CFG00125982	7286	TUFT1		1	1		0.000102895	4.0678e-16	0.05	0	0.884058	0.376812
CFG00025549	7430	VIL2			1		0.0139981	3.17375e-14	0.2	0.05	0.84058	0.376812
CFG00010838	345757	TMEM157			1		0.208935	1.63693e-13	0.55	0	0.811594	0.376812
CFG00006303	171586	ABHD3			1		0.00181592	1.76308e-17	0.9	0.55	0.942029	0.376812
CFG00123930	27237	ARHGEF16			1		0.194458	4.97361e-13	0.4	0	0.855072	0.376812
CFG00116269	222662	LHFPL5			1		0.0987276	8.04385e-13	0.1	0	1	0.376812
CFG00026098	138050	HGSNAT			1		0.06638	1.28057e-12	0.4	0	0.826087	0.376812
CFG00000648	2271	FH			1		0.00173642	1.12244e-18	0.8	0.05	0.884058	0.376812
CFG00125319	3796	KIF2A			1		0.0034794	0	1	0	0.942029	0.376812
CFG00127838	54908	CCDC99			1		0.00268269	0	0.8	0.2	0.971014	0.376812
CFG00123564	9185	REPS2			1		0.00465988	6.54715e-11	0.75	0.3	0.782609	0.376812
CFG00007767	5054	SERPINE1			1		0.00809646	3.21603e-13	0.75	0.45	0.869565	0.376812
CFG00127420	4711	NDUFB5			1		0.0105649	1.34407e-20	0.85	0	0.956522	0.376812
CFG00002881	25911	RP11-529I10.4			1		0.00939581	0	0.85	0.2	0.942029	0.376812
CFG00122924	27249	C2orf25			1		0.0112319	9.92995e-15	0.9	0.05	0.884058	0.376812
CFG00127801	540	ATP7B		1	1		0.000976263	4.18264e-07	0	0	0.724638	0.376812
CFG00125190	57182	ANKRD50			1		0.0168947	2.30065e-13	0.8	0.1	0.884058	0.376812
CFG00124638	339745				1		0.0188332	1.39231e-16	0.8	0.05	0.971014	0.376812
CFG00024547	1282	COL4A1			1		0.0190889	8.05817e-16	0.75	0.4	0.956522	0.376812
CFG00015473	4950	OCLN			1		0.0274463	7.72045e-17	0.85	0.05	0.956522	0.376812
CFG00016085	9631	NUP155			1		0.0365504	1.79634e-17	0.7	0.05	0.942029	0.376812
CFG00128997	60558	GUF1			1		0.0441686	2.53506e-18	0.75	0	0.927536	0.376812
CFG00122029	54843	SYTL2			1		0.0535821	3.22905e-06	0.8	0.25	0.681159	0.376812
CFG00145463	23165	NUP205			1		0.0591816	2.98866e-14	0.6	0	0.942029	0.376812
CFG00121633	80736	SLC44A4			1		0.0596889	1.95934e-10	0.75	0.45	0.724638	0.376812
CFG00125037	2898	GRIK2		1			0.000705289	0.00123419	0.05	0	0.855072	0.376812
CFG00002419	51510	CHMP5			1		0.0781048	5.37464e-14	0.65	0	0.913043	0.376812
CFG00107718	25876	C20orf28			1		0.078775	1.16287e-08	0.75	0	0.797101	0.376812
CFG00017465	3586	IL10			1		0.104486	6.82813e-16	0.75	0.3	0.898551	0.376812
CFG00100218	51806	CALML5		1			5.52122e-07	0.00603483	0.05	0	0.434783	0.376812
CFG00033374	9450	LY86			1		0.132597	1.34407e-20	0.7	0.2	0.956522	0.376812
CFG00137673	6646	SOAT1			1		0.130677	2.48229e-16	0.5	0	0.898551	0.376812
CFG00126168	6732	SRPK1			1		0.138392	8.19642e-16	0.65	0	0.913043	0.376812
CFG00016568	7029	TFDP2			1		0.154435	4.06406e-14	0.65	0.05	0.942029	0.376812
CFG00010591	6509	SLC1A4			1		0.251477	2.20669e-12	0.6	0	0.855072	0.376812
CFG00048242	10451	VAV3			1		0.278199	1.43436e-07	0.5	0.05	0.73913	0.376812
CFG00129001	10799	RPP40			1		0.279665	6.71808e-19	0.5	0.05	0.927536	0.376812
CFG00098587	3352	HTR1D			1		0.307847	1.46153e-11	0.35	0.15	0.913043	0.376812
CFG00028684	7443	VRK1			1		0.310968	1.14105e-15	0.35	0	0.927536	0.376812
CFG00127518	3212	HOXB2					0.313686	0.00541786	0.45	0	0.623188	0.376812
CFG00126742	11274	USP18	1		1		2.13604e-07	2.04267e-12	1	0.85	0.768116	0.362319
CFG00125747	7227	TRPS1	1		1		2.97797e-07	5.79159e-06	1	0.9	0.594203	0.362319
CFG00125191	10606	PAICS	1		1		5.11648e-06	1.44333e-18	1	0.7	0.942029	0.362319
CFG00002592	6648	SOD2	1		1		1.02787e-06	2.74759e-08	1	0.75	0.73913	0.362319
CFG00125414	3936	LCP1	1		1		1.86686e-05	4.57593e-10	1	0.8	0.768116	0.362319
CFG00103901	192111	PGAM5	1		1		2.49597e-06	7.13955e-19	1	0.3	0.971014	0.362319
CFG00016165	6185	RPN2	1		1		5.12304e-06	4.92915e-19	1	0.2	0.956522	0.362319
CFG00121594	5580	PRKCD	1		1		9.46383e-06	2.6171e-20	1	0.55	0.971014	0.362319
CFG00097073	64928	MRPL14		1	1		0.000426495	0	0.1	0	0.985507	0.362319
CFG00019294	865	CBFB	1		1		4.39507e-05	5.37591e-13	1	0.7	0.884058	0.362319
CFG00129092	11068	CYB561D2	1		1		3.98937e-05	3.25694e-14	1	0	0.898551	0.362319
CFG00128700	140823	C20orf52			1		0.260333	8.64793e-20	0.45	0.05	0.956522	0.362319
CFG00122790	286077	FAM83H			1		0.1993	9.80506e-20	0.25	0	0.985507	0.362319
CFG00019394	26973	CHORDC1	1		1		0.000143092	6.69868e-15	0.95	0.6	0.927536	0.362319
CFG00006679	1678	TIMM8A	1		1		0.000141575	2.77398e-19	0.85	0.45	0.971014	0.362319
CFG00027401	10916	MAGED2	1		1		0.000122422	3.1475e-08	0.9	0.05	0.710145	0.362319
CFG00028061	8872	CDC123			1		0.250312	2.8881e-17	0.45	0	0.971014	0.362319
CFG00128478	374618	TEX9	1		1		0.000196884	4.04879e-10	0.9	0.2	0.869565	0.362319
CFG00137923	6917	TCEA1	1		1		0.0008464	1.40622e-12	0.95	0	0.898551	0.362319
CFG00020139	5713	PSMD7			1		0.216807	2.93954e-15	0.55	0	0.898551	0.362319
CFG00043913	56647	BCCIP	1		1		0.000543071	0	0.85	0	0.956522	0.362319
CFG00124732	7027	TFDP1	1		1		0.000827121	3.75057e-18	0.9	0.35	0.942029	0.362319
CFG00145434	148327	CREB3L4			1		0.254693	4.1746e-13	0.4	0	0.811594	0.362319
CFG00009099	65265	C8orf33	1		1		0.000804718	6.38359e-16	0.9	0.1	0.956522	0.362319
CFG00125389	9818	NUPL1			1		0.00194378	2.17978e-13	0.95	0.1	0.869565	0.362319
CFG00128456	55312	RFK	1		1		0.000976263	9.2818e-12	0.9	0.3	0.811594	0.362319
CFG00083955	9034	CCRL2			1		0.00524263	8.10324e-12	1	0.25	0.869565	0.362319
CFG00123974	85451	UNK			1		0.0400107	3.79073e-11	0.3	0	0.84058	0.362319
CFG00138263	8763	CD164			1		0.0040679	1.99338e-08	0.85	0.25	0.84058	0.362319
CFG00145270	23753	SDF2L1			1		0.00605119	2.24017e-14	0.95	0.2	0.84058	0.362319
CFG00023600	2792	GNGT1			1		0.00796759	3.35163e-09	0.05	0	0.826087	0.362319
CFG00136816	930	CD19			1		0.308646	3.27381e-08	0.5	0.05	0.695652	0.362319
CFG00122023	29094			1	1		3.88771e-05	4.88557e-08	0.05	0.05	0.73913	0.362319
CFG00062816	338707	B4GALNT4			1		0.0234969	1.46461e-13	0.7	0.2	0.869565	0.362319
CFG00105600	3613	IMPA2		1	1		8.66873e-05	1.35653e-05	0.1	0	0.666667	0.362319
CFG00021565	51096	UTP18			1		0.0339657	4.96265e-14	0.7	0	0.898551	0.362319
CFG00119898	94241	TP53INP1			1		0.0378134	1.39407e-12	0.85	0	0.826087	0.362319
CFG00027913	7076	TIMP1			1		0.0515882	1.30803e-09	0.75	0.4	0.855072	0.362319
CFG00087106	83903	GSG2			1		0.0701191	9.19648e-11	0.6	0.05	0.884058	0.362319
CFG00125967	286262	C9orf75			1		0.07047	2.29276e-12	0.7	0.05	0.884058	0.362319
CFG00122809	2886	GRB7					0.269223	0.00144741	0.55	0	0.521739	0.362319
CFG00007499	127018	LYPLAL1			1		0.103686	1.63515e-18	0.6	0.05	0.956522	0.362319
CFG00117977	83648	C8orf13					0.00944067	0.00439738	0	0	0.666667	0.362319
CFG00007676	5704	PSMC4			1		0.109132	0	0.55	0	0.985507	0.362319
CFG00116961	151888	BTLA			1		0.110898	7.96832e-11	0.4	0.05	0.797101	0.362319
CFG00028808	1337	COX6A1			1		0.115171	0	0.65	0.05	0.985507	0.362319
CFG00112861	56993	TOMM22			1		0.164106	9.80506e-20	0.8	0	0.942029	0.362319
CFG00129126	23310	NCAPD3			1		0.166681	1.34407e-20	0.55	0	0.942029	0.362319
CFG00101323	53354	PANK1			1		0.179437	6.5712e-08	0.6	0	0.73913	0.362319
CFG00014919	27166	PRELID1			1		0.179093	9.29768e-19	0.55	0	0.956522	0.362319
CFG00127648	6683	SPAST			1		0.179507	1.67282e-18	0.65	0.05	0.956522	0.362319
CFG00008632	1069	CETN2			1		0.184963	0	0.55	0	0.956522	0.362319
CFG00009927	8000	PSCA			1		0.214597	0.000331221	0.5	0	0.478261	0.362319
CFG00123857	2203	FBP1			1		0.242559	5.48681e-10	0.65	0.05	0.797101	0.362319
CFG00086313	159013	CXorf38			1		0.312895	0	0.5	0	0.971014	0.347826
CFG00110245	27230		1		1		6.65248e-07	0	1	0.5	0.971014	0.347826
CFG00146263	6782	STCH	1		1		8.94394e-06	1.51084e-10	1	0.4	0.84058	0.347826
CFG00123724	9451	EIF2AK3	1		1		5.26382e-05	6.90833e-17	1	0.7	0.927536	0.347826
CFG00021285	10651	MTX2	1		1		4.37178e-05	0	0.9	0.6	0.985507	0.347826
CFG00003491	1520	CTSS	1		1		0.000304148	6.1466e-16	0.95	0.5	0.898551	0.347826
CFG00025584	79719				1		0.00120277	1.67394e-12	1	0.2	0.811594	0.347826
CFG00044590	64327	LMBR1			1		0.269331	2.10161e-16	0.4	0	0.942029	0.347826
CFG00094245	163590	TOR1AIP2			1		0.181823	2.04747e-15	0.5	0	0.942029	0.347826
CFG00123758	55284	UBE2W			1		0.00105022	9.4136e-15	1	0.35	0.913043	0.347826
CFG00122465	2224	FDPS		1	1		0.000175621	3.38519e-14	0.2	0	0.884058	0.347826
CFG00017475	9100	USP10	1		1		0.000676879	1.38485e-17	0.85	0	0.884058	0.347826
CFG00112464	6678	SPARC			1		0.217419	2.83659e-13	0.6	0	0.869565	0.347826
CFG00137091	3766	KCNJ10			1		0.0136513	5.65171e-13	0.25	0	0.913043	0.347826
CFG00125836	2591	GALNT3			1		0.00174954	4.63309e-05	0.85	0.45	0.666667	0.347826
CFG00128442	6720	SREBF1			1		0.292226	1.62948e-12	0.55	0	0.84058	0.347826
CFG00136528	1944	EFNA3			1		0.0013052	8.26554e-07	0.9	0	0.724638	0.347826
CFG00011719	6505	SLC1A1					0.00125466	0.00181989	0.8	0.3	0.57971	0.347826
CFG00117910	57673	KIAA1553			1		0.00404065	6.30986e-12	0.1	0	0.869565	0.347826
CFG00010200	56882	CDC42SE1			1		0.00278762	0	0.95	0.45	0.956522	0.347826
CFG00124969	57826	RAP2C			1		0.00182417	2.88114e-17	0.95	0.05	0.956522	0.347826
CFG00121790	54464	XRN1			1		0.00265749	1.34407e-20	0.8	0	0.971014	0.347826
CFG00127683	23251				1		0.253267	1.13459e-10	0.6	0	0.869565	0.347826
CFG00001990	1528	CYB5A			1		0.00175595	1.16303e-10	0.1	0	0.84058	0.347826
CFG00019873	57045	TWSG1			1		0.00488068	0	0.95	0.4	0.985507	0.347826
CFG00138819	151246	SGOL2			1		0.00446977	0	0.9	0.1	1	0.347826
CFG00118962	1138	CHRNA5			1		0.00309831	8.79e-11	0.9	0.2	0.869565	0.347826
CFG00125201	1311	COMP			1		0.149862	1.06127e-09	0.45	0.2	0.84058	0.347826
CFG00137587	5709	PSMD3			1		0.00167814	3.49752e-09	0.25	0	0.724638	0.347826
CFG00004693	7357	UGCG			1		0.0086362	6.0638e-13	0.9	0.25	0.913043	0.347826
CFG00122125	357	SHROOM2			1		0.00759297	5.90978e-09	0.8	0	0.797101	0.347826
CFG00096415	137902	PXDNL		1	1		0.000668818	4.55645e-08	0.05	0	0.811594	0.347826
CFG00098553	2056	EPO			1		0.0247481	2.038e-07	0.2	0	0.710145	0.347826
CFG00124983	30010	NXPH1			1		0.212948	2.16697e-07	0.3	0	0.608696	0.347826
CFG00025213	353355	ZNF233			1		0.111438	2.29402e-07	0.45	0	0.782609	0.347826
CFG00126540	6198	RPS6KB1			1		0.0156699	1.05104e-12	0.8	0	0.869565	0.347826
CFG00114766	2266	FGG			1		0.145318	1.8343e-06	0.45	0	0.478261	0.347826
CFG00003573	5689	PSMB1			1		0.0191555	1.98136e-17	0.6	0.05	0.942029	0.347826
CFG00122613	84953	MICALCL			1		0.00252478	7.09142e-06	0.2	0	0.695652	0.347826
CFG00024998	283248	RCOR2			1		0.00108058	9.5805e-06	0.1	0	0.637681	0.347826
CFG00117136	6363	CCL19			1		0.022981	3.5427e-05	0.75	0.5	0.608696	0.347826
CFG00023011	6516	SLC2A3P1			1		0.0331076	5.33954e-08	0.8	0.2	0.710145	0.347826
CFG00121857	221481	C6orf81			1		0.112378	5.96094e-05	0.4	0.05	0.695652	0.347826
CFG00125197	80725				1		0.0802189	6.62489e-05	0.4	0	0.724638	0.347826
CFG00019309	1478	CSTF2			1		0.0662124	0	0.6	0	1	0.347826
CFG00105361	4935	GPR143		1	1		0.00083343	0.000619522	0	0	0.623188	0.347826
CFG00009192	5693	PSMB5			1		0.0642674	0	0.55	0	0.971014	0.347826
CFG00127640	25800	SLC39A6			1		0.0757124	0.000626633	0.85	0.15	0.521739	0.347826
CFG00016011	9213	XPR1			1		0.0765749	2.03327e-12	0.5	0	0.826087	0.347826
CFG00052668	29104	N6AMT1			1		0.141354	2.6171e-20	0.55	0	0.942029	0.347826
CFG00126279	57580				1		0.194257	0.000234642	0.55	0	0.637681	0.347826
CFG00128818	7110	TMF1			1		0.222235	1.08347e-16	0.65	0	0.956522	0.347826
CFG00008249	253558	LYCAT			1		0.229706	8.25259e-16	0.7	0	0.869565	0.347826
CFG00049649	4582	MUC1			1		0.279027	7.60672e-06	0.55	0.35	0.710145	0.347826
CFG00029301	10159	ATP6AP2	1		1		1.23448e-07	1.34407e-20	1	0.15	0.971014	0.333333
CFG00108537	4702	NDUFA8			1		0.209629	0	0.5	0	0.971014	0.333333
CFG00138556	6354	CCL7	1		1		6.07638e-07	8.34726e-09	1	0.9	0.826087	0.333333
CFG00014981	6628	SNRPB			1		0.0719915	0	0.3	0	0.971014	0.333333
CFG00000616	3687	ITGAX	1		1		7.44479e-06	7.13955e-19	0.95	0.35	0.956522	0.333333
CFG00043115	8467	SMARCA5	1		1		0.000199136	0	1	0.1	0.942029	0.333333
CFG00125111	81892	C14orf156			1		0.268288	1.34407e-20	0.55	0	0.985507	0.333333
CFG00125352	92344	SCYL1BP1	1		1		5.49805e-05	4.39681e-13	0.95	0.45	0.884058	0.333333
CFG00014519	81889	FAHD1	1		1		0.000248733	1.07362e-18	0.9	0.1	0.942029	0.333333
CFG00143420	8939	FUBP3	1		1		0.000399324	8.41575e-11	0.85	0.5	0.782609	0.333333
CFG00121858	1501	CTNND2	1		1		0.000424448	0.000667574	0.85	0.55	0.594203	0.333333
CFG00020878	10963	STIP1			1		0.295386	1.33504e-14	0.7	0	0.884058	0.333333
CFG00104857	84259	DCUN1D5	1		1		0.000939552	4.71449e-17	0.85	0.05	0.956522	0.333333
CFG00122690	51755	CRKRS	1		1		0.000927395	1.22098e-12	0.9	0	0.927536	0.333333
CFG00064004	10166	SLC25A15			1		0.00173486	9.75248e-18	0.9	0.05	0.942029	0.333333
CFG00103581	4017	LOXL2	1		1		0.000828598	1.76575e-09	0.85	0.25	0.797101	0.333333
CFG00100152	160140	C11orf65			1		0.162796	6.90738e-13	0.25	0	0.927536	0.333333
CFG00142326	84131	CEP78	1		1		0.000918816	6.99544e-14	0.85	0.2	0.898551	0.333333
CFG00125217	23512	SUZ12			1		0.00250334	4.18841e-11	0.9	0.1	0.826087	0.333333
CFG00111329	284106				1		0.0984264	6.39624e-12	0.35	0	0.884058	0.333333
CFG00023321	8766	RAB11A			1		0.00495768	2.14074e-11	0.3	0	0.898551	0.333333
CFG00052117	7305	TYROBP			1		0.00358488	1.63343e-15	0.95	0.25	0.884058	0.333333
CFG00109657	53820	DSCR6			1		0.241158	6.33924e-11	0.3	0.05	0.84058	0.333333
CFG00014763	113675	SDSL			1		0.00399305	1.77517e-19	0.9	0.1	0.913043	0.333333
CFG00127523	6303	SAT1			1		0.00934867	9.2595e-16	0.65	0.15	0.942029	0.333333
CFG00018761	113802	C1orf59			1		0.00402208	5.72543e-08	0.75	0.4	0.811594	0.333333
CFG00114340	10538	BATF			1		0.00490377	2.96787e-09	0.75	0.25	0.797101	0.333333
CFG00003428	134147	CMBL			1		0.098609	1.22089e-08	0.2	0	0.797101	0.333333
CFG00111680	643	BLR1			1		0.00256492	2.62145e-08	0.05	0	0.782609	0.333333
CFG00123294	994	CDC25B			1		0.0719317	5.66395e-08	0.3	0	0.753623	0.333333
CFG00000703	5690	PSMB2			1		0.0142574	0	0.85	0	1	0.333333
CFG00127290	9562	MINPP1			1		0.0121222	7.40317e-10	0.75	0.2	0.811594	0.333333
CFG00039264	5901	RAN			1		0.0100955	1.19523e-10	0.8	0	0.84058	0.333333
CFG00008659	65997	RASL11B			1		0.0101179	3.95481e-08	0.9	0.1	0.811594	0.333333
CFG00127911	5480	PPIC			1		0.016399	1.87525e-09	0.85	0.25	0.768116	0.333333
CFG00126879	4897	NRCAM			1		0.183994	2.32351e-06	0.45	0.15	0.869565	0.333333
CFG00016900	90249	UNC5A		1	1		0.000414933	2.81635e-06	0	0	0.695652	0.333333
CFG00060758	150726	FBXO41			1		0.262847	3.57727e-06	0.5	0	0.710145	0.333333
CFG00123637	10560	SLC19A2			1		0.225713	4.74452e-06	0.35	0.15	0.637681	0.333333
CFG00121155	2249	FGF4			1		0.0172492	6.12667e-06	0.15	0	0.956522	0.333333
CFG00124640	286151	FBXO43			1		0.00643095	1.06564e-05	0.05	0	0.971014	0.333333
CFG00124117	1184	CLCN5			1		0.0341276	3.33174e-17	0.8	0	0.985507	0.333333
CFG00123980	4117	MAK		1	1		0.000672408	4.42506e-05	0.15	0	0.608696	0.333333
CFG00103713	79083	MLPH			1		0.293743	6.39605e-05	0.4	0	0.855072	0.333333
CFG00011537	10175	CNIH			1		0.044921	1.12535e-16	0.9	0	0.913043	0.333333
CFG00116887	1365	CLDN3					0.0404287	0.00536972	0.8	0.05	0.681159	0.333333
CFG00126630	440	ASNS			1		0.0536842	2.56901e-12	0.65	0.1	0.84058	0.333333
CFG00028288	25805	BAMBI					0.104828	0.0246508	0.75	0.4	0.57971	0.333333
CFG00016444	84894	LINGO1					0.0827128	0.0056974	0.35	0	0.507246	0.333333
CFG00013407	56521	DNAJC12					0.158028	0.00692018	0.45	0	0.507246	0.333333
CFG00111497	7283	TUBG1			1		0.151281	0	0.7	0	0.985507	0.333333
CFG00098471	6352	CCL5			1		0.188434	0.000338874	0.7	0.3	0.594203	0.333333
CFG00098529	2099	ESR1					0.151228	0.0631756	0.5	0.1	0.478261	0.333333
CFG00008473	340481	ZDHHC21			1		0.251959	2.02953e-10	0.55	0	0.811594	0.333333
CFG00129084	6506	SLC1A2			1		0.261061	1.41174e-10	0.55	0.1	0.753623	0.333333
CFG00125323	84189	SLITRK6		1			0.000439118	0.0826396	0.05	0	0.42029	0.333333
CFG00106974	80307	FER1L4			1		0.282696	3.12749e-09	0.5	0	0.811594	0.333333
CFG00128301	57613	KIAA1467			1		0.291307	1.89143e-07	0.55	0	0.855072	0.333333
CFG00019656	55905	ZNF313	1		1		3.69259e-07	2.16653e-11	1	0.8	0.811594	0.318841
CFG00143064	10923	SUB1	1		1		2.00984e-06	2.9091e-10	1	0.15	0.855072	0.318841
CFG00027016	65108	MARCKSL1	1		1		1.04679e-05	2.6171e-20	1	0.7	0.942029	0.318841
CFG00025757	92400	RBM18	1		1		3.65169e-05	2.61549e-16	0.95	0.2	0.927536	0.318841
CFG00002835	28969	BZW2	1		1		2.17362e-05	4.6012e-13	0.95	0.4	0.913043	0.318841
CFG00003310	427	ASAH1	1		1		5.90318e-05	6.80545e-10	0.95	0.35	0.826087	0.318841
CFG00111983	57111	RAB25			1		0.00207501	4.39287e-19	0.05	0	0.927536	0.318841
CFG00117343	23704	KCNE4	1		1		6.50093e-05	0.000395681	1	0.25	0.507246	0.318841
CFG00043107	221079	ARL5B			1		0.190179	9.89405e-16	0.45	0	0.927536	0.318841
CFG00002509	153733	CCDC112		1	1		0.000389392	2.00758e-15	0.15	0	0.913043	0.318841
CFG00056686	254359	ZDHHC24	1		1		0.000837297	0	0.95	0	0.971014	0.318841
CFG00019853	117143	TADA1L	1		1		0.000691239	4.54393e-11	0.8	0.5	0.884058	0.318841
CFG00126817	145282	MIPOL1	1		1		0.000658324	3.06848e-16	0.85	0.35	0.971014	0.318841
CFG00117126	4982	TNFRSF11B	1		1		0.000857104	2.46369e-06	0.9	0.45	0.768116	0.318841
CFG00027195	10438		1		1		0.000907135	6.99464e-13	0.75	0.55	0.898551	0.318841
CFG00015853	1978	EIF4EBP1			1		0.309584	5.70405e-13	0.5	0	0.942029	0.318841
CFG00123561	80004	RBM35B			1		0.00853398	6.99464e-13	0.2	0	0.898551	0.318841
CFG00143277	8883	APPBP1			1		0.00325493	8.34955e-13	0.05	0	0.898551	0.318841
CFG00006006	59345	GNB4			1		0.213606	9.67435e-13	0.5	0.1	0.898551	0.318841
CFG00099004	10912	GADD45G			1		0.120491	1.29999e-12	0.45	0.1	0.84058	0.318841
CFG00127252	51361	HOOK1			1		0.0243235	1.5519e-12	0.2	0	0.855072	0.318841
CFG00016825	10096	ACTR3	1		1		0.000209128	1.57154e-06	0.95	0.15	0.811594	0
CFG00115171	10736	SIX2			1		0.0019298	4.86974e-12	0	0	0.927536	0.318841
CFG00015278	84513	PPAPDC1B			1		0.00158864	2.7989e-09	0.85	0	0.782609	0.318841
CFG00053681	719	C3AR1			1		0.00412772	4.04742e-14	0.85	0	0.869565	0.318841
CFG00115702	2172	FABP6			1		0.253071	1.27405e-10	0.55	0	0.956522	0.318841
CFG00099019	85352				1		0.00295092	3.53186e-07	0.9	0	0.782609	0.318841
CFG00125546	7468	WHSC1			1		0.0027049	0	0.8	0.1	0.985507	0.318841
CFG00020047	5238	PGM3			1		0.00407714	0	0.85	0.05	0.956522	0.318841
CFG00026525	152100				1		0.0034568	0	0.85	0.05	0.985507	0.318841
CFG00125962	22850	ADNP2			1		0.00823413	2.53412e-17	0.8	0	0.942029	0.318841
CFG00000121	5191	PEX7			1		0.00398576	5.84183e-12	0.85	0.15	0.84058	0.318841
CFG00124849	4141	MARS			1		0.00886616	0	0.95	0.05	0.985507	0.318841
CFG00117883	55	ACPP			1		0.0163363	2.43627e-08	0.3	0	0.898551	0.318841
CFG00060857	1277	COL1A1			1		0.0385631	3.16209e-08	0.35	0	0.710145	0.318841
CFG00123098	10257	ABCC4			1		0.208803	7.80091e-08	0.3	0	0.724638	0.318841
CFG00137195	3993	LLGL2			1		0.00853398	2.62908e-15	0.85	0.05	0.869565	0.318841
CFG00121655	55847	ZCD1			1		0.011204	1.4221e-15	0.75	0.05	0.884058	0.318841
CFG00124178	57508	INTS2			1		0.0123846	3.15472e-12	0.8	0.05	0.811594	0.318841
CFG00008526	146330	FBXL16					0.0145579	0.00169988	0.75	0	0.652174	0.318841
CFG00029892	282679	AQP11			1		0.279091	6.98583e-07	0.4	0.05	0.753623	0.318841
CFG00122958	6472	SHMT2			1		0.0171811	2.6871e-17	0.85	0.05	0.913043	0.318841
CFG00116146	84203	TXNDC2			1		0.0209044	9.36164e-05	0.7	0.1	0.942029	0.318841
CFG00009983	7162	TPBG			1		0.0201845	2.86488e-06	0.75	0.1	0.652174	0.318841
CFG00118621	7033	TFF3					0.0184398	0.0593434	0.7	0.35	0.521739	0.318841
CFG00078512	79598	LRRIQ2			1		0.0203696	2.34227e-19	0.75	0	0.942029	0.318841
CFG00009525	183	AGT			1		0.011225	1.99872e-05	0.2	0.05	0.652174	0.318841
CFG00000274	9991	ROD1			1		0.040037	0	0.9	0	0.971014	0.318841
CFG00117466	56660	KCNK12			1		0.0378331	4.46614e-05	0.2	0	0.608696	0.318841
CFG00123912	2888	GRB14			1		0.291113	9.28363e-05	0.6	0.15	0.565217	0.318841
CFG00011458	4925	NUCB2			1		0.0534321	1.90044e-05	0.8	0.05	0.753623	0.318841
CFG00028922	79077				1		0.06151	0	0.65	0.15	1	0.318841
CFG00010089	3122	HLA-DRA			1		0.119277	8.18324e-09	0.1	0.05	0.797101	0.318841
CFG00127445	64793	CCDC21			1		0.0805708	0	0.8	0	1	0.318841
CFG00078818	199857	ALG14			1		0.122103	1.66319e-19	0.45	0.05	0.971014	0.318841
CFG00128032	987	LRBA			1		0.131574	4.30408e-14	0.8	0	0.855072	0.318841
CFG00112948	50604	IL20			1		0.145578	1.00626e-07	0.9	0.3	0.826087	0.318841
CFG00122466	10699	CORIN			1		0.162539	6.28423e-09	0.6	0	0.84058	0.318841
CFG00090131	7021	TFAP2B					0.0984785	0.0247904	0.45	0.05	0.565217	0.318841
CFG00127912	79611						0.190118	0.0041717	0.65	0.05	0.57971	0.318841
CFG00129002	57472	CNOT6			1		0.205963	4.17519e-19	0.45	0	0.927536	0.318841
CFG00138337	84961	FBXL20			1		0.205725	4.23142e-10	0.7	0	0.869565	0.318841
CFG00013871	8825	LIN7A					0.0330966	0.0515095	0.15	0	0.449275	0.318841
CFG00106460	7802	DNALI1					0.169452	0.0748343	0.4	0	0.565217	0.318841
CFG00111179	4712	NDUFB6			1		0.273434	4.24033e-16	0.55	0	0.927536	0.318841
CFG00136928	7752	ZNF200			1		0.283661	2.01365e-15	0.55	0	0.942029	0.318841
CFG00002069	339479	FAM5C			1		0.298186	0.000213358	0.4	0.05	0.391304	0.318841
CFG00137764	246	ALOX15					0.0164785	0.111434	0.15	0	0.405797	0.318841
CFG00041584	84915	C12orf34			1		0.306998	4.07871e-05	0.45	0	0.695652	0.318841
CFG00126171	10605	PAIP1	1		1		5.59792e-06	2.77398e-19	1	0.15	0.971014	0.304348
CFG00123600	64222	TOR3A			1		0.00117404	0	0.1	0	0.956522	0.304348
CFG00143366	51280	GOLPH2	1		1		6.9679e-05	6.13178e-07	1	0	0.73913	0.304348
CFG00007772	2739	GLO1			1		0.221617	5.07852e-20	0.5	0	0.956522	0.304348
CFG00023761	5902	RANBP1	1		1		5.24561e-05	0	1	0.3	0.927536	0.304348
CFG00137149	1869	E2F1			1		0.105027	5.23679e-19	0.3	0	0.956522	0.304348
CFG00023471	2005	ELK4			1		0.230616	1.66675e-17	0.4	0	0.942029	0.304348
CFG00025174	515	ATP5F1	1		1		0.000128429	6.96618e-18	0.9	0.2	0.942029	0.304348
CFG00008055	3185	HNRPF	1		1		0.000253677	0	0.9	0	0.985507	0.304348
CFG00050967	4693	NDP	1				0.000306282	0.0825347	0.9	0.6	0.391304	0.304348
CFG00019848	2764	GMFB	1		1		0.000381692	7.2777e-15	0.85	0.25	0.913043	0.304348
CFG00128324	55039	TRMT12	1		1		0.000937541	4.21352e-11	1	0	0.913043	0.304348
CFG00126749	8487	SIP1	1		1		0.000592314	2.26529e-14	0.85	0.15	0.855072	0.304348
CFG00128174	25940	FAM98A	1		1		0.000588082	2.58397e-14	0.85	0.55	0.942029	0.304348
CFG00024197	11196	SEC23IP			1		0.00142716	3.34753e-12	0.9	0.2	0.884058	0.304348
CFG00123879	1315	COPB1	1		1		0.000991481	1.15786e-16	0.8	0.15	0.942029	0.304348
CFG00127540	64847	SPATA20			1		0.304316	7.56036e-12	0.45	0	0.869565	0.304348
CFG00137674	51241	C14orf112			1		0.00159972	3.38062e-18	0.8	0	0.913043	0.304348
CFG00122861	84669	USP32			1		0.287674	1.36717e-11	0.7	0	0.84058	0.304348
CFG00023882	8879	SGPL1			1		0.00262859	7.03268e-15	0.95	0.1	0.956522	0.304348
CFG00127312	54849				1		0.00273795	6.91187e-10	0.85	0	0.826087	0.304348
CFG00114097	8530	CST7			1		0.00317798	0.000903156	0.85	0.25	0.681159	0.304348
CFG00125402	3312	HSPA8			1		0.00818826	0	0.65	0	0.942029	0.304348
CFG00028926	9028	RHBDL1		1	1		0.000282505	7.66063e-09	0.05	0	0.826087	0.304348
CFG00020939	813	CALU			1		0.00531916	1.52344e-15	0.75	0.05	0.956522	0.304348
CFG00000832	55034	MOCOS		1	1		0.000990353	1.21052e-07	0.05	0	0.84058	0.304348
CFG00010853	10459	MAD2L2			1		0.0152412	3.85635e-20	0.75	0	0.971014	0.304348
CFG00026144	8544	PIR			1		0.00457967	1.88398e-06	0.1	0.05	0.768116	0.304348
CFG00121753	94056	SYAP1			1		0.0258954	1.34407e-20	1	0.65	0.971014	0.304348
CFG00138125	22798	LAMB4		1	1		7.5138e-05	2.30293e-06	0.1	0.05	0.797101	0.304348
CFG00012874	5604	MAP2K1			1		0.0197949	8.07583e-17	0.75	0	0.927536	0.304348
CFG00038405	89765	RSPH1					0.0181228	0.00227168	0.65	0.05	0.608696	0.304348
CFG00118582	116442	RAB39B			1		0.309015	3.18137e-06	0.5	0	0.594203	0.304348
CFG00121991	26011	ODZ4		1	1		1.83403e-05	8.06514e-06	0.05	0	0.768116	0.304348
CFG00020962	54927	CHCHD3			1		0.0334942	0	0.65	0	0.985507	0.304348
CFG00102606	10082	GPC6			1		0.0506676	9.01224e-09	0.75	0.25	0.826087	0.304348
CFG00013589	10969	EBNA1BP2			1		0.0591914	0	0.7	0	0.971014	0.304348
CFG00125274	79694	MANEA			1		0.0565314	7.51541e-12	0.8	0	0.855072	0.304348
CFG00038865	144608	C12orf60			1		0.062823	3.71944e-09	0.7	0	0.811594	0.304348
CFG00012768	475	ATOX1			1		0.0630471	5.79088e-16	0.6	0	0.927536	0.304348
CFG00116052	56159	TEX11			1		0.0741352	3.68548e-09	0.45	0.1	0.927536	0.304348
CFG00123749	8491	MAP4K3			1		0.099733	4.23601e-07	0.55	0.05	0.811594	0.304348
CFG00145090	83541	FAM110A			1		0.11163	6.46496e-11	0.7	0	0.826087	0.304348
CFG00023611	79016	C19orf58			1		0.118104	0	0.85	0	1	0.304348
CFG00014951	3790	KCNS3					0.106673	0.00816691	0.35	0.2	0.637681	0.304348
CFG00111796	79444	BIRC7			1		0.129875	2.74697e-07	0.55	0	0.695652	0.304348
CFG00121295	84174	SLA2					0.178161	0.00315086	0.45	0.05	0.57971	0.304348
CFG00025805	655	BMP7					0.0010846	0.0478526	0.1	0	0.521739	0.304348
CFG00127038	84440	RAB11FIP4			1		0.235436	1.54323e-07	0.55	0.05	0.695652	0.304348
CFG00018936	7137	TNNI3			1		0.24161	1.40858e-09	0.75	0.15	0.927536	0.304348
CFG00025105	10954	PDIA5			1		0.269062	2.17389e-15	0.6	0	0.898551	0.304348
CFG00064488	132321	C4orf33			1		0.282514	2.31449e-11	0.4	0	0.869565	0.304348
CFG00127051	81671	TMEM49	1		1		3.89666e-06	5.65975e-12	1	0.9	0.927536	0.289855
CFG00019481	55571	C2orf29	1		1		1.42114e-06	0	1	0.05	0.985507	0.289855
CFG00019488	10055	SAE1	1		1		1.21853e-05	0	0.9	0.65	0.971014	0.289855
CFG00048206	7903	ST8SIA4	1		1		2.10584e-05	0	0.95	0.25	0.956522	0.289855
CFG00127862	11052	CPSF6	1		1		1.92068e-05	3.91718e-12	0.9	0	0.855072	0.289855
CFG00127177	3694	ITGB6	1				5.77775e-05	0.0105668	1	0.7	0.521739	0.289855
CFG00014741	9453	GGPS1	1		1		4.54192e-05	2.6171e-20	0.85	0.1	0.942029	0.289855
CFG00138273	1509	CTSD	1		1		0.000242698	1.02211e-13	0.95	0.6	0.927536	0.289855
CFG00026175	7528	YY1	1		1		0.000299706	2.84096e-13	0.9	0.05	0.869565	0.289855
CFG00012868	4701	NDUFA7			1		0.260959	4.51223e-16	0.45	0	0.898551	0.289855
CFG00005789	79977	GRHL2			1		0.232609	2.57624e-15	0.5	0	0.927536	0.289855
CFG00127137	55454		1		1		0.000692514	4.14752e-16	0.9	0.15	0.898551	0.289855
CFG00122452	2633	GBP1			1		0.00125735	6.07967e-07	1	0.7	0.637681	0.289855
CFG00014634	9246	UBE2L6	1		1		0.0009559	2.9425e-07	0.95	0.05	0.666667	0.289855
CFG00124326	56061	UBFD1			1		0.0012541	9.46952e-06	0.9	0.1	0.666667	0.289855
CFG00137667	150209	AIFM3	1		1		0.000895243	1.47174e-07	0.85	0	0.797101	0.289855
CFG00124127	253832	ZDHHC20			1		0.011641	8.45361e-13	0.3	0	0.855072	0.289855
CFG00089715	50484	RRM2B			1		0.00125735	2.69658e-14	0.85	0	0.913043	0.289855
CFG00118671	1234	CCR5			1		0.00186887	3.22905e-06	0.85	0.35	0.652174	0.289855
CFG00125553	51364	ZMYND10			1		0.00210658	6.5691e-06	0.85	0	0.681159	0.289855
CFG00020706	81537	SGPP1			1		0.00361907	0.000106788	0.85	0.65	0.608696	0.289855
CFG00000671	51056	LAP3			1		0.00631544	3.59488e-11	0.9	0.45	0.84058	0.289855
CFG00124801	157769	FAM91A1			1		0.0069076	6.16609e-16	0.95	0.1	1	0.289855
CFG00027711	112611	RWDD2A			1		0.0100955	6.61408e-10	0.8	0.1	0.826087	0.289855
CFG00125994	1005	CDH7			1		0.266073	1.09396e-07	0.35	0.1	0.913043	0.289855
CFG00018628	6564	SLC15A1		1	1		0.000107539	1.40662e-07	0.05	0	0.782609	0.289855
CFG00026381	6507	SLC1A3			1		0.0343474	2.66433e-07	0.25	0	0.811594	0.289855
CFG00063296	4821	NKX2-2			1		0.296507	3.33858e-07	0.55	0	0.927536	0.289855
CFG00008444	3987	LIMS1			1		0.0175038	3.01549e-17	0.9	0.05	0.927536	0.289855
CFG00126264	7976	FZD3			1		0.0169414	1.49731e-08	0.7	0.05	0.782609	0.289855
CFG00085280	3207	HOXA11			1		0.00844317	4.42921e-06	0.1	0	0.84058	0.289855
CFG00023915	1733	DIO1			1		0.00219117	6.45203e-06	0.05	0.05	0.695652	0.289855
CFG00103687	356	FASLG			1		0.0244609	0.000969826	0.8	0.1	0.521739	0.289855
CFG00059242	2650	GCNT1			1		0.0334285	1.62786e-05	0.55	0.3	0.681159	0.289855
CFG00020343	54503	ZDHHC13			1		0.0404704	3.24134e-14	0.85	0.1	0.927536	0.289855
CFG00016523	29108	PYCARD			1		0.0408566	5.30524e-09	0.75	0.2	0.811594	0.289855
CFG00021449	2932	GSK3B			1		0.0461166	2.66247e-16	0.85	0	0.956522	0.289855
CFG00124927	79157	MFSD11			1		0.0511985	9.1724e-10	0.55	0.05	0.826087	0.289855
CFG00117848	151354	FAM84A			1		0.175289	0.000384487	0.3	0	0.550725	0.289855
CFG00104134	8557	TCAP			1		0.0763713	0.000499605	0.25	0.05	0.594203	0.289855
CFG00084562	126789	PUSL1			1		0.0807374	4.42669e-18	0.75	0	0.913043	0.289855
CFG00008558	23007	PLCH1					0.0475882	0.00285236	0.25	0	0.550725	0.289855
CFG00011586	23412	COMMD3			1		0.102373	1.34407e-20	0.7	0	0.985507	0.289855
CFG00004343	115106	CCDC5			1		0.103703	7.51382e-13	0.5	0.05	0.884058	0.289855
CFG00126475	57001	ACN9			1		0.122103	2.47893e-06	0.6	0	0.724638	0.289855
CFG00029145	27068	PPA2			1		0.140714	1.51355e-12	0.5	0	0.869565	0.289855
CFG00123676	7296	TXNRD1			1		0.177079	1.60273e-13	0.6	0.05	0.898551	0.289855
CFG00112609	1746	DLX2					0.175952	0.00556279	0.55	0	0.521739	0.289855
CFG00014930	3028	HSD17B10			1		0.191056	0	0.65	0	0.985507	0.289855
CFG00124609	55105	GPATCH2			1		0.220469	1.77517e-19	0.4	0	0.942029	0.289855
CFG00006086	80195	C10orf57			1		0.235002	2.76694e-11	0.65	0.05	0.826087	0.289855
CFG00128574	147111	NOTUM			1		0.250336	1.15643e-05	0.3	0	0.710145	0.289855
CFG00001467	595	CCND1					0.254132	0.00227168	0.55	0	0.57971	0.289855
CFG00017813	10483	SEC23B	1		1		6.65248e-07	1.43801e-19	0.95	0.5	0.913043	0.275362
CFG00111708	84262	C7orf48			1		0.0209127	0	0.3	0	0.985507	0.275362
CFG00142180	58475	MS4A7	1		1		9.46383e-06	8.14911e-10	1	0.8	0.797101	0.275362
CFG00003603	292	SLC25A5	1		1		3.26255e-06	4.53523e-16	0.95	0.3	0.884058	0.275362
CFG00013020	51068	NMD3	1		1		2.14293e-05	8.49574e-11	1	0.5	0.84058	0.275362
CFG00023697	1977	EIF4E	1		1		2.88785e-05	1.75653e-18	1	0.2	0.956522	0.275362
CFG00109059	90701	SEC11C	1		1		3.82633e-05	1.32253e-14	0.95	0.3	0.84058	0.275362
CFG00063558	5216	PFN1	1		1		6.09876e-05	1.34407e-20	0.9	0	0.985507	0.275362
CFG00006615	7474	WNT5A	1		1		3.52911e-05	2.01283e-07	1	0.55	0.782609	0.275362
CFG00144922	25934	NIPSNAP3A	1		1		5.26382e-05	1.03315e-11	0.8	0.65	0.869565	0.275362
CFG00121622	6675	UAP1	1		1		0.000560055	4.86412e-15	1	0.55	0.913043	0.275362
CFG00126783	23670	TMEM2	1		1		0.000118646	1.27526e-11	0.9	0.35	0.826087	0.275362
CFG00143416	10682	EBP		1	1		0.000483558	1.57789e-17	0.1	0	0.956522	0.275362
CFG00005818	79031	PDCL3	1		1		0.000170463	0	0.95	0.15	0.956522	0.275362
CFG00007897	6059	ABCE1	1		1		0.000398645	6.40919e-14	0.9	0	0.942029	0.275362
CFG00126787	1431	CS		1	1		9.08903e-06	1.70887e-16	0	0	0.956522	0.275362
CFG00078303	51026	GOLT1B	1		1		0.000185322	2.58909e-15	0.95	0.3	0.927536	0.275362
CFG00118017	80258	EFHC2	1		1		0.00023612	0.000253583	0.9	0.45	0.623188	0.275362
CFG00006291	8303	SNN			1		0.0032566	4.58632e-15	0.15	0	0.913043	0.275362
CFG00017439	65990	C16orf24			1		0.0204149	1.3659e-14	0.15	0	0.898551	0.275362
CFG00144917	26521	TIMM8B			1		0.11401	3.85163e-14	0.4	0	0.913043	0.275362
CFG00091000	2923	PDIA3			1		0.270521	5.06857e-14	0.65	0	0.942029	0.275362
CFG00115427	57497	LRFN2			1		0.00790747	6.40919e-14	0.2	0	0.942029	0.275362
CFG00124076	1847	DUSP5			1		0.0014582	2.06995e-09	0.95	0.3	0.797101	0.275362
CFG00128303	123036	MTAC2D1	1		1		0.000693864	0.000284549	0.85	0.4	0.637681	0.275362
CFG00026749	128240	APOA1BP			1		0.00601595	2.04396e-13	0.2	0	0.884058	0.275362
CFG00099057	347252	IGFBPL1			1		0.0366848	3.04241e-13	0.2	0	0.985507	0.275362
CFG00121874	5291	PIK3CB			1		0.00208308	7.19479e-17	0.9	0.1	0.927536	0.275362
CFG00018162	1039	CDR2			1		0.00173079	0	0.9	0	0.956522	0.275362
CFG00121882	113402	SFT2D1			1		0.00193229	8.98571e-11	0.85	0.1	0.855072	0.275362
CFG00136836	79778	MICALL2			1		0.166401	5.04813e-11	0.4	0	0.855072	0.275362
CFG00012982	2079	ERH			1		0.00219254	6.29648e-20	0.9	0.15	0.942029	0.275362
CFG00017328	54407	SLC38A2			1		0.00780499	2.12608e-10	0.25	0	0.811594	0.275362
CFG00008264	23231						0.00298848	0.0103051	0.8	0	0.565217	0.275362
CFG00126819	63922	CHTF18		1	1		0.000364216	4.74601e-09	0.05	0	0.797101	0.275362
CFG00126406	2806	GOT2			1		0.00468618	1.37379e-15	0.8	0	0.942029	0.275362
CFG00096250	639	PRDM1			1		0.310968	8.91114e-09	0.55	0.05	0.855072	0.275362
CFG00017912	23593	HEBP2			1		0.0408343	1.16595e-08	0.4	0	0.855072	0.275362
CFG00026849	55669	MFN1			1		0.00911743	1.06037e-13	0.85	0.05	0.927536	0.275362
CFG00013597	367	AR					0.00760917	0.00769595	0.75	0.1	0.73913	0.275362
CFG00033320	2626	GATA4			1		0.00168605	5.39997e-08	0.15	0	0.927536	0.275362
CFG00123352	4285	MIPEP			1		0.0124344	2.60643e-08	0.8	0	0.768116	0.275362
CFG00011357	5816	PVALB			1		0.00343161	6.15711e-07	0.1	0	0.855072	0.275362
CFG00145703	339287				1		0.0295808	1.194e-06	0.3	0	0.608696	0.275362
CFG00027319	64432	MRPS25			1		0.0188688	4.36498e-12	0.8	0	0.855072	0.275362
CFG00118891	10886	NPFFR2			1		0.002205	5.93422e-06	0.1	0	0.637681	0.275362
CFG00003741	55959	SULF2			1		0.0333395	7.16175e-06	0.15	0	0.73913	0.275362
CFG00125081	4436	MSH2			1		0.0240213	1.06037e-13	0.8	0.1	0.927536	0.275362
CFG00125318	22795	NID2			1		0.0272572	6.21755e-09	0.8	0.4	0.782609	0.275362
CFG00065180	26585	GREM1			1		0.0809696	1.29533e-05	0.2	0.2	0.695652	0.275362
CFG00108384	8739	HRK					0.0297498	0.0314656	0.75	0.05	0.521739	0.275362
CFG00123905	137886				1		0.0374175	4.60558e-19	0.8	0.1	0.956522	0.275362
CFG00117491	55849	ALG13			1		0.0407395	1.54849e-07	0.85	0.3	0.724638	0.275362
CFG00117477	203328	SUSD3					0.0365504	0.0852364	0.65	0.05	0.463768	0.275362
CFG00127808	55036	CCDC40			1		0.306487	0.000226779	0.5	0	0.724638	0.275362
CFG00121654	54627	KIAA1383			1		0.0559733	1.25956e-05	0.75	0.15	0.73913	0.275362
CFG00005944	79816	TLE6			1		0.0577259	0.000350102	0.3	0	0.594203	0.275362
CFG00016870	6676	SPAG4			1		0.0614388	3.2559e-16	0.55	0	0.942029	0.275362
CFG00116129	50964	SOST			1		0.21656	0.00077047	0.45	0	0.898551	0.275362
CFG00013542	117283	IHPK3					0.00730315	0.00168688	0.15	0	0.449275	0.275362
CFG00001986	175	AGA			1		0.0883863	2.8872e-11	0.7	0	0.84058	0.275362
CFG00124650	11322	TMC6			1		0.0886728	1.17213e-08	0.55	0.1	0.826087	0.275362
CFG00017873	11057	ABHD2			1		0.100511	8.78618e-14	0.65	0.05	0.942029	0.275362
CFG00028290	522	ATP5J			1		0.101068	0	0.55	0	0.971014	0.275362
CFG00111481	114984	FLYWCH2			1		0.129347	1.97025e-14	0.5	0	0.898551	0.275362
CFG00126955	55450	CAMK2N1					0.0148888	0.0103902	0.3	0	0.57971	0.275362
CFG00005828	58526	MID1IP1			1		0.151743	1.86407e-10	0.75	0	0.855072	0.275362
CFG00028588	3001	GZMA			1		0.15695	6.14903e-09	0.55	0.15	0.782609	0.275362
CFG00129070	259230	SGMS1			1		0.159642	6.95738e-05	0.7	0	0.623188	0.275362
CFG00019883	4291	MLF1			1		0.176702	1.35649e-09	0.65	0	0.826087	0.275362
CFG00122058	22944	KIN			1		0.179197	3.00569e-15	0.75	0	0.942029	0.275362
CFG00114885	149563	C1orf64					0.192825	0.0381042	0.25	0	0.362319	0.275362
CFG00124344	3898	LAD1					0.0015853	0.0397807	0.15	0	0.594203	0.275362
CFG00118212	115111	SLC26A7					0.241157	0.00159857	0.45	0.1	0.565217	0.275362
CFG00014658	27347	STK39			1		0.258199	0.000899803	0.5	0	0.681159	0.275362
CFG00127360	445	ASS1					0.00417194	0.10461	0.15	0.05	0.536232	0.275362
CFG00011648	7260	TSSC1			1		0.299556	0	0.4	0	1	0.26087
CFG00023601	4200	ME2	1		1		1.21875e-07	1.0115e-17	1	0.75	0.956522	0.26087
CFG00007784	1525	CXADR	1				3.35618e-06	0.00586535	0.95	0.65	0.623188	0.26087
CFG00127083	9306	SOCS6	1		1		4.79697e-06	2.71662e-06	1	0.45	0.666667	0.26087
CFG00127439	9218	VAPA	1		1		8.13779e-06	6.06854e-16	0.95	0	0.898551	0.26087
CFG00124903	3717	JAK2	1		1		2.13153e-05	6.70814e-06	1	0.5	0.623188	0.26087
CFG00003399	10016	PDCD6	1		1		4.16548e-05	1.34407e-20	1	0	1	0.26087
CFG00022110	29880	ALG5	1		1		0.000213617	9.36173e-13	1	0.05	0.884058	0.26087
CFG00011508	10011	SRA1		1	1		0.000734361	7.96175e-19	0.15	0	0.927536	0.26087
CFG00138151	55172	C14orf104	1		1		0.000154851	3.75898e-13	0.85	0.5	0.898551	0.26087
CFG00127920	256471	MFSD8			1		0.143533	4.32591e-17	0.3	0	0.927536	0.26087
CFG00004882	9645	MICAL2			1		0.0214782	8.90184e-16	0.25	0.05	0.913043	0.26087
CFG00124249	22931	RAB18	1		1		0.000313126	1.64902e-09	0.95	0.4	0.811594	0.26087
CFG00017833	1595	CYP51A1			1		0.157047	1.25648e-15	0.4	0	0.898551	0.26087
CFG00145876	6427	SFRS2	1		1		0.000361924	0	0.9	0.05	0.971014	0.26087
CFG00004895	6996	TDG			1		0.00132503	1.76544e-18	0.9	0.55	0.956522	0.26087
CFG00136556	5469	PPARBP			1		0.00168517	0.000217138	1	0	0.492754	0.26087
CFG00128842	79022	TMEM106C	1		1		0.000832405	2.12941e-11	0.95	0.35	0.826087	0.26087
CFG00128453	51444	RNF138			1		0.00219523	3.36664e-08	0.9	0	0.797101	0.26087
CFG00136750	80020	FOXRED2			1		0.0041577	5.52326e-12	0.1	0	0.913043	0.26087
CFG00001245	6781	STC1			1		0.0028395	0.000151309	0.95	0	0.681159	0.26087
CFG00122751	2752	GLUL			1		0.137111	4.02858e-11	0.35	0	0.869565	0.26087
CFG00010350	100	ADA			1		0.00391228	4.41092e-11	0.35	0	0.84058	0.26087
CFG00137450	10528	NOL5A			1		0.00248257	4.53387e-17	0.85	0.05	0.942029	0.26087
CFG00123792	90390	THRAP6			1		0.00264164	1.25851e-10	0.9	0.05	0.84058	0.26087
CFG00100956	4314	MMP3			1		0.00343727	5.94098e-05	0.75	0.55	0.405797	0.26087
CFG00028111	8800	PEX11A			1		0.00695869	3.84916e-06	0.8	0	0.811594	0.26087
CFG00124742	9886	RHOBTB1			1		0.110686	8.0211e-09	0.3	0	0.84058	0.26087
CFG00142926	114908	TMEM123			1		0.00604062	7.42035e-05	0.85	0.15	0.594203	0.26087
CFG00010711	9569	GTF2IRD1			1		0.00666084	2.66836e-19	0.95	0.05	0.898551	0.26087
CFG00054982	9674	KIAA0040			1		0.0333233	2.42375e-08	0.2	0	0.753623	0.26087
CFG00112585	5017	OVOL1			1		0.00139313	1.71042e-07	0.05	0	0.768116	0.26087
CFG00124466	146771	TCAM1			1		0.157888	3.8018e-07	0.25	0.05	0.826087	0.26087
CFG00018405	57127	RHBG		1	1		7.70467e-07	1.26504e-06	0	0	0.666667	0.26087
CFG00007002	147381	CBLN2			1		0.0168311	0.000115786	0.65	0.3	0.565217	0.26087
CFG00030248	317761	C14orf39			1		0.00201997	2.07198e-06	0	0	0.710145	0.26087
CFG00016990	7128	TNFAIP3			1		0.02541	2.5339e-11	0.8	0.45	0.797101	0.26087
CFG00036252	10962	MLLT11			1		0.0163164	1.29938e-05	0.2	0	0.652174	0.26087
CFG00123028	7884	SLBP			1		0.0302881	9.05141e-17	0.7	0.05	0.913043	0.26087
CFG00121962	6920	TCEA3		1	1		6.51285e-08	3.24067e-05	0	0	0.710145	0.26087
CFG00126417	80014	WWC2			1		0.311489	5.09548e-05	0.4	0	0.710145	0.26087
CFG00098554	925	CD8A			1		0.0362827	0.00077582	0.75	0.15	0.57971	0.26087
CFG00007472	56052	ALG1			1		0.0564234	1.93339e-14	0.85	0	0.869565	0.26087
CFG00021935	10125	RASGRP1			1		0.00273046	0.0003694	0.1	0.05	0.73913	0.26087
CFG00044426	874	CBR3		1	1		0.000355971	0.000752255	0.1	0	0.57971	0.26087
CFG00104394	3215	HOXB5		1			0.000172756	0.00100041	0	0	0.492754	0.26087
CFG00121988	131034	CPNE4					0.182558	0.00232093	0.25	0	0.463768	0.26087
CFG00122558	1665	DHX15			1		0.102147	2.25996e-12	0.7	0	0.869565	0.26087
CFG00007257	6391	SDHC			1		0.106577	2.73168e-18	0.7	0	0.971014	0.26087
CFG00125356	54704	PPM2C					0.111558	0.00111438	0.75	0.05	0.521739	0.26087
CFG00091516	139886	RP11-93B10.1			1		0.170088	6.73219e-05	0.65	0	0.666667	0.26087
CFG00062379	120227	CYP2R1			1		0.171731	1.83016e-11	0.55	0	0.811594	0.26087
CFG00116904	404550	C16orf74					0.172126	0.043778	0.55	0	0.57971	0.26087
CFG00114964	80157			1			6.07638e-07	0.0263851	0.05	0	0.405797	0.26087
CFG00018051	94103	ORMDL3					0.209683	0.0326444	0.5	0	0.463768	0.26087
CFG00127846	54898	ELOVL2					0.210641	0.0350237	0.35	0	0.42029	0.26087
CFG00127562	5805	PTS			1		0.218607	2.56195e-19	0.45	0	0.985507	0.26087
CFG00119713	92340	C17orf72					0.00377766	0.0477346	0.15	0	0.507246	0.26087
CFG00124456	64063	PRSS22			1		0.2565	3.7503e-07	0.4	0.1	0.782609	0.26087
CFG00121390	25830	SULT4A1					0.271042	0.0210858	0.4	0.15	0.463768	0.26087
CFG00116959	285386	FAM79B		1			6.51285e-08	0.0841576	0.05	0	0.391304	0.26087
CFG00041912	23178	PASK			1		0.284578	2.43126e-13	0.35	0	0.913043	0.26087
CFG00003073	8974	P4HA2			1		0.290287	6.01155e-14	0.55	0.05	0.884058	0.26087
CFG00097614	6924	TCEB3			1			0	0	0	1	0.26087
CFG00124131	7965				1		0.303999	0	0.55	0	0.971014	0.246377
CFG00010824	8655	DYNLL1			1		0.236455	0	0.45	0	0.971014	0.246377
CFG00123671	10964	IFI44L	1		1		6.07638e-07	8.2367e-05	1	0.85	0.565217	0.246377
CFG00108708	51079	NDUFA13			1		0.192431	0	0.5	0	0.956522	0.246377
CFG00126119	55647	RAB20	1		1		4.46529e-06	1.95846e-07	1	0.7	0.768116	0.246377
CFG00025450	2519	FUCA2	1		1		3.48046e-06	3.95879e-13	1	0.25	0.898551	0.246377
CFG00022830	3150	HMGN1	1		1		1.35006e-06	0	1	0.6	0.971014	0.246377
CFG00008240	50804	MYEF2	1		1		1.95767e-05	9.72901e-11	1	0.7	0.797101	0.246377
CFG00138814	80095	ZNF606	1		1		4.71827e-06	6.1305e-10	0.95	0.2	0.84058	0.246377
CFG00128094	55181	C17orf71	1		1		1.16388e-05	1.47258e-10	0.9	0	0.869565	0.246377
CFG00003620	25816	TNFAIP8	1		1		1.77789e-05	1.72345e-12	0.95	0.5	0.855072	0.246377
CFG00007634	84365	MKI67IP	1		1		7.35236e-05	2.82313e-15	0.95	0.1	0.942029	0.246377
CFG00115894	10219	KLRG1	1		1		0.000184802	2.55927e-11	1	0.65	0.797101	0.246377
CFG00127165	1479	CSTF3	1		1		2.51287e-05	1.19487e-17	0.95	0.05	0.942029	0.246377
CFG00124595	6480	ST6GAL1	1				6.72423e-05	0.0582632	1	0.5	0.550725	0.246377
CFG00121698	9816	KIAA0133	1		1		4.28863e-05	2.6171e-20	1	0.2	0.985507	0.246377
CFG00126403	121441	NEDD1	1		1		7.69371e-05	4.46086e-10	0.9	0.45	0.855072	0.246377
CFG00125659	7184	HSP90B1	1		1		0.000365799	1.28444e-13	1	0.25	0.869565	0.246377
CFG00123347	7403	UTX	1		1		4.1797e-05	2.45423e-06	0.9	0.45	0.724638	0.246377
CFG00021909	4521	NUDT1			1		0.219437	2.54319e-18	0.3	0.05	0.927536	0.246377
CFG00108566	5538	PPT1	1		1		0.000117132	5.63388e-16	0.9	0	0.956522	0.246377
CFG00015257	27341	CTA-126B4.3	1		1		0.000363322	1.08242e-12	0.95	0.55	0.84058	0.246377
CFG00026961	23234	DNAJC9	1		1		0.000110515	1.32661e-16	0.85	0.3	0.927536	0.246377
CFG00015063	4599	MX1			1		0.00101108	2.36152e-06	1	1	0.521739	0.246377
CFG00144519	51734	SEPX1	1		1		0.000150932	9.2595e-16	0.9	0.25	0.971014	0.246377
CFG00004616	79174	CRELD2			1		0.194585	1.19878e-16	0.45	0	0.913043	0.246377
CFG00018269	8905	AP1S2			1		0.0169196	7.26989e-16	0.2	0	0.942029	0.246377
CFG00122921	64326	RFWD2	1		1		0.000302945	2.45474e-19	0.9	0.05	0.985507	0.246377
CFG00098634	6748	SSR4			1		0.134622	1.18322e-15	0.2	0	0.898551	0.246377
CFG00145917	4677	NARS	1		1		0.000961374	2.20964e-16	1	0	0.927536	0.246377
CFG00087303	79807	GSTCD			1		0.0994492	6.67502e-15	0.25	0	0.971014	0.246377
CFG00014132	11047	ADRM1			1		0.00293308	8.64429e-15	0	0	0.971014	0.246377
CFG00017648	2960	GTF2E1	1		1		0.000690147	2.63294e-18	0.8	0.2	0.942029	0.246377
CFG00027451	1476	CSTB			1		0.00115104	6.29953e-14	0.1	0	0.971014	0.246377
CFG00012525	51501	C11orf73		1	1		0.000313126	8.75763e-13	0.15	0	0.942029	0.246377
CFG00017114	92912	UBE2Q2			1		0.0011487	1.02643e-08	0.9	0.05	0.855072	0.246377
CFG00124268	7398	USP1			1		0.00103078	2.53614e-09	0.85	0.1	0.797101	0.246377
CFG00123000	90355	C5orf30			1		0.0363655	2.39149e-12	0.15	0	0.855072	0.246377
CFG00016862	3029	HAGH			1		0.0601707	3.9255e-12	0.15	0	0.898551	0.246377
CFG00138481	57223	SMEK2			1		0.00227653	1.95189e-15	0.85	0	0.927536	0.246377
CFG00099017	114904	C1QTNF6			1		0.00150736	3.2283e-11	0.9	0.1	0.84058	0.246377
CFG00023018	161394	C14orf174			1		0.192431	3.49974e-11	0.4	0	0.927536	0.246377
CFG00142375	2058	EPRS			1		0.00365762	3.29836e-18	0.95	0	0.898551	0.246377
CFG00123700	9914	ATP2C2			1		0.00232419	6.75448e-11	0.15	0.05	0.913043	0.246377
CFG00008728	93323				1		0.00232133	6.37451e-15	0.8	0.25	0.898551	0.246377
CFG00001701	51528	C14orf100			1		0.00301126	3.28971e-14	0.95	0.05	0.869565	0.246377
CFG00123345	51523	CXXC5			1		0.00267119	3.50297e-06	0.85	0.15	0.710145	0.246377
CFG00005145	5318	PKP2			1		0.00338051	9.07929e-05	0.8	0.25	0.637681	0.246377
CFG00102294	285755	PPIL6			1		0.00565508	9.04875e-06	0.7	0.2	0.753623	0.246377
CFG00109982	55512	SMPD3			1		0.00431061	2.21948e-09	0.05	0	0.753623	0.246377
CFG00138891	163081	ZNF567			1		0.00525421	1.33103e-08	0.8	0.35	0.811594	0.246377
CFG00118948	4602	MYB					0.00625274	0.0182917	0.85	0.2	0.594203	0.246377
CFG00037785	4438	MSH4			1		0.0129243	5.18384e-07	0.95	0	0.898551	0.246377
CFG00124819	55614	C20orf23			1		0.00825149	3.92126e-06	0.75	0.1	0.724638	0.246377
CFG00015228	79603	LASS4		1	1		0.000231663	4.88557e-08	0.15	0	0.797101	0.246377
CFG00024087	2811	GP1BA			1		0.0041577	5.9396e-08	0.15	0	0.855072	0.246377
CFG00001360	55145	THAP1			1		0.0536345	1.5994e-07	0.4	0.05	0.84058	0.246377
CFG00008073	7130	TNFAIP6			1		0.0648173	3.69519e-07	0.35	0.05	0.753623	0.246377
CFG00125491	116068	LYSMD3			1		0.114237	5.21097e-07	0.45	0	0.797101	0.246377
CFG00127484	163589	TDRD5					0.0153552	0.0663299	0.75	0	0.57971	0.246377
CFG00125965	57464	FAM40B			1		0.00380942	1.28048e-06	0.2	0	0.782609	0.246377
CFG00128151	3710	ITPR3			1		0.0181977	5.38423e-12	0.65	0	0.826087	0.246377
CFG00125706	5128	PCTK2			1		0.0212083	2.82569e-09	0.9	0	0.811594	0.246377
CFG00113027	149233	IL23R			1		0.019573	3.82882e-07	0.75	0.1	0.826087	0.246377
CFG00115708	51207	DUSP13			1		0.0572154	7.35183e-06	0.05	0	0.652174	0.246377
CFG00038469	144110	TMEM86A			1		0.0736153	2.09919e-05	0.2	0	0.623188	0.246377
CFG00103859	12	SERPINA3					0.0300719	0.0697987	0.7	0.35	0.492754	0.246377
CFG00024103	1738	DLD			1		0.0321422	2.44991e-15	0.6	0	0.942029	0.246377
CFG00125736	1603	DAD1			1		0.0334321	8.58143e-15	0.75	0.05	0.855072	0.246377
CFG00126122	55149	PAPD1			1		0.0458021	1.87331e-13	0.7	0	0.84058	0.246377
CFG00133280	282974	STK32C			1		0.048688	4.64971e-06	0.55	0.25	0.724638	0.246377
CFG00015245	8320	EOMES			1		0.0757913	1.45209e-14	0.65	0.1	0.884058	0.246377
CFG00059403	90459	THEX1			1		0.0790974	3.20712e-12	0.65	0	0.855072	0.246377
CFG00123861	23589	CARHSP1					0.00496268	0.00228812	0.1	0	0.753623	0.246377
CFG00012904	11079	RER1			1		0.104433	0	0.6	0	0.971014	0.246377
CFG00115029	60482	SLC5A7					0.155171	0.00179702	0.5	0	0.797101	0.246377
CFG00128235	133619	PRRC1			1		0.16589	5.98385e-14	0.6	0	0.913043	0.246377
CFG00121731	51466	EVL					0.130237	0.0254685	0.3	0	0.478261	0.246377
CFG00126780	57549	IGSF9			1		0.1853	4.11131e-08	0.5	0.05	0.753623	0.246377
CFG00102960	134548	ANKRD43		1			0.000653235	0.0287132	0.05	0	0.391304	0.246377
CFG00033428	83758	RBP5					0.00433733	0.0289821	0.1	0	0.391304	0.246377
CFG00030701	84270	C9orf89			1		0.195233	7.70724e-07	0.55	0	0.695652	0.246377
CFG00113595	5450	POU2AF1					0.265347	0.0419887	0.3	0.05	0.376812	0.246377
CFG00117104	1349	COX7B			1		0.209403	4.17519e-19	0.6	0	1	0.246377
CFG00123275	149420	PDIK1L			1		0.243705	5.07936e-13	0.45	0	0.884058	0.246377
CFG00120605	84217	ZMYND12			1		0.247049	3.28298e-05	0.6	0	0.637681	0.246377
CFG00097003	126823	KLHDC9					0.215073	0.0630607	0.5	0	0.623188	0.246377
CFG00127118	51567	TTRAP			1		0.249046	1.73424e-09	0.3	0	0.869565	0.246377
CFG00122728	11200	CHEK2			1		0.248336	3.52428e-14	0.4	0	0.855072	0.246377
CFG00122616	26166	RGS22					0.269192	0.0873037	0.55	0	0.347826	0.246377
CFG00128026	7453	WARS			1		0.282562	3.7504e-06	0.6	0.05	0.652174	0.246377
CFG00028946	22891	ZNF365			1		0.314312	1.12911e-05	0.65	0	0.666667	0.246377
CFG00125515	9897	KIAA0196	1		1		1.21875e-07	1.3445e-12	1	0.25	0.927536	0.231884
CFG00124705	65986	ZBTB10	1		1		1.06247e-06	3.79941e-06	1	0.3	0.73913	0.231884
CFG00013824	6697	SPR	1		1		5.75937e-06	4.68927e-10	0.9	0.2	0.84058	0.231884
CFG00013196	8915	BCL10	1		1		4.14316e-06	1.56333e-09	1	0.25	0.782609	0.231884
CFG00142381	57670		1		1		7.62795e-05	9.69949e-09	0.95	0	0.855072	0.231884
CFG00023705	11236	RNF139	1		1		3.7611e-05	5.44908e-10	1	0.15	0.84058	0.231884
CFG00024970	6051	RNPEP			1		0.0123195	3.85635e-20	0.05	0	0.942029	0.231884
CFG00013641	2805	GOT1			1		0.00212337	3.85635e-20	0.15	0	0.942029	0.231884
CFG00019383	84842	HPDL	1				0.000172756	0.0184328	1	0.25	0.449275	0.231884
CFG00028073	10576	CCT2	1		1		5.67057e-05	1.00587e-14	0.95	0.05	0.913043	0.231884
CFG00124388	720	C4A	1				0.000228103	0.0560865	1	0.4	0.521739	0.231884
CFG00003159	337876		1		1		6.48994e-05	3.78946e-09	0.95	0.45	0.782609	0.231884
CFG00126505	64844	39148	1		1		0.000141575	2.16618e-12	0.9	0.55	0.855072	0.231884
CFG00101195	5083	PAX9			1		0.00201997	2.81384e-18	0.3	0	1	0.231884
CFG00123815	56943	ENY2	1		1		9.58142e-05	0	1	0.15	0.985507	0.231884
CFG00123880	64328	XPO4			1		0.0430876	1.68293e-17	0.35	0	0.913043	0.231884
CFG00117245	51668	C1orf41			1		0.224039	4.55736e-17	0.55	0	0.942029	0.231884
CFG00138080	55131	RBM28	1		1		0.000273097	3.01549e-17	0.85	0.3	0.913043	0.231884
CFG00124765	6184	RPN1	1		1		0.000505543	0	0.95	0	0.985507	0.231884
CFG00048081	146722	CD300LF	1		1		0.000218437	0	0.9	0.3	1	0.231884
CFG00005745	3394	IRF8			1		0.249576	6.10369e-16	0.4	0	0.942029	0.231884
CFG00011922	1453	CSNK1D			1		0.0592157	7.92433e-16	0.4	0	0.884058	0.231884
CFG00122620	8683	SFRS9	1		1		0.000280082	0	1	0.1	0.971014	0.231884
CFG00122440	55003	PAK1IP1	1		1		0.000293144	4.50463e-11	0.95	0.1	0.84058	0.231884
CFG00014488	2644	GCHFR			1		0.0765655	9.92995e-15	0.15	0	0.942029	0.231884
CFG00126473	64431	ACTR6	1		1		0.000584663	2.68664e-14	0.85	0.1	0.971014	0.231884
CFG00122498	8540	AGPS	1		1		0.000756154	2.76711e-06	0.95	0.3	0.681159	0.231884
CFG00023820	5611	DNAJC3			1		0.00193229	1.25956e-05	0.9	0.25	0.710145	0.231884
CFG00026860	4720	NDUFS2			1		0.00436296	3.46231e-12	0.1	0	0.869565	0.231884
CFG00123736	84641	HIATL1			1		0.00318777	8.6187e-16	0.8	0.35	0.898551	0.231884
CFG00126545	80237	ELL3			1		0.0339773	1.6818e-10	0.2	0	0.884058	0.231884
CFG00124953	7341	SUMO1			1		0.00257698	0	0.85	0	0.971014	0.231884
CFG00124080	8445	DYRK2			1		0.0640341	6.01642e-10	0.35	0	0.811594	0.231884
CFG00128989	26610	ELP4			1		0.00777964	9.7549e-16	0.85	0	0.884058	0.231884
CFG00032259	203427	SLC25A43			1		0.0602349	6.1235e-08	0.35	0	0.826087	0.231884
CFG00008705	5423	POLB			1		0.31304	6.83727e-08	0.55	0	0.73913	0.231884
CFG00000843	10907	TXNL4A			1		0.0108339	2.565e-12	0.75	0.05	0.913043	0.231884
CFG00124189	6566	SLC16A1			1		0.0110469	5.09548e-05	0.75	0.1	0.565217	0.231884
CFG00018382	10140	TOB1		1	1		0.000821569	4.34147e-07	0.15	0	0.73913	0.231884
CFG00014976	7070	THY1			1		0.00730546	4.96745e-07	0.2	0	0.666667	0.231884
CFG00128345	57180	ACTR3B				1	0.0615959	0.000515787	0.2	0	0.173913	0.0144928
CFG00011203	1081	CGA			1		0.00762328	1.14002e-06	0.1	0	0.42029	0.231884
CFG00121693	65084	TMEM135			1		0.0190828	0.000222988	0.8	0.15	0.666667	0.231884
CFG00138689	84250	ANKRD32			1		0.020838	1.40217e-12	0.9	0.15	0.898551	0.231884
CFG00136401	51411	BIN2			1		0.0175525	6.97121e-06	0.75	0.3	0.681159	0.231884
CFG00142523	5264	PHYH			1		0.0511101	3.2542e-06	0.35	0.05	0.768116	0.231884
CFG00035321	1655	DDX5			1		0.021524	1.49089e-09	0.8	0	0.797101	0.231884
CFG00027216	1437	CSF2			1		0.0209127	9.83854e-10	0.8	0.15	0.797101	0.231884
CFG00019351	27284	SULT1B1		1	1		0.000653235	6.94911e-06	0.1	0	0.884058	0.231884
CFG00118302	3433	IFIT2			1		0.0411147	4.72109e-06	0.8	0	0.478261	0.231884
CFG00128787	7058	THBS2			1		0.142582	7.42035e-05	0.5	0.1	0.637681	0.231884
CFG00106063	83641	FAM107B			1		0.0516525	9.63605e-09	0.6	0.3	0.811594	0.231884
CFG00107182	116071	BATF2					0.0571069	0.00102504	0.75	0.1	0.521739	0.231884
CFG00051915	80117	ARL14			1		0.0572754	2.29402e-07	0.5	0.25	0.971014	0.231884
CFG00107627	1300	COL10A1			1		0.0659933	1.34407e-20	0.4	0.15	1	0.231884
CFG00122160	51264	MRPL27			1		0.0746499	9.76859e-13	0.8	0	0.869565	0.231884
CFG00110938	114571	SLC22A9		1			1.21875e-07	0.00131263	0	0	0.898551	0.231884
CFG00116552	131368	ZPLD1					0.0744219	0.00387537	0.55	0.15	0.637681	0.231884
CFG00122714	286826	LIN9			1		0.0772238	2.35918e-11	0.6	0.15	0.869565	0.231884
CFG00143630	9806	SPOCK2					0.0038823	0.00169651	0.05	0	0.637681	0.231884
CFG00116622	1745	DLX1			1		0.081979	0.000693034	0.4	0.05	0.521739	0.231884
CFG00019321	65992	C20orf116			1		0.0974233	1.17736e-14	0.6	0	0.869565	0.231884
CFG00117982	931	MS4A1			1		0.0960671	1.21135e-08	0.55	0.05	0.884058	0.231884
CFG00109555	79101	JOSD3			1		0.100562	1.68357e-12	0.5	0	0.869565	0.231884
CFG00142214	10379	ISGF3G			1		0.134695	2.835e-09	0.6	0.05	0.811594	0.231884
CFG00012658	5563	PRKAA2			1		0.138482	1.60636e-06	0.7	0	0.826087	0.231884
CFG00016858	18	ABAT			1		0.13799	4.74452e-06	0.6	0.05	0.637681	0.231884
CFG00038323	140856	C20orf79					0.0853663	0.0147076	0.4	0	0.811594	0.231884
CFG00110208	170392	OIT3			1		0.154828	5.33991e-12	0.5	0	0.971014	0.231884
CFG00011353	10248	POP7			1		0.167621	0	0.6	0	1	0.231884
CFG00019354	84309	NUDT16L1			1		0.180941	1.37177e-14	0.75	0	0.898551	0.231884
CFG00113683	1475	CSTA		1			1.30868e-06	0.0305544	0.1	0.05	0.405797	0.231884
CFG00144198	90362	FAM110B					0.0139697	0.0316032	0.2	0	0.666667	0.231884
CFG00137568	10202	DHRS2					0.0367462	0.0351469	0.2	0	0.362319	0.231884
CFG00123470	51142	CHCHD2			1		0.215183	0	0.15	0	0.985507	0.231884
CFG00108214	127733	UBXD3					0.0986438	0.048875	0.4	0	0.550725	0.231884
CFG00020926	4488	MSX2					0.0937032	0.064269	0.3	0	0.652174	0.231884
CFG00016335	113655	MFSD3			1		0.2562	2.89156e-08	0.5	0	0.73913	0.231884
CFG00128708	63979	FIGNL1			1		0.257947	6.44183e-12	0.75	0	0.84058	0.231884
CFG00138479	51200	CPA4		1			2.97797e-07	0.0935936	0	0	0.463768	0.231884
CFG00001633	4709	NDUFB3			1		0.306352	0	0.6	0	0.985507	0.217391
CFG00118433	55505	NOLA3			1		0.237863	0	0.35	0	0.985507	0.217391
CFG00124128	80150	ASRGL1	1				6.19221e-07	0.00205362	1	0.15	0.608696	0.217391
CFG00137638	10899	JTB	1		1		9.08903e-06	0	0.9	0	1	0.217391
CFG00045700	79931	TNIP3	1		1		1.49165e-05	4.58097e-12	1	0.75	0.942029	0.217391
CFG00122791	6923	TCEB2			1		0.0130555	6.29648e-20	0.2	0	0.985507	0.217391
CFG00122621	56888	KCMF1	1		1		4.79725e-05	1.09226e-19	0.95	0	0.985507	0.217391
CFG00005106	153396	TMEM161B	1		1		5.39269e-05	4.77757e-09	0.9	0.35	0.826087	0.217391
CFG00132402	4697	NDUFA4			1		0.150118	3.41644e-19	0.4	0	0.971014	0.217391
CFG00125028	64080	RBKS	1		1		0.000218623	4.83736e-10	1	0.1	0.797101	0.217391
CFG00121205	57107	PDSS2	1		1		0.00020961	1.32464e-11	1	0.15	0.811594	0.217391
CFG00103611	5682	PSMA1	1		1		0.000103154	3.31475e-19	1	0	0.942029	0.217391
CFG00014360	3557	IL1RN	1		1		0.000132882	3.69315e-05	0.95	0.55	0.521739	0.217391
CFG00123666	1545	CYP1B1	1		1		9.49039e-05	0.000869786	0.85	0.65	0.478261	0.217391
CFG00137845	29901	SAC3D1			1		0.0497358	9.84136e-18	0.1	0	0.927536	0.217391
CFG00002986	10897	YIF1A			1		0.291113	1.23026e-17	0.45	0	0.971014	0.217391
CFG00027116	307	ANXA4	1		1		0.000184172	6.39315e-08	0.95	0.5	0.768116	0.217391
CFG00019106	25898	RCHY1	1		1		0.000244154	2.64318e-09	0.9	0.45	0.797101	0.217391
CFG00123325	93974	ATPIF1			1		0.190439	1.86429e-16	0.45	0	0.869565	0.217391
CFG00110393	6351	CCL4	1		1		0.000313126	1.22208e-07	1	0.6	0.594203	0.217391
CFG00125468	79573	TTC13			1		0.0556366	3.63048e-15	0.15	0	0.956522	0.217391
CFG00002768	51639		1		1		0.000633412	3.85635e-20	0.95	0.2	0.971014	0.217391
CFG00018192	5931	RBBP7			1		0.00136105	5.77858e-17	0.9	0	0.927536	0.217391
CFG00099426	79007	DBNDD1	1		1		0.000641424	1.5519e-12	0.9	0	0.971014	0.217391
CFG00000932	50999	TMED5			1		0.00436296	3.42921e-13	1	0.7	0.942029	0.217391
CFG00017777	79912				1		0.00188587	5.08409e-06	0.9	0.15	0.753623	0.217391
CFG00126845	80179	MYOHD1			1		0.00105903	5.21716e-10	0.85	0.15	0.826087	0.217391
CFG00122501	860	RUNX2			1		0.00248257	5.47426e-09	0.95	0.05	0.753623	0.217391
CFG00121785	91614	DEPDC7			1		0.310776	9.09934e-12	0.4	0.25	0.898551	0.217391
CFG00143372	11056	DDX52			1		0.00633421	3.50297e-06	0.95	0.3	0.652174	0.217391
CFG00146022	124923				1		0.269746	8.86961e-11	0.35	0	0.855072	0.217391
CFG00025402	122961	ISCA2			1		0.00291853	0	0.8	0.4	0.985507	0.217391
CFG00124156	3156	HMGCR			1		0.0563538	8.00393e-10	0.25	0	0.84058	0.217391
CFG00019846	4801	NFYB			1		0.00391957	9.70051e-17	0.85	0.15	0.971014	0.217391
CFG00009236	7319	UBE2A			1		0.00559548	0	0.85	0	0.985507	0.217391
CFG00138808	147015	DHRS13			1		0.00444443	7.88669e-06	0.7	0.05	0.652174	0.217391
CFG00101014	346673	STRA8			1		0.30574	4.40695e-09	0.4	0.05	0.985507	0.217391
CFG00122156	26064	RAI14			1		0.245449	7.59526e-09	0.5	0	0.811594	0.217391
CFG00123986	27173	SLC39A1			1		0.00790154	4.47214e-09	0.85	0	0.811594	0.217391
CFG00077976	55843	ARHGAP15			1		0.00619756	8.93322e-06	0.7	0.1	0.681159	0.217391
CFG00020628	5889	RAD51C			1		0.00659476	7.30019e-09	0.85	0.05	0.782609	0.217391
CFG00126184	9519	TBPL1			1		0.011592	9.4136e-15	0.85	0	0.884058	0.217391
CFG00123162	202915	TMEM184A			1		0.00188234	9.94979e-08	0	0	0.753623	0.217391
CFG00017662	619463	C18orf50			1		0.182919	1.86352e-07	0.4	0	0.884058	0.217391
CFG00002600	7351	UCP2			1		0.124872	5.86784e-07	0.5	0	0.768116	0.217391
CFG00126124	55127	HEATR1			1		0.0179056	1.22521e-12	0.85	0	0.869565	0.217391
CFG00015251	645	BLVRB			1		0.0222074	0.000143164	0.9	0.15	0.637681	0.217391
CFG00029059	51406	NOL7			1		0.0188297	7.43608e-19	0.8	0.05	0.956522	0.217391
CFG00003438	55331	PHCA			1		0.190445	2.96345e-06	0.45	0	0.73913	0.217391
CFG00122696	64163				1		0.0197008	6.82896e-07	0.8	0	0.971014	0.217391
CFG00126355	63897	HEATR6			1		0.201788	3.20589e-06	0.45	0	0.681159	0.217391
CFG00086359	120103	SLC36A4			1		0.0201461	1.77828e-11	0.8	0	0.884058	0.217391
CFG00123746	9705	ST18			1		0.0237617	3.99402e-06	0.25	0	0.898551	0.217391
CFG00129013	2956	MSH6			1		0.0244249	1.66174e-15	0.8	0	0.927536	0.217391
CFG00127119	23212	RRS1			1		0.196793	9.81328e-06	0.45	0	0.869565	0.217391
CFG00124445	55041	PLEKHB2			1		0.0255331	4.23142e-10	0.75	0	0.811594	0.217391
CFG00137219	11267	SNF8			1		0.026562	4.74601e-09	0.8	0	0.84058	0.217391
CFG00002258	6783	SULT1E1			1		0.0422674	1.93369e-05	0.2	0	0.710145	0.217391
CFG00125890	56261	RP5-1022P6.2			1		0.0588726	2.02743e-05	0.35	0	0.637681	0.217391
CFG00122053	57205	ATP10D			1		0.034766	6.9362e-07	0.65	0.05	0.797101	0.217391
CFG00125750	5569	PKIA					0.0333077	0.118835	0.8	0.25	0.318841	0.217391
CFG00098499	139422	MAGEB10			1		0.132446	3.99685e-05	0.55	0	0.869565	0.217391
CFG00124119	1008	CDH10			1		0.0260987	4.2943e-05	0.2	0	0.565217	0.217391
CFG00123823	1380	CR2			1		0.198585	5.75659e-05	0.4	0	0.710145	0.217391
CFG00061931	11040	PIM2			1		0.00198374	5.98088e-05	0.05	0	0.608696	0.217391
CFG00123908	56155	TEX14			1		0.0469371	1.17075e-06	0.85	0.1	0.565217	0.217391
CFG00025389	9057	SLC7A6			1		0.0516954	4.8644e-17	0.85	0	0.971014	0.217391
CFG00126250	51702	PADI3			1		0.128553	0.000436347	0.1	0	0.492754	0.217391
CFG00026719	65991	FUNDC2			1		0.0679733	2.6171e-20	0.85	0	0.971014	0.217391
CFG00127858	26994	RNF11			1		0.0621551	1.82523e-05	0.7	0.1	0.724638	0.217391
CFG00144176	3213	HOXB3			1		0.00108978	0.000732885	0.05	0	0.623188	0.217391
CFG00112877	29933	GPR132			1		0.0675573	1.8684e-13	0.8	0	0.927536	0.217391
CFG00056528	200845	KCTD6			1		0.0815501	7.83061e-05	0.8	0	0.652174	0.217391
CFG00137994	3902	LAG3			1		0.0874363	5.07772e-05	0.6	0.05	0.666667	0.217391
CFG00025272	26999	CYFIP2		1			0.000476297	0.00215486	0.15	0.05	0.666667	0.217391
CFG00137998	5408	PNLIPRP2					0.0103756	0.00365149	0.1	0	0.710145	0.217391
CFG00028560	3824	KLRD1					0.102129	0.00469999	0.55	0.2	0.594203	0.217391
CFG00005855	60526	C2orf43			1		0.140415	1.80959e-06	0.7	0	0.73913	0.217391
CFG00031323	348654				1		0.138032	2.26783e-16	0.6	0	0.985507	0.217391
CFG00121630	8646	CHRD					0.00712295	0.0123474	0.1	0	0.362319	0.217391
CFG00127904	51622	C7orf28A			1		0.206146	1.34407e-20	0.6	0	0.971014	0.217391
CFG00122055	85441				1		0.217419	1.07452e-06	0.55	0	0.623188	0.217391
CFG00137944	1786	DNMT1			1		0.228751	1.36252e-18	0.45	0	0.942029	0.217391
CFG00026742	85014	TMEM141			1		0.230363	1.22945e-12	0.6	0	0.898551	0.217391
CFG00114146	2974	GUCY1B2			1		0.247204	3.4031e-09	0.6	0.05	0.884058	0.217391
CFG00121996	4718	NDUFC2			1		0.249496	6.1235e-08	0.6	0	0.811594	0.217391
CFG00019595	132720	C4orf32					0.250626	0.00918626	0.5	0	0.652174	0.217391
CFG00118327	256764	WDR72					0.255101	0.00484355	0.4	0.05	0.391304	0.217391
CFG00122910	55213	RCBTB1			1		0.257913	1.5129e-08	0.55	0	0.73913	0.217391
CFG00027130	1360	CPB1					0.00133583	0.0724872	0	0	0.246377	0.217391
CFG00117874	79689	STEAP4					0.0736946	0.0762247	0.65	0.1	0.391304	0.217391
CFG00062895	7200	TRH					0.265558	0.0148986	0.4	0	0.376812	0.217391
CFG00003695	10552	ARPC1A		1	1		0.000643316	4.04879e-10	0.1	0	0.898551	0.0869565
CFG00120473	157574	FBXO16			1		0.29217	7.08352e-11	0.35	0	0.84058	0.217391
CFG00066119	94031	HTRA3					0.0168454	0.0977619	0.2	0	0.434783	0.217391
CFG00029144	8667	EIF3S3			1		0.298186	0.000153822	0.4	0	0.550725	0.217391
CFG00116881	81849	ST6GALNAC5					0.0734802	0.122531	0.6	0	0.362319	0.217391
CFG00014558	83592	AKR1CL2					0.0132184	0.122943	0.15	0.05	0.478261	0.217391
CFG00115451	84967	LSM10			1		0.150714	0	0.5	0	1	0.202899
CFG00019924	9517	SPTLC2	1		1		5.15186e-06	3.68548e-09	0.95	0.05	0.811594	0.202899
CFG00011576	10730	YME1L1	1		1		5.56481e-06	3.32312e-18	0.95	0.6	0.927536	0.202899
CFG00005491	6845	SYBL1	1		1		0.00040525	2.25071e-12	1	0.6	0.884058	0.202899
CFG00003115	10694	CCT8	1		1		0.000125468	1.01083e-15	1	0.1	0.869565	0.202899
CFG00010759	1536	CYBB	1		1		0.000343599	1.99188e-06	0.95	0.55	0.724638	0.202899
CFG00026282	8649	MAP2K1IP1	1		1		0.000136915	5.93376e-12	1	0.05	0.884058	0.202899
CFG00052843	27289	RND1	1		1		0.000423662	9.89328e-08	0.95	0.55	0.942029	0.202899
CFG00016970	5828	PXMP3	1		1		0.00025857	1.10014e-11	0.85	0.45	0.884058	0.202899
CFG00029383	8676	STX11	1				0.000246816	0.00203724	1	0.2	0.768116	0.202899
CFG00016334	10598	AHSA1			1		0.167576	3.12318e-15	0.4	0	0.855072	0.202899
CFG00003199	112487	C14orf126	1		1		0.000353872	1.90015e-09	0.85	0.45	0.869565	0.202899
CFG00020279	1207	CLNS1A	1		1		0.000525531	1.72355e-09	1	0	0.869565	0.202899
CFG00017607	4331	MNAT1			1		0.00108289	5.96507e-13	0.95	0.15	0.927536	0.202899
CFG00122515	81034	SLC25A32	1		1		0.000898471	7.28734e-12	0.9	0	0.898551	0.202899
CFG00007792	54495	TXNDC10	1		1		0.000804718	5.79581e-12	0.9	0.1	0.884058	0.202899
CFG00113343	3456	IFNB1			1		0.00660474	1.86764e-12	0.1	0	0.942029	0.202899
CFG00126774	8548	BLZF1			1		0.0015025	1.00096e-12	0.85	0.45	0.869565	0.202899
CFG00121776	57551	TAOK1			1		0.0697652	1.35837e-11	0.25	0	0.84058	0.202899
CFG00010149	9217	VAPB			1		0.00164854	1.26315e-15	0.75	0.1	0.971014	0.202899
CFG00124222	81573	ANKRD13C			1		0.00324499	1.86758e-10	1	0.45	0.884058	0.202899
CFG00003118	54033	RBM11					0.00232704	0.0487467	0.95	0.1	0.521739	0.202899
CFG00119731	54478	FAM64A			1		0.00319044	5.58315e-11	0	0	0.84058	0.202899
CFG00126180	80146	UXS1			1		0.00259611	3.89205e-09	1	0.1	0.869565	0.202899
CFG00128831	55699	IARS2			1		0.00281083	1.27526e-11	0.85	0	0.869565	0.202899
CFG00126216	64116	SLC39A8					0.00309255	0.003069	0.75	0.6	0.565217	0.202899
CFG00123766	10531	PITRM1			1		0.149372	8.55987e-10	0.45	0	0.797101	0.202899
CFG00033134	83596	BCL2L12			1		0.00338831	2.46352e-10	0.85	0.1	0.884058	0.202899
CFG00121957	55300	PI4K2B			1		0.00460881	1.68004e-14	0.85	0	0.956522	0.202899
CFG00142413	2773	GNAI3			1		0.121764	2.61614e-09	0.5	0	0.797101	0.202899
CFG00122712	55068	ENOX1			1		0.028377	1.56206e-08	0.3	0	0.710145	0.202899
CFG00145241	10263	CDK2AP2			1		0.00681664	2.87923e-11	0.75	0	0.898551	0.202899
CFG00128720	60481	ELOVL5			1		0.00815309	9.09768e-05	0.8	0.05	0.637681	0.202899
CFG00127907	2138	EYA1					0.00768978	0.0247904	0.75	0.4	0.42029	0.202899
CFG00006496	1366	CLDN7			1		0.209683	1.30782e-07	0.3	0.05	0.84058	0.202899
CFG00110164	29074	MRPL18			1		0.009451	1.18322e-15	0.6	0	0.869565	0.202899
CFG00060469	39	ACAT2			1		0.0410851	1.57359e-07	0.25	0	0.797101	0.202899
CFG00125833	142940	TRUB1			1		0.0136192	3.817e-15	0.8	0.35	0.942029	0.202899
CFG00117548	399	RHOH			1		0.0123927	2.22334e-06	0.9	0.2	0.608696	0.202899
CFG00143613	8673	VAMP8			1		0.0197949	2.6171e-20	0.9	0.05	0.985507	0.202899
CFG00018014	30850	CDR2L			1		0.0294748	2.50147e-06	0.25	0	0.681159	0.202899
CFG00143021	51100	SH3GLB1			1		0.020064	2.26783e-16	0.75	0	0.927536	0.202899
CFG00138870	79802	KIAA1822L			1		0.0124221	2.59561e-06	0.2	0	0.811594	0.202899
CFG00123685	2539	G6PD			1		0.214539	4.8654e-06	0.35	0	0.826087	0.202899
CFG00008446	51144	HSD17B12			1		0.00990934	5.7711e-06	0.15	0	0.666667	0.202899
CFG00111239	91368				1		0.138392	7.42038e-06	0.35	0	0.768116	0.202899
CFG00126314	10015	PDCD6IP			1		0.0245	0	0.8	0	0.942029	0.202899
CFG00007074	90427	BMF			1		0.208422	9.49024e-06	0.4	0	0.608696	0.202899
CFG00098793	3419	IDH3A			1		0.0269036	0	0.75	0	0.985507	0.202899
CFG00118115	130120	REG3G			1		0.0296532	1.98336e-05	0.8	0.45	0.884058	0.202899
CFG00012539	4015	LOX			1		0.0312457	1.03239e-05	0.65	0.05	0.710145	0.202899
CFG00003044	256586	LYSMD2			1		0.312793	3.60661e-05	0.5	0.05	0.594203	0.202899
CFG00115902	50837	TAS2R7		1	1		3.17771e-05	4.67043e-05	0.05	0	0.884058	0.202899
CFG00128307	2065	ERBB3			1		0.0342457	3.22905e-06	0.9	0.05	0.768116	0.202899
CFG00121682	2322	FLT3			1		0.0386895	0.000234642	0.65	0	0.565217	0.202899
CFG00064419	22801	ITGA11			1		0.189061	7.64694e-05	0.2	0	0.652174	0.202899
CFG00124987	23677	SH3BP4		1	1		0.000804718	8.1109e-05	0.1	0	0.782609	0.202899
CFG00137270	79053	ALG8			1		0.0431621	1.86149e-09	0.7	0	0.855072	0.202899
CFG00117292	89978	ATPBD4			1		0.0488433	1.38661e-05	0.75	0	0.927536	0.202899
CFG00008943	134553	C5orf24			1		0.0524367	3.57066e-11	0.85	0.4	0.898551	0.202899
CFG00122338	9311	ACCN3		1	1		0.000937818	0.000297898	0.05	0	0.623188	0.202899
CFG00017064	7386	UQCRFS1			1		0.0571069	1.29825e-09	0.7	0	0.855072	0.202899
CFG00123583	25962	KIAA1429			1		0.0554789	2.1394e-06	0.65	0	0.623188	0.202899
CFG00137411	124404	39337			1		0.105062	0.000390058	0.25	0	0.652174	0.202899
CFG00136598	4324	MMP15			1		0.0662809	4.40466e-06	0.75	0	0.782609	0.202899
CFG00124923	124626	ZPBP2		1	1		9.08903e-06	0.000825638	0.05	0	0.869565	0.202899
CFG00123208	10626	TRIM16			1		0.278366	0.000964345	0.45	0	0.637681	0.202899
CFG00022010	201456	FBXO15					0.0838722	0.043662	0.9	0.2	0.521739	0.202899
CFG00129082	6535	SLC6A8			1		0.0777433	1.80711e-07	0.6	0	0.768116	0.202899
CFG00002826	51643	TMBIM4					0.121916	0.00192018	0.55	0	0.594203	0.202899
CFG00116496	5317	PKP1		1			0.00011608	0.00218796	0	0	0.521739	0.202899
CFG00020748	1244	ABCC2			1		0.0946531	0.000576302	0.55	0	0.608696	0.202899
CFG00010880	10776				1		0.101614	2.99254e-09	0.75	0	0.898551	0.202899
CFG00012230	55859	BEX1					0.175318	0.00339195	0.5	0	0.289855	0.202899
CFG00092109	83657	DYNLRB2					0.0997269	0.0146784	0.5	0	0.536232	0.202899
CFG00015173	375444	C5orf34			1		0.103774	6.13789e-15	0.65	0.1	0.942029	0.202899
CFG00027135	3398	ID2			1		0.108571	1.76507e-08	0.75	0.05	0.869565	0.202899
CFG00025495	3357	HTR2B			1		0.113566	7.88669e-06	0.65	0.1	0.855072	0.202899
CFG00122293	10099	TSPAN3			1		0.121717	3.96538e-07	0.75	0	0.753623	0.202899
CFG00118109	8074	FGF23					0.281886	0.00908291	0.3	0	0.782609	0.202899
CFG00123041	2562	GABRB3					0.119635	0.0170267	0.05	0	0.347826	0.202899
CFG00080545	2066	ERBB4					0.12005	0.0174437	0.25	0	0.376812	0.202899
CFG00048704	658	BMPR1B			1		0.16512	0.00026144	0.6	0	0.550725	0.202899
CFG00137147	85453	TSPYL5					0.00746471	0.0216225	0.85	0	0.405797	0.202899
CFG00125418	57338	JPH3					0.0704097	0.0305544	0.3	0	0.478261	0.202899
CFG00126895	3855	KRT7					0.104139	0.0308055	0.65	0.2	0.536232	0.202899
CFG00004033	84925	DIRC2			1		0.198585	4.0463e-13	0.75	0.05	0.855072	0.202899
CFG00017780	221150	C13orf3			1		0.19702	2.9735e-15	0.55	0.05	0.956522	0.202899
CFG00122292	253190	SERHL2					0.204343	0.0430214	0.7	0	0.304348	0.202899
CFG00118824	50855	PARD6A			1		0.222155	4.52692e-08	0.45	0	0.811594	0.202899
CFG00146310	283401						0.00116204	0.0629389	0.15	0	0.521739	0.202899
CFG00125849	2289	FKBP5					0.263581	0.0547848	0.5	0.05	0.391304	0.202899
CFG00128580	81566	FAM130A1			1		0.263055	5.03655e-16	0.45	0.05	0.913043	0.202899
CFG00117457	26228				1		0.265944	6.25899e-11	0.55	0.05	0.884058	0.202899
CFG00125385	3248	HPGD		1			0.000421856	0.0817548	0	0	0.26087	0.202899
CFG00123668	5860	QDPR					0.280646	0.0112305	0.55	0	0.521739	0.202899
CFG00017124	1411	CRYBA1			1		0.295165	2.51206e-05	0.45	0.1	0.898551	0.202899
CFG00006843	79590	MRPL24			1		0.299522	9.11329e-19	0.55	0	0.971014	0.202899
CFG00125284	54463	FAM134B					0.132603	0.114524	0.25	0	0.434783	0.202899
CFG00145964	4076	CAPRIN1	1		1		4.46756e-06	8.19541e-12	1	0.35	0.855072	0.188406
CFG00014849	3836	KPNA1	1		1		1.50408e-05	0	0.95	0.05	1	0.188406
CFG00004023	5357	PLS1	1		1		0.000215406	4.35372e-12	1	0.25	0.927536	0.188406
CFG00026871	10952	SEC61B	1		1		2.5368e-05	2.66836e-19	0.9	0.2	0.956522	0.188406
CFG00015834	201895	C4orf34	1		1		2.56358e-05	0.000336935	0.95	0.2	0.594203	0.188406
CFG00122734	6605	SMARCE1	1		1		3.03166e-05	2.58093e-09	1	0	0.84058	0.188406
CFG00112565	51561	IL23A	1		1		4.41347e-05	2.54743e-08	0.95	0.3	0.869565	0.188406
CFG00000995	1329	COX5B			1		0.291822	1.09226e-19	0.4	0	0.956522	0.188406
CFG00024152	729073	FAM92A2	1				6.96195e-05	0.00404997	0.95	0.3	0.637681	0.188406
CFG00065104	114798	SLITRK1	1		1		7.65427e-05	4.79906e-05	1	0	0.768116	0.188406
CFG00104607	8725	C19orf2	1		1		0.000194024	6.35061e-12	1	0	0.956522	0.188406
CFG00121891	60561	RINT1	1		1		0.000263018	7.60527e-12	1	0	0.884058	0.188406
CFG00126999	6001	RGS10	1		1		0.000907628	1.66683e-11	1	0.7	0.826087	0.188406
CFG00015010	64983	MRPL32	1		1		0.000143092	6.13654e-17	0.9	0.15	0.942029	0.188406
CFG00061294	3659	IRF1	1		1		0.000529691	1.34477e-06	1	0.55	0.681159	0.188406
CFG00110573	441478		1		1		0.000175336	1.49688e-06	1	0.05	0.724638	0.188406
CFG00115091	11335	CBX3	1		1		0.000502324	2.6171e-20	0.95	0	0.942029	0.188406
CFG00037364	6636	SNRPF	1		1		0.000665186	3.29097e-18	0.95	0.05	0.898551	0.188406
CFG00029609	267002	PGBD2	1		1		0.000363086	1.45216e-10	0.95	0	0.869565	0.188406
CFG00123702	58487	CREBZF	1		1		0.000587539	5.57385e-09	1	0.1	0.753623	0.188406
CFG00126289	197131	UBR1			1		0.162567	2.19024e-13	0.35	0	0.898551	0.188406
CFG00125309	65244	SPATS2	1		1		0.000958326	3.85635e-20	0.9	0	0.927536	0.188406
CFG00107918	1903	EDG3			1		0.0729142	1.5519e-12	0.15	0.1	0.855072	0.188406
CFG00090135	29085	PHPT1		1	1		2.21625e-05	1.98021e-12	0	0	0.884058	0.188406
CFG00124811	27125	AFF4			1		0.00121643	2.6171e-20	1	0.05	0.985507	0.188406
CFG00094650	153562	MARVELD2			1		0.00207839	7.59526e-09	0.9	0.1	0.768116	0.188406
CFG00126349	55006				1		0.00264624	1.04433e-07	0.95	0.35	0.797101	0.188406
CFG00125066	331	BIRC4			1		0.0022261	1.18039e-09	0.95	0.05	0.855072	0.188406
CFG00073525	252983	STXBP4			1		0.00219589	0.000301532	0.85	0	0.637681	0.188406
CFG00028615	51074	APIP			1		0.00270711	2.07392e-14	0.9	0.1	0.869565	0.188406
CFG00117624	1230	CCR1			1		0.0022252	7.56176e-08	0.9	0.1	0.637681	0.188406
CFG00125335	9332	CD163			1		0.00246561	1.92224e-07	0.85	0.1	0.710145	0.188406
CFG00068024	25801	GCA			1		0.00496268	1.07559e-09	1	0.35	0.811594	0.188406
CFG00124993	115209	OMA1			1		0.00259656	3.59805e-11	0.85	0.1	0.826087	0.188406
CFG00124794	55722	CEP72			1		0.00243803	3.77651e-07	0.7	0.15	0.681159	0.188406
CFG00125383	10193	RNF41			1		0.00335365	2.13518e-14	0.75	0	0.913043	0.188406
CFG00129044	8412	BCAR3			1		0.0028654	0.00026519	0.85	0.45	0.652174	0.188406
CFG00116527	10143	CLEC3A			1		0.00364669	0.000552716	0.7	0.55	0.492754	0.188406
CFG00019153	28981	IFT81			1		0.00521498	2.29936e-08	0.9	0.65	0.811594	0.188406
CFG00123471	128025	WDR64		1	1		0.000606393	3.47522e-09	0.1	0	0.84058	0.188406
CFG00109113	124512				1		0.00653893	3.5496e-11	0.9	0	0.811594	0.188406
CFG00023535	51321				1		0.00555367	9.21171e-09	0.85	0.1	0.782609	0.188406
CFG00113301	388531	RGS9BP			1		0.00706259	1.82229e-08	0.85	0	0.753623	0.188406
CFG00123684	170850	KCNG3		1	1		0.000970376	2.23838e-08	0.1	0	0.898551	0.188406
CFG00060932	64746	ACBD3			1		0.00918819	2.35423e-14	0.85	0	0.869565	0.188406
CFG00104869	29909	GPR171			1		0.00707405	6.75544e-14	0.85	0.4	0.971014	0.188406
CFG00103468	3417	IDH1			1		0.00869656	2.2522e-05	0.9	0.15	0.681159	0.188406
CFG00123718	118426	LOH12CR1			1		0.0126329	2.65708e-09	0.95	0.15	0.84058	0.188406
CFG00138215	6272	SORT1			1		0.0118881	8.54551e-09	0.85	0.05	0.84058	0.188406
CFG00115946	6364	CCL20			1		0.0134397	1.08521e-08	0.7	0.4	0.956522	0.188406
CFG00008466	284716	FAM80A			1		0.0137671	2.07948e-06	0.7	0.05	0.797101	0.188406
CFG00015108	65010	SLC26A6			1		0.0137243	6.6896e-08	0.7	0.2	0.797101	0.188406
CFG00121810	5531	PPP4C			1		0.0146506	0	0.65	0	1	0.188406
CFG00105569	57583	TMEM181			1		0.0170326	4.55944e-07	0.8	0	0.753623	0.188406
CFG00122351	91408	BTF3L4			1		0.020334	0	0.85	0	1	0.188406
CFG00108395	9997	SCO2			1		0.0203426	3.06546e-11	0.8	0	0.855072	0.188406
CFG00023112	4886	NPY1R				1	0.0103562	7.70121e-06	0.15	0	0.231884	0.188406
CFG00118623	54097	FAM3B				1	0.10054	7.97602e-06	0.75	0.5	0.275362	0.188406
CFG00008196	57864	SLC46A2		1	1		3.93296e-05	1.01147e-05	0.1	0	0.710145	0.188406
CFG00138380	56129	PCDHB7			1		0.0261654	5.22109e-05	0.55	0.1	0.826087	0.188406
CFG00123817	2258	FGF13					0.0259627	0.0177147	0.7	0.05	0.608696	0.188406
CFG00086054	27076	LYPD3		1	1		0.000108652	2.64466e-05	0.05	0	0.782609	0.188406
CFG00018534	5696	PSMB8			1		0.0395788	1.7309e-07	0.8	0.25	0.73913	0.188406
CFG00110848	9836	LCMT2			1		0.0342004	8.298e-08	0.75	0	0.811594	0.188406
CFG00009917	9060	PAPSS2		1	1		6.51285e-08	0.000102676	0	0	0.681159	0.188406
CFG00015632	3437	IFIT3			1		0.0177706	0.000140789	0.2	0	0.434783	0.188406
CFG00018658	3600	IL15					0.0491273	0.00376211	0.7	0.05	0.652174	0.188406
CFG00100791	1622	DBI			1		0.110491	0.000161609	0.25	0	0.565217	0.188406
CFG00022543	83639	TEX101			1		0.0635984	0.000166327	0.1	0	0.855072	0.188406
CFG00125415	3093	HIP2			1		0.0513812	6.51841e-14	0.85	0	0.884058	0.188406
CFG00125130	3760	KCNJ3			1		0.275113	0.00027293	0.35	0.05	0.666667	0.188406
CFG00018849	60496	AASDHPPT			1		0.0574757	1.82176e-06	0.65	0	0.811594	0.188406
CFG00049831	196294	IMMP1L			1		0.0582515	4.6137e-13	0.6	0	0.855072	0.188406
CFG00012956	51760	SYT17			1		0.243656	0.000477692	0.4	0.05	0.623188	0.188406
CFG00119175	7504	XK		1	1		0.000188225	0.000488898	0.05	0	0.536232	0.188406
CFG00122666	55062	WIPI1			1		0.0677872	2.81635e-06	0.8	0.1	0.782609	0.188406
CFG00121884	3954	LETM1			1		0.0908454	7.46008e-14	0.5	0	0.942029	0.188406
CFG00028008	5281	PIGF			1		0.0922839	0	0.75	0	0.971014	0.188406
CFG00145652	23209	MLC1					0.158145	0.00315086	0.3	0	0.478261	0.188406
CFG00129042	165545	DQX1			1		0.0961015	3.09654e-09	0.65	0.05	0.942029	0.188406
CFG00121992	64799	IQCH					0.0972215	0.00352104	0.3	0	0.623188	0.188406
CFG00128737	9148	NEURL					0.0248843	0.00425274	0.2	0	0.405797	0.188406
CFG00129025	55727	BTBD7					0.11283	0.00286824	0.6	0	0.826087	0.188406
CFG00117733	7473	WNT3		1			4.14316e-06	0.00556279	0.05	0	0.333333	0.188406
CFG00009918	708	C1QBP			1		0.113928	9.47452e-09	0.75	0	0.811594	0.188406
CFG00012711	4004	LMO1		1			9.74389e-06	0.00574287	0	0	0.521739	0.188406
CFG00126446	51002	TPRKB			1		0.118755	1.43801e-19	0.7	0	0.971014	0.188406
CFG00125176	3371	TNC					0.12442	0.0270641	0.7	0.15	0.449275	0.188406
CFG00144845	79714	CCDC51			1		0.133095	7.23015e-19	0.7	0	0.927536	0.188406
CFG00064121	84959				1		0.134624	4.01225e-11	0.35	0	0.826087	0.188406
CFG00126450	7529	YWHAB			1		0.141556	0	0.55	0	0.956522	0.188406
CFG00002194	10286	BCAS2			1		0.143712	2.0714e-16	0.55	0	0.956522	0.188406
CFG00122787	25987	TSKU					0.146277	0.0243948	0.6	0	0.550725	0.188406
CFG00138109	374	AREG					0.0331196	0.0153404	0.6	0.45	0.362319	0.188406
CFG00122846	25878	MXRA5			1		0.155646	1.93021e-06	0.6	0.1	0.724638	0.188406
CFG00123104	1690	COCH					0.00218899	0.0182917	0.1	0.05	0.695652	0.188406
CFG00124463	9070	ASH2L			1		0.177247	1.10348e-05	0.65	0	0.637681	0.188406
CFG00052921	55359	STYK1					0.0758441	0.0241321	0.3	0	0.565217	0.188406
CFG00103539	219873	OR10S1			1		0.203214	0	0.8	0	0.985507	0.188406
CFG00019127	26353	HSPB8		1			9.24013e-06	0.040051	0	0	0.478261	0.188406
CFG00009048	1428	CRYM					0.112902	0.0410835	0.65	0.5	0.347826	0.188406
CFG00019707	51382	ATP6V1D			1		0.21139	1.34407e-20	0.6	0	0.942029	0.188406
CFG00110397	6348	CCL3			1		0.213857	1.621e-09	0.5	0.15	0.724638	0.188406
CFG00012550	1152	CKB					0.269215	0.0469395	0.7	0	0.376812	0.188406
CFG00121602	79739	TTLL7			1		0.240794	4.6428e-07	0.45	0.1	0.855072	0.188406
CFG00138456	5104	SERPINA5					0.250141	0.0619556	0.4	0.2	0.449275	0.188406
CFG00120897	1029	CDKN2A			1		0.258199	2.28115e-06	0.4	0	0.811594	0.188406
CFG00063589	91683	SYT12					0.0234676	0.0854437	0.1	0	0.449275	0.188406
CFG00013439	83659	TEKT1					0.281513	0.00149095	0.7	0	0.536232	0.188406
CFG00056058	83594	NUDT12					0.00102962	0.120331	0.95	0.3	0.492754	0.188406
CFG00136830	2678	GGT1					0.0138788	0.120432	0.9	0.15	0.391304	0.188406
CFG00125718	79961	DENND2D			1		0.240225	0	0.4	0	0.971014	0.173913
CFG00125597	9618	TRAF4	1				5.22615e-06	0.0819829	1	0.55	0.478261	0.173913
CFG00122274	79572	ATP13A3	1		1		5.98082e-07	3.18842e-12	1	0.55	0.869565	0.173913
CFG00007387	137492	VPS37A	1		1		8.93998e-07	5.17115e-09	0.95	0.35	0.826087	0.173913
CFG00125497	9391	CIAO1	1		1		5.6167e-06	1.10354e-17	1	0.3	0.884058	0.173913
CFG00000342	5050	PAFAH1B3			1		0.00717759	0	0.15	0	1	0.173913
CFG00005036	6788	STK3	1		1		1.21671e-05	1.81263e-07	1	0.05	0.768116	0.173913
CFG00114625	128346	C1orf162	1		1		7.54737e-06	2.00936e-05	1	0.5	0.797101	0.173913
CFG00017775	10054	SAE2	1		1		5.07866e-05	4.76264e-10	0.95	0.5	0.797101	0.173913
CFG00084290	25939	SAMHD1	1		1		1.40227e-05	3.82944e-11	0.95	0.6	0.826087	0.173913
CFG00128712	8559	PRPF18	1		1		0.000110002	1.63634e-11	1	0.35	0.942029	0.173913
CFG00000477	55179	FAIM	1		1		7.52895e-05	2.28022e-09	0.95	0.5	0.855072	0.173913
CFG00008033	79736	C17orf42	1		1		4.72445e-05	4.25483e-11	0.95	0.05	0.84058	0.173913
CFG00113467	7292	TNFSF4			1		0.00505577	1.88631e-19	0.05	0	1	0.173913
CFG00015809	8992	ATP6V0E1	1		1		5.89152e-05	1.55034e-19	0.9	0.05	0.956522	0.173913
CFG00010007	54732	TMED9			1		0.0445087	1.68044e-18	0.25	0	0.942029	0.173913
CFG00121137	159371	TMEM20	1		1		0.000287624	3.04399e-05	0.95	0.3	0.724638	0.173913
CFG00137679	51218	GLRX5			1		0.130524	1.26451e-17	0.35	0	0.971014	0.173913
CFG00118084	64108	RTP4	1				0.000283692	0.0177147	1	0.6	0.463768	0.173913
CFG00138378	3959	LGALS3BP	1		1		0.000265563	0.00034629	0.95	0	0.710145	0.173913
CFG00002540	51303	FKBP11	1		1		0.000156347	9.0193e-05	0.95	0.25	0.608696	0.173913
CFG00124421	57510	XPO5		1	1		0.000111985	2.69318e-16	0	0	0.942029	0.173913
CFG00128597	1022	CDK7	1		1		0.000818772	3.8511e-12	0.9	0.15	0.869565	0.173913
CFG00003493	1072	CFL1			1		0.110683	4.45449e-16	0.25	0	0.956522	0.173913
CFG00122284	26286	ARFGAP3	1		1		0.00064432	3.50537e-07	0.95	0	0.695652	0.173913
CFG00126346	5286	PIK3C2A			1		0.0010307	1.09396e-07	0.95	0.4	0.898551	0.173913
CFG00011910	22920	KIFAP3	1		1		0.000301911	4.15737e-14	0.85	0.25	0.884058	0.173913
CFG00003782	10487	CAP1			1		0.065399	3.65452e-15	0.45	0	0.971014	0.173913
CFG00023988	375035	SFT2D2			1		0.218576	7.21365e-15	0.55	0	0.927536	0.173913
CFG00023305	10890	RAB10	1		1		0.00078673	3.41315e-12	0.9	0.05	0.884058	0.173913
CFG00121675	90506	LRRC46	1		1		0.000595493	4.99469e-07	0.95	0.2	0.782609	0.173913
CFG00123956	10765	JARID1B			1		0.00223617	2.46558e-14	1	0	0.898551	0.173913
CFG00138127	10102	TSFM	1		1		0.000676575	1.27617e-18	0.85	0	0.971014	0.173913
CFG00110123	3430	IFI35			1		0.00168915	0.000153455	0.95	0.15	0.637681	0.173913
CFG00020299	80218	NAT13			1		0.256512	6.856e-13	0.4	0	0.927536	0.173913
CFG00013963	51726	DNAJB11			1		0.00124347	2.26529e-14	0.9	0.25	0.898551	0.173913
CFG00022323	6627	SNRPA1	1		1		0.00092011	1.51698e-15	0.85	0	0.971014	0.173913
CFG00104397	9120	SLC16A6			1		0.282457	2.19231e-12	0.45	0.1	0.913043	0.173913
CFG00012570	5887	RAD23B			1		0.00133906	1.36809e-17	0.95	0.05	0.956522	0.173913
CFG00076571	5978	REST			1		0.00135692	1.64898e-11	0.8	0	0.884058	0.173913
CFG00127240	523	ATP6V1A			1		0.00129505	1.13215e-18	0.85	0.4	0.927536	0.173913
CFG00013298	5245	PHB					0.00198374	0.00401967	0.85	0.05	0.550725	0.173913
CFG00123102	83706				1		0.00542463	3.39635e-08	1	0.1	0.782609	0.173913
CFG00122060	7417	VDAC2			1		0.00232704	2.17777e-09	0.85	0	0.811594	0.173913
CFG00015239	11094	C9orf7		1	1		0.000278658	1.13843e-10	0.2	0	0.869565	0.173913
CFG00127592	9939	RBM8A			1		0.00264198	1.22945e-12	0.85	0	0.826087	0.173913
CFG00122300	26225	ARL5A			1		0.00514387	2.46048e-14	0.85	0.15	0.942029	0.173913
CFG00050608	3174	HNF4G					0.00417896	0.0575316	0.55	0	0.521739	0.173913
CFG00121922	4172	MCM3			1		0.00407101	3.65371e-13	0.8	0.15	0.884058	0.173913
CFG00027402	25797	QPCT			1		0.0346629	2.99895e-09	0.3	0.05	0.826087	0.173913
CFG00035152	55916	NXT2			1		0.0067544	2.59561e-06	0.75	0.25	0.73913	0.173913
CFG00002819	29095	ORMDL2			1		0.00764685	1.95832e-14	0.85	0	0.884058	0.173913
CFG00128260	3672	ITGA1			1		0.00643095	7.17165e-08	0.75	0.25	0.84058	0.173913
CFG00136495	23508	TTC9			1		0.00272061	4.25424e-08	0.1	0	0.811594	0.173913
CFG00122120	55591	VEZT			1		0.00839127	6.35061e-12	0.75	0	0.869565	0.173913
CFG00019404	3145	HMBS			1		0.00865956	1.19539e-14	0.85	0	0.869565	0.173913
CFG00145127	26576	SRPK3			1		0.0772334	8.76491e-08	0.45	0	0.84058	0.173913
CFG00121987	84275	SLC25A33			1		0.0119822	2.54967e-06	0.8	0.35	0.666667	0.173913
CFG00126370	8724	SNX3			1		0.0104523	1.21891e-10	0.75	0.1	0.826087	0.173913
CFG00126363	132320	SCLT1			1		0.0167021	6.0638e-13	0.9	0.1	0.884058	0.173913
CFG00016302	79752	ZFAND1			1		0.0292351	3.66718e-07	0.1	0	0.782609	0.173913
CFG00124041	79001	VKORC1			1		0.0131333	1.21006e-19	0.8	0	0.927536	0.173913
CFG00122074	56929	FEM1C			1		0.0134033	5.24315e-13	0.7	0.3	0.956522	0.173913
CFG00106401	10663	CXCR6					0.0134279	0.0135704	0.85	0.1	0.536232	0.173913
CFG00124740	5864	RAB3A			1		0.270529	1.01827e-06	0.55	0	0.797101	0.173913
CFG00127400	21	ABCA3					0.0197048	0.123378	0.85	0.1	0.536232	0.173913
CFG00002926	55290	BRF2					0.0181292	0.00590977	0.75	0	0.434783	0.173913
CFG00142232	84288	EFCAB2					0.019266	0.00207118	0.8	0	0.666667	0.173913
CFG00122195	6768	ST14			1		0.0234389	2.84123e-06	0.9	0.15	0.73913	0.173913
CFG00116169	83473	KATNAL2			1		0.0221477	0.000993679	1	0.05	0.681159	0.173913
CFG00121674	7188	TRAF5			1		0.0230807	2.23295e-06	0.75	0.05	0.666667	0.173913
CFG00125244	158747	MOSPD2			1		0.0279353	2.69161e-14	0.8	0.1	0.927536	0.173913
CFG00104622	514	ATP5E			1		0.029199	0	0.75	0.1	1	0.173913
CFG00025666	5332	PLCB4					0.0328019	0.0427637	0.8	0.25	0.608696	0.173913
CFG00105630	7546	ZIC2			1		0.282166	5.26381e-05	0.3	0	0.623188	0.173913
CFG00003225	516	ATP5G1			1		0.129875	6.08364e-05	0.45	0	0.623188	0.173913
CFG00021912	51491				1		0.0425313	3.09973e-12	0.75	0	0.84058	0.173913
CFG00123295	9994	CASP8AP2			1		0.0425046	3.94607e-06	0.75	0.35	0.797101	0.173913
CFG00010818	222008	VSTM2					0.0420043	0.00449248	0.7	0.05	0.463768	0.173913
CFG00120231	85004	RERG				1	0.0400056	0.000134571	0.75	0.1	0.347826	0.173913
CFG00026343	5567	PRKACB			1		0.108045	0.000143027	0.2	0.1	0.695652	0.173913
CFG00123903	79944	L2HGDH			1		0.0475052	3.35158e-15	0.75	0	0.913043	0.173913
CFG00114543	121643	FOXN4			1		0.0183625	0.00016005	0.1	0	0.724638	0.173913
CFG00021019	54578	UGT1A6			1		0.0344008	0.000173848	0.2	0.1	0.927536	0.173913
CFG00127279	5169	ENPP3					0.0462	0.0900519	0.75	0.4	0.347826	0.173913
CFG00024070	153443	SRFBP1			1		0.0525804	1.38617e-07	0.95	0	0.811594	0.173913
CFG00015600	339229				1		0.048688	2.10766e-10	0.65	0	0.826087	0.173913
CFG00101502	7103	TSPAN8	1			1	0.000490342	0.000243999	0.85	0.55	0.217391	0.173913
CFG00128967	132789	GNPDA2			1		0.0576633	0.000348225	0.85	0.05	0.623188	0.173913
CFG00144386	10329	TMEM5			1		0.0611931	2.88723e-12	0.75	0	0.898551	0.173913
CFG00013172	3276	PRMT1			1		0.0620237	1.40622e-12	0.6	0	0.898551	0.173913
CFG00023850	91966	CXorf40A			1		0.0644709	1.22429e-13	0.6	0	0.898551	0.173913
CFG00112231	59285	CACNG6					0.0364888	0.00120553	0.05	0	0.362319	0.173913
CFG00127946	9699	RIMS2					0.174041	0.00127441	0.3	0	0.463768	0.173913
CFG00126050	1647	GADD45A					0.196414	0.00168243	0.25	0	0.652174	0.173913
CFG00124355	91452	ACBD5			1		0.086326	1.96525e-15	0.7	0	0.971014	0.173913
CFG00012996	56938	ARNTL2			1		0.0893273	9.94458e-10	0.7	0.1	0.869565	0.173913
CFG00109934	256126	SYCE2			1		0.0967605	1.70972e-10	0.8	0	0.956522	0.173913
CFG00137581	23170	TTLL12			1		0.09328	4.40507e-08	0.6	0.05	0.797101	0.173913
CFG00011115	51176	LEF1					0.0957032	0.00202053	0.65	0.4	0.594203	0.173913
CFG00070872	90161	HS6ST2					0.147626	0.00366667	0.5	0	0.362319	0.173913
CFG00138435	2232	FDXR			1		0.103478	0.000134759	0.6	0	0.652174	0.173913
CFG00138917	9805	SCRN1					0.110088	0.0504808	0.6	0	0.57971	0.173913
CFG00124755	134218				1		0.122781	1.92929e-16	0.65	0	0.971014	0.173913
CFG00098551	8125	ANP32A					0.121789	0.00684053	0.35	0	0.608696	0.173913
CFG00014837	26090	ABHD12			1		0.128039	2.02415e-09	0.55	0	0.797101	0.173913
CFG00014616	6902	TBCA			1		0.135082	7.13988e-16	0.6	0	0.927536	0.173913
CFG00062386	55544	RBM38					0.269978	0.0100222	0.6	0	0.550725	0.173913
CFG00027655	5058	PAK1			1		0.14079	1.41533e-07	0.7	0	0.869565	0.173913
CFG00124907	81848	SPRY4					0.00301851	0.0115068	0	0	0.57971	0.173913
CFG00118606	116	ADCYAP1					0.0266245	0.0150656	0.1	0	0.405797	0.173913
CFG00081514	130367	SGPP2					0.0251366	0.0158783	0.1	0	0.478261	0.173913
CFG00124551	92521	SPECC1			1		0.164869	1.70199e-10	0.7	0	0.869565	0.173913
CFG00125435	79933	SYNPO2L					0.0698288	0.0224662	0.25	0	0.231884	0.173913
CFG00125114	5602	MAPK10		1			9.02086e-05	0.0246508	0	0	0.550725	0.173913
CFG00126887	50617	ATP6V0A4					0.149615	0.0246508	0.55	0.3	0.333333	0.173913
CFG00024090	2947	GSTM3					0.164604	0.0256013	0.3	0.1	0.42029	0.173913
CFG00101524	4610	MYCL1					0.18596	0.0422425	0.5	0	0.536232	0.173913
CFG00124378	79025	C20orf195		1			2.09912e-06	0.0274923	0.05	0	0.492754	0.173913
CFG00137043	2131	EXT1			1		0.190342	0.000245992	0.55	0.05	0.594203	0.173913
CFG00129079	7553	ZNF7			1		0.193579	1.48758e-09	0.6	0	0.73913	0.173913
CFG00001686	84233	TMEM126A			1		0.19569	3.82944e-12	0.45	0	0.898551	0.173913
CFG00086049	3934	LCN2					0.198716	0.00116544	0.6	0.25	0.536232	0.173913
CFG00012735	5918	RARRES1	1				1.75503e-05	0.0396659	0.95	0.75	0.318841	0.173913
CFG00121755	173	AFM			1		0.213007	3.47866e-06	0.35	0	0.869565	0.173913
CFG00129077	7060	THBS4					0.00201264	0.0503647	0.15	0.05	0.42029	0.173913
CFG00025750	6482	ST3GAL1			1		0.234228	3.04823e-09	0.5	0	0.855072	0.173913
CFG00122477	220136	CCDC11					0.249989	0.00350672	0.65	0	0.536232	0.173913
CFG00014965	2743	GLRB					0.00599364	0.0839136	0.2	0.05	0.376812	0.173913
CFG00022993	64976	MRPL40			1		0.282901	9.60524e-19	0.3	0	0.927536	0.173913
CFG00010911	4695	NDUFA2			1		0.286041	3.88084e-18	0.55	0	0.942029	0.173913
CFG00122662	55330	CNO			1		0.291113	5.40516e-09	0.4	0	0.782609	0.173913
CFG00117592	283316	CD163L1					0.0335367	0.100449	0.15	0	0.434783	0.173913
CFG00004861	3955	LFNG					0.0736152	0.106097	0.65	0	0.463768	0.173913
CFG00138554	79759	ZNF668			1		0.203491	0	0.4	0	0.985507	0.15942
CFG00123709	757	TMEM50B	1		1		1.62829e-06	8.64793e-20	1	0.35	0.956522	0.15942
CFG00017074	51388	NIP7	1		1		1.76358e-06	1.53088e-06	1	0.45	0.753623	0.15942
CFG00103010	140838	NANP	1		1		2.50329e-06	2.16797e-09	0.9	0.65	0.826087	0.15942
CFG00016636	3485	IGFBP2	1				0.000112478	0.114102	0.95	0.75	0.550725	0.15942
CFG00125745	10723	SLC12A7	1		1		6.1558e-05	1.48593e-13	1	0.4	0.826087	0.15942
CFG00002711	80135	BXDC5	1		1		1.4171e-05	1.34407e-20	0.95	0.4	0.956522	0.15942
CFG00125148	29883	CNOT7	1		1		4.76834e-05	3.71944e-09	0.95	0.25	0.782609	0.15942
CFG00127984	51320	MEX3C	1				2.63514e-05	0.0016418	0.95	0.65	0.565217	0.15942
CFG00138070	9525	VPS4B	1		1		4.83958e-05	4.46086e-10	0.9	0.15	0.898551	0.15942
CFG00019651	10944	C11orf58	1		1		3.24689e-05	2.44302e-11	0.95	0	0.898551	0.15942
CFG00119359	5229	PGGT1B	1		1		0.000199104	3.15264e-18	0.95	0.45	0.927536	0.15942
CFG00119708	6355	CCL8	1				0.000190743	0.00919998	1	0.85	0.405797	0.15942
CFG00017420	8615		1		1		6.15016e-05	1.64203e-08	1	0.05	0.797101	0.15942
CFG00112827	22834	ZNF652	1				6.83212e-05	0.00676803	0.9	0.1	0.492754	0.15942
CFG00010375	50515	CHST11	1		1		6.89662e-05	5.48631e-08	0.9	0.45	0.826087	0.15942
CFG00135599	131578	LRRC15			1		0.140179	5.77829e-19	0.3	0	0.927536	0.15942
CFG00003401	10971	YWHAQ	1		1		9.00853e-05	2.74469e-07	0.95	0.05	0.753623	0.15942
CFG00122231	9969	THRAP1	1		1		0.000190199	1.42636e-07	0.95	0.5	0.768116	0.15942
CFG00016501	10430	TMEM147			1		0.234568	1.3597e-17	0.5	0	0.898551	0.15942
CFG00122966	7336	UBE2V2	1		1		0.000206109	1.17829e-08	1	0	0.855072	0.15942
CFG00125249	3654	IRAK1	1		1		0.000301191	7.41363e-08	0.95	0	0.797101	0.15942
CFG00004888	26035	GLCE	1				0.000134823	0.00171748	0.95	0.3	0.550725	0.15942
CFG00127889	29929	ALG6	1		1		0.000269522	1.56793e-08	0.9	0.55	0.913043	0.15942
CFG00125874	83877	TM2D2	1		1		0.000186564	4.83661e-07	0.9	0.05	0.710145	0.15942
CFG00006437	2209	FCGR1A	1		1		0.000232234	9.20807e-10	0.9	0.2	0.913043	0.15942
CFG00143160	2063	NR2F6			1		0.312163	8.05817e-16	0.5	0	0.927536	0.15942
CFG00014567	25764				1		0.16658	2.89293e-15	0.4	0	0.898551	0.15942
CFG00001728	378464	MORN2	1		1		0.000348633	8.6187e-16	0.95	0.3	0.956522	0.15942
CFG00032370	313	AOAH	1		1		0.000317646	3.93378e-05	0.95	0.6	0.724638	0.15942
CFG00006220	55907	CMAS	1		1		0.000390723	7.9236e-09	0.9	0.15	0.797101	0.15942
CFG00011303	25994	HIGD1A	1		1		0.000703363	1.62817e-07	0.95	0.5	0.724638	0.15942
CFG00020269	11266	DUSP12	1		1		0.000598601	5.06629e-15	0.95	0.2	0.898551	0.15942
CFG00008433	55631	LRRC40	1		1		0.000657014	1.87748e-07	0.85	0.65	0.811594	0.15942
CFG00126147	1386	ATF2	1		1		0.000786033	1.01697e-08	0.9	0	0.768116	0.15942
CFG00121887	55743	CHFR	1		1		0.000494195	3.60968e-18	0.9	0.1	0.956522	0.15942
CFG00127082	6049	RNF6	1		1		0.000848748	2.96345e-06	0.8	0.35	0.782609	0.15942
CFG00122842	55326	AGPAT5	1		1		0.000930466	1.05697e-06	0.95	0.05	0.681159	0.15942
CFG00006567	6717	SRI			1		0.00135919	9.63734e-14	0.9	0.05	0.913043	0.15942
CFG00122179	23080	KIAA0241			1		0.0124344	1.43455e-12	0.05	0	0.884058	0.15942
CFG00124115	57587	KIAA1430			1		0.00185937	3.4354e-05	0.9	0.1	0.724638	0.15942
CFG00019039	55471	C2orf56			1		0.00124412	1.1117e-15	0.85	0.1	0.927536	0.15942
CFG00124647	196740	C10orf72			1		0.00171252	0.000186695	0.85	0	0.869565	0.15942
CFG00040611	8535	CBX4			1		0.00286198	0	0.9	0	1	0.15942
CFG00114815	132203				1		0.297144	1.07397e-11	0.5	0	0.956522	0.15942
CFG00014055	6388	SDF2			1		0.00176639	1.25473e-10	0.85	0	0.811594	0.15942
CFG00010828	27000	ZRF1			1		0.00240383	1.01083e-15	0.9	0	0.927536	0.15942
CFG00116741	8973	CHRNA6			1		0.306768	3.26634e-11	0.35	0	0.913043	0.15942
CFG00011704	5664	PSEN2			1		0.250362	5.50756e-11	0.25	0	0.84058	0.15942
CFG00098577	3265	HRAS			1		0.00963988	9.23606e-11	0.05	0	0.826087	0.15942
CFG00025436	113	ADCY7			1		0.00325971	2.74634e-11	0.8	0.1	0.84058	0.15942
CFG00137681	6199	RPS6KB2		1	1		0.000119391	3.21188e-10	0	0	0.826087	0.15942
CFG00115351	285605	DTWD2			1		0.25062	4.15963e-10	0.45	0	0.884058	0.15942
CFG00010174	79713	TMEM149			1		0.0393143	4.26858e-10	0.2	0	0.811594	0.15942
CFG00119604	79642	ARSJ					0.00328626	0.00280184	0.85	0.05	0.608696	0.15942
CFG00119082	254427	C10orf47					0.00370523	0.0718662	0.9	0	0.550725	0.15942
CFG00002841	51642	MRPL48			1		0.0516431	3.29643e-09	0.35	0	0.811594	0.15942
CFG00017909	51109	RDH11			1		0.00646861	2.59663e-10	0.85	0.05	0.782609	0.15942
CFG00022797	1736	DKC1			1		0.00732731	1.08291e-09	1	0.1	0.826087	0.15942
CFG00125619	221491	C6orf1			1		0.0111875	6.89661e-09	0.25	0	0.782609	0.15942
CFG00128864	3781	KCNN2			1		0.250501	6.96465e-09	0.45	0.1	0.826087	0.15942
CFG00002630	55037	PTCD3			1		0.00582723	2.40044e-14	0.9	0.2	0.913043	0.15942
CFG00128128	10713	USP39			1		0.00548669	1.48109e-16	0.75	0	0.956522	0.15942
CFG00026450	6251	RSU1			1		0.0107279	8.53716e-07	0.9	0	0.797101	0.15942
CFG00127521	9167	COX7A2L			1		0.0072364	6.99464e-13	0.85	0.1	0.869565	0.15942
CFG00128802	51318	MRPL35			1		0.0103465	1.34407e-20	0.85	0	0.971014	0.15942
CFG00019065	29107	NXT1			1		0.00905285	5.54539e-11	0.8	0.05	0.768116	0.15942
CFG00123437	51138	COPS4			1		0.00924037	1.48571e-07	0.85	0.05	0.84058	0.15942
CFG00121665	22921	MSRB2			1		0.0149802	1.07568e-16	0.7	0	0.927536	0.15942
CFG00128760	10057	ABCC5					0.0111624	0.00105998	0.7	0.05	0.57971	0.15942
CFG00126556	23527	CENTB2			1		0.0207334	5.06481e-16	0.95	0.05	0.913043	0.15942
CFG00025050	185	AGTR1				1	0.0352701	5.81407e-07	0.25	0	0.15942	0.15942
CFG00028644	222194	RSBN1L			1		0.0183042	6.95565e-13	0.85	0.05	0.898551	0.15942
CFG00124413	8504	PEX3			1		0.0167021	0.000898194	0.9	0.05	0.594203	0.15942
CFG00122798	1362	CPD			1		0.014784	3.13098e-05	0.8	0	0.695652	0.15942
CFG00142142	11262	SP140			1		0.0176017	1.79864e-11	0.6	0.1	0.927536	0.15942
CFG00138233	2026	ENO2			1		0.0251359	1.68353e-06	0.2	0.05	0.753623	0.15942
CFG00020965	90410	IFT20			1		0.0218114	4.61661e-08	0.85	0	0.782609	0.15942
CFG00099904	123606	NIPA1			1		0.0185074	1.40146e-09	0.8	0	0.884058	0.15942
CFG00026049	2158	F9			1		0.154454	3.35541e-06	0.25	0	0.869565	0.15942
CFG00128376	79905	TMC7			1		0.0237617	4.27546e-11	0.75	0	0.971014	0.15942
CFG00025068	205860				1		0.00554812	8.88766e-06	0.05	0	0.971014	0.15942
CFG00137578	3123	HLA-DRB1			1		0.0380536	0.000847325	1	0.1	0.652174	0.15942
CFG00137729	2173	FABP7				1	0.176364	3.84423e-05	0.45	0.1	0.188406	0.15942
CFG00098604	6238	RRBP1			1		0.0351276	2.82338e-05	0.75	0	0.666667	0.15942
CFG00129112	23094	SIPA1L3			1		0.310723	4.5706e-05	0.45	0	0.695652	0.15942
CFG00112694	51442	VGLL1				1	0.24525	5.1588e-05	0.25	0	0.188406	0.15942
CFG00021487	5162	PDHB			1		0.039223	1.53404e-11	0.6	0	0.884058	0.15942
CFG00102810	1154	CISH			1		0.0408632	0.000861271	0.7	0.05	0.608696	0.15942
CFG00133317	283152			1	1		0.000207829	0.000114181	0	0	0.608696	0.15942
CFG00054882	1116	CHI3L1	1			1	6.24446e-05	0.000138595	1	0.95	0.26087	0.15942
CFG00017316	4953	ODC1					0.0459873	0.0373125	0.7	0.2	0.478261	0.15942
CFG00016923	9412	SURB7			1		0.0463295	4.44955e-07	0.65	0.1	0.73913	0.15942
CFG00126077	9522	SCAMP1			1		0.0537837	1.29105e-06	0.75	0.2	0.782609	0.15942
CFG00127965	90693	CCDC126			1		0.0540225	4.5376e-10	0.75	0.2	0.826087	0.15942
CFG00117324	1791	DNTT					0.0513529	0.0149123	0.55	0.05	0.811594	0.15942
CFG00115856	23359				1		0.0952778	0.000294064	0.15	0	0.666667	0.15942
CFG00142486	6634	SNRPD3			1		0.0536345	2.44261e-14	0.6	0.1	0.884058	0.15942
CFG00144833	56899	ANKS1B			1		0.11342	0.000312578	0.25	0	0.652174	0.15942
CFG00125704	79665	DHX40			1		0.054859	8.25548e-05	0.65	0	0.695652	0.15942
CFG00098481	3559	IL2RA					0.0642674	0.00164677	0.65	0.1	0.594203	0.15942
CFG00106025	4778	NFE2			1		0.103104	0.000676641	0.35	0	0.57971	0.15942
CFG00028374	200931				1		0.0015678	0.000805547	0.15	0	0.652174	0.15942
CFG00037109	162387						0.106012	0.0018862	0.7	0.15	0.289855	0.15942
CFG00126757	84467	FBN3					0.0397676	0.00230486	0.4	0	0.304348	0.15942
CFG00081657	107	ADCY1					0.104486	0.00324664	0.2	0.1	0.304348	0.15942
CFG00005055	3705	ITPK1					0.117033	0.0150656	0.8	0	0.637681	0.15942
CFG00123599	6712	SPTBN2		1			1.26967e-05	0.00626318	0.05	0	0.637681	0.15942
CFG00063065	55061	SUSD4					0.0345519	0.00708351	0.05	0	0.550725	0.15942
CFG00007402	55504	TNFRSF19					0.0065069	0.00736565	0.2	0	0.637681	0.15942
CFG00028889	871	SERPINH1			1		0.138247	2.11106e-10	0.65	0.05	0.782609	0.15942
CFG00136705	202151	RANBP3L					0.182456	0.0105071	0.35	0.25	0.507246	0.15942
CFG00118649	54619	CCNJ			1		0.139587	1.43196e-08	0.75	0	0.826087	0.15942
CFG00138666	140679	SLC32A1					0.118317	0.0107587	0.35	0	0.84058	0.15942
CFG00037974	51314	TXNDC3			1		0.169236	7.10382e-12	0.55	0	0.884058	0.15942
CFG00108869	3747	KCNC2					0.00557792	0.0269362	0.15	0	0.188406	0.15942
CFG00101633	81706	PPP1R14C		1			2.20123e-06	0.0291079	0.05	0	0.246377	0.15942
CFG00018521	54955	C1orf109			1		0.204781	1.5293e-08	0.6	0	0.797101	0.15942
CFG00038331	221424	C6orf154			1		0.209387	2.40584e-06	0.45	0	0.695652	0.15942
CFG00003334	10134	BCAP31			1		0.209619	7.76376e-11	0.6	0	0.855072	0.15942
CFG00138467	10446	LRRN2					0.0017501	0.0444464	0.9	0.2	0.391304	0.15942
[truncated: 7,964 more rows]
