# Supplementary material for: Comparative expression pathway analysis of human and canine mammary tumors
Source: BMC Genomics. 2009 Mar 27;10:135. doi: 10.1186/1471-2164-10-135 (PMC2670324; doi:10.1186/1471-2164-10-135)
Supplement: Additional file 6 — Gene set enrichment analysis of tumor deregulated genes. Results of gene set enrichment analysis of tumor deregulated genes in human and dog. Gene sets that were enriched (p < 0.05) in at least one dataset are shown. [file 1471-2164-10-135-S6.xls]

## Sheet: Gene-set enrichment
				Pvalue				Overlap				LocusLinkID
GeneSetID	GeneSetName	Figure X	Source	Dog T>N (q-value<0.001)	Human T>N (q-value < 0.001)	Dog T<N (q-value < 0.001)	Human T<N (q-value < 0.001)	Dog T>N (q-value<0.001)	Human T>N (q-value < 0.001)	Dog T<N (q-value < 0.001)	Human T<N (q-value < 0.001)	Dog T>N (q-value<0.001)	Human T>N (q-value < 0.001)	Dog T<N (q-value < 0.001)	Human T<N (q-value < 0.001)	ReferenceLength
	Creighton_ERBB2_Down_Creighton_PlosOne2008.txt		Literature	7.82715e-31	1.26268e-50	1	1	226	508	28	132	6790;7873;466;3336;5686;55798;55656;10460;1164;7444;79833;5325;8467;51018;79031;6498;29028;8634;56943;5902;23204;55969;10051;10198;55500;79677;5984;3836;8317;10797;3150;27230;80135;836;11335;9816;5580;6897;51377;5634;908;51582;58478;56888;10952;5682;51188;10606;5885;1977;2960;7027;515;51651;1479;6873;5147;5756;23234;1875;4677;6741;9218;65265;10694;2926;5955;26973;2764;51132;10576;56902;25940;6443…	8504;1154;26953;64710;9531;9202;8890;11162;23481;57226;25950;29940;51760;51174;10125;26156;2665;23516;1787;10988;5441;10299;8663;64062;9989;151230;8667;23215;7324;58516;51154;3842;22908;60481;4092;23380;30968;10905;1429;6566;55622;55892;1486;8761;2581;539;10480;55245;55751;1965;5520;23191;7637;26130;8493;5695;23507;57050;4685;26191;4522;23212;4338;51287;3717;9022;23091;79912;29889;51611;6477;3843…	55705;10966;7074;9688;3983;8531;224;4155;23224;8602;9022;23392;4685;23507;3646;10905;23380;57007;5547;6810;3609;4725;79091;26353;23513;8462;3248;80097	6457;11259;64798;51409;55661;4170;7905;7342;10928;23350;79707;4048;4929;10922;23451;6210;26018;51601;56603;22800;23118;90627;65110;89927;55812;6161;3646;5241;23216;22876;8835;27292;9497;23392;4886;11154;4853;596;79830;63826;3690;5394;26037;2965;23683;3673;6867;79005;5981;1487;9440;4609;8602;25901;1836;3184;56478;5287;9380;23224;23398;3985;2135;55720;2098;8660;6191;10634;27030;7332;2395;5733;4155;…	852
	Bild_Src_Down_Creighton_PlosOne2008.txt		Literature	1.81745e-30	3.63718e-10	1	0.999869	273	495	48	295	2971;4345;3918;55656;7444;4173;80896;5325;8467;56886;3845;6498;29028;5591;22873;54928;55500;79677;3836;4686;153339;3953;10269;8317;79365;5329;11320;11335;9816;65244;51377;5634;79646;10605;3576;4739;8324;201626;1977;55743;9391;1479;6873;9100;9685;9451;2120;6742;55236;55454;9218;6627;23198;84365;284098;26973;10165;51132;10576;8503;8505;22822;4646;4615;5663;5993;6059;81614;55435;10640;27071;23394;75…	26046;113201;29117;10611;55175;9202;57542;22878;83786;663;57226;55617;10988;5922;8412;92181;81929;10299;65084;5469;3720;64062;3552;9989;26031;54436;7307;23215;23450;51104;55014;64118;55196;84293;10806;6239;3842;54888;84132;65117;22908;144811;80315;2778;9044;57035;7058;259230;54764;7175;10905;10486;55278;79609;6566;125476;9557;4430;152815;51363;10480;55125;8828;1594;80006;8780;80018;201475;1456;10…	4094;3204;7799;58499;55901;166336;646;10682;7874;7984;79026;6840;2224;3976;5874;9314;6525;79038;166824;10544;84268;4943;10568;23224;8243;540;3191;79811;23176;2004;5774;6274;8828;10905;8925;6709;55014;79755;1778;57007;1855;57600;5742;80157;8076;2200;51200;867	55668;7743;79755;8924;27148;55763;56986;23428;4666;9867;26118;144165;11176;7342;159195;7511;54822;23387;5934;84752;6654;117145;23175;152485;79868;23350;10479;84146;3077;6709;7753;3570;9736;3696;221078;1948;23451;650;8925;26018;116983;7517;116843;60313;960;9958;23201;54629;9725;1806;51429;9882;65110;6274;9946;8994;27342;283149;23173;221184;23586;2004;9475;55968;27292;83959;90806;55814;5428;9497;28…	1125
	Bild_BCAT_Down_Creighton_PlosOne2008.txt		Literature	4.26368e-19	2.36616e-06	1	0.999624	236	456	45	288	8840;2971;5230;9184;3918;10460;6427;5325;3845;55027;80114;29028;84933;5591;9643;10198;55500;10055;3953;9555;11320;11335;9816;65244;51639;51377;5634;79646;10483;10952;23327;4739;2247;10970;10730;55743;1479;9100;9451;6742;1315;55236;54887;6627;23198;2820;6675;2764;51132;10576;8503;8505;4646;4615;124637;22920;134492;6059;10640;27071;7184;23394;203100;7528;7402;9320;51271;92344;51290;2730;55193;51755…	29117;25948;9202;57542;22878;57226;23307;9784;79893;5550;4864;23516;5922;8412;81929;79892;10299;64062;196385;3552;9989;26031;54436;7307;23215;55014;4259;80223;64837;22908;144811;55646;80315;2778;9044;57035;55074;7058;10953;54764;79083;23271;7175;3326;10905;10486;2149;79609;6566;80014;57511;125476;4430;152815;51363;8761;55109;10480;55125;1594;1362;80006;8780;80018;7328;4790;10128;84269;10200;56261…	3204;58499;55901;23005;166336;646;23328;7874;79026;3976;10524;150465;4782;224;6525;166824;4943;23224;3191;79811;9572;2004;5774;6274;10905;132949;8925;55014;1778;598;57007;23468;25771;54414;3609;57600;5742;29780;3257;255488;23513;84189;26958;2200;867	9927;55668;84726;59343;7320;51409;54780;4170;23318;25793;55763;56986;4666;26118;144165;11176;7511;54822;60312;23387;5934;6654;7919;800;84962;23175;152485;79868;23350;201161;9331;6447;84146;3077;7753;3570;27005;9736;7127;221078;1948;23451;8925;9851;83871;116983;132949;7517;2909;960;9958;22800;23201;54629;5797;1806;9891;9882;11033;90627;65110;6274;5218;9946;283149;2004;9572;9475;55968;27292;90806;1…	1087
	Creighton_EGFR_Up_Creighton_PlosOne2008.txt		Literature	2.54577e-11	2.04184e-12	0.937469	0.960564	104	224	26	118	7873;3918;6286;9689;51018;10190;5329;10797;51371;64215;51377;9636;10483;5682;27348;2120;1875;51734;1191;26003;27102;22822;8487;4615;705;84804;91543;10723;25816;11274;55848;55601;81034;55312;23670;3091;7358;8837;211;3685;2959;9329;7323;4017;9517;661;64135;8886;5359;27289;55647;7474;629;9246;10561;4690;3981;80273;8703;7409;3659;51388;4982;96764;2132;28951;23586;2195;205564;10200;4790;22800;58516;39…	10611;1545;874;3665;9948;23136;8557;4864;51174;3959;2131;79094;54436;8667;3430;645;3437;58516;9060;10953;10905;2149;6566;55622;51097;5155;2591;1594;161291;6992;3988;4790;3107;1965;10200;205564;54676;2650;5774;11034;5611;51207;3956;3433;9764;7453;96764;4982;29927;2266;22930;53838;51388;3659;56945;7409;8703;80273;22827;3981;4690;2000;2633;9043;56941;10561;55630;79752;2244;9246;629;7474;55647;10451;…	2745;8531;3976;26020;9314;6525;840;2261;11343;27351;2244;55630;3956;2004;5774;10905;3294;9060;8877;23136;874;79443;10616;3887;5742;29780	23236;93664;9605;55790;4293;10221;10623;4793;4170;8877;23175;84759;8460;4589;3294;51601;64219;9958;22800;2195;1435;23586;2004;8835;56255;9497;28951;2132;59344;63892;25865;3601;2067;10184;3475;390;10903;10331;133;80742;4609;5526;6602;3184;55281;11343;80323;10133;79080;57154;1839;4071;7538;3726;5733;661;54475;57493;1001;7132;79594;7791;24147;4771;3995;8555;4088;6525;9314;9021;5937;8837;8848;9846;55…	434
534847	macromolecule metabolic process		GO_process	1.62872e-10	0.000130358	0.995264	0.993078	619	1537	283	1203	6790;55577;90507;2971;54187;79139;28977;5230;5111;466;9184;3336;29071;5440;8813;5686;10460;6184;10095;51728;6427;3606;8683;7444;5685;4173;9689;79833;3185;80896;5325;8467;56886;29979;64841;341;51022;5194;641;6498;11051;8634;55342;5591;53981;5902;9643;23204;23213;7411;7903;79677;5984;6119;3836;11107;4686;10055;9521;25879;9140;223082;3953;10269;8317;79365;5329;5716;10797;941;3150;942;9555;28957;5216…	26046;84154;1618;29117;56915;83707;23314;143471;27347;8504;26986;8892;80122;130589;344658;55175;1961;3211;84290;9531;25948;5705;4009;55753;4146;978;3213;8890;5470;3665;55664;1745;90639;2315;4778;63893;5590;26229;23566;2870;8574;3605;8749;9496;27154;8557;23307;9784;55617;7738;51702;6150;5277;5550;57094;8726;1993;26156;64145;7737;79816;132789;93979;7564;284366;283471;162972;1787;5724;10988;55168;84…	4094;55705;55323;11202;114905;1879;342926;374907;64928;57452;55214;338872;3204;80975;7122;81788;10411;7799;6910;58499;3872;4223;117248;7123;56997;10014;23090;9982;5493;1459;25818;56624;7450;2192;6366;5465;646;10011;7004;2745;6095;9739;2018;1828;5989;7874;1431;11041;7068;604;4857;92;2874;9333;3315;55929;64066;8078;8531;3484;5859;6035;22933;10524;10753;10291;29085;984;9294;9355;1198;152831;9374;150…	4188;10197;4595;123283;55507;55898;9810;1128;208;6203;5442;1759;280659;9605;10171;1051;283078;8492;196513;25920;22830;79009;7743;59343;57172;8403;127550;8479;10642;79797;7040;23195;7320;8576;79705;55114;4301;8993;51409;8463;1747;51172;57504;6556;57180;4010;369;84307;55661;4293;5896;5045;5875;8924;611;10221;10623;27148;9686;81627;348094;4868;326;337;23318;6385;25793;1466;5029;255061;2245;1936;5536…	4078
63501	intracellular membrane-bound organelle		GO_localization	2.15267e-10	1.16432e-08	0.87055	0.999435	603	1540	293	1149	6790;2971;388753;79139;28977;5111;466;3163;9184;3336;5440;8813;5686;10460;56647;6184;51728;6427;9276;8683;7444;4173;79833;3185;5325;8467;56886;29979;64841;56477;51022;5194;641;6498;11051;8634;55342;5591;53981;5902;22873;9643;10651;10051;23213;7411;10198;7903;79677;5984;6119;3836;11107;4686;10055;223082;3953;10269;8317;79365;5329;10797;10972;3150;10282;9555;28957;5216;8520;10016;80135;64215;836;11…	84154;83473;1618;144363;10626;29117;56915;23314;27347;3112;8504;29802;26986;1545;170712;344658;3123;26953;64710;1961;3211;201798;925;9531;5705;4009;55753;978;3213;6317;10981;9202;140460;3665;22878;1745;2315;4778;116154;4935;10312;118472;1027;26229;9791;23481;1231;23401;23566;57226;23011;8574;9496;57325;29940;27154;51760;9784;6150;5277;140711;4864;57099;51174;8726;1993;26156;64145;79816;7564;5009;…	4094;2327;55705;55323;1879;342926;64928;57452;55214;54922;5138;3204;81788;10411;7799;6910;58499;738;6844;4223;117248;11332;56997;10014;23090;1459;55160;56624;166336;10966;7450;79750;5465;646;10307;7004;6095;2053;10682;9739;9665;2018;9688;5989;7874;1431;57510;11041;7068;604;4857;64236;7984;153733;79026;37;2874;85329;9333;10567;6840;2224;10749;55929;8078;8531;9552;5859;11000;29844;22933;10524;25587…	9927;10197;151126;4595;123283;9810;51332;208;5442;4878;1759;280659;56848;23236;10171;1051;283078;126567;196513;25920;22830;79009;7743;59343;79755;57172;55567;8403;148252;9807;8479;10642;79797;23195;7320;11005;55114;2109;2705;57192;8463;1747;51172;57504;8482;118738;55250;4010;84307;55661;5896;40;5045;57222;10846;10623;4793;4170;9686;51738;81627;54805;340146;326;23318;25793;1466;4852;2245;1936;5536…	3960
63620	membrane-bound organelle		GO_localization	2.76812e-10	5.2721e-09	0.876688	0.999556	603	1545	293	1149	6790;2971;388753;79139;28977;5111;466;3163;9184;3336;5440;8813;5686;10460;56647;6184;51728;6427;9276;8683;7444;4173;79833;3185;5325;8467;56886;29979;64841;56477;51022;5194;641;6498;11051;8634;55342;5591;53981;5902;22873;9643;10651;10051;23213;7411;10198;7903;79677;5984;6119;3836;11107;4686;10055;223082;3953;10269;8317;79365;5329;10797;10972;3150;10282;9555;28957;5216;8520;10016;80135;64215;836;11…	84154;83473;1618;144363;10626;29117;56915;23314;27347;3112;8504;29802;26986;1545;170712;344658;3123;26953;64710;1961;3211;201798;925;9531;5705;4009;55753;978;3213;6317;10981;9202;140460;3665;22878;1745;2315;4778;116154;4935;10312;118472;1027;26229;9791;23481;1231;23401;23566;57226;23011;8574;9496;57325;29940;27154;51760;9784;6150;5277;140711;4864;57099;51174;8726;1993;26156;64145;79816;7564;5009;…	4094;2327;55705;55323;1879;342926;64928;57452;55214;54922;5138;3204;81788;10411;7799;6910;58499;738;6844;4223;117248;11332;56997;10014;23090;1459;55160;56624;166336;10966;7450;79750;5465;646;10307;7004;6095;2053;10682;9739;9665;2018;9688;5989;7874;1431;57510;11041;7068;604;4857;64236;7984;153733;79026;37;2874;85329;9333;10567;6840;2224;10749;55929;8078;8531;9552;5859;11000;29844;22933;10524;25587…	9927;10197;151126;4595;123283;9810;51332;208;5442;4878;1759;280659;56848;23236;10171;1051;283078;126567;196513;25920;22830;79009;7743;59343;79755;57172;55567;8403;148252;9807;8479;10642;79797;23195;7320;11005;55114;2109;2705;57192;8463;1747;51172;57504;8482;118738;55250;4010;84307;55661;5896;40;5045;57222;10846;10623;4793;4170;9686;51738;81627;54805;340146;326;23318;25793;1466;4852;2245;1936;5536…	3965
532784	biopolymer metabolic process		GO_process	1.05282e-08	0.0370332	0.99101	0.890301	467	1109	205	902	6790;2971;54187;79139;5111;466;9184;29071;5440;8813;5686;6184;51728;6427;3606;8683;7444;5685;4173;79833;3185;5325;8467;56886;29979;64841;51022;641;6498;11051;8634;55342;5591;53981;9643;7903;79677;5984;6119;3836;11107;4686;10055;25879;9140;223082;10269;8317;79365;5716;941;3150;9555;8520;80135;11320;836;11335;9453;5580;6897;51377;56888;9636;83666;10745;64326;10952;10605;5682;6185;30818;84930;23327;…	26046;84154;29117;56915;83707;23314;143471;27347;26986;80122;344658;55175;1961;3211;9531;25948;5705;4009;978;3213;5470;3665;1745;2315;4778;63893;5590;2870;3605;9496;27154;9784;55617;7738;51702;5277;8726;1993;64145;7737;79816;7564;162972;1787;10988;84654;9986;5441;4176;7627;9107;8412;92181;658;10299;26146;2322;51574;23276;5127;5469;55629;3720;202559;51725;9989;1233;167227;148266;7466;9526;7391;548…	4094;55323;114905;1879;342926;374907;57452;55214;3204;80975;7122;81788;10411;7799;6910;58499;4223;117248;10014;23090;1459;56624;2192;5465;646;10011;7004;2745;6095;9739;2018;5989;7874;11041;7068;604;4857;92;2874;9333;55929;8078;8531;5859;6035;22933;10524;10291;29085;984;9355;1198;9374;150465;4782;6474;4211;9314;51506;238;6199;6275;6795;10544;3980;8241;3611;9149;2261;11129;63922;43847;1773;5605;639…	4188;4595;123283;55507;9810;1128;208;5442;1759;280659;9605;10171;1051;283078;196513;25920;22830;79009;7743;59343;57172;8403;127550;8479;10642;79797;7040;7320;8576;79705;55114;51409;8463;1747;51172;57504;4010;369;84307;55661;4293;5896;5045;5875;8924;611;10221;10623;27148;9686;81627;348094;326;23318;25793;1936;5536;5432;25766;10660;6688;56953;83844;9867;3166;90933;115992;7917;4780;11176;84893;2100;…	3006
63494	intracellular		GO_localization	1.11935e-08	4.84052e-07	0.706611	0.988867	784	2064	418	1637	6790;2971;54187;388753;79139;28977;5111;466;3163;9184;3336;3918;5440;8813;5686;10460;56647;6184;81930;10095;51728;6427;9276;8683;7444;5685;4173;79833;3185;5325;8467;56886;29979;79031;64841;56477;51022;5194;641;6498;29028;11051;8634;55342;9828;8082;5591;53981;5902;22873;9643;23204;10651;10051;23213;7411;10198;7903;55500;79677;5984;6119;3836;11107;4686;10055;1301;25879;9140;223082;3953;10269;8317;7…	26046;84154;83473;1618;144363;356;10626;29117;6295;56915;10611;23314;143471;8530;27347;3112;8504;29802;26986;8892;80122;1545;130589;170712;344658;3123;55175;26953;64710;1961;3211;201798;84290;925;9531;25948;283578;874;5705;4009;55753;978;3213;6317;10981;9202;140460;8890;57542;3665;22878;55664;1745;90639;2315;4778;116154;1501;63893;10572;1392;4935;11162;9948;10312;5590;118472;1027;26229;9791;23481…	4094;2327;55705;55323;114905;1879;342926;64928;5310;57452;55214;338872;54922;5138;81565;4649;3204;81788;10411;23371;7799;6910;58499;3872;738;196883;6844;4223;761;117248;7123;8424;11332;56997;10014;23090;9982;79735;5493;1459;147700;55160;56624;166336;10966;7450;79750;5465;646;10307;7004;6095;10435;2053;10682;9739;9665;2018;1828;9688;5989;7874;1431;3983;57510;11041;7068;604;4857;1294;57636;64236;79…	9927;4188;10197;151126;4595;123283;55898;6457;11259;9810;51332;208;6203;2168;5442;4878;1759;280659;56848;23236;93664;10171;1051;64798;283078;126567;196513;25920;2009;22830;79009;7743;59343;79755;3886;57172;55567;8403;148252;5551;9807;8479;10642;79797;7040;23195;7320;11005;55114;4301;2109;2705;57192;8993;9814;8463;1747;51172;57504;26000;8482;5198;118738;55250;57180;4010;84307;55661;5896;40;79870;5…	5474
438834	Human gene models intersecting with segmental duplications (HGv17, identity > 90%, length > 1kb)	1	NCBI	2.45857e-08	0.000154948	0.999981	0.993492	228	521	66	363	55577;28977;5230;55798;51728;3606;9689;3185;125228;29979;3845;64841;8496;80114;29028;11051;23204;10055;223082;153339;5716;10797;10972;51714;10282;3251;11335;65108;65244;908;757;8992;1678;10605;5682;84930;3687;5885;1977;5229;10730;7027;9100;10336;5756;84516;23234;54988;22929;55454;9197;292;54887;9754;6872;81037;26973;2764;51132;8505;56902;4646;6059;10640;10723;7402;51271;51290;27341;6917;11274;581…	83473;113201;1618;144363;10626;84318;143471;80122;6555;115548;130589;3123;26953;84873;115416;23585;6317;9202;5470;1501;51066;131474;83786;26229;1244;83607;2870;57226;339829;8029;29940;55617;5277;79820;57094;55764;2665;56899;10988;29982;5922;578;253559;80258;127255;55629;202559;5741;201965;80036;54578;23043;83639;114788;23215;7324;5870;55014;58516;26280;4258;79727;23562;3842;252884;5318;353189;796…	5310;338872;4649;3872;55901;761;2719;7148;56624;7450;7074;6095;23328;1431;57636;7984;6840;10749;23207;984;150465;53905;154810;112869;64122;416;3159;81876;79631;23507;23368;84310;23380;10901;50506;23562;4258;55014;202559;1576;6317;3887;84978;93035;11181;339390;84679;55432;7499;79974;9024;29780;6445;3632;3257;377677;2125;5625;221223;55894;2259;57623;8701;26958;6799;80097	6203;9723;283459;280659;93664;2829;89866;10117;57180;84307;40;8924;55836;81615;5536;56986;122786;7905;8926;1576;5934;1363;10928;349565;90231;2551;124935;1565;4741;2241;117154;84529;1654;54884;27158;50506;28968;10901;11328;1816;9813;221078;200958;81;85012;285966;10060;116983;23503;90411;1527;160518;22800;162466;23201;54629;4478;5797;23368;84060;79663;65110;54823;7301;8891;244;105;6161;2737;27342;5…	1299
	Majumder_Akt_Up_Creighton_PlosOne2008.txt		Literature	3.05655e-08	1.16543e-13	0.999406	1	101	244	20	92	5230;3918;10095;8683;9689;5325;29979;3845;23204;84191;84888;51571;5329;9555;5216;51371;10159;81579;10970;8536;515;84259;9451;292;2820;80255;2764;22822;1509;9320;10438;3098;1119;10890;5357;55312;79669;253943;23670;934;5327;27069;3936;6605;9517;55907;821;5359;307;10146;25994;10971;65977;9516;10096;59084;6049;10447;8036;9655;1266;22800;10008;51574;7103;3959;1545;7991;398;8417;23705;4074;80150;22978;…	10611;8504;1545;6555;9948;10312;5550;3959;8000;148534;55111;51574;682;1622;10008;4259;11187;2907;2990;64921;55177;23597;54676;1266;5695;116841;2782;2896;9070;388;2539;3433;23463;9371;8036;10447;6049;7162;6768;1182;6692;2017;11231;59084;10096;2937;84270;7351;23509;65977;10140;3948;537;10971;10049;25824;6535;4758;25994;5058;1366;5286;10146;4717;116541;307;5908;23607;9364;54541;23325;5359;821;8763;5…	51035;1431;7286;2224;5859;84649;54469;57402;8407;7064;5518;10140;3882;11187;8877;57192;85414;5547;112770;83953	10197;7991;2766;55286;57192;10623;9686;6385;8877;7103;10406;2241;117154;166;79789;3882;10681;10769;22800;161;1999;5641;23646;56254;312;9655;284252;54097;6441;6892;10919;126969;29763;53917;5209;9516;11186;9524;80790;4779;26505;140609;55281;27018;81490;10518;55362;6948;9159;7832;54793;7791;6687;124976;7039;8645;5327;400916;50853;230;1119;84649;58480;84557;5859;8153;9536;26022;677;22822;3073;1803;26…	471
438579	Pre-mRNA processing		PantherBiologicalProcess	5.95224e-08	1.6493e-06	0.968863	0.999523	42	78	6	27	6427;8683;3185;11051;8634;53981;4686;25879;51639;6636;1479;1994;2926;6627;8487;51163;6434;8559;8939;51068;50804;9128;7073;10658;8880;5501;8732;6606;5725;170506;3190;25929;23350;10299;25980;60625;10523;5500;54505;9410;80746;58517	26986;11162;1993;25980;10299;4670;7307;23450;339;80315;79665;8761;25929;5073;6426;3190;22827;55269;3191;170506;29896;134430;5499;29894;9169;11157;5725;6606;3181;51340;165545;8732;22913;5501;8880;7073;9128;50804;51068;8939;51690;22916;8559;6434;6635;1665;9939;80004;8446;51163;6634;8487;27257;10973;6627;2926;23199;10286;10713;1994;1479;57380;6636;51639;27258;54845;1478;6628;9991;6632;6427;53981;318…	4857;10291;11129;3191;79811;10137	10171;23350;79707;23451;8570;11066;6433;79811;6429;134353;3184;199746;11129;10946;6626;10658;4858;10291;60677;3178;7536;81576;58506;54973;4857;9987;1153	142
530944	intracellular part		GO_localization	9.10361e-08	3.58384e-07	0.623283	0.980762	757	2006	408	1590	6790;2971;54187;388753;79139;28977;5111;466;3163;9184;3336;3918;5440;8813;5686;10460;56647;6184;81930;10095;51728;6427;9276;8683;7444;5685;4173;79833;3185;5325;8467;56886;29979;79031;64841;56477;51022;5194;641;6498;11051;8634;55342;9828;8082;5591;53981;5902;22873;9643;23204;10651;10051;23213;7411;10198;7903;55500;79677;5984;6119;3836;11107;4686;10055;1301;9140;223082;3953;10269;8317;79365;5329;57…	26046;84154;83473;1618;144363;356;10626;29117;6295;56915;10611;23314;143471;27347;3112;8504;29802;26986;8892;80122;1545;130589;170712;344658;3123;55175;26953;64710;1961;3211;201798;84290;925;9531;25948;283578;874;5705;4009;55753;978;3213;6317;10981;9202;140460;8890;57542;3665;22878;55664;1745;90639;2315;4778;116154;1501;10572;1392;4935;11162;9948;10312;5590;118472;1027;26229;9791;23481;1231;23401…	4094;2327;55705;55323;114905;1879;342926;64928;5310;57452;55214;338872;54922;5138;81565;4649;3204;81788;10411;23371;7799;6910;58499;3872;738;196883;6844;4223;761;117248;7123;8424;11332;56997;10014;23090;9982;79735;5493;1459;147700;55160;56624;166336;10966;7450;79750;5465;646;10307;7004;6095;10435;2053;10682;9739;9665;2018;1828;9688;5989;7874;1431;3983;57510;11041;7068;604;4857;1294;57636;64236;79…	9927;4188;10197;151126;4595;123283;55898;6457;11259;9810;51332;208;6203;2168;5442;4878;1759;280659;56848;23236;93664;10171;1051;64798;283078;126567;196513;25920;2009;22830;79009;7743;59343;79755;3886;57172;55567;8403;148252;5551;9807;8479;10642;79797;23195;7320;11005;55114;4301;2109;2705;57192;8993;9814;8463;1747;51172;57504;26000;8482;5198;118738;55250;57180;4010;84307;55661;5896;40;79870;5045;5…	5306
533051	cellular macromolecule metabolic process		GO_process	1.34812e-07	1.55728e-06	0.716558	0.999266	362	906	171	643	6790;90507;54187;79139;28977;9184;3336;29071;8813;5686;10460;6184;10095;3606;7444;5685;9689;8467;56886;29979;64841;341;51022;5194;5591;5902;23204;23213;7411;7903;4686;10055;9521;9140;223082;10269;8317;5329;5716;10797;941;942;28957;5216;8520;11320;64215;836;11335;9453;5580;10247;6897;51377;908;51373;56888;9636;83666;64326;10952;10605;5682;6185;84930;3576;27348;23327;3687;4739;10102;1977;10970;5229…	26046;1618;23314;143471;27347;8504;8892;80122;84290;9531;5705;8890;5470;55664;90639;2315;4778;63893;5590;23566;2870;3605;8749;23307;9784;55617;51702;6150;5277;5550;57094;26156;64145;7737;93979;284366;283471;5724;10988;55168;9986;9107;8412;92181;658;1060;2131;10299;26146;2322;8663;5127;5150;51725;3552;9989;7466;54878;9526;7307;23043;114788;57574;1622;10690;8667;7324;140461;4287;5567;79872;91039;79…	55705;11202;114905;374907;64928;57452;55214;80975;7122;81788;10411;117248;7123;56997;10014;23090;9982;1459;25818;2192;6366;5465;9739;7874;11041;92;9333;3315;64066;8078;5859;22933;10524;10753;10291;29085;984;9294;1198;9374;150465;4782;5195;7064;51506;238;6199;10552;6275;6795;840;10544;3611;9149;4225;2261;81551;43847;5605;5518;29882;10868;333926;10075;64122;8243;10298;5694;3191;2538;3159;79187;8745…	10197;123283;55898;9810;1128;208;6203;1759;1051;8492;59343;57172;127550;10642;23195;7320;8576;79705;55114;4301;51409;51172;57180;369;55661;4293;5896;5045;5875;8924;611;10221;27148;348094;337;6385;25793;5029;255061;2245;1936;5536;6123;25766;4666;83844;9867;51116;90933;115992;7917;6449;84893;80216;148;8877;10256;7103;159195;7511;54822;64840;3083;4985;64806;1363;7006;10942;8440;5141;959;221687;7919;…	2281
	Bild_E2F3_Down_Creighton_PlosOne2008.txt		Literature	1.73539e-07	0.19691	0.994495	0.609788	190	393	63	326	8840;5230;3918;7444;56886;55027;8496;8634;84933;9643;55500;5329;28989;9555;11335;51639;51377;5634;79646;10952;1678;4053;3576;1213;10970;10730;9391;1479;9100;84259;10336;2120;6742;55236;6627;23198;84365;6675;10165;51132;10576;8503;8505;22822;56902;4646;4615;5993;134492;830;705;27071;7184;10723;5328;9320;51271;51290;51755;51366;7057;23301;81671;8725;81034;60561;23309;10944;5327;8837;8939;1781;9329;…	26046;10611;1545;55229;80131;9202;8890;22878;55191;338440;63893;9948;10312;25950;23307;79893;1281;4864;3959;162972;23516;10988;5922;1103;8412;10299;51574;64062;3552;167227;26031;4670;54436;7307;23483;23215;64118;10806;6242;80223;54888;7841;51303;55646;80315;57035;10813;23380;7058;4314;3326;10486;55278;79609;125476;55707;4430;152815;3875;10480;54933;54865;1362;8780;6238;80018;7328;27076;10128;2359…	81788;58499;55901;9982;64760;56895;7874;1294;64236;79026;2224;89848;3976;10524;9370;27092;9374;129049;6525;53905;166824;3691;10544;84268;4943;51244;23224;259173;55034;540;3191;10272;84958;23392;26011;883;9572;3646;6274;27076;85450;132949;8925;23380;64210;90529;5198;63893;338440;1778;7850;54869;5317;50509;649;25771;55432;5742;80157;23513;51350;84189;7297	55668;51332;208;5442;79009;23195;7320;51409;5198;55250;23098;84307;55661;90529;4170;55763;56986;4666;26118;144165;11176;4256;159195;7511;54822;64210;23387;9389;51585;6654;7919;800;84962;23175;152485;79868;23350;84146;3077;4048;7753;3570;27005;9736;90324;3696;7127;23451;8925;7769;285966;10045;132949;7517;11238;55665;247;4991;60313;960;10769;85450;9958;157285;9725;84060;6274;80781;729;3646;2195;273…	1068
63151	endoplasmic reticulum		GO_localization	2.20231e-07	3.90943e-06	0.86691	0.993001	94	204	29	115	79139;3163;8813;6184;9276;7444;56886;29979;23213;3953;10269;10282;64215;10483;10952;6185;27348;5861;55973;10970;9871;9451;9197;9218;51734;5955;284098;351;1861;90701;5663;22920;10640;7184;51014;51290;3998;29880;6845;5321;54495;79669;51302;6782;23471;11236;5479;55233;84932;9517;29929;821;28972;2135;6780;84720;2132;10857;1650;6747;55627;22800;55340;90411;51303;22908;11328;3077;53407;10299;29940;2301…	8504;29802;1545;925;9531;22878;9791;23011;29940;5277;84650;9986;2131;10299;7466;53407;54578;2911;51060;4259;4258;118424;22908;51303;8694;51706;2798;55627;10195;1362;308;6238;6747;56704;1650;1588;10857;51227;55959;51144;84720;23463;1234;3638;55331;328;4599;29927;5283;6746;11231;22926;6610;54344;4547;23478;10113;23509;5279;10345;5696;10961;39;8399;488;51399;5476;93183;5911;6780;79603;23508;56893;28…	2327;55214;10682;10749;84649;5350;224;6275;170850;79603;2538;23392;3294;4258;64840;1576;9986;55114;11005;1800;1388;6785;1582;5355;5742;8435;3284;1543;9482	11005;55114;2705;57222;1936;10170;1576;64840;79966;4985;23017;1565;1654;10479;27158;3077;7380;2804;11328;3294;90411;55340;84699;56603;22800;10941;57190;56255;23392;6892;596;2132;2781;6439;9852;53917;2538;10585;9524;51560;3732;3623;2052;3270;84514;3291;2135;1592;10858;84932;487;5730;2030;8165;5311;9427;6275;5589;6271;4771;80235;1830;51302;224;5350;80168;154;5743;57704;5321;2137;84649;4033;2326;623…	446
	Bild_Ras_Up_Creighton_PlosOne2008.txt		Literature	2.22623e-07	4.13032e-09	0.321703	0.988291	193	476	89	305	79139;5230;3918;8813;6286;56647;6184;10095;9689;3185;9123;23204;54928;55969;7903;5329;10797;941;10972;27230;55248;10016;10159;5580;6897;10483;8992;10952;5682;3576;23327;2247;10606;55973;10970;51651;9871;55131;10336;6742;1315;10092;55236;5718;55454;9197;51026;5036;84365;2820;6675;81037;351;1861;10576;90701;22822;4615;5663;81614;27071;7184;9425;79709;5328;51014;3998;865;27341;25816;5321;51605;6434;…	84154;10611;8892;23585;4146;25800;9948;663;23481;29940;374882;5277;4864;26156;83892;25980;23516;29982;9986;6520;5922;578;2131;26207;8663;55629;3720;2889;682;3552;58157;9989;6723;9526;4670;54436;56900;7307;151230;23215;6781;5870;55196;91039;6242;6239;10573;3842;81537;54888;252884;11187;5318;51303;55646;261726;10813;139886;23271;3326;6566;23660;2990;125476;3875;51260;3557;8828;1594;54865;10195;308;…	55323;84302;5310;55214;80975;10411;23005;11332;9982;4238;57104;10011;10435;10682;7874;64866;57510;627;64236;2897;10089;9552;3976;26020;3384;57402;285704;8407;6525;3691;10544;2261;154810;53834;333926;80700;11343;51244;259173;8602;55630;9454;10140;3159;10272;55700;8808;23392;79631;2004;23507;3646;27006;6274;84002;8828;85450;64114;11187;2709;91039;150379;3728;64840;9986;954;7277;1778;598;83850;54869…	4188;7991;51332;11021;1051;7040;7320;954;9058;4301;55250;55661;4293;5896;57222;10221;4793;4170;6385;1936;122786;114789;7103;64840;3728;84752;150379;5768;421;84759;6447;89795;1654;2709;3656;3570;9929;9965;23584;23671;4325;650;10045;64114;387509;247;90411;57455;64219;960;85450;26056;6579;84002;3762;51429;25930;6274;6159;3646;27342;2004;758;10066;5428;9497;2113;23392;174;81619;8570;94234;126299;7075…	1092
63507	intracellular organelle		GO_localization	3.61904e-07	4.69161e-05	0.615638	0.980162	645	1677	342	1327	6790;2971;388753;79139;28977;5111;466;3163;9184;3336;5440;8813;5686;10460;56647;6184;81930;10095;51728;6427;9276;8683;7444;4173;79833;3185;5325;8467;56886;29979;64841;56477;51022;5194;641;6498;11051;8634;55342;8082;5591;53981;5902;22873;9643;23204;10651;10051;23213;7411;10198;7903;79677;5984;6119;3836;11107;4686;10055;223082;3953;10269;8317;79365;5329;10797;10972;3150;10282;9555;28957;5216;8520;1…	84154;83473;1618;144363;10626;29117;56915;23314;27347;3112;8504;29802;26986;80122;1545;170712;344658;3123;55175;26953;64710;1961;3211;201798;925;9531;25948;5705;4009;55753;978;3213;6317;10981;9202;140460;57542;3665;22878;1745;2315;4778;116154;1501;4935;9948;10312;118472;1027;26229;9791;23481;1231;23401;23566;23136;57226;23011;8574;197335;9496;57325;29940;27154;51760;9784;6150;5277;140711;4864;570…	4094;2327;55705;55323;1879;342926;64928;57452;55214;54922;5138;81565;4649;3204;81788;10411;23371;7799;6910;58499;3872;738;6844;4223;117248;11332;56997;10014;23090;5493;1459;147700;55160;56624;166336;10966;7450;79750;5465;646;10307;7004;6095;2053;10682;9739;9665;2018;1828;9688;5989;7874;1431;3983;57510;11041;7068;604;4857;57636;64236;7984;153733;79026;37;2874;85329;9333;10567;6840;2224;10749;55929…	9927;10197;151126;4595;123283;11259;9810;51332;208;6203;5442;4878;1759;280659;56848;23236;10171;1051;283078;126567;196513;25920;2009;22830;79009;7743;59343;79755;3886;57172;55567;8403;148252;9807;8479;10642;79797;23195;7320;11005;55114;4301;2109;2705;57192;9814;8463;1747;51172;57504;8482;118738;55250;57180;4010;84307;55661;5896;40;5045;57222;4633;10846;10623;4793;4170;9686;51738;81627;54805;34014…	4452
533088	cellular protein metabolic process		GO_process	4.28711e-07	1.57482e-06	0.808705	0.999046	354	893	165	634	6790;90507;79139;28977;9184;3336;29071;8813;5686;10460;6184;3606;7444;5685;9689;8467;56886;29979;64841;341;51022;5194;5591;5902;23204;23213;7411;7903;4686;10055;9521;9140;223082;10269;8317;5329;5716;10797;941;942;28957;8520;11320;64215;836;11335;9453;5580;10247;6897;51377;908;51373;56888;9636;83666;64326;10952;10605;5682;6185;84930;3576;27348;23327;3687;4739;10102;1977;10970;5229;10730;55743;8536…	26046;1618;23314;143471;27347;8504;8892;80122;84290;9531;5705;8890;5470;55664;90639;2315;4778;63893;5590;23566;2870;3605;8749;23307;9784;55617;51702;6150;5277;5550;57094;26156;64145;7737;93979;284366;283471;5724;10988;55168;9986;9107;8412;92181;658;1060;2131;10299;26146;2322;8663;5127;5150;51725;3552;9989;7466;54878;9526;7307;23043;114788;57574;1622;10690;8667;7324;140461;4287;5567;79872;91039;79…	55705;11202;374907;64928;57452;55214;80975;7122;81788;10411;117248;7123;56997;10014;23090;9982;1459;25818;6366;5465;9739;7874;11041;92;9333;3315;64066;8078;5859;22933;10524;10753;10291;29085;984;9294;1198;9374;150465;4782;5195;7064;51506;238;6199;6275;6795;840;10544;3611;9149;4225;2261;81551;43847;5605;5518;29882;10868;333926;10075;64122;8243;10298;5694;3191;3159;79187;8745;652;6141;282618;10850;…	10197;123283;55898;9810;1128;208;6203;1759;1051;8492;59343;57172;127550;10642;23195;7320;8576;79705;55114;51409;51172;57180;369;55661;4293;5896;5045;5875;8924;611;10221;27148;348094;337;6385;25793;5029;255061;2245;1936;5536;6123;25766;4666;83844;9867;51116;90933;115992;7917;6449;84893;80216;148;8877;10256;7103;159195;7511;54822;64840;3083;4985;64806;1363;7006;10942;8440;5141;959;221687;7919;11714…	2246
81059	intracellular protein transport		GO_process	5.80263e-07	0.000144296	0.194938	0.999988	87	182	37	90	79139;6184;9276;56886;5194;5902;10651;3836;3150;10483;10952;1678;4053;1213;3687;5861;55973;9871;1315;9218;5663;22920;10640;5328;51014;3998;64429;10890;5828;51068;9525;121441;23471;30849;22931;8021;2395;9972;821;28972;65082;10146;56852;56270;26960;26286;11097;54953;377;80273;3843;7227;23586;84938;6747;22800;6727;7175;22908;6447;53407;26146;10981;11018;8417;7098;8676;166785;9765;23203;4689;55333;83…	27243;8504;26953;283578;10981;9784;5550;4864;2665;8934;26146;53407;5870;6242;27183;3842;6643;22908;10953;79083;7175;2149;6727;4430;1174;6238;6747;84938;9670;92421;4952;79711;7227;1399;3843;23463;81876;54843;55062;55916;29927;6746;5514;11231;6813;1121;80273;377;381;22872;54953;7840;11097;23039;9454;84134;3382;26286;10961;56270;9512;50604;56852;10146;51699;1230;5476;7329;5908;65082;28972;821;4285;3…	55705;5465;57510;5195;7064;54535;84268;23086;115677;10073;53832;9454;381;6813;81876;84958;285242;4952;8877;79443;7423;9409;10266;1855;6810;9372;11345;3257;408;84708;84971;29082;56850;7297;65266;782;1129	4188;11021;10642;51172;8924;4793;144165;8877;1489;6447;57130;650;284904;22800;161;51429;2737;1742;23586;51226;80764;10268;26088;143187;11154;285242;8498;84958;9344;403;266629;85409;415117;146456;51560;53832;80742;320;10073;26960;145270;115677;9146;4640;5287;23303;23086;5729;405;5744;55625;2395;8021;84268;11140;65267;10946;91445;4836;23192;29928;54535;154;3064;5195;9796;22906;2316;23062;23166;6103…	412
63890	organelle		GO_localization	6.06323e-07	3.02657e-05	0.661558	0.983029	646	1687	342	1332	6790;2971;388753;79139;28977;5111;466;3163;9184;3336;5440;8813;5686;10460;56647;6184;81930;10095;51728;6427;9276;8683;7444;4173;79833;3185;5325;8467;56886;29979;64841;56477;51022;5194;641;6498;11051;8634;55342;8082;5591;53981;5902;22873;9643;23204;10651;10051;23213;7411;10198;7903;79677;5984;6119;3836;11107;4686;10055;223082;3953;10269;8317;79365;5329;10797;10972;3150;10282;9555;28957;5216;8520;1…	84154;83473;1618;144363;10626;29117;56915;23314;27347;3112;8504;29802;26986;80122;1545;170712;344658;3123;55175;26953;64710;1961;3211;201798;925;9531;25948;5705;4009;55753;978;3213;6317;10981;9202;140460;57542;3665;22878;1745;2315;4778;116154;1501;4935;9948;10312;118472;1027;26229;9791;23481;1231;23401;23566;23136;57226;23011;8574;197335;9496;57325;29940;27154;51760;9784;6150;5277;140711;4864;570…	4094;2327;55705;55323;1879;342926;64928;57452;55214;54922;5138;81565;4649;3204;81788;10411;23371;7799;6910;58499;3872;738;6844;4223;117248;11332;56997;10014;23090;5493;1459;147700;55160;56624;166336;10966;7450;79750;5465;646;10307;7004;6095;2053;10682;9739;9665;2018;1828;9688;5989;7874;1431;3983;57510;11041;7068;604;4857;57636;64236;7984;153733;79026;37;2874;85329;9333;10567;6840;2224;10749;55929…	9927;10197;151126;4595;123283;55898;11259;9810;51332;208;6203;5442;4878;1759;280659;56848;23236;10171;1051;283078;126567;196513;25920;2009;22830;79009;7743;59343;79755;3886;57172;55567;8403;148252;9807;8479;10642;79797;23195;7320;11005;55114;4301;2109;2705;57192;9814;8463;1747;51172;57504;8482;118738;55250;57180;4010;84307;55661;5896;40;5045;57222;4633;10846;10623;4793;4170;9686;51738;81627;54805…	4473
533054	cellular metabolic process		GO_process	8.97109e-07	9.0422e-06	0.800262	0.997846	690	1821	364	1425	6790;55577;90507;2971;54187;79139;28977;5230;5111;466;3163;9184;3336;29071;5440;8813;5686;10460;6184;10095;51728;6427;3606;8683;7444;5685;4173;9689;79833;3185;80896;5325;8467;56886;29979;64841;341;51022;5194;641;80114;6498;11051;8634;55342;5591;53981;5902;9643;23204;54928;23213;7411;7903;55500;79677;5984;6119;3836;11107;4686;10055;9521;25879;9140;223082;8190;3953;10269;8317;79365;5329;5716;10797;…	26046;84154;1618;29117;8513;56915;83707;23314;143471;27347;8504;26986;8892;80122;1545;22875;130589;344658;55175;1834;1961;55229;3211;201798;84290;9531;25948;874;5705;4009;55753;978;3213;8890;5470;3665;55664;1745;90639;55191;2315;4778;116154;63893;1392;4935;11162;5590;55270;26229;9791;1244;23566;2870;8574;3605;8749;9496;8029;27154;23307;9784;55617;7738;51702;6150;56934;5277;5550;4864;57094;29968;8…	4094;55705;55323;11202;114905;1879;342926;374907;112483;64928;57452;55214;338872;3204;80975;7122;81788;10411;7799;6910;58499;196883;4223;761;117248;7123;8424;11332;56997;10014;23090;9982;1459;25818;3952;56624;7450;2192;6366;57104;5465;646;10011;7004;2745;6095;56895;2053;10682;9739;1740;2018;5989;5950;7874;1431;11041;7068;604;4857;92;37;2874;9333;2224;3315;55929;64066;8078;8531;3484;5859;11000;603…	4188;10197;4595;123283;55507;55898;9810;1128;208;6203;2168;2766;5442;1759;280659;56848;9605;10171;1051;283078;8492;196513;25920;22830;79009;7743;59343;65094;57172;8403;148252;7923;127550;9807;8479;10642;79797;7040;23195;7320;954;8576;79705;55114;4301;51409;8463;1747;51172;57504;5198;6556;57180;4010;369;84307;55661;4293;5896;5045;5875;8924;611;10221;10623;4793;27148;9686;5037;81627;348094;54805;48…	4830
63893	organelle lumen		GO_localization	1.00609e-06	8.96589e-12	0.855239	0.999999	128	324	46	156	28977;466;3163;3336;5440;6184;51728;6427;79833;8467;641;8634;55342;53981;9643;10051;4686;10972;3150;28957;80135;64215;51373;64326;1678;27348;5885;1977;2960;6636;7027;515;51651;1479;6873;85403;1994;64983;65080;1875;6741;26608;6872;84365;351;51132;22822;8487;6880;7528;8050;865;55140;51755;5321;1022;11052;8725;23309;3091;211;51068;2963;4719;2959;10923;9329;5501;5431;5479;26747;8915;6605;25898;29883;…	84154;56915;116154;23481;23566;6150;5277;140711;8726;5009;84650;55168;5441;4176;1060;5469;7307;4287;26019;5999;23568;6239;10573;65003;54888;5318;2074;9044;55074;1629;84312;7175;57697;1124;4350;9400;8625;6920;4790;10200;29777;205564;25929;29102;9337;5435;79885;283248;11128;9126;4210;18;29889;8882;64794;6426;3190;2547;8773;5514;22926;26038;1523;56945;80273;65083;2000;3146;55269;3159;3191;92856;9412…	64928;5138;10014;9739;7874;604;9333;10567;8531;22933;10524;10291;984;1198;4782;57402;54535;6275;2261;10073;3191;3159;3646;6920;8925;50506;2962;26019;54623;64210;6150;2109;5317;10616;23468;6878;162989;51024;1460;6919;83860;5619;51069;6499;81857;10579	10171;2109;10623;326;5432;25766;51116;11176;6449;166968;64210;5934;54623;51585;9973;55869;2962;50506;221078;8925;6135;6736;7975;15;4145;3646;5241;2071;6829;55814;5428;4856;2113;8556;54097;593;4853;10919;28973;57492;2520;6230;140578;6154;5394;26015;4675;2091;2965;2295;6867;185;8841;8654;9440;10084;320;10073;134353;1910;133522;6602;9968;23409;9611;29970;5744;84083;6875;51341;8148;10001;8021;220929;…	678
530976	membrane-enclosed lumen		GO_localization	1.09167e-06	1.12462e-11	0.857786	0.999999	128	324	46	157	28977;466;3163;3336;5440;6184;51728;6427;79833;8467;641;8634;55342;53981;9643;10051;4686;10972;3150;28957;80135;64215;51373;64326;1678;27348;5885;1977;2960;6636;7027;515;51651;1479;6873;85403;1994;64983;65080;1875;6741;26608;6872;84365;351;51132;22822;8487;6880;7528;8050;865;55140;51755;5321;1022;11052;8725;23309;3091;211;51068;2963;4719;2959;10923;9329;5501;5431;5479;26747;8915;6605;25898;29883;…	84154;56915;116154;23481;23566;6150;5277;140711;8726;5009;84650;55168;5441;4176;1060;5469;7307;4287;26019;5999;23568;6239;10573;65003;54888;5318;2074;9044;55074;1629;84312;7175;57697;1124;4350;9400;8625;6920;4790;10200;29777;205564;25929;29102;9337;5435;79885;283248;11128;9126;4210;18;29889;8882;64794;6426;3190;2547;8773;5514;22926;26038;1523;56945;80273;65083;2000;3146;55269;3159;3191;92856;9412…	64928;5138;10014;9739;7874;604;9333;10567;8531;22933;10524;10291;984;1198;4782;57402;54535;6275;2261;10073;3191;3159;3646;6920;8925;50506;2962;26019;54623;64210;6150;2109;5317;10616;23468;6878;162989;51024;1460;6919;83860;5619;51069;6499;81857;10579	10171;2109;10623;326;5432;25766;51116;11176;6449;166968;64210;5934;54623;51585;9973;55869;2962;50506;221078;8925;6135;6736;7975;15;4145;3646;5241;2071;6829;55814;5428;4856;2113;8556;54097;593;4853;10919;28973;57492;2520;6230;140578;6154;5394;26015;4675;2091;2965;2295;6867;185;8841;8654;9440;10084;320;10073;134353;1910;133522;6602;9968;23409;9611;29970;55720;5744;84083;6875;51341;8148;10001;8021;2…	679
536467	protein metabolic process		GO_process	1.24376e-06	1.981e-07	0.722029	0.999436	379	978	184	693	6790;90507;79139;28977;9184;3336;29071;8813;5686;10460;6184;10095;3606;7444;5685;9689;8467;56886;29979;64841;341;51022;5194;5591;5902;23204;23213;7411;7903;4686;10055;9521;9140;223082;10269;8317;5329;5716;10797;941;942;28957;5216;8520;51371;11320;64215;836;11335;9453;5580;10247;6897;51377;908;51373;56888;9636;83666;64326;10952;10605;5682;6185;30818;84930;3576;27348;23327;3687;4739;10102;5885;1977…	26046;1618;23314;143471;27347;8504;8892;80122;84290;9531;5705;4146;8890;5470;55664;90639;2315;4778;63893;5590;23566;2870;3605;8749;8557;23307;9784;55617;51702;6150;5277;5550;57094;26156;64145;7737;93979;284366;283471;5724;10988;55168;9986;6520;9107;8412;92181;658;1060;2131;10299;26146;2322;8663;5127;5150;51725;3552;9989;7466;54878;9526;7307;23043;114788;57574;1622;10690;8667;7324;140461;23450;428…	55705;11202;114905;374907;64928;57452;55214;80975;7122;81788;10411;3872;117248;7123;56997;10014;23090;9982;5493;1459;25818;56624;7450;6366;5465;9739;1828;7874;11041;92;9333;3315;64066;8078;5859;22933;10524;10753;10291;29085;984;9294;1198;9374;150465;4782;5195;7064;51506;238;6199;6275;6795;3691;840;10544;3611;9149;4225;2261;11129;81551;43847;5605;5518;29882;10868;333926;10075;64122;8243;7067;10298…	10197;123283;55898;9810;1128;208;6203;1759;1051;8492;59343;57172;127550;10642;23195;7320;8576;79705;55114;4301;51409;51172;57180;369;55661;4293;5896;5045;5875;8924;611;10221;27148;348094;4868;337;6385;25793;1466;5029;255061;2245;1936;5536;5432;6123;25766;23428;4666;83844;9867;51116;90933;115992;7917;6449;84893;80216;54957;148;8877;10256;7103;159195;7511;54822;64210;64840;3083;79966;4985;64806;136…	2453
63869	nucleus		GO_localization	1.56016e-06	0.0124001	0.891023	0.419023	386	940	181	779	6790;2971;5111;466;9184;5440;5686;10460;56647;51728;6427;8683;4173;79833;3185;5325;8467;29979;51022;641;6498;11051;8634;55342;5591;53981;5902;22873;9643;10051;7411;79677;5984;6119;3836;11107;4686;10055;8317;79365;10972;3150;9555;5216;8520;10016;80135;64215;836;11335;5580;10247;51377;56672;56888;83666;10745;64326;5682;30818;27348;4739;51188;5885;1977;2960;84419;6636;55743;597;7027;8536;51651;9391;…	84154;83473;1618;10626;29117;56915;23314;27347;26986;344658;26953;64710;1961;3211;201798;5705;4009;978;3213;6317;9202;3665;1745;4778;116154;118472;1027;23481;23401;23566;9496;57325;27154;140711;57099;51174;8726;1993;26156;64145;79816;7564;84650;162972;1787;91181;84654;5922;123036;1103;5441;4176;7627;85417;81929;1060;51574;5469;55629;3720;202559;167227;148266;7391;4670;54578;7307;121643;219578;343…	4094;55705;55323;1879;342926;55214;5138;3204;81788;10411;7799;6910;58499;738;4223;10014;23090;1459;166336;79750;5465;646;10307;7004;6095;9739;2018;9688;5989;7874;57510;7068;604;4857;64236;7984;153733;79026;2874;85329;9333;10567;6840;55929;8531;9552;5859;29844;22933;10524;255877;10291;984;9355;1198;30846;4782;57402;54535;6474;84858;4211;9314;83442;6199;6275;6795;3980;8241;9149;2261;11129;63922;415…	10197;151126;4595;9810;208;280659;56848;23236;10171;1051;283078;126567;196513;25920;22830;79009;7743;59343;79755;8403;9807;8479;10642;79797;23195;7320;57192;8463;1747;57504;118738;55250;4010;84307;55661;5896;10623;4793;4170;9686;81627;54805;326;23318;25793;1466;4852;5536;5432;25766;10660;6688;26118;3166;4115;808;90933;144165;115992;7917;4780;11176;6449;84893;2100;54957;4762;7342;8926;7849;166968;…	2510
78075	protein transport	1	GO_process	1.59362e-06	1.31844e-05	0.219372	0.999999	100	224	44	109	79139;6184;9276;56886;5194;5902;10651;3836;10972;3150;10282;10483;10952;1678;4053;1213;3687;5861;55973;9871;1315;9218;5663;22920;10640;5328;51014;3998;64429;6845;10890;5828;51068;9525;121441;23471;30849;22931;84932;8021;2395;9972;821;28972;65082;10146;56852;56270;26960;55647;26286;11097;54953;377;80273;55327;3843;7227;23586;84938;6747;22800;55707;6727;90411;7175;22908;6447;53407;26146;81929;23011…	27243;8504;26953;283578;10981;23011;9784;79874;5550;4864;2665;81929;8934;26146;53407;51160;5870;51070;6242;27183;3842;64342;6643;22908;10953;79083;7175;2149;64284;6727;55707;4430;29916;1174;6238;6747;1130;84938;9670;92421;4952;79711;7227;388;1399;3843;55327;23463;81876;54843;116442;55062;55916;29927;6746;5514;11231;9522;6813;1121;80273;377;5864;381;22872;54953;7840;11097;10113;23039;29886;9454;84…	55705;10966;5465;57510;5195;7064;54535;83547;84268;23086;115677;10073;53832;9454;381;6813;81876;84958;285242;4952;51070;8877;7917;79443;7423;9409;10266;1855;6810;9372;25839;11345;3257;408;84708;84971;29082;56850;26958;7297;65266;782;1129;9482	4188;11021;10642;51172;8924;4793;55763;144165;7917;8877;1489;6447;57130;650;83871;284904;90411;22800;161;51429;2737;27342;1742;23586;51226;80764;10268;10066;26088;143187;11154;285242;8498;84958;9344;403;266629;85409;53917;415117;390;146456;51560;53832;80742;320;10073;26960;145270;115677;9146;56478;4640;5287;23303;23086;5729;405;5744;55625;2395;8021;84268;11140;83547;65267;84932;10946;91445;4836;2…	503
536389	primary metabolic process		GO_process	1.73742e-06	0.000107598	0.951696	0.990945	686	1802	352	1432	6790;55577;90507;2971;54187;79139;28977;5230;5111;466;9184;3336;29071;5440;8813;5686;10460;6184;10095;51728;6427;3606;8683;7444;5685;4173;9689;79833;3185;80896;5325;8467;56886;29979;64841;341;51022;5194;641;80114;6498;11051;8634;55342;5591;53981;5902;9643;23204;54928;23213;7411;7903;55500;79677;5984;6119;3836;11107;4686;10055;9521;25879;9140;223082;8190;3953;10269;8317;79365;5329;5716;10797;941;3…	26046;84154;1618;29117;8513;56915;83707;23314;143471;27347;8504;26986;8892;80122;22875;130589;344658;55175;1834;1961;3211;201798;84290;9531;25948;5705;4009;55753;4146;978;3213;8890;5470;3665;55664;1745;90639;55191;2315;4778;116154;63893;1392;5590;55270;26229;9791;23566;2870;8574;3605;8749;9496;27154;8557;23307;9784;55617;7738;51702;6150;5277;5550;4864;57094;55733;29968;8726;1993;26156;64145;7737;…	4094;55705;55323;11202;114905;1879;342926;374907;112483;64928;57452;55214;338872;3204;80975;7122;81788;10411;7799;6910;58499;3872;196883;4223;117248;7123;8424;11332;56997;10014;23090;9982;5493;1459;25818;3952;56624;7450;2192;6366;57104;5465;646;10011;7004;2745;6095;56895;2053;10682;9739;1740;2018;1828;5989;7874;1431;11041;7068;604;4857;92;37;2874;9333;2224;3315;55929;64066;8078;8531;3484;5859;110…	4188;10197;4595;9362;123283;55507;55898;9810;1128;208;6203;2168;2766;5442;4878;1759;280659;56848;23236;9605;10171;1051;283078;8492;196513;25920;22830;79009;7743;59343;65094;57172;8403;148252;7923;127550;8479;10642;79797;7040;23195;7320;954;8576;79705;55114;4301;8993;51409;8463;1747;51172;57504;5198;6556;57180;4010;369;84307;55661;4293;5896;5045;5875;8924;611;10221;10623;4793;27148;9686;5037;81627…	4816
75561	intracellular transport	1	GO_process	2.80701e-06	1.33572e-05	0.350154	1	123	285	54	148	79139;6184;81930;9276;56886;5194;5902;10651;3836;4686;10972;3150;10282;10483;10952;1678;4053;1213;3687;5861;55973;9871;1994;9685;84516;1315;5008;6741;292;9218;26003;10165;4646;5663;22920;10640;5328;51014;3998;64429;6845;23301;10890;5828;51068;1781;9525;121441;23471;30849;26747;22931;84932;137492;8021;2395;5725;9972;821;28972;65082;10146;56852;23279;56270;26960;26286;11097;10120;54953;377;80273;87…	27243;8504;26986;26953;283578;10981;22878;23011;9784;5550;4864;51174;8726;64145;64786;2665;81929;8934;26146;1767;196385;58157;53407;51160;4670;7307;5870;6242;27183;3842;64837;6643;22908;2778;10953;79083;7175;2149;64284;57511;6727;4430;1174;6238;6747;10128;64147;1130;84938;9670;92421;1468;140735;3069;4952;79711;7227;388;1399;3843;55614;23463;81876;9371;54843;55062;65109;55916;29927;8480;8773;6746;…	55705;55323;79735;147700;5465;9688;57510;10749;5195;7064;54535;83547;84268;23086;259173;115677;10073;53832;9454;3191;381;6813;81876;84958;285242;4952;8877;57192;9016;7277;1778;79443;7423;9409;10266;1855;6810;9372;11345;51807;3257;408;84708;84971;29082;56850;8701;26958;7297;4267;65266;782;1129;9482	4188;11021;5551;10642;57192;51172;57222;8924;4793;144165;8877;114789;1489;10675;7919;9973;6447;1654;57130;2804;650;284904;22800;161;51429;65110;2737;1742;23586;51226;80764;10268;10066;26088;143187;8570;11154;6892;285242;8498;84958;124602;1770;9344;403;25865;266629;85409;415117;10120;146456;150483;51560;53832;79720;80742;320;10073;26960;145270;115677;9146;56478;4640;5287;259173;23303;79085;23086;1…	658
534844	macromolecule localization		GO_process	3.67391e-06	8.96689e-06	0.0989753	0.99996	124	290	61	162	79139;9184;6184;9276;8683;56886;5194;5902;10651;3836;4686;10972;3150;10282;64215;5580;10483;10952;1678;4053;1213;3687;5861;55973;9871;1994;1315;6741;9218;1861;5663;22920;10640;5328;51014;3998;64429;6845;10890;5828;51068;3685;9525;121441;23471;30849;26747;22931;84932;8021;2395;5725;9972;821;28972;65082;6780;10146;56852;23279;56270;26960;55647;26286;11097;54953;377;80273;8480;59349;55327;3843;7227;…	356;27243;8504;26953;283578;10981;23566;23011;9784;79874;5550;4864;8726;2665;81929;8934;26146;58157;53407;51160;7307;5870;5567;51070;6242;199720;27183;3842;64342;6643;22908;2888;11187;2778;10953;79083;7175;2149;64284;112744;6727;55707;4430;3557;29916;1174;6238;6747;10128;5018;1232;1130;84938;9857;23429;9670;92421;3069;4952;79711;7227;388;1399;3843;55327;23463;81876;9371;54843;116442;3638;59349;55…	55705;55323;10966;5465;9688;57510;65057;5195;7064;54535;6275;83547;84268;10075;23086;115677;10073;53832;9454;3191;381;6813;23176;81876;84958;285242;799;4952;23392;11187;199720;51070;8877;148;7917;79443;5317;7423;9409;10266;1855;6810;9372;25839;11345;3257;408;51024;8435;84708;2847;84971;29082;56850;26958;7297;846;65266;782;1129;9482	4188;11021;10642;51172;8924;4793;27148;4868;6385;55763;5029;4852;144165;7917;148;8877;1489;64806;959;7919;6447;1654;146;57130;650;83871;863;284904;90411;960;22800;161;51429;11033;65110;2737;27342;1435;1742;23586;51226;80764;10268;10066;26088;143187;23392;8570;4089;11154;6892;799;285242;8498;84958;55616;9344;4585;403;266629;58985;85409;53917;415117;79947;3363;390;185;146456;51560;53832;3623;80742;…	668
533015	cellular component organization and biogenesis		GO_process	4.985e-06	0.00918959	0.0498826	0.373561	390	963	219	799	6790;8840;79139;9184;3918;10460;6184;81930;10095;6427;9276;8683;7444;9689;79833;8467;56886;3845;64841;51022;5194;641;8634;55342;5591;5902;9643;10651;10051;7411;85449;79677;3836;11107;4686;1301;25879;9140;223082;10269;5329;10972;3150;10282;9555;5216;8520;51371;80135;64215;836;11335;65108;5580;10247;4148;10483;2214;64326;10952;1678;10605;4053;30818;3576;1213;23327;3687;4739;2247;5861;5885;55973;197…	84154;1618;356;29117;56915;27243;8504;26986;8892;1154;26953;25948;283578;4146;10981;8890;3665;22878;90639;2315;4778;9948;5590;1027;1231;23566;23136;10143;23011;197335;94030;8749;8029;8557;51760;9784;79874;8416;5550;1281;4864;51174;8726;1993;64145;117194;6352;64786;2665;117289;881;5724;10988;91181;6520;10671;578;8412;85417;81929;1060;2131;8934;26146;441608;8663;81569;5469;682;1767;196385;58157;746…	55705;55323;114905;112483;22899;81565;7122;3679;81788;10411;23371;3872;6844;7148;10014;23090;9982;79735;5493;147700;55160;166336;7450;6366;5465;7074;10435;9739;1740;1828;9688;3983;57510;627;1294;57636;92;7984;2874;23221;6840;10749;3315;55929;65057;3484;5859;22933;10524;26020;10291;9610;984;5874;9370;9294;4782;5195;285704;7064;84986;54535;9314;6525;238;10552;6275;3691;3980;3611;9149;2261;11129;883…	9927;774;4188;10197;6457;51332;9723;5442;11021;1759;93664;10171;65094;148252;5551;8479;10642;7040;23195;7320;8576;55114;4301;57192;9814;51172;2596;8482;6556;23114;57180;55661;79870;5045;57222;8924;4793;27148;51738;54805;4868;6385;1466;55763;5029;4852;2245;5432;23428;81578;122786;6688;57689;3674;392;144165;7917;11176;6449;2100;2208;148;1280;8877;114789;3883;55964;64210;3728;1489;79966;64806;5768;1…	2567
534939	metabolic process		GO_process	5.15966e-06	9.04885e-07	0.859802	0.993906	728	1957	388	1541	6790;55577;90507;2971;54187;388753;79139;28977;5230;5111;466;3163;9184;3336;29071;5440;8813;5686;10460;6184;10095;51728;6427;3606;8683;7444;5685;4173;9689;79833;3185;80896;5325;8467;56886;29979;10190;64841;341;51022;5194;641;80114;6498;11051;8634;55342;5591;53981;5902;9643;23204;54928;23213;7411;7903;55500;79677;5984;6119;3836;11107;4686;10055;9521;25879;9140;223082;8190;3953;10269;8317;79365;532…	26046;84154;1618;144363;29117;8513;56915;83707;23314;143471;27347;8504;26986;8892;80122;1545;22875;130589;170712;344658;55175;1834;479;1961;55229;3211;201798;84290;9531;25948;874;5705;4009;55753;4146;978;3213;27440;8890;5470;3665;55664;1745;90639;55191;2315;4778;116154;63893;1392;4935;11162;5590;55270;26229;9791;1244;23566;2870;57226;8574;3605;8749;9496;8029;27154;8557;23307;9784;55617;7738;51702…	4094;2327;55705;55323;11202;114905;1879;342926;374907;112483;64928;57452;55214;338872;3204;80975;7122;81788;10411;7799;6910;58499;3872;196883;4223;761;117248;7123;8424;11332;56997;10014;23090;9982;5493;1459;25818;3952;56624;7450;2192;6366;57104;5465;646;10011;7004;2745;6095;56895;2053;10682;9739;1740;2018;1828;5989;5950;7874;1431;11041;7068;604;4857;92;37;2874;9333;2224;3315;55929;64066;8078;8531…	4188;10197;4595;9362;7991;123283;55507;55898;9810;1128;208;6203;2168;2766;5442;4878;1759;280659;56848;23236;9605;10171;1051;283078;8492;196513;25920;22830;79009;7743;59343;65094;57172;8403;148252;7923;127550;9807;8479;10642;79797;7040;23195;7320;954;8576;79705;55114;4301;2109;8993;51409;8463;1747;51172;57504;5198;6556;57180;4010;369;84307;55661;4293;5896;5045;5875;8924;611;10221;10623;4793;27148;…	5180
	cAMP-response element binding protein (CREB) target genes (Zhang 2005)		Literature	5.7674e-06	1.16181e-07	0.809612	0.999943
	PTEN_signature_DOWN_PNAS2007.txt		Literature	5.88328e-06	8.80414e-15	1	0.999998	22	53	0	5	6790;5111;1164;7444;29979;29028;5984;8317;10606;151636;5718;26973;6596;79572;6434;6397;1207;5359;23279;2618;205564;51773	5870;4259;205564;6426;29105;2618;23279;5359;79894;126731;5889;51642;1207;4291;55827;151188;6434;79572;4172;54906;54503;6596;10963;26973;6732;5718;10589;8833;10606;9928;54845;5052;9232;1062;64793;9787;9133;8208;891;6632;4751;151246;3796;6772;29979;3925;6790;1164;5111;7444;29028;5984;8317		60313;6397;1010;151636;8532	64
221359	Toll-like receptor signaling pathway		Kegg	6.61669e-06	0.45269	0.983912	0.837224	19	19	1	13	941;942;3576;8503;4615;5600;929;29110;3654;5294;3454;6351;6885;4790;23118;7098;3455;7096;5599	6352;4790;6885;6351;5294;3654;6348;29110;3456;4615;8503;1147;3593;5291;3576;3627;6772;941;942	5602	208;3592;23118;3454;5608;929;8517;5600;5970;10454;2353;3725;5295	51
	NKI_ER_Signature.txt		Literature	6.63548e-06	3.98359e-18	0.999737	0.99997	212	595	70	334	6790;5230;3918;6184;10095;7444;5685;4173;5325;51022;5194;26996;641;29028;11051;8634;56943;9123;9643;55969;10051;5984;51571;25879;8190;5329;10797;51714;942;58527;90268;51639;51377;908;79646;757;4148;84930;3576;23327;192111;81889;10970;597;7027;9100;1994;55131;84259;3937;2120;5538;1520;6627;23198;51026;26973;56902;4646;25940;441168;5552;55435;705;91543;27071;79709;865;2730;11341;11274;201266;5321;2…	113201;356;10626;84318;83707;27243;27347;29802;1545;1154;3123;9531;874;10981;25800;663;9791;1231;23566;23011;8574;197335;51760;374882;79874;8416;55171;4864;91749;55733;29968;8726;6352;2665;93622;117289;23516;5724;84876;252983;29982;51338;3760;5441;4176;658;2131;8934;284361;57580;55629;7466;83940;8667;58516;2232;79623;80223;65003;2166;60481;55646;80315;200845;114908;11040;28960;1327;10486;64284;51…	11202;137682;284403;54922;80975;23371;116159;3872;3913;8424;11332;9982;25818;81563;10307;7004;56895;2053;9688;2487;64866;4857;79026;23221;3315;8531;51149;6035;51501;26020;84649;29085;11094;83394;6275;3691;333926;57758;114881;29094;440574;10140;3159;6097;3613;6920;84002;22909;10901;2166;79623;11145;10256;130574;874;7850;3306;5317;3887;10158;51806;29780;1475;1460;26353;2954;5525;116986;285386;51200	151126;84726;64798;8492;57504;54838;6556;55250;57180;57222;130574;6385;1466;55603;7442;122786;7905;9911;10256;55964;5158;5768;349565;221687;10982;10406;11145;23175;1116;85004;158234;54884;10901;3570;4846;29850;7127;26018;1389;85012;22909;284904;55340;960;51442;10769;22800;221002;8991;4478;2173;84002;23245;1649;90627;8891;89927;244;5241;2195;2737;221184;11240;23216;10758;92241;55814;9497;2113;1969…	1279
172739	biopolymer modification		GO_process	7.2985e-06	0.0456789	0.798928	0.975319	217	496	95	376	6790;9184;29071;8813;6184;7444;8467;56886;29979;64841;51022;5591;7903;10055;9140;223082;10269;8317;5716;941;8520;11320;9453;5580;51377;56888;9636;83666;64326;6185;84930;23327;4739;5229;55743;8536;51108;6873;9100;84259;10336;9451;5008;151636;22929;55236;6741;5538;51734;6872;284098;11266;27102;51132;90701;27101;5663;6596;25936;8706;27071;9425;79709;11227;9320;55140;29880;51755;1019;51366;11274;6484…	26046;27347;80122;5470;2315;4778;63893;5590;2870;3605;55617;51702;5277;7737;1787;10988;9986;9107;8412;92181;658;10299;26146;2322;5127;51725;9989;1233;7466;9526;23043;57574;10690;7324;140461;4287;64118;5567;79872;79623;54888;84132;118424;22908;84203;1020;11040;57697;10905;2149;29949;2591;1486;1802;4117;23087;26272;8828;51451;6992;10195;11060;113878;1362;3988;8780;7328;1456;2527;5520;205564;8493;26…	374907;57452;55214;80975;7122;81788;10411;117248;10014;1459;9739;7874;11041;92;9333;55929;8078;22933;10524;10291;29085;984;1198;9374;150465;51506;238;6199;6275;6795;10544;3611;9149;2261;43847;5605;5518;29882;10868;333926;10075;64122;10298;282618;3956;10498;4952;6753;5774;26085;84002;8828;4117;10905;8925;79623;2962;2583;64840;10256;148;9986;84893;7917;5590;63893;1759;10616;7423;3595;2046;3609;9032…	9810;1128;208;1759;59343;57172;127550;7320;8576;79705;51409;51172;369;4293;5896;5045;5875;8924;611;10221;27148;348094;25793;5536;83844;9867;90933;115992;7917;84893;80216;148;10256;7103;159195;54822;64840;4985;64806;1363;7006;2583;221687;117145;57159;84759;2241;8460;158234;6447;1613;55869;6011;146;2962;57130;11329;3340;3656;3570;27005;9736;8452;8128;10922;221078;8925;2038;51601;64219;640;6135;1076…	1316
63043	cytoplasm		GO_localization	1.02816e-05	1.12592e-11	0.433373	0.99526	487	1332	260	968	6790;54187;388753;79139;28977;3163;9184;3336;3918;8813;5686;10460;6184;9276;7444;79833;3185;56886;29979;79031;64841;56477;51022;5194;6498;9828;8082;5902;23204;10651;10051;23213;7411;10198;7903;55500;3836;4686;1301;9140;223082;3953;10269;8317;5329;5716;10797;10972;3150;10282;3251;9555;28957;5216;10016;64215;836;5580;10247;6897;51377;908;79646;51373;9636;10483;64326;10952;1678;10605;2882;5682;6185;…	83473;1618;144363;356;10626;29117;6295;56915;10611;143471;27347;3112;8504;29802;26986;8892;80122;1545;130589;170712;3123;84290;925;9531;283578;874;5705;55753;978;6317;10981;140460;8890;3665;22878;55664;90639;2315;1501;10572;1392;4935;11162;10312;5590;1027;26229;9791;1231;23401;23566;23136;2870;57226;23011;8574;57325;29940;8557;51760;9784;8416;6150;5277;5550;1281;84560;4864;51174;8726;26156;64145;…	2327;55705;55323;114905;64928;5310;57452;55214;338872;54922;5138;81565;81788;10411;7799;196883;6844;761;117248;7123;8424;11332;56997;10014;9982;79735;5493;55160;56624;10966;7450;5465;646;10307;10435;2053;10682;9665;5989;7874;1431;57510;11041;7068;604;1294;64236;7984;79026;37;23221;10567;6840;1396;2224;10749;3315;8078;8531;5859;11000;22933;10524;84649;9610;29085;984;5874;9370;9374;5195;57402;7064;…	9927;4188;10197;4595;123283;55898;6457;51332;208;6203;2168;5442;4878;1759;56848;23236;93664;64798;57172;148252;5551;10642;11005;55114;4301;2109;2705;57192;8993;9814;51172;26000;8482;5198;84307;40;79870;5045;57222;139818;4633;10846;10221;4170;27148;5037;51738;340146;326;23318;25793;55603;55763;4852;2245;1936;5536;6123;25766;81578;23205;5023;4666;56953;51116;26118;4115;10170;90933;7917;4780;6449;64…	3318
65931	catalytic activity		GO_function	1.30477e-05	1.72137e-11	0.897149	0.99874	462	1263	228	903	6790;55577;90507;54187;388753;5230;5111;3163;9184;29071;5440;8813;5686;55798;6184;81930;1164;51728;7444;5685;4173;80896;8467;56886;3845;64841;51022;641;29028;8634;5591;5137;54928;10051;23213;7903;55500;5984;10055;223082;10269;8317;10797;3251;28989;8520;11320;836;9453;5580;10247;6897;51377;5634;908;79646;51110;51582;58478;56888;83666;8992;81579;64326;2882;5682;6185;27115;84930;27348;23327;192111;8…	26046;83473;144363;8513;56915;83707;143471;27347;80122;1545;22875;130589;170712;479;55229;84290;874;5705;55753;978;27440;10981;5470;55191;11162;5590;55270;26229;9791;1244;2870;57226;23011;8574;8749;57325;23307;55617;8416;51702;56934;5277;5550;140711;57094;55733;29968;7737;5636;132789;93979;5009;10881;284366;84650;283471;1787;10988;9986;6520;1103;10671;5441;4176;9107;658;22934;374291;2131;8934;102…	2327;11202;374907;112483;57452;55214;5138;80975;81788;23371;7799;10633;196883;761;117248;8424;11332;56997;10014;1459;25818;56624;10966;57104;2745;56895;2053;10682;9739;1740;7874;1431;11041;92;37;23221;9333;2224;10749;64066;8078;89848;5859;11000;6035;8322;22933;10524;10753;84649;29085;984;5874;1198;152831;30846;9374;150465;285704;7064;224;51506;53905;238;6199;6795;840;203;10101;3980;3611;9149;4225…	9927;482;4595;123283;5145;9810;1128;208;2766;5442;11021;1759;56848;23236;9605;10171;8492;196513;2009;79009;59343;57172;55567;148252;7923;127550;9807;23195;7320;954;8576;79705;55114;2109;57192;8993;51409;51172;57504;5198;5136;369;55661;4293;23378;5896;5045;5875;8924;486;10846;10221;10623;27148;81627;151056;23318;25793;5536;5432;23205;56953;83844;9867;3706;26118;10170;3674;90933;115992;11176;84893;…	3134
35273	Cancer module Response to DNA damage	1	Cancer modules (Segal 2004)	1.42033e-05	2.33965e-06	0.993788	0.99737	31	64	3	22	5111;5440;7444;8467;641;5984;8317;5580;908;8536;22929;4677;10694;6596;3098;1019;1022;8444;2963;9416;3654;6788;5981;3981;10575;4522;3192;1326;90;9097;5754	479;5127;1020;5378;506;4522;9371;2547;10575;2937;3981;4144;6788;1017;3654;8899;4363;9416;5889;27;5584;2963;1653;9401;1022;1019;3098;4172;4436;11200;6596;833;1457;7443;10694;5983;5982;4677;5597;22929;8833;1633;908;3835;5580;5706;204;9928;5704;10733;1062;4998;3832;4751;3312;983;5440;8438;8467;5111;7444;641;5984;8317	5859;5605;4439	5442;5432;5023;6011;11329;10693;7517;93;2071;5428;8570;5981;1454;5605;3978;10461;8444;5426;5859;10521;8536;4881	112
535644	nucleobase, nucleoside, nucleotide and nucleic acid metabolic process	1	GO_process	1.54333e-05	0.0138204	0.9997	0.8259	350	862	141	691	2971;5111;466;3336;5440;51728;6427;3606;8683;7444;4173;79833;3185;5325;8467;64841;51022;641;6498;11051;8634;55342;5591;53981;9643;54928;79677;5984;6119;3836;11107;4686;25879;8190;8317;79365;5716;941;3150;3251;942;9555;8520;80135;64215;836;11335;6897;5634;64784;8992;10745;64326;10605;30818;4739;2247;10606;5885;2960;6636;7027;51108;515;51651;9391;1479;6873;85403;65243;1994;55131;10336;2120;6742;500…	84154;29117;56915;83707;23314;26986;22875;344658;55175;1834;1961;3211;201798;25948;5705;4009;978;3213;3665;1745;55191;4778;116154;1392;5590;55270;3605;9496;27154;55617;7738;29968;8726;1993;64145;7737;5636;79816;7564;5009;117289;162972;1787;5724;84654;5441;4176;7627;8412;22934;26146;51574;23276;5469;55629;3720;202559;5741;167227;148266;7391;54826;7307;121643;83940;23483;151230;3430;23450;4287;6411…	4094;55323;1879;342926;3204;7799;6910;58499;196883;4223;10014;23090;5465;646;10011;7004;2745;6095;9739;1740;2018;5989;7068;604;4857;2874;55929;8531;5859;6035;22933;10524;255877;10291;984;9355;1198;4782;6474;4211;9314;203;3980;8241;9149;11129;63922;84268;1773;63946;5518;10075;79603;83741;203523;8243;55034;7067;8602;3171;3191;3159;3217;652;79811;6097;7069;84958;3956;8820;10498;8856;79631;9572;2004;…	4188;4595;123283;55507;9810;1128;208;2766;5442;280659;9605;10171;1051;283078;196513;25920;22830;79009;7743;65094;8403;148252;8479;10642;79797;7040;7320;954;8576;55114;51409;8463;1747;51172;57504;5198;4010;84307;55661;5896;10623;4793;27148;9686;5037;81627;326;23318;6385;255061;5536;5432;25766;10660;6688;56953;3166;7917;4780;11176;84893;2100;54957;148;4762;7342;7849;166968;3228;64210;3728;3234;5934…	2297
	Direct up-regulated targets of c-MYC identified by ChIP-PET and expression profiles (Zeller 2006)		Literature	1.67578e-05	4.11515e-16	0.99275	1
536473	protein modification process		GO_process	1.68989e-05	0.142336	0.758489	0.944606	205	461	91	361	6790;9184;29071;8813;6184;7444;8467;56886;29979;64841;51022;5591;7903;10055;9140;223082;10269;8317;5716;941;8520;11320;9453;5580;51377;56888;9636;83666;64326;6185;84930;23327;4739;5229;55743;8536;6873;9100;84259;10336;9451;5008;151636;22929;55236;5538;51734;6872;284098;11266;27102;51132;90701;27101;5663;6596;8706;27071;9425;79709;11227;9320;55140;29880;51755;1019;51366;11274;64844;1022;54495;5600…	26046;27347;80122;5470;2315;4778;63893;5590;2870;3605;55617;51702;5277;7737;10988;9986;9107;8412;92181;658;10299;26146;2322;5127;51725;9989;7466;9526;23043;57574;10690;7324;140461;4287;5567;79872;79623;84132;118424;84203;1020;11040;57697;10905;2149;29949;2591;1486;1802;4117;23087;26272;8828;51451;6992;10195;11060;113878;1362;3988;8780;7328;1456;2527;5520;205564;8493;26994;79369;3716;2650;673;5156…	374907;57452;55214;80975;7122;81788;10411;117248;10014;1459;9739;7874;11041;92;9333;8078;22933;10524;10291;29085;984;1198;9374;150465;51506;238;6199;6275;6795;10544;3611;9149;2261;43847;5605;5518;29882;10868;333926;10075;64122;10298;282618;3956;10498;6753;5774;26085;84002;8828;4117;10905;8925;79623;2962;64840;10256;148;9986;84893;7917;5590;63893;1759;10616;7423;3595;2046;3609;9032;9024;5886;5602;…	9810;1128;208;1759;59343;57172;127550;7320;8576;79705;51409;51172;369;4293;5896;5045;5875;8924;611;10221;27148;348094;25793;5536;83844;9867;90933;115992;7917;84893;80216;148;10256;7103;159195;54822;64840;4985;64806;1363;7006;221687;117145;57159;84759;2241;8460;6447;1613;55869;6011;146;2962;57130;11329;3340;3656;3570;27005;9736;8452;8128;10922;8925;2038;51601;64219;640;6135;10769;9781;9958;5797;56…	1247
76228	protein localization		GO_process	2.01453e-05	9.07964e-05	0.124208	0.999937	115	269	57	153	79139;9184;6184;9276;8683;56886;5194;5902;10651;3836;10972;3150;10282;64215;5580;10483;10952;1678;4053;1213;3687;5861;55973;9871;1315;9218;1861;5663;22920;10640;5328;51014;3998;64429;6845;10890;5828;51068;3685;9525;121441;23471;30849;22931;84932;8021;2395;9972;821;28972;65082;10146;56852;56270;26960;55647;26286;11097;54953;377;80273;59349;55327;3843;7227;4089;23586;84938;6747;3557;22800;55707;672…	356;27243;8504;26953;283578;10981;23566;23011;9784;79874;5550;4864;8726;2665;81929;8934;26146;58157;53407;51160;5870;5567;51070;6242;199720;27183;3842;64342;6643;22908;2888;11187;2778;10953;79083;7175;2149;64284;112744;6727;55707;4430;3557;29916;1174;6238;6747;5018;1232;1130;84938;9857;23429;9670;92421;4952;79711;7227;388;1399;3843;55327;23463;81876;9371;54843;116442;3638;59349;55062;55916;23176;…	55705;10966;5465;57510;65057;5195;7064;54535;6275;83547;84268;23086;115677;10073;53832;9454;381;6813;23176;81876;84958;285242;799;4952;23392;11187;199720;51070;8877;148;7917;79443;5317;7423;9409;10266;1855;6810;9372;25839;11345;3257;408;51024;8435;84708;2847;84971;29082;56850;26958;7297;846;65266;782;1129;9482	4188;11021;10642;51172;8924;4793;27148;4868;6385;55763;5029;4852;144165;7917;148;8877;1489;64806;959;6447;146;57130;650;83871;863;284904;90411;960;22800;161;51429;11033;2737;27342;1435;1742;23586;51226;80764;10268;10066;26088;143187;23392;4089;11154;6892;799;285242;8498;84958;55616;9344;4585;403;266629;58985;85409;53917;415117;79947;3363;390;185;146456;51560;53832;3623;80742;320;10073;26960;14527…	631
531082	nuclear lumen		GO_localization	2.43438e-05	8.00578e-07	0.951367	0.999969	95	230	30	116	466;5440;51728;6427;79833;8467;641;8634;53981;9643;10051;4686;3150;80135;64326;5885;1977;2960;6636;7027;1479;6873;85403;1994;1875;6741;26608;6872;84365;51132;22822;8487;6880;7528;865;55140;51755;1022;11052;8725;23309;3091;51068;2963;2959;10923;9329;5501;5431;26747;6605;25898;29883;661;6606;8021;1386;5725;84246;9972;6780;9969;55120;8841;2965;3190;29889;9337;25929;205564;10200;4790;7175;55074;22107…	84154;56915;116154;23481;140711;8726;5441;4176;1060;5469;7307;4287;6239;54888;5318;2074;9044;55074;84312;7175;57697;4350;9400;8625;6920;4790;10200;29777;205564;25929;29102;9337;5435;79885;283248;11128;9126;29889;8882;64794;6426;3190;2547;5514;22926;26038;1523;65083;2000;3146;55269;3159;3191;92856;9412;23246;27340;6895;29960;55120;7158;55145;9969;5499;29894;9169;11157;23076;5423;6780;29079;9360;54…	10014;9739;7874;604;22933;10524;10291;984;1198;4782;10073;3191;3159;3646;6920;2962;54623;64210;5317;10616;23468;6878;162989;1460;6919;83860;5619;6499;81857;10579	10171;10623;326;5432;25766;11176;6449;166968;64210;5934;54623;51585;55869;2962;221078;6135;6736;7975;4145;3646;5241;2071;6829;55814;4856;2113;8556;4853;10919;57492;6230;6154;5394;26015;4675;2091;2965;2295;6867;8841;9440;10084;10073;134353;1910;133522;6602;9968;23409;9611;5744;84083;6875;51341;8148;10001;8021;220929;904;661;10946;9513;6838;26747;55553;6626;6194;55294;10413;8555;2068;8848;4809;2330…	502
531091	nuclear part		GO_localization	2.46999e-05	4.07366e-10	0.913342	0.999914	136	356	51	194	5111;466;5440;51728;6427;79833;3185;8467;641;8634;55342;53981;5902;9643;10051;6119;3836;4686;10972;3150;9555;80135;11335;64326;27348;5885;1977;2960;6636;7027;1479;6873;85403;1994;1875;6741;9218;26608;6627;6872;84365;51132;1861;22822;8487;5663;6880;6631;7528;865;55193;55140;51755;5321;1022;11052;8725;23309;8559;3091;51068;2963;9128;648;2959;10923;9329;5501;5431;26747;8915;6605;25898;29883;661;6606…	84154;56915;26986;26953;116154;23481;23566;140711;8726;84650;91181;5441;4176;81929;1060;5469;54578;7307;23450;4287;3238;26019;5999;6239;199720;3842;54888;5318;79665;2074;9044;55074;84312;7175;57697;1380;1124;4350;9400;26272;8625;6920;308;4790;10200;29777;205564;25929;29102;9670;9337;5435;79885;283248;11128;9985;9126;79711;4210;29889;3843;8882;64794;65109;6426;3190;7011;2547;8480;8773;5514;22926;2…	55705;55214;5138;10411;10014;9739;9688;7874;604;9333;10567;8531;22933;10524;10291;984;1198;4782;57402;54535;6275;2261;23224;8243;10073;3191;3159;3646;6920;8925;199720;2962;26019;54623;64210;5317;10616;23468;6878;5742;162989;5886;1460;6919;83860;9189;10992;5619;6499;81857;10579	10171;59343;7320;10623;326;5432;25766;144165;11176;6449;54957;166968;64210;5934;54623;51585;7919;9973;1654;55869;2962;4929;10018;11270;221078;23451;8925;57794;6135;6736;7975;15;4145;3646;5241;2071;6829;55814;4856;2113;8556;54097;10111;8498;4853;10919;57492;2520;6230;64708;140578;2781;6154;5394;2067;26015;4675;2091;2965;2295;7507;6867;185;8841;90957;222546;8654;9440;10084;320;10073;134353;1910;133…	775
	Bild_Ras_Down_Creighton_PlosOne2008.txt		Literature	2.96641e-05	0.773277	0.981352	0.000977135	207	441	81	441	90507;5111;4345;5440;55656;280636;80896;5325;55027;8496;56477;80114;55342;5137;22873;84191;10198;79677;5984;1301;3953;8317;79365;58527;11335;9453;65108;79646;51110;4053;81889;8324;5885;55973;55743;7027;1479;65243;1994;84947;10336;5147;2120;151636;22929;124808;54887;378464;23198;57620;8503;27101;6596;5993;25936;84131;23394;7528;11227;92344;79634;2730;51366;55422;23155;57556;7057;11052;55601;81671;…	10712;83707;1545;115548;64710;115416;78988;6317;9202;140460;8890;1027;8574;339829;25950;57325;5550;151354;51174;57189;128710;5441;4176;8934;10116;5150;64062;167227;26031;1942;1622;140461;51104;55014;645;5567;4259;6821;1955;51660;11190;79665;2778;54764;1020;23271;1327;10486;2149;23288;23087;9400;55125;163183;11060;80006;27006;3417;7390;7637;1266;1130;8493;3716;673;9857;3613;10962;11034;116841;1531…	4094;11202;3204;7799;58499;6844;55901;8424;166336;10966;57104;9665;23328;3983;11041;7068;604;57526;7984;79026;9333;3315;11000;6035;8322;29085;11142;30846;27092;9374;4782;83719;84986;224;84858;4211;9314;79038;54540;84268;2877;10075;29094;27351;10568;23224;10298;10073;540;3191;1832;23176;3956;9022;883;3613;27006;8925;55014;11145;51117;90529;6317;79755;57007;3887;23468;2180;79137;54414;84679;57600;7…	11259;84726;8492;79755;8463;51172;57504;89866;4010;84307;54780;90529;27148;9686;153364;23318;1466;55603;56986;359845;808;144165;4256;51313;159195;51117;64943;79966;5934;10928;51585;6654;117145;800;84962;64792;11145;152485;201161;1116;51626;10898;23580;84146;3077;11329;27005;3696;9813;7127;3490;124961;8925;9851;83871;7769;79676;1389;116983;23503;11238;55665;2909;960;10769;9958;157285;23201;64781;2…	1272
78536	response to virus		GO_process	3.23304e-05	5.16691e-05	0.976915	0.927873	43	91	8	48	3606;941;942;65108;9636;3576;4615;6059;91543;11274;8725;10219;6614;29110;7073;5479;58487;1386;51561;5359;6780;3454;6351;384;10561;51280;3659;2919;3190;6885;3716;4790;3656;3665;3460;7098;4361;6355;3455;6480;6347;4940;5971	27243;26986;3123;3665;1231;8726;6352;3430;3437;7058;259;1380;3875;6363;4790;1232;3716;92421;2896;56832;4582;3433;1234;282618;6885;3190;4599;7188;3659;51280;2633;10561;9332;6351;79902;1230;6780;5359;51561;6364;1386;9308;3001;58487;10538;2118;6348;6361;5479;1437;7073;29110;6614;10219;7128;11262;8575;8725;3002;11274;3456;6198;7322;1236;103;4172;91543;6059;4615;4068;7001;3586;3593;7874;4950;4486;3576…	3872;7874;3384;282618;1447;2825;57007;55894	5551;6449;5934;959;3656;10018;5199;8891;1447;4773;4843;2838;2919;2091;79720;384;3454;904;5818;7791;7003;55294;9021;8517;7469;3384;5970;3566;4033;57599;30011;81576;10399;2648;5125;7020;9013;3356;6304;274;9592;9951;6387;1524;6376;282616;6839;3872	183
438299	mRNA splicing		PantherBiologicalProcess	3.37597e-05	0.000793712	0.840694	0.976771	29	54	6	24	6427;8683;3185;11051;8634;4686;51639;6636;2926;6627;8487;51163;6434;8559;8939;50804;9128;7073;10658;8880;5725;170506;25929;25980;60625;10523;54505;9410;80746	25980;7307;23450;79665;25929;6426;22827;55269;3191;170506;29896;134430;9169;11157;5725;3181;51340;165545;22913;8880;7073;9128;50804;8939;51690;8559;6434;6635;1665;80004;51163;6634;8487;27257;10973;6627;2926;23199;10286;10713;57380;6636;51639;27258;54845;6628;9991;6632;6427;3185;8634;8683;4686;11051	4857;10291;11129;3191;79811;10137	10171;23451;8570;11066;6433;79811;6429;134353;3184;199746;11129;10946;6626;10658;4858;10291;60677;3178;7536;81576;58506;4857;9987;1153	106
82347	establishment of protein localization		GO_process	3.38918e-05	3.25599e-05	0.252626	0.999975	107	254	50	138	79139;6184;9276;56886;5194;5902;10651;3836;10972;3150;10282;64215;5580;10483;10952;1678;4053;1213;3687;5861;55973;9871;1315;9218;1861;5663;22920;10640;5328;51014;3998;64429;6845;10890;5828;51068;9525;121441;23471;30849;22931;84932;8021;2395;9972;821;28972;65082;10146;56852;56270;26960;55647;26286;11097;54953;377;80273;59349;55327;3843;7227;4089;23586;84938;6747;3557;22800;55707;6727;90411;7175;22…	356;27243;8504;26953;283578;10981;23566;23011;9784;79874;5550;4864;8726;2665;81929;8934;26146;58157;53407;51160;5870;51070;6242;27183;3842;64342;6643;22908;11187;2778;10953;79083;7175;2149;64284;112744;6727;55707;4430;3557;29916;1174;6238;6747;5018;1232;1130;84938;9670;92421;4952;79711;7227;388;1399;3843;55327;23463;81876;54843;116442;59349;55062;55916;23176;29927;1269;6746;5514;11231;9522;6813;1…	55705;10966;5465;57510;5195;7064;54535;83547;84268;23086;115677;10073;53832;9454;381;6813;23176;81876;84958;285242;4952;11187;51070;8877;148;7917;79443;5317;7423;9409;10266;1855;6810;9372;25839;11345;3257;408;8435;84708;84971;29082;56850;26958;7297;846;65266;782;1129;9482	4188;11021;10642;51172;8924;4793;27148;4868;6385;55763;5029;4852;144165;7917;148;8877;1489;64806;959;6447;146;57130;650;83871;284904;90411;960;22800;161;51429;2737;27342;1435;1742;23586;51226;80764;10268;10066;26088;143187;4089;11154;285242;8498;84958;55616;9344;4585;403;266629;58985;85409;53917;415117;3363;390;185;146456;51560;53832;3623;80742;320;10073;26960;145270;115677;9146;56478;4640;5287;2…	585
	Creighton_MEK_Down_Creighton_PlosOne2008.txt		Literature	3.58469e-05	4.13501e-13	0.999998	1	130	355	28	170	6790;2971;466;3336;5440;5686;55656;9276;79833;5325;79031;29028;56943;10051;10899;11320;10247;5634;908;8992;2960;515;51651;1479;6873;6742;4677;9197;6741;9218;65265;10694;10576;7374;6596;5993;6880;830;83460;8050;10438;23155;11274;23301;55848;23670;934;55039;8837;131408;55181;2963;648;9525;30849;5501;5431;79679;6605;23197;2395;55347;9416;27107;8615;6648;2135;55119;5464;55631;5134;9246;5981;2618;9859…	10712;56915;8504;22875;1154;1834;55753;8890;25800;11162;29940;8416;55764;10125;26156;25980;8934;55629;27241;51160;1942;151230;8667;7324;23450;4259;6821;6643;60481;64747;4092;79665;2778;23380;1629;1020;516;10905;1429;2184;55622;6727;1486;4430;8761;2581;10480;5378;55245;51451;8625;79991;3417;5018;4925;5695;10962;4685;2896;4338;51227;22890;9829;79711;7227;388;51611;23335;6477;7284;5777;8800;79828;15…	81788;10435;3983;3315;11000;11142;1198;51506;55034;56965;6141;4685;3646;1891;10905;22909;23380;57007;5547;51806;5355;29780;6445;1475;26353;79873;80097;9482	11259;8479;7040;51409;55661;9686;1936;4666;4256;7342;10928;23587;23350;8563;51626;23580;57130;4048;4929;4736;10922;23451;6210;26018;22909;55501;51601;64219;60313;960;56603;55094;6152;23118;90627;89927;6159;1891;55812;3646;5241;6133;10758;8835;6218;4886;84909;593;10111;4853;596;6193;79830;65123;6141;4335;2067;5335;9852;2091;26037;2965;56965;6867;10120;10903;79005;9524;5981;1487;4609;5532;25901;183…	740
74966	RNA processing	1	GO_process	3.7467e-05	3.08677e-05	0.802757	0.997267	65	147	21	76	6427;8683;79833;3185;11051;8634;53981;4686;25879;80135;6636;1479;55131;65080;6741;2926;6627;8487;6631;51163;51755;6917;54915;11052;6434;8559;22803;55039;51068;9128;10658;8732;26747;1207;29883;10785;6606;9416;5725;170506;51388;3190;27292;25929;10200;158234;51574;10556;81608;5393;3192;60625;10643;10523;83732;9054;5411;54505;51808;9410;83743;54433;80746;55234;58517	84154;56915;83707;26986;7737;51574;202559;7307;23450;64118;339;54888;51428;79665;8761;6920;10352;10200;25929;29102;16;79631;3069;3956;11056;93587;8882;64794;65109;55916;6426;3190;10436;51388;3191;92856;23246;29960;170506;5499;29894;9169;11157;23076;8899;9360;5518;5725;9416;6606;10785;3181;29883;51340;165545;55813;1207;4234;1655;8732;1736;55651;9128;79691;51068;51106;1653;55039;51690;22803;22916;8…	55323;4857;5859;10291;984;1198;8241;11129;5518;8602;3191;3956;79631;6920;23368;202559;3609;10137;162989;6919;10992	10171;79009;55661;81627;5536;25766;54957;51585;7919;158234;10898;23451;57794;27254;6736;23368;65110;105;6829;27292;317781;8570;6433;5394;2091;6867;79005;90957;222546;10084;6429;134353;8602;3184;199746;2483;51329;5939;57062;11129;81890;10946;8241;26747;55553;8165;6626;10658;6301;5937;4809;1198;4858;984;10291;5859;132612;51118;3178;55520;7536;81576;22894;10521;81669;54973;23543;5519;4857;10482;8488…	316
437519	Other RNA-binding protein		PantherMolecularFunction	3.85988e-05	0.00666379	0.775901	0.953924	30	53	7	27	129831;80114;8634;25879;10605;55131;4677;8487;83640;11052;8939;7073;10658;8880;90637;6606;8021;9972;6780;10146;11103;8480;6727;51320;3192;10643;10523;27042;51808;58517	1618;26986;23481;202559;64062;54943;6727;8761;90441;57050;16;7011;8480;22827;65083;6895;79752;5917;11103;10146;6780;92312;9972;6606;161424;90637;8880;8087;7073;8939;22916;8575;11052;26097;9939;83640;149986;833;8487;23199;4677;7884;11315;55131;10605;81892;1478;6729;11260;10189;129831;8634;25879	9665;8241;221092;8602;79811;202559;54715	10171;10642;79676;27254;29890;8570;79811;54938;8602;84271;221092;7538;8021;8241;9513;10658;6301;9811;9667;60677;677;23543;9665;10482;1153;10644;80114	112
71942	transferase activity		GO_function	6.13156e-05	0.0733573	0.724677	0.669688	166	376	73	302	6790;55577;54187;5230;5111;9184;29071;5440;8813;55798;6184;1164;51728;7444;56886;64841;5591;7903;55500;8317;3251;28989;8520;11320;9453;5580;5634;79646;83666;6185;84930;5229;8536;51108;9451;84516;22929;6872;284098;6675;27102;8503;7084;6880;25936;8706;27071;9425;79709;5328;8050;11227;55140;29880;3098;51755;1019;1119;1022;5600;55312;57107;55039;79813;211;285203;79723;51765;29110;8444;2959;9329;64080…	83707;27347;80122;55229;5590;26229;9791;2870;57325;5277;55733;29968;5636;5009;1787;1103;5441;658;2131;2322;5127;6723;7466;54578;23043;10690;5567;4259;4258;79623;54888;9060;1629;259230;1020;4832;11040;8694;2591;4117;313;55109;8828;51451;10195;64921;440279;81858;8780;1456;2527;9942;64579;8760;6783;79369;3716;2650;673;57410;1650;27133;29914;5435;114799;10586;58538;11128;51227;27284;9829;3717;23659;5…	374907;112483;57452;81788;7799;117248;56997;1459;57104;56895;9739;1740;1431;11041;92;9333;2224;89848;11000;22933;10524;84649;984;1198;238;6199;6795;203;3611;9149;2261;53947;5605;53834;4943;64122;55034;10298;3158;10498;27284;883;84002;8828;4117;9060;79623;2962;5313;4258;2583;150379;373156;8877;5590;54869;2046;9024;5602;1460;26353;2954;8435;84708;116986;79690;115701;7297;6799;2875;7053;65266;2931	208;5442;56848;57172;127550;9807;8576;79705;51409;369;4293;5875;10221;10623;27148;81627;23318;5432;3706;11176;80216;8877;7849;54822;373156;7006;150379;349565;2583;2241;8460;9331;158234;1613;6011;5313;2962;11329;3340;3656;137362;8128;10922;221078;4355;221830;55501;51601;3906;640;1120;10769;339983;84002;64781;23118;9891;93;123263;15;63917;7301;8891;9578;4145;5218;10941;8935;221184;1742;7994;6448;10…	997
74764	protein targeting		GO_process	6.51014e-05	0.0085759	0.155979	0.998897	57	116	26	62	79139;6184;5194;5902;10651;3836;3150;10952;1678;4053;3687;5861;1315;10640;5328;64429;5828;51068;121441;23471;8021;9972;821;28972;10146;56852;56270;26960;11097;54953;80273;3843;7227;23586;84938;6747;6727;7175;26146;10981;7098;166785;9765;23203;4689;55333;8395;5830;4090;79158;10207;5193;7095;10526;4194;23243;972	27243;8504;26953;10981;9784;2665;26146;6242;27183;3842;10953;7175;2149;6727;6238;6747;84938;9670;92421;79711;7227;1399;3843;23463;55062;55916;29927;6746;5514;11231;80273;54953;11097;23039;9454;84134;56270;9512;50604;56852;10146;1230;7329;28972;821;4285;388531;9972;54552;5778;9868;23471;121441;6047;26985;5584;5901;8546;51068;3622;29107;133396;7064;51128;5828;57120;5191;136319;64429;23431;1984;4172…	55705;5465;57510;5195;7064;54535;84268;10073;53832;9454;285242;7423;9409;10266;1855;6810;9372;11345;84708;84971;29082;56850;7297;65266;782;1129	4188;10642;51172;4793;144165;1489;57130;650;2737;1742;23586;80764;10268;26088;285242;8498;9344;85409;53832;80742;10073;26960;145270;9146;4640;23303;5729;405;5744;55625;8021;84268;11140;65267;10946;91445;4836;23192;29928;54535;154;5195;9796;22906;2316;23062;23166;84557;57599;943;22871;54543;10482;4053;5465;5681;56246;6642;9590;23710;30819;84674	272
63317	Golgi apparatus		GO_localization	6.88744e-05	0.485531	0.666396	0.26619	79	147	30	133	9276;64841;23213;10198;7903;3953;10269;10972;10282;5216;5580;10483;5861;9871;9685;84516;1315;9197;9218;1191;26003;351;4646;5663;8706;11227;51290;3998;29880;6845;5321;4924;5479;55233;6397;84932;148867;27032;113189;10678;121512;5359;2135;50515;26960;26269;65977;51280;377;8703;1490;2132;55627;55340;90411;22908;3077;51626;26031;10675;53407;2245;26035;4074;8676;27095;7922;9583;23550;23275;55081;163;87…	22878;2315;4935;26229;8574;2131;53407;26031;57574;10690;51060;5870;79623;22908;2778;259;259230;7299;10905;1124;2149;57511;2591;55627;1174;2527;4925;2650;51227;4952;55959;81876;9371;1234;55331;55062;1182;2266;8703;377;381;22872;51280;2633;23509;65977;540;26269;3382;9321;80117;5286;8399;51399;50515;5911;9367;5359;23193;121512;6272;10678;51614;27032;148867;80146;6482;55512;8459;55233;5479;9956;84342…	57452;55214;54922;117248;11041;10567;10749;53947;81551;53834;10298;540;381;81876;4952;23392;10905;8925;79623;2583;4935;1759;6712;84679;25839;11345;255488;11075;79690;26958	51332;1759;57172;2705;51172;8482;5045;57222;10846;51738;2245;2583;10675;23017;8460;9331;23096;51626;3077;3340;2804;4846;8128;4325;8925;83871;863;55501;90411;55340;113829;84912;161;64781;63917;51226;10164;2323;55968;26088;143187;23392;10494;11154;6892;2132;4249;1490;25865;3601;53917;6490;29941;390;5986;10331;1487;51560;3623;320;415;10298;26960;8869;2135;10133;53834;81551;113189;53947;5592;84932;57…	411
35093	Cancer module Cell cycle (expression clusters)		Cancer modules (Segal 2004)	7.53197e-05	8.12938e-29	0.900598	1	36	119	8	14	6790;5111;7873;10460;1164;4173;641;29028;5902;9123;23204;54928;10051;5984;6119;8317;10797;3251;51377;908;6636;292;6627;7374;705;6631;1019;79022;5327;27301;6354;55326;6447;80258;81611;4940	4176;80258;344;3613;26011;8544;27338;55326;3159;994;54707;6354;27301;144453;54478;9401;100;79022;5723;57673;6635;2305;999;1019;55353;4172;4436;6631;705;7374;10808;158;6627;5983;6732;1728;292;10036;8836;9837;6636;4521;1869;908;51377;4151;1163;10213;4860;7965;29097;55355;9212;6921;1033;9928;84823;1058;991;11082;5052;55771;10437;8318;10733;9232;1062;4998;6628;29899;51659;9768;113130;9787;10615;9133;…	10075;3159;10272;26011;3613;344;7277;5355	64943;6447;11270;10272;3673;189;10075;4071;1031;5327;10234;81557;4281;202333	149
103222	chromosome 8		Chromosomes	7.85605e-05	0.000379009	0.573474	0.995641	70	157	27	88	8840;79139;5440;55656;4173;29028;56943;84933;5591;54928;23213;51571;25879;28957;10247;51110;51582;5885;6873;84294;1875;65265;1191;3612;203100;55140;9897;51366;6917;8754;81034;5828;253943;55039;5327;91147;23471;11236;427;4017;29883;661;137492;23237;7336;23462;6788;7013;83877;55326;4982;96764;65986;7227;55074;83940;5150;10671;23516;7564;7991;9583;79660;157753;444;3037;51633;9420;22882;115294	26986;27012;1392;9791;8749;57094;7564;8000;23516;10671;2131;79648;5150;51160;114788;83940;8667;6781;80223;7201;2907;55074;5324;8694;23087;81858;56704;340419;5520;526;92421;9070;286151;23212;11212;7227;9705;65986;84296;80185;96764;4982;25962;203054;55326;22827;83877;23039;23246;55630;79752;7013;6788;55145;29894;5423;2626;137902;9258;113655;7976;7336;389643;137492;29883;6482;84513;4017;7553;10499;4…	137682;761;64760;2053;64236;23221;81551;137902;55630;3646;148;1392;27012;116039;649;93035;3297;793;377677;23513;11075;55894;57623;5368;79873;2875;27121	7991;64798;55790;55174;79870;10221;1936;26281;148;4741;137362;157869;4325;286044;640;157285;2843;3646;312;7994;4856;137994;114822;157310;55529;1587;51201;6867;4609;4342;9312;203069;23303;23462;10687;91694;81551;254778;23237;157773;661;54793;29942;2260;252969;91147;6591;5327;5168;9796;5179;2137;55140;114907;51050;10404;28991;23221;54984;284;1191;64236;1960;286046;137835;5157;2053;79618;64760;84257…	355
535091	mRNA metabolic process		GO_process	0.000103179	1.18668e-05	0.945635	0.997866	41	92	9	39	6427;8683;79833;11051;8634;53981;4686;10605;6636;1479;1994;6741;2926;8487;6059;6631;51163;6917;54915;11052;6434;8559;22803;9128;10658;8732;1207;29883;6606;5725;6780;170506;25929;81608;549;5393;60625;51808;9410;80746;58517	26986;1993;167227;7307;23450;26019;339;79665;28960;6920;25929;5073;3069;65109;55916;6426;3191;170506;29894;9169;11157;6780;8899;9360;5725;6606;3181;29883;51340;161424;1207;1655;8732;9128;1653;51690;22803;22916;8559;6434;11052;90459;10907;6635;1665;54915;6917;9939;103;8446;51163;55149;6631;6059;6634;8487;27257;55660;672;2926;6732;5496;6741;10713;7884;1994;1479;6636;57472;10605;4150;51362;54464;272…	10291;984;11129;3191;6920;26019;3609;6919;10992	196513;10642;54957;51585;7919;10898;23451;57794;27254;65110;105;6829;8570;6433;5394;2091;6429;134353;3184;7538;11129;10946;6626;10658;3064;4809;984;10291;132612;3178;7536;677;54973;57060;10482;7812;23708;9987;25792	180
537495	RNA metabolic process		GO_process	0.000121227	0.932305	0.967955	0.107928	247	540	106	512	2971;466;5440;51728;6427;8683;4173;79833;3185;5325;8467;641;6498;11051;8634;55342;5591;53981;9643;11107;4686;25879;79365;9555;80135;11335;6897;10745;64326;10605;30818;4739;2247;2960;6636;7027;51108;9391;1479;6873;85403;65243;1994;55131;10336;2120;65080;1875;4677;6741;26608;2926;6627;6872;84365;51132;2115;7702;8487;6596;5993;6880;6059;6631;23394;51163;7528;865;55193;55140;51755;6917;54915;55422;68…	84154;29117;56915;83707;23314;26986;344658;55175;1961;3211;25948;5705;4009;3213;3665;1745;4778;5590;9496;27154;55617;7738;8726;1993;64145;7737;79816;7564;162972;84654;5441;4176;7627;51574;23276;5469;55629;3720;202559;167227;148266;7391;7307;121643;151230;23450;4287;64118;3238;26019;79727;339;6239;54888;51428;252884;4092;79665;2074;9044;85416;84312;5324;57727;28960;2149;23660;55892;9557;8761;5378;…	4094;55323;1879;342926;3204;7799;6910;58499;4223;10014;23090;5465;646;10011;7004;6095;2018;5989;7068;604;4857;55929;8531;5859;6035;22933;10524;10291;984;9355;1198;4782;6474;4211;9314;8241;9149;11129;63946;5518;10075;79603;83741;203523;7067;8602;3171;3191;3159;3217;652;79811;6097;7069;3956;8820;10498;8856;79631;9572;2004;6920;23368;6899;2962;26019;202559;3234;3728;64210;148;27154;55114;5590;4009;3…	4188;123283;55507;208;5442;280659;9605;10171;1051;283078;196513;25920;22830;79009;7743;8403;10642;79797;7040;8576;55114;8463;1747;57504;4010;84307;55661;10623;9686;81627;326;23318;5536;5432;25766;10660;6688;3166;4780;11176;2100;54957;148;4762;7342;7849;3228;64210;3728;3234;5934;8440;51585;2304;7919;3201;4775;2551;84759;55506;3236;117154;158234;10898;55869;2306;84146;146;2962;166;57130;4929;2804;7…	1590
63860	nucleoplasm		GO_localization	0.000123104	0.000376041	0.524055	0.943966	70	159	28	98	466;5440;51728;6427;79833;8467;641;8634;53981;9643;4686;3150;64326;1977;2960;7027;1479;6873;85403;1994;1875;26608;6872;84365;51132;8487;6880;7528;865;55140;51755;1022;11052;8725;23309;51068;2963;2959;10923;9329;5431;6605;25898;29883;661;6606;8021;1386;5725;84246;9972;9969;55120;8841;2965;3190;9337;25929;4790;4361;1025;81608;51773;3192;4673;4193;5411;5926;51808;54433	23481;8726;5441;4176;5469;7307;4287;6239;5318;2074;9044;84312;57697;4350;9400;8625;6920;4790;25929;9337;5435;79885;283248;11128;8882;6426;3190;2547;22926;26038;1523;2000;3146;55269;3159;3191;9412;55120;7158;55145;9969;29894;9169;5423;29079;9360;5438;9972;84246;5725;1386;11243;6606;29883;10538;2976;25898;6605;2176;5431;10499;1736;55651;10856;9329;10923;6597;10771;2959;80237;9477;2963;90390;51068;3…	10014;9739;7874;604;22933;10524;10291;984;1198;4782;10073;3191;3159;3646;6920;2962;54623;64210;5317;10616;23468;6878;162989;6919;83860;5619;81857;10579	10623;326;5432;25766;11176;6449;166968;64210;5934;54623;51585;55869;2962;6135;6736;7975;3646;5241;2071;6829;55814;4856;2113;4853;10919;57492;6154;26015;4675;2091;2965;2295;6867;8841;9440;10084;10073;1910;133522;6602;9968;23409;9611;84083;6875;51341;8148;10001;8021;220929;904;661;10946;55553;6626;10413;2068;8848;4809;23309;4674;22906;4782;5970;1198;984;10291;4802;10524;55140;22933;9759;3178;8648;2…	360
75510	organelle organization and biogenesis		GO_process	0.000140607	0.000652537	0.349017	0.911572	173	426	86	309	6790;9184;10460;81930;10095;8467;64841;51022;5194;641;5591;9643;10051;7411;85449;79677;25879;9140;10269;5329;3150;9555;5216;8520;80135;836;11335;65108;5580;64326;1678;3576;4739;5885;10970;55743;597;9871;6873;9685;3937;84516;6742;10092;9754;7084;4646;64431;5663;6596;22920;830;27071;9425;7528;55193;55140;57556;7057;6845;23301;5357;5600;5828;839;23309;22803;10093;55003;79813;51068;79723;8444;648;178…	84154;56915;8504;25948;10981;2315;4778;9948;5590;23136;197335;8557;8416;51174;8726;5724;91181;10671;578;8412;85417;81929;1060;2131;682;1767;196385;51160;23043;4287;440730;10806;80223;27183;64837;22908;84203;11190;2074;7058;30968;2149;2798;9557;4430;23087;2581;8780;1174;7328;10128;10200;64147;183;23191;1266;1130;84938;57410;9857;29102;84941;11034;2782;114799;79885;58538;140735;55843;79631;9985;495…	55705;81565;10411;23371;10014;147700;55160;7450;6366;10435;9739;9688;3983;57636;7984;2874;23221;6840;10749;3315;55929;65057;22933;10524;9294;5195;84986;9314;10552;6275;3980;9149;83547;81551;5518;23224;8243;8602;10298;3159;1832;79187;81876;10498;4952;79631;9572;440730;3728;64210;7917;23136;55114;5590;1759;7277;1778;598;79443;5317;9409;23468;196374;9873;162989;5886;11345;29780;51807;6445;3297;3257;…	9927;51332;5442;1759;5551;8479;10642;7320;55114;4301;9814;51172;6556;57180;55661;79870;27148;6385;2245;3674;392;7917;11176;6449;64210;3728;10928;8440;10982;800;57159;2551;55506;2241;1613;55869;7139;23580;2775;2804;10018;79789;81;116983;1677;2909;5662;3906;6135;10769;57610;51429;11033;90627;56254;4145;7994;9572;9475;8940;80764;6829;55968;27292;5428;2036;26088;1674;143187;8556;2838;58529;3868;10498…	1062
103173	chromosome 2		Chromosomes	0.000144287	0.044255	0.98682	0.808759	114	253	37	192	55577;3336;129804;129831;7444;9689;79833;56886;79031;10190;5194;10651;93082;79677;84417;10797;55571;8520;11320;51639;56888;4148;30818;8324;5861;9391;5147;9451;65080;6741;378464;23198;84365;2820;26003;80255;56902;25940;84804;91543;11227;9320;79634;10438;64844;23301;10890;79134;8837;51602;3685;4719;1781;6697;64080;55233;4065;10678;64135;57665;1386;8886;6670;307;55120;10971;65977;10120;23683;10575;1…	6295;23314;27347;80122;1545;130589;1961;925;8890;1745;84542;83607;9784;6332;1281;23704;151354;129303;80775;3760;22934;150864;26146;3552;54578;57574;1622;151230;3238;79623;6242;64342;7841;2888;23677;79083;64284;55622;254773;9290;2591;84058;56660;4430;3557;8828;5378;6694;55627;130560;10128;200403;84269;3417;130120;1493;58538;55843;3357;3069;4613;388;7141;79828;150726;6549;8540;60526;22930;10096;544…	151516;2487;92;150465;4211;238;170850;29094;115677;8745;8808;80326;5443;200403;8828;64114;23677;79623;3234;130574;92196;2825;7277;7850;57007;22807;90342;79137;388946;6869;116372;8462;442038;84639;51057;440918;80097	151126;2168;285025;3777;151449;92196;8576;57504;6556;5136;165055;27148;81615;130574;151056;10170;4780;7849;343930;3234;8440;785;6654;57159;23175;84759;3236;51626;54884;2859;4929;10018;9736;129852;8452;23671;23451;64114;51601;90411;56603;9781;26056;2355;7855;9655;2071;9475;117583;51277;9270;1674;28951;5443;80326;10494;339779;8808;3232;165082;4867;4249;63892;64708;7781;666;6439;150763;200383;8745;2…	653
70570	protein binding		GO_function	0.000157037	0.933645	0.100284	6.22626e-05	572	1408	332	1339	6790;8840;2971;79139;54972;5111;4345;466;9184;3336;29071;3918;55798;6286;10460;56647;1164;10095;6427;9276;3606;8683;79833;3185;146722;8467;56886;29979;79031;3845;10752;8496;56477;51022;6498;11051;55342;9828;5591;5137;5902;9123;22873;9643;10651;10051;7411;5984;6119;3836;11107;4686;10055;1301;9140;8190;5329;5716;941;3150;942;5216;8520;51371;10016;64215;10159;11335;65108;5580;51377;5634;908;9636;414…	1618;356;10626;29117;6295;56915;10611;23314;143471;27243;8504;26986;1154;344658;3123;55175;1834;26953;3211;80131;27012;925;9531;50964;25948;283578;5705;4146;140460;57542;5470;3665;55664;1745;55191;2315;4778;116154;1501;10572;1392;4935;11162;9948;5590;1027;117157;1231;23401;23136;2870;197335;94030;3605;8749;8029;57325;8557;7504;9784;51266;79874;8416;7738;5550;151354;57099;8726;64145;79816;3959;756…	4094;55705;220001;342926;5310;55214;338872;54922;81565;4649;7122;3679;81788;10411;23371;7799;6910;3872;3913;7123;2719;7148;56997;10014;23090;9982;79735;5493;947;147700;3952;55160;7450;2192;6366;5465;10011;10307;7004;7074;2745;10435;2053;9739;1740;1828;9688;79057;5989;23328;2487;7874;64866;58494;3983;57510;7068;627;604;1294;57526;64236;92;79026;2874;23221;6840;3315;55929;10089;65057;89848;8531;796…	774;4188;10197;116369;4595;9362;55507;79955;55898;6457;9810;51332;1128;9723;5442;4878;11021;1759;56848;23236;64798;196513;4958;2009;59343;3777;57172;148252;10642;151449;7040;23195;11211;55114;4301;608;4544;3749;2829;9814;148014;57504;26000;85445;2596;54838;23114;5136;55146;57180;4010;23098;369;84307;4293;40;57222;139818;10044;10221;10623;4793;4170;27148;9686;5037;51738;348094;4868;337;23318;6385;…	4056
77273	response to biotic stimulus		GO_process	0.000163111	0.00132618	0.905183	0.857093	74	167	24	111	79139;3336;3606;56477;941;942;836;65108;9636;3576;27348;3687;9451;5008;1861;4615;5663;6059;91543;7184;11274;79931;8725;10219;929;6614;29110;7073;5479;58487;6354;1386;121512;51561;5359;6780;3654;5336;3454;6351;384;629;10561;51280;9516;3659;2919;3190;6885;9655;3716;4790;10964;3656;1116;23516;6556;3665;4064;3460;7098;4361;6355;3455;6773;8720;7096;6480;6347;4940;5971;3309;5549;53916	23314;27243;26986;3123;925;3665;1231;3605;8726;6352;23516;5724;3552;7466;3430;3437;10964;7058;259;54764;3326;1380;2149;3875;8761;6363;4790;1232;3716;26191;5611;92421;2896;56832;2495;63943;4582;3433;1234;282618;6885;3684;3190;4599;7188;22926;3659;3146;51280;2633;10561;629;10049;9332;5696;5058;6351;8399;79902;1230;3654;6780;137902;5359;4738;51561;121512;3398;6364;10525;1386;708;6354;3122;9308;3001;…	7122;3872;6366;7874;3315;3384;10544;53947;137902;282618;149708;1447;2825;7850;57007;3306;3595;1388;3297;254240;26353;55894;4267;1129	5551;8993;6556;4793;7442;3674;6449;2208;5934;959;79883;1116;57130;3656;4589;10018;3592;5199;3906;221002;4478;1649;8891;729;1447;9655;149708;4773;4843;2838;6441;4157;2919;3601;5335;2091;5473;3075;9516;79720;133;384;3579;3454;5336;5266;5608;3718;8614;3945;2615;53947;904;8013;3299;10544;7132;5818;7791;7003;1991;55294;9021;929;4057;8517;7469;3384;5970;3566;4802;4033;3476;23166;140881;26301;671;57599;…	389
75622	protein folding		GO_process	0.000163491	2.59538e-07	0.838917	0.99975	38	91	10	32	3336;29071;56886;51022;7411;64215;908;27348;10730;23234;10694;1191;1861;10576;6059;7184;3998;8725;5479;821;85313;80273;10575;23317;8195;51303;11328;6447;6903;79982;6767;60681;53938;339416;3309;972;4043;51661	84290;9531;55664;23307;51303;54943;10953;3326;8195;5611;285755;63943;9829;5201;120526;6950;11231;23317;22926;10575;80273;10471;10450;51103;8409;1201;10049;10961;10939;5300;85313;9360;821;23193;10525;708;134266;3108;5480;5479;10856;1155;871;9997;8725;3998;10574;7184;6059;2923;3315;51726;29095;10808;10963;10576;1861;7203;10598;1738;10954;6102;10694;27000;6902;475;23234;22826;11315;10036;10730;27348…	55705;56997;9982;3315;55192;84290;3306;3297;26353;374407	55898;23195;4666;6449;55192;9973;6447;10693;11328;1677;150353;285126;23398;7482;11140;9529;3299;6687;2281;4802;54788;84277;5621;94086;6261;1191;25828;26278;1410;8425;56997;9982	166
35158	Cancer module Transcription		Cancer modules (Segal 2004)	0.000164703	2.85094e-06	0.896184	0.999965	16	33	2	4	9184;5440;3185;8467;8317;5885;1479;6741;1019;6917;1022;2963;3192;10643;10523;8453	8761;10436;10540;3191;8451;1017;994;5438;9238;3181;2963;1022;6917;1019;1871;2961;10302;6741;1479;5885;1869;993;4150;3835;9232;9133;891;983;5440;8467;9184;3185;8317	3191;6878	4793;5536;2260;9987	48
69608	oligosaccharyl transferase activity		GO_function	0.000171855	0.0020204	1	1	5	6	0	0	6184;6185;29880;29929;1650	1650;29929;79053;29880;6185;6184			6
79320	peptidyl-asparagine modification		GO_process	0.000171855	0.123666	1	1	5	4	0	0	11320;6185;1650;444;25834	1650;56052;6185;11320			6
530889	endoplasmic reticulum part		GO_localization	0.00018018	0.00032847	0.998635	0.999149	28	57	2	20	79139;3163;6184;64215;6185;9197;284098;351;5663;7184;3998;5321;54495;6782;5479;821;28972;84720;2132;1650;6747;7922;4118;84992;444;8720;7095;3309	5277;2131;7466;54578;10195;308;6238;6747;1650;84720;55331;6746;11231;22926;54344;5279;93183;56893;28972;821;26580;2035;5479;3156;6782;10134;60559;54495;6720;3998;6836;7184;55741;5663;51726;128869;1603;8879;284098;10598;813;6748;340485;9197;154807;54732;6185;79001;8673;64215;5281;23169;3163;9601;23480;79139;6184	3294;5355	10170;79966;10479;3294;57190;6892;596;2132;10585;51560;3732;3291;2030;5311;5321;4033;351;9563;10335;8613	110
81857	cellular process		GO_process	0.000197249	0.488384	0.0216565	0.00764901	975	2600	591	2304	6790;8840;55577;90507;2971;54187;79139;54972;28977;5230;5111;466;3163;9184;3336;29071;3918;5440;8813;5686;6286;10460;56647;6184;81930;1164;10095;51728;6427;9276;3606;8683;7444;5685;4173;9689;79833;3185;80896;146722;5325;8467;56886;29979;79031;3845;10752;64841;8496;56477;341;51022;5194;26996;641;80114;6498;11051;8634;55342;9828;8082;5591;53981;5137;5902;22873;9643;23204;10651;54928;10051;23213;741…	26046;84154;1618;356;10626;29117;8513;6295;56915;83707;10611;23314;143471;27243;27347;8504;29802;26986;8892;80122;1545;22875;1154;130589;344658;3123;55175;1834;26953;84873;124626;1961;55229;3211;201798;84290;925;9531;50964;25948;283578;874;5705;4009;55753;4146;978;3213;6317;10981;140460;8890;84539;5470;3665;22878;55664;1745;90639;55191;2315;4778;116154;1501;63893;10572;1392;25800;147719;4935;1116…	4094;55705;55323;11202;114905;1879;342926;374907;112483;64928;284403;5310;22899;57452;3759;55214;338872;54922;5138;81565;4649;3204;80975;7122;3679;81788;10411;23371;7799;6910;58499;10633;3872;196883;6844;3913;6263;4223;5348;761;117248;23005;7123;2719;8424;11332;7148;56997;10014;23090;9982;79735;5493;1459;947;147700;25818;3952;55160;56624;166336;10966;7450;2192;6366;79750;57104;5465;646;10011;1030…	9927;774;4188;482;10197;151126;116369;4595;9362;7991;123283;55507;79955;55898;5145;6457;25884;9810;51332;1128;208;6203;2168;9723;2766;5442;4878;11021;1759;280659;56848;23236;93664;9605;10171;1051;64798;283078;126567;8492;196513;4958;25920;22830;79009;7743;59343;3777;3886;65094;57172;55567;8403;148252;7923;127550;5551;9807;8479;10642;79797;7040;23195;7320;954;8576;11211;79705;55114;4301;387755;608…	7306
438603	Protein folding		PantherBiologicalProcess	0.000199626	3.17161e-06	0.922492	0.999886	24	53	4	13	7411;27230;64215;908;23234;10694;10576;7184;8725;6782;5479;821;85313;80273;10575;8195;51303;11328;6767;60681;53938;3309;4043;51661	9531;55664;4259;4258;51303;3326;8195;5611;285755;63943;5201;6950;10575;80273;10471;10450;51103;8409;10049;5300;23508;85313;9360;821;134266;5480;5479;1155;6782;8725;283237;10574;7184;3315;51726;10808;10576;7203;10598;10694;27000;6902;23234;908;55466;64215;5202;3308;3312;22948;64222;7411;27230	3315;4258;3306;26353	148014;6449;10693;11328;150353;285126;348487;23398;11140;9529;2281;94086;51386	89
537376	response to other organism		GO_process	0.000214754	0.0105826	0.97522	0.671508	64	137	17	98	3606;56477;941;942;836;65108;9636;3576;3687;5008;4615;6059;91543;11274;79931;8725;10219;929;6614;29110;7073;5479;58487;6354;1386;121512;51561;5359;6780;3654;5336;3454;6351;384;629;10561;51280;9516;3659;2919;3190;6885;9655;3716;4790;10964;3656;1116;23516;6556;3665;4064;3460;7098;4361;6355;3455;6773;7096;6480;6347;4940;5971;5549	23314;27243;26986;3123;925;3665;1231;3605;8726;6352;23516;5724;3552;3430;3437;10964;7058;259;1380;2149;3875;8761;6363;4790;1232;3716;26191;92421;2896;56832;2495;4582;3433;1234;282618;6885;3684;3190;4599;7188;3659;3146;51280;2633;10561;629;9332;5696;5058;6351;8399;79902;1230;3654;6780;5359;4738;51561;121512;3398;6364;1386;708;6354;3122;9308;3001;58487;29108;10538;10379;2118;6348;6361;5479;1437;728…	7122;3872;6366;7874;3384;10544;53947;282618;1447;2825;7850;57007;3595;254240;55894;4267;1129	5551;8993;6556;4793;3674;6449;2208;5934;959;79883;1116;3656;4589;10018;3592;5199;3906;221002;4478;8891;729;1447;9655;4773;4843;2838;6441;4157;2919;3601;5335;2091;5473;3075;9516;79720;133;384;3579;3454;5336;5266;5608;3718;3945;2615;53947;904;8013;10544;7132;5818;7791;7003;1991;55294;9021;929;4057;8517;7469;3384;5970;3566;4033;140881;26301;671;57599;30011;81576;9020;4316;10399;2648;1843;338382;2715…	328
34950	M/G1		Cell-cycle (Whitfield 2002)	0.000228203	2.57681e-07	0.981957	0.999855	21	48	2	10	9643;11335;5885;1977;5663;6880;55140;1022;3091;934;55003;51524;9329;7323;10146;80273;58516;51574;81611;262;3111	10712;64710;51574;58516;55646;1411;2782;3433;339287;80273;5864;10049;10146;7090;126731;1736;7323;3156;3607;51042;8087;9329;10226;55003;934;3091;136319;1022;375341;4957;6880;5663;10765;23199;64328;1977;5885;11335;29097;9055;1033;9232;81839;9801;3799;3312;6009;9643	4782;2624	51116;51585;10769;28973;51524;8848;4782;55140;9265;5154	74
71116	RNA binding	1	GO_function	0.000230317	0.00153156	0.998866	0.98748	81	186	19	115	2971;6184;6427;8683;3185;80114;11051;8634;55342;53981;22873;4686;25879;28957;80135;10605;5682;1977;6636;1479;1994;55131;65080;4677;6741;2926;6627;84365;8487;6631;55140;6917;11052;246175;6434;8559;22803;50804;9128;7073;10658;8880;26747;90637;64135;6606;9416;5725;8886;9972;85313;6780;10146;170506;51388;8480;3190;23586;10200;6727;221078;158234;51574;7098;81608;549;5393;3192;60625;10643;10523;6731;54…	84154;1618;56915;26986;6150;1993;51574;202559;167227;4670;7307;23450;26019;339;10573;54888;51428;80315;79665;5324;57697;54555;6727;8761;10128;1965;10200;11123;29102;16;5073;140735;3069;3658;3956;7453;11056;93587;64794;65109;6426;3190;7011;8480;5514;51388;10450;65083;55269;3191;92856;6895;170506;10146;29894;9169;11157;6780;85313;6231;9360;9972;8886;50;5725;9416;6606;64135;3181;51340;26284;165545;1…	55323;57510;4857;6035;10291;8241;10073;3191;6141;3956;26019;202559;6150;3609;10137;6919;10992;56850;6499	123283;6203;79009;10642;55661;81627;6123;54957;7919;158234;10898;1654;6164;221078;23451;6210;57794;27254;6135;6152;6228;6189;29890;65110;6159;105;6161;23586;6133;6218;54456;317781;6202;8570;6176;6433;6193;6650;6230;6141;6154;5394;4440;2091;79005;90957;2107;6429;10073;134353;133522;84460;3184;57690;199746;84271;115752;6191;5939;7538;8148;57062;6470;6168;10946;8241;9513;6838;26747;55553;8165;6626;6…	439
536363	post-translational protein modification		GO_process	0.000335607	0.618207	0.63386	0.742437	165	360	77	307	6790;9184;7444;8467;51022;5591;10055;9140;223082;10269;8317;5716;941;8520;5580;51377;56888;83666;64326;84930;23327;4739;55743;8536;6873;9100;84259;10336;9451;5008;151636;55236;6872;11266;27102;51132;90701;27101;5663;6596;27071;9425;9320;55140;51755;1019;51366;11274;64844;1022;54495;5600;5828;9025;23309;55905;5327;79813;3685;51765;29110;8444;648;10054;11236;5770;30849;5501;7323;8732;55233;56937;96…	26046;27347;80122;5470;2315;4778;63893;5590;2870;55617;7737;9986;9107;8412;658;10299;26146;2322;5127;51725;9989;23043;57574;7324;140461;4287;5567;79872;84132;118424;1020;11040;57697;2149;29949;4117;23087;26272;8828;6992;11060;113878;1362;8780;7328;1456;5520;205564;8493;26994;3716;673;5774;57410;26191;79885;10586;56547;51207;9829;3717;3956;1399;282974;4324;6477;84231;5777;23463;150726;8518;2065;28…	55214;80975;7122;81788;10411;10014;1459;9739;7874;92;9333;8078;22933;10524;29085;984;1198;51506;238;6199;6275;6795;10544;3611;9149;2261;43847;5605;5518;29882;10868;333926;10075;10298;282618;3956;10498;6753;5774;26085;8828;4117;8925;2962;64840;10256;148;9986;84893;5590;63893;1759;10616;7423;3595;2046;3609;9024;5602;81706;1460;287015;89777;26353;255488;5525;84708;148066;115701;7297;683;51200;846;70…	9810;208;1759;59343;57172;7320;8576;79705;51409;369;4293;5896;5045;8924;611;10221;27148;25793;5536;83844;9867;90933;115992;84893;80216;148;10256;159195;54822;64840;4985;64806;1363;7006;221687;117145;57159;84759;2241;8460;6447;1613;55869;6011;146;2962;11329;3340;3656;27005;9736;8452;10922;8925;2038;51601;64219;640;6135;10769;9781;9958;5797;5641;9891;26001;26085;93;56254;25930;7301;9578;123228;4145…	1023
662748	Toll-like Receptor Signaling (chz)		IngenuityPathways	0.000345639	0.988429	0.896122	0.219798	11	5	1	11	4615;5600;929;3654;81793;6885;23118;3656;7098;7096;5599	6885;81793;3654;4615;1147	5465	3656;23118;5608;929;8517;5600;9020;10454;2353;5465;3725	28
660399	Chr8:122500001-127500000		Chromosome regions	0.000363059	0.0222765	1	0.97031	9	12	0	3	79139;29028;84933;9897;55039;11236;83940;3037;22882	83940;11236;55039;9897;157378;157769;4715;93594;79139;6713;84933;29028		10221;312;114907	20
35384	Cancer module Protein folding		Cancer modules (Segal 2004)	0.000363059	0.00698593	0.801477	0.993843	9	13	1	2	3336;908;10694;10576;7184;8725;821;3309;4043	9531;3326;821;8725;7184;3315;10576;10694;6902;908;10063;3312;3336	3315	11140;1410	20
35374	Cancer module Immune response and Ag processing and presentation		Cancer modules (Segal 2004)	0.000371029	0.0609316	0.989281	0.999648	17	26	1	7	942;9636;91543;7057;929;6354;9246;10561;10964;3959;1545;84329;4118;30817;4940;972;951	1545;3959;3430;10964;3107;4599;85441;2633;10561;7130;9246;930;931;6354;3122;3108;915;3560;8728;6402;27092;7057;91543;9636;6772;942	27092	9851;5641;4204;57162;929;26051;2946	56
439107	Gene signature of breast cancer initiating cell (Liu 2007)	1	Literature	0.000375156	0.000240789	0.932643	0.80453	27	57	5	30	5230;5686;55798;55656;9276;55500;56672;1213;10092;124808;54887;51163;92344;79572;9025;55181;57002;79679;23075;23317;8540;7905;144233;51715;57700;65260;4043	27347;64710;144233;4287;57035;11164;9857;153129;23463;8540;84275;23317;54465;5151;10238;9373;10379;4291;57002;81573;55181;79572;57508;9213;84267;92344;51163;25917;7430;1457;26610;54887;7163;124808;2932;64327;10092;8872;5887;1213;56672;471;79622;7965;29097;55856;3939;6729;11015;140739;5230;5686;55798;55656;9276;81788;55500	81565;81788;10901;3306;5355	7905;4256;114789;8926;10406;10901;9725;2113;596;51201;56898;23075;283229;79005;5977;8614;79679;9567;4057;9025;79191;83989;4316;25840;55268;1153;966;23710;26137;81565	109
530834	cell part		GO_localization	0.000387114	0.341984	0.0469982	0.0313442	950	2542	573	2236	6790;8840;2971;54187;388753;254359;79139;28977;5111;4345;466;3163;9184;3336;29071;3918;5440;8813;5686;10460;56647;6184;81930;10095;51728;6427;9276;8683;7444;5685;4173;79833;3185;146722;5325;8467;56886;29979;79031;3845;10752;64841;8496;56477;51022;5194;26996;641;6498;29028;11051;8634;55342;9828;2123;8082;5591;53981;5902;9123;22873;9643;23204;10651;10051;23213;7411;10198;7903;55500;79677;5984;6119;…	26046;84154;83473;1618;10712;144363;356;10626;29117;6295;56915;10611;23314;143471;8530;27347;3112;8504;29802;26986;8892;80122;1545;22875;6555;130589;170712;344658;3123;55175;26953;479;84873;64710;1961;3211;80131;201798;27012;84290;925;9531;25948;283578;874;23585;5705;4009;55753;978;3213;6317;10981;9202;140460;8890;57542;84539;3665;22878;55664;1745;90639;2315;4778;116154;1501;338440;63893;10572;13…	4094;2327;55705;220001;55323;114905;1879;342926;374907;64928;51299;5310;57452;3759;55214;338872;54922;5138;81565;4649;3204;80975;7122;358;3679;81788;10411;23371;7799;6910;116159;58499;3872;738;196883;6844;6263;55901;4223;5348;761;117248;7123;2719;8424;11332;7148;56997;10014;23090;9982;79735;5493;1459;947;147700;55160;56624;166336;10966;7450;2192;6366;79750;4238;5465;646;10307;7004;7074;6095;56895…	9927;774;4188;482;10197;151126;116369;4595;9362;7991;123283;55507;79955;55898;6457;11259;9810;51332;1128;208;6203;2168;9723;5442;4878;1759;280659;56848;23236;93664;10171;1051;64798;283078;126567;8492;196513;4958;25920;2009;22830;79009;7743;59343;79755;3777;1209;3886;65094;57172;55567;8403;148252;127550;5551;9807;8479;10642;79797;7040;23195;7320;954;8576;11005;9058;11211;55114;4301;2109;608;4544;2…	7120
35214	Cancer module RNA splicing		Cancer modules (Segal 2004)	0.000417681	0.00129412	0.966604	0.996202	14	25	1	6	6427;8683;3185;6636;1479;6741;2926;6627;6631;6434;9416;3192;10643;10523	26986;7307;8761;6426;8899;9416;3181;1653;6434;6635;103;8446;6631;6634;27257;6627;2926;6741;7884;1479;6636;6632;6427;3185;8683	10291	8570;10946;10291;3178;10521;9987	42
63156	endoplasmic reticulum lumen		GO_localization	0.000433931	0.0506382	1	0.991769	7	8	0	1	3163;6184;64215;351;5479;8720;3309	5277;93183;5479;55741;64215;3163;9601;6184		351	13
662818	Aminosugars Metabolism (ds2)		IngenuityPathways	0.000434272	0.0436609	0.930722	0.592466	12	17	1	10	55577;54187;64841;5137;27115;6675;3098;140838;55907;5150;5142;2584	132789;5150;51706;3074;5151;80201;55907;140838;3099;3098;6675;1534;1728;5238;54187;55577;64841	5138	5136;10846;5141;5153;10020;3073;8622;27115;5138;5137	33
75716	JAK-STAT cascade		GO_process	0.000438582	0.141292	0.232741	0.760314	27	45	11	31	3836;3953;5329;2120;5008;5328;5479;9630;1386;51701;51561;3454;3659;9306;6885;3717;9655;3716;26146;4170;3460;3455;6774;6773;6347;5599;10401	1231;3605;6352;26146;2149;29949;3716;3717;1399;5777;1234;282618;6885;9306;3659;1270;149233;2056;2264;50604;1230;51561;5518;3597;51701;1386;2261;50616;10379;2176;9630;5479;1437;59067;133396;3458;5328;2923;3588;7415;3593;5008;6772;5329;3836	5310;3952;3976;238;2261;5518;53832;282618;148;3595;7297	4170;1466;148;1489;4985;146;3570;5617;9655;8835;58985;53832;3454;3718;8660;238;7039;9021;23765;3566;3976;8648;6777;5519;2120;3952;282616;3815;2690;5310;3953	110
530941	intracellular organelle part		GO_localization	0.000462925	6.11282e-16	0.846745	1	268	781	128	428	6790;79139;28977;5111;466;3163;9184;3336;5440;10460;6184;81930;10095;51728;6427;9276;4173;79833;3185;8467;5194;641;8634;55342;5591;53981;5902;9643;10651;10051;5984;6119;3836;4686;10972;3150;10282;9555;28957;5216;80135;64215;11335;5580;51373;10483;64326;1678;6185;1213;27348;4739;5885;1977;2960;6636;7027;515;51651;9871;1479;6873;85403;1994;9685;64983;84516;1315;65080;10092;1875;9197;6741;292;9218;2…	84154;144363;56915;8504;26986;170712;26953;201798;22878;116154;10312;26229;9791;23481;23566;57226;57325;6150;5277;140711;4864;51174;8726;26156;5009;84650;91181;55168;578;5441;4176;81929;1060;374291;2131;8663;81569;5469;1767;196385;7466;54578;7307;5870;23450;4287;3238;26019;10806;5999;23568;91942;6239;199720;10573;65003;3842;54888;64837;22908;84203;5318;11190;139741;79665;2074;2778;9044;55074;1629…	4094;55705;64928;55214;54922;5138;81565;4649;10411;23371;3872;10014;5493;147700;646;9739;9688;7874;11041;604;9333;10567;10749;65057;8531;22933;10524;10291;984;1198;4782;5195;57402;54535;6525;6275;6795;2261;53947;63922;83547;53834;5518;23224;8243;10073;540;3191;3159;381;1832;79187;6141;23176;81876;4952;23392;3646;6920;8925;3882;3294;23630;6709;199720;50506;2962;26019;2583;54623;64210;3883;374291;6…	9927;4595;11259;51332;6203;10171;2009;59343;3886;55567;8403;148252;8479;10642;7320;4301;2109;2705;9814;51172;4633;10623;4170;326;5432;25766;51116;10170;144165;11176;6449;54957;114789;3883;166968;64210;79966;5934;54623;90624;2583;51585;10675;10982;7919;800;57159;9973;55506;4741;51626;1654;55869;10479;7139;2962;4929;50506;6709;23630;2804;3294;10018;4736;6164;11270;3882;4325;221078;23451;6210;84701;…	1778
79667	mRNA processing		GO_process	0.000479736	2.1653e-05	0.883942	0.999425	33	76	8	28	6427;8683;79833;11051;8634;53981;4686;6636;1479;2926;8487;6631;51163;6917;54915;11052;6434;8559;22803;9128;10658;8732;1207;29883;6606;5725;25929;81608;60625;51808;9410;80746;58517	26986;7307;23450;339;79665;6920;25929;3069;65109;55916;6426;3191;29894;9169;11157;8899;9360;5725;6606;3181;29883;51340;1207;1655;8732;9128;1653;51690;22803;22916;8559;6434;11052;90459;10907;6635;1665;54915;6917;9939;103;51163;55149;6631;6634;8487;27257;55660;672;2926;6732;5496;10713;7884;1479;6636;4150;51362;27258;54845;84967;8458;1478;6628;9991;6632;27161;10212;10189;6427;79833;53981;8634;8683;4…	10291;984;11129;3191;6920;3609;6919;10992	54957;51585;7919;10898;23451;57794;27254;65110;105;6829;8570;6433;2091;6429;134353;11129;10946;6626;10658;4809;984;10291;132612;3178;7536;54973;10482;25792	145
65574	binding		GO_function	0.000554528	0.998739	0.216929	3.39392e-07	843	2156	496	2041	6790;8840;55577;2971;54187;254359;79139;54972;5230;5111;4345;466;9184;3336;29071;3918;5440;55798;6286;55656;10460;56647;6184;81930;1164;10095;51728;6427;9276;3606;8683;7444;4173;9689;79833;3185;146722;5325;8467;56886;29979;79031;3845;10752;55027;8496;56477;341;51022;641;80114;6498;29028;11051;8634;55342;9828;84933;5591;53981;5137;5902;9123;22873;9643;10651;10051;7411;79677;5984;6119;3836;11107;46…	26046;84154;83473;1618;356;10626;29117;8513;6295;56915;10611;23314;143471;27243;27347;8504;26986;8892;80122;1545;1154;130589;344658;3123;55175;29937;1834;26953;479;64710;1961;55229;3211;80131;201798;27012;84290;925;9531;50964;25948;283578;5705;4009;55753;4146;978;3213;10981;9202;140460;8890;57542;5470;3665;22878;55664;1745;55191;2315;4778;116154;1501;10572;1392;4935;11162;9948;5590;55270;118472;1…	4094;2327;55705;220001;55323;1879;342926;5310;57452;55214;338872;54922;81565;4649;3204;7122;3679;81788;10411;23371;7799;6910;58499;10633;3872;196883;3913;6263;4223;761;7123;2719;8424;11332;7148;56997;10014;23090;9982;79735;5493;1459;947;147700;3952;55160;166336;10966;7450;2192;6366;79750;5465;646;10011;10307;7004;7074;2745;6095;10435;2053;10682;9739;1740;9665;2018;1828;9688;79057;5989;5950;23328;…	9927;774;4188;10197;151126;116369;4595;9362;123283;55507;79955;55898;6457;151651;9810;51332;1128;208;6203;2168;9723;5442;4878;11021;1759;280659;56848;23236;93664;9605;1051;64798;283078;8492;196513;4958;2009;22830;79009;7743;59343;79755;3777;57172;8403;148252;5551;10642;151449;79797;7040;23195;7320;954;8576;11211;79705;55114;4301;608;4544;8993;3749;51409;2829;9814;8463;1747;148014;57504;222894;260…	6256
72930	All human genes annotated by Gene Ontology		GO_process	0.000560623	0.525663	0.042674	0.00202328	1050	2834	637	2512	6790;8840;55577;90507;2971;54187;388753;79139;54972;28977;5230;5111;4345;466;3163;9184;3336;29071;3918;5440;8813;5686;55798;6286;10460;56647;6184;81930;1164;10095;51728;6427;9276;3606;8683;7444;5685;4173;9689;79833;3185;80896;146722;5325;8467;56886;29979;79031;3845;10752;10190;64841;8496;56477;341;51022;5194;26996;641;80114;6498;11051;8634;55342;9828;8082;5591;53981;5137;5902;9123;22873;9643;2320…	26046;84154;1618;144363;356;10626;29117;8513;6295;56915;83707;10611;23314;143471;8530;27243;27347;3112;8504;29802;26986;8892;80122;1545;22875;1154;6555;130589;170712;344658;3123;55175;1834;26953;479;84873;124626;1961;55229;3211;201798;27012;84290;925;9531;50964;25948;283578;874;5705;4009;55753;4146;978;3213;6317;27440;10981;9202;140460;8890;84539;5470;3665;22878;55664;1745;90639;55191;2315;4778;1…	4094;2327;55705;220001;55323;11202;114905;1879;342926;374907;112483;64928;284403;51299;5310;22899;57452;3759;55214;338872;54922;5138;81565;4649;3204;80975;7122;358;3679;81788;10411;23371;7799;6910;58499;10633;3872;196883;6844;3913;6263;4223;5348;761;117248;23005;7123;2719;8424;11332;7148;56997;10014;23090;9982;79735;5493;1459;947;147700;25818;3952;55160;56624;166336;10966;7450;2192;6366;79750;571…	9927;774;4188;482;10197;151126;116369;4595;9362;7991;123283;55507;79955;55898;5145;6457;25884;9810;51332;1128;208;6203;2168;9723;2766;5442;4878;11021;1759;280659;56848;23236;93664;9605;10171;1051;64798;283078;126567;8492;196513;4958;25920;2009;22830;79009;7743;59343;3777;1209;3886;65094;57172;55567;8403;148252;7923;127550;5551;9807;8479;10642;151449;79797;7040;23195;7320;954;8576;11005;9058;11211…	7969
78406	biological_process		GO_process	0.000560623	0.525663	0.042674	0.00202328	1050	2834	637	2512	6790;8840;55577;90507;2971;54187;388753;79139;54972;28977;5230;5111;4345;466;3163;9184;3336;29071;3918;5440;8813;5686;55798;6286;10460;56647;6184;81930;1164;10095;51728;6427;9276;3606;8683;7444;5685;4173;9689;79833;3185;80896;146722;5325;8467;56886;29979;79031;3845;10752;10190;64841;8496;56477;341;51022;5194;26996;641;80114;6498;11051;8634;55342;9828;8082;5591;53981;5137;5902;9123;22873;9643;2320…	26046;84154;1618;144363;356;10626;29117;8513;6295;56915;83707;10611;23314;143471;8530;27243;27347;3112;8504;29802;26986;8892;80122;1545;22875;1154;6555;130589;170712;344658;3123;55175;1834;26953;479;84873;124626;1961;55229;3211;201798;27012;84290;925;9531;50964;25948;283578;874;5705;4009;55753;4146;978;3213;6317;27440;10981;9202;140460;8890;84539;5470;3665;22878;55664;1745;90639;55191;2315;4778;1…	4094;2327;55705;220001;55323;11202;114905;1879;342926;374907;112483;64928;284403;51299;5310;22899;57452;3759;55214;338872;54922;5138;81565;4649;3204;80975;7122;358;3679;81788;10411;23371;7799;6910;58499;10633;3872;196883;6844;3913;6263;4223;5348;761;117248;23005;7123;2719;8424;11332;7148;56997;10014;23090;9982;79735;5493;1459;947;147700;25818;3952;55160;56624;166336;10966;7450;2192;6366;79750;571…	9927;774;4188;482;10197;151126;116369;4595;9362;7991;123283;55507;79955;55898;5145;6457;25884;9810;51332;1128;208;6203;2168;9723;2766;5442;4878;11021;1759;280659;56848;23236;93664;9605;10171;1051;64798;283078;126567;8492;196513;4958;25920;2009;22830;79009;7743;59343;3777;1209;3886;65094;57172;55567;8403;148252;7923;127550;5551;9807;8479;10642;151449;79797;7040;23195;7320;954;8576;11005;9058;11211…	7969
35160	Cancer module Lymphoma and immune response expression clusters	1	Cancer modules (Segal 2004)	0.000561895	1.74184e-08	0.99817	0.999858	26	66	2	17	6790;5111;1164;9689;5984;6119;10606;7027;8536;51108;292;5955;7374;1019;896;8444;2963;2209;3654;2618;4064;3460;444;3309;54981;65260	27347;4258;1020;328;1854;84275;8544;2618;5475;2876;57613;9318;3654;4363;708;23420;2118;5778;2209;7532;2963;5901;83903;8192;55699;2305;79101;3276;54847;1019;10376;7374;1457;2644;158;5955;2956;5983;292;8833;6472;51108;7027;10606;1869;2617;993;10109;4151;1163;1033;522;1062;891;1063;9134;983;29089;3148;22974;9689;6790;1164;5111;6119;5984	11343;4258	5536;8570;4609;11343;8444;896;4241;2316;29015;3615;4005;284;83692;8536;90522;202333;2	106
531121	organelle part		GO_localization	0.000575757	1.89239e-16	0.857138	1	268	786	128	429	6790;79139;28977;5111;466;3163;9184;3336;5440;10460;6184;81930;10095;51728;6427;9276;4173;79833;3185;8467;5194;641;8634;55342;5591;53981;5902;9643;10651;10051;5984;6119;3836;4686;10972;3150;10282;9555;28957;5216;80135;64215;11335;5580;51373;10483;64326;1678;6185;1213;27348;4739;5885;1977;2960;6636;7027;515;51651;9871;1479;6873;85403;1994;9685;64983;84516;1315;65080;10092;1875;9197;6741;292;9218;2…	84154;144363;56915;8504;26986;170712;26953;201798;22878;116154;10312;26229;9791;23481;23566;57226;57325;6150;5277;140711;4864;51174;8726;26156;5009;84650;91181;55168;578;5441;4176;81929;1060;374291;2131;8663;81569;5469;1767;196385;7466;54578;7307;5870;23450;4287;3238;26019;10806;5999;23568;91942;6239;199720;10573;65003;3842;54888;64837;22908;84203;5318;11190;139741;79665;2074;2778;9044;55074;1629…	4094;55705;64928;55214;54922;5138;81565;4649;10411;23371;3872;10014;5493;147700;646;9739;9688;7874;11041;604;9333;10567;10749;65057;8531;22933;10524;10291;984;1198;4782;5195;57402;54535;6525;6275;6795;2261;53947;63922;83547;53834;5518;23224;8243;10073;540;3191;3159;381;1832;79187;6141;23176;81876;4952;23392;3646;6920;8925;3882;3294;23630;6709;199720;50506;2962;26019;2583;54623;64210;3883;374291;6…	9927;4595;11259;51332;6203;10171;2009;59343;3886;55567;8403;148252;8479;10642;7320;4301;2109;2705;9814;51172;4633;10623;4170;326;5432;25766;51116;10170;144165;11176;6449;54957;114789;3883;166968;64210;79966;5934;54623;90624;2583;51585;10675;10982;7919;800;57159;9973;55506;4741;51626;1654;55869;10479;7139;2962;4929;50506;6709;23630;2804;3294;10018;4736;6164;11270;3882;4325;221078;23451;6210;84701;…	1784
438607	Protein glycosylation		PantherBiologicalProcess	0.000688901	0.107212	0.783672	0.8648	27	47	7	30	54187;29071;8813;6184;56886;7903;11320;55454;6675;8706;11227;2519;29880;170384;337876;10678;29929;2135;8703;2132;1650;79369;2517;64132;25834;4126;6480	2131;9526;10690;79623;7841;10905;2591;10195;2527;79369;2650;1650;147111;64131;8703;4758;115669;29929;10678;337876;6482;79053;170384;54480;6388;29880;2519;11227;338707;8706;55741;23753;1603;6675;79573;56913;9245;160418;55454;23443;11320;29071;8813;6184;54187;56886;7903	374907;57452;117248;53947;84002;10905;79623	55790;51172;84752;9331;8128;84002;63917;91875;2132;79947;10331;10585;8869;2135;53947;8708;5589;2651;6483;80235;120071;145567;2137;2134;83857;30815;6487;374907;57452;117248	113
468467	Toll-like receptor (TLR) ligands and common TLR signalling pathway leading to cell proinflammatory response		GeneGo	0.000691739	0.794677	1	0.608374	11	9	0	9	3576;4615;5600;929;3654;6885;4790;23118;3656;7096;5971	4790;6885;3654;6364;3456;4615;1147;3576;3627		4793;3656;23118;929;5600;5970;9020;10454;3725	30
438383	Nucleoside, nucleotide and nucleic acid metabolism		PantherBiologicalProcess	0.000695659	0.270365	0.991125	0.325971	235	561	98	485	5111;466;5440;51728;6427;8683;4173;3185;5325;8467;64841;641;6498;11051;8634;5591;53981;5137;9643;10051;79677;5984;4686;25879;223082;79365;3150;3251;9555;8520;80135;11335;6897;51639;64784;83666;10745;27115;51188;10606;5885;2960;6636;7027;9391;1479;6873;1994;55131;10336;5147;2120;6742;1875;151636;6741;292;2926;6627;6872;51132;2115;7702;7084;7374;8487;6596;5993;6880;51163;7528;865;55193;10438;27341;…	84154;56915;23314;26986;26953;1961;3211;201798;4009;978;5470;3665;1745;4778;11162;55270;23481;9496;27154;7738;170082;1993;79816;7564;25980;162972;1787;29982;84654;5441;4176;7627;81929;10299;79648;51574;3720;5150;148266;7391;4670;54826;7307;121643;83940;23215;23450;4287;64118;3238;51154;79727;5146;339;6239;54888;51428;252884;4092;80315;79665;2074;9044;85416;10813;4832;5324;57727;516;51750;28960;54…	4094;5138;3204;6910;196883;4223;10014;1459;79750;5465;7004;6095;9739;2018;5989;57510;7068;604;4857;23207;8531;6035;22933;10524;255877;10291;9355;4782;6474;4211;9314;203;3980;8241;11129;63922;1773;63946;83741;203523;8243;7067;8602;3171;3191;3159;3217;79811;6097;7069;8820;8856;9572;2004;6920;6899;2962;3234;64210;9757;84893;340146;27154;5198;954;4009;3211;3215;1053;116039;27019;23468;22807;55657;138…	4188;151126;4595;123283;5145;84726;2766;5442;280659;10171;1051;283078;196513;79009;7743;8403;954;8463;1747;57504;5198;5136;4010;84307;55661;5896;10846;10623;4793;81627;340146;326;5536;5432;10660;4666;6688;3166;11176;84893;2100;9757;4762;7342;8926;7849;166968;3228;64210;3234;5934;5158;349565;5141;2304;7919;3201;4775;2551;84759;23350;55506;3236;79707;10898;1654;55869;2306;2962;166;4929;7753;6668;22…	1546
62810	cell		GO_localization	0.000726938	0.45807	0.0546423	0.0298886	952	2549	575	2248	6790;8840;2971;54187;388753;254359;79139;28977;5111;4345;466;3163;9184;3336;29071;3918;5440;8813;5686;10460;56647;6184;81930;10095;51728;6427;9276;8683;7444;5685;4173;79833;3185;146722;5325;8467;56886;29979;79031;3845;10752;64841;8496;56477;51022;5194;26996;641;6498;29028;11051;8634;55342;9828;2123;8082;5591;53981;5902;9123;22873;9643;23204;10651;10051;23213;7411;10198;7903;55500;79677;5984;6119;…	26046;84154;83473;1618;10712;144363;356;10626;29117;6295;56915;10611;23314;143471;8530;27347;3112;8504;29802;26986;8892;80122;1545;22875;6555;130589;170712;344658;3123;55175;29937;26953;479;84873;64710;1961;3211;80131;201798;27012;84290;925;9531;25948;283578;874;23585;5705;4009;55753;978;3213;6317;10981;9202;140460;8890;57542;84539;3665;22878;55664;1745;90639;2315;4778;116154;1501;338440;63893;10…	4094;2327;55705;220001;55323;114905;1879;342926;374907;64928;51299;5310;22899;57452;3759;55214;338872;54922;5138;81565;4649;3204;80975;7122;358;3679;81788;10411;23371;7799;6910;116159;58499;3872;738;196883;6844;6263;55901;4223;5348;761;117248;7123;2719;8424;11332;7148;56997;10014;23090;9982;79735;5493;1459;947;147700;55160;56624;166336;10966;7450;2192;6366;79750;4238;5465;646;10307;7004;7074;6095…	9927;774;4188;482;10197;151126;116369;4595;9362;7991;123283;55507;79955;55898;6457;11259;9810;51332;1128;208;6203;2168;9723;5442;4878;1759;280659;56848;23236;93664;10171;1051;64798;283078;126567;8492;196513;4958;25920;2009;22830;79009;7743;59343;79755;3777;1209;3886;65094;57172;55567;8403;148252;127550;5551;9807;8479;10642;79797;7040;23195;7320;954;8576;11005;9058;11211;79705;55114;4301;2109;608;…	7158
171969	cellular localization		GO_process	0.000731011	0.000105788	0.305341	0.999987	138	352	70	209	79139;10460;6184;81930;9276;8683;56886;5194;5902;10651;3836;4686;223082;10972;3150;10282;64215;5580;10483;10952;1678;4053;1213;3687;5861;55973;9871;1994;9685;84516;1315;5008;6741;292;9218;26003;10165;4646;5663;22920;10640;5328;51014;3998;64429;6845;23301;10890;5828;51068;1781;9525;121441;23471;30849;26747;22931;84932;137492;8021;2395;5725;9972;821;28972;65082;10146;56852;23279;56270;26960;10971;2…	356;27243;8504;26986;26953;283578;10981;22878;23566;23011;51760;9784;5550;4864;51174;8726;64145;117194;6352;64786;2665;5724;81929;8934;26146;1767;196385;58157;53407;51160;4670;7307;5870;6242;27183;3842;10814;64837;6643;22908;2778;132204;10953;2207;79083;7175;2149;64284;286530;56670;3062;57511;112744;6727;4430;3557;440279;1174;6238;6747;10128;5018;64147;1232;1130;84938;9670;92421;1468;140735;3069;…	55705;55323;81565;6844;79735;147700;5465;9688;57510;10749;5874;5195;7064;54535;83547;84268;23086;259173;115677;10073;53832;9454;3191;381;29091;6813;23176;81876;84958;285242;4952;286530;10814;8877;148;7917;57192;55114;9016;7277;1778;79443;7423;9409;152;56729;10266;1855;6810;9372;11345;51807;3257;408;51024;8435;84708;84971;29082;56850;8701;26958;7297;5368;4267;846;65266;782;1129;9482	774;4188;11021;93664;5551;10642;55114;57192;51172;2596;5045;57222;8924;4793;55763;5029;4852;144165;7917;148;8877;114789;1489;64806;959;10675;7919;9973;23096;6447;1654;146;57130;2804;51054;650;83871;284904;90411;960;22800;161;27345;143425;51429;65110;2737;1435;1742;23586;51226;80764;10268;10066;26088;143187;8570;4089;10494;11154;6892;285242;8498;84958;27199;124602;55616;1770;9344;403;25865;266629;…	848
	Bild_Myc_Up_Creighton_PlosOne2008.txt		Literature	0.000764618	3.15932e-14	0.999948	1	104	306	25	129	2971;3336;56647;51728;3185;51018;64841;5902;22873;54928;9521;25879;28989;908;51373;8992;10606;51651;9391;84294;6741;5538;65265;5036;84365;284098;27102;10576;56902;7374;124637;25940;6059;705;2519;28969;55140;27341;1019;201266;5321;51605;8725;79134;55003;51602;79723;9128;4719;9329;5479;26747;1207;9753;152002;2395;8886;2618;51280;55326;80273;2965;8703;51388;81875;23625;8480;3843;51611;29889;9841;272…	84154;10712;56915;64710;78988;27440;131474;26229;9791;23481;23401;374882;91749;26156;64786;93622;84650;80775;84876;10988;152217;22934;150864;8663;6723;29090;151230;64118;58516;51154;91942;10573;51303;55646;10813;516;3326;54555;2184;55622;23094;1802;121053;8893;8761;10591;256586;5378;54865;10195;10695;56704;10128;1965;9942;79693;25929;8195;7637;51575;29914;4522;5435;1468;23212;51287;9841;23;79711;…	284403;116159;56997;79750;7004;57510;8531;84649;285704;949;2261;22846;8602;55630;8808;22909;55657;2040;3609;115098;5886;29780;6919;4439;51069	5442;10171;64798;65094;57185;51172;55250;57180;55661;23378;5896;153364;255061;90624;23587;201161;8563;3425;84315;22909;79073;23277;29890;9882;79663;8891;27292;117583;55814;4856;171582;317781;10111;8808;90871;6433;199953;201514;63892;3601;4335;2965;11019;23082;79947;90957;80742;4609;8602;79918;22846;55720;375484;81490;79080;220323;10669;8614;115752;3945;94015;84083;6875;27030;127253;2395;84135;571…	612
468327	N-Glycan biosynthesis p1		GeneGo	0.000773503	0.00128262	1	0.994312	7	11	0	1	8813;6184;9453;6185;29880;29929;1650	10195;1650;54344;29929;79053;29880;56052;6185;9453;8813;6184		79947	14
35307	Cancer module Ubiquitin ligases		Cancer modules (Segal 2004)	0.000782581	3.65545e-07	1	0.999933	10	22	0	1	5634;10606;9320;2730;51366;7336;2618;23014;4522;11060	7324;11060;7328;4522;23014;27338;2937;2618;7336;440;51366;7321;7322;2730;9320;3093;8833;2729;10606;5634;7319;5096		8924	26
438611	Protein metabolism and modification		PantherBiologicalProcess	0.000817725	3.36671e-08	0.887447	0.997526	222	610	102	404	6790;90507;54187;28977;3336;29071;8813;5686;6184;7444;5685;9689;56886;29979;29028;5591;7411;7903;10055;9521;10269;8317;5716;51714;27230;11320;64215;836;5580;10247;6897;51377;908;9636;64326;10952;10605;5682;6185;84930;23327;10102;1977;5229;10730;8536;9100;64983;9451;23234;4677;55236;5718;55454;9197;5538;1520;51734;10694;6872;5036;284098;6675;11266;27102;10576;90701;27101;5663;8706;1509;7184;203100…	26046;83473;10626;143471;8530;27347;8892;80122;115548;84290;9531;5705;6317;8890;5470;55664;63893;5590;23481;2870;8749;8557;55617;51702;5550;57094;55733;26156;7737;93979;284366;283471;10988;55168;9986;2131;10299;2322;8663;5127;54866;4659;5469;54878;9526;54826;23043;57574;10690;7324;440730;5567;26019;51154;4259;4258;91039;79623;339;27183;10573;65003;84132;118424;7841;58189;51303;283284;23677;259;54…	11202;374907;64928;57452;80975;81788;117248;1459;25818;55160;7874;57510;92;3315;64066;8078;5859;10524;10753;984;11142;1198;9374;150465;7064;238;6199;6795;840;10101;3611;9149;4225;2261;53947;9028;43847;5605;53834;29882;10868;333926;10075;8602;10298;5694;8745;6141;10498;23392;79631;149708;5774;3646;26085;84002;4117;11086;10905;8925;5528;23677;79623;91039;4258;26019;440730;373156;9986;5590;63893;631…	10197;7991;123283;208;6203;8492;59343;57172;55790;7320;8576;51409;51172;148014;10047;4293;5045;5875;8924;10221;1936;5536;6123;83844;51116;90933;6449;80216;7511;373156;3083;84752;1363;7006;5768;10942;57159;10406;2241;8460;9331;63874;1613;64180;6011;4048;11329;3340;3656;10693;11328;27005;9736;4736;8452;8128;10922;6164;4325;5528;6210;8925;23277;27143;640;11086;6135;10769;9781;9958;6152;339983;5797;5…	1455
659746	Chr4:100000001-105000000		Chromosome regions	0.00084922	0.117793	1	0.716888	9	11	0	6	493856;1977;27071;8649;7323;4790;79982;4126;5530	4790;93587;4547;7323;8649;150159;27071;1977;1062;3015;493856		6870;23173;56898;127;115265;51705	22
71978	transferase activity, transferring phosphorus-containing groups		GO_function	0.000860816	0.528569	0.88683	0.540243	97	201	37	174	6790;55577;54187;5230;5111;9184;5440;1164;51728;7444;5591;55500;8317;5580;5634;79646;84930;8536;9451;22929;6872;6675;27102;8503;7084;6880;27071;5328;3098;51755;1019;1119;1022;5600;55312;51765;29110;8444;64080;30849;8732;5431;661;55907;2395;51701;6793;3654;5294;6351;6788;6850;23683;2965;91754;6885;8518;3717;28951;221184;3716;8935;23118;221830;3656;23043;55437;1025;2321;6259;57097;9468;5562;1326;83…	83707;27347;80122;55229;5590;9791;2870;5636;5441;658;2322;5127;23043;5567;9060;259230;1020;4832;11040;4117;55109;8828;440279;81858;8780;1456;9942;8760;3716;673;57410;27133;5435;10586;58538;11128;9829;3717;1399;282974;7453;8518;26007;2065;6885;7011;1029;25878;60496;5563;203054;91754;2064;56155;1944;4438;9412;8491;6850;8396;51422;1445;6788;5058;80201;2264;6351;22848;5286;1612;26576;1017;5294;3654;5…	81788;56997;1459;1740;92;984;1198;238;6199;6795;203;3611;9149;2261;5605;53834;64122;10298;8828;4117;9060;2962;5313;8877;5590;54869;2046;9024;5602;1460;26353;84708;116986;115701;7297;65266;2931	208;5442;56848;57172;9807;8576;79705;369;4293;10221;10623;27148;23318;5432;3706;80216;8877;7849;54822;7006;349565;2241;1613;6011;5313;2962;11329;3656;10922;4355;221830;640;1120;10769;64781;23118;9891;93;7301;8891;9578;4145;5218;8935;221184;1742;9475;92241;5428;28951;10494;83549;7075;144402;22983;9344;25865;23416;5394;5609;2965;23683;5209;197258;25778;3756;84265;29941;9113;10298;84446;8558;26505;4…	566
76340	cytokine and chemokine mediated signaling pathway		GO_process	0.000870137	0.202001	0.705025	0.587646	30	52	9	40	56477;3576;597;3937;64844;3091;8995;6351;1235;9246;6850;4690;2919;6885;3717;9655;23586;3716;4790;23118;1116;26146;3460;64343;6774;2867;6773;150290;9618;5599	5590;1231;6352;26146;26280;59307;8625;4790;3716;84941;56832;4582;3717;1399;84231;5777;6885;3684;2833;4690;6850;9246;5058;6351;79902;8995;6364;1847;257397;3560;8533;57019;3091;133396;9603;64844;1903;6198;4318;1984;3588;7430;8303;1147;1072;3937;597;3576;131578;7292;3627;3925	3872;3611;84268;10850;5590;3595;5355;55894;867	2596;1116;1999;50943;23118;23586;9655;4773;8835;2838;10850;2919;1235;3718;8660;11167;5728;1839;4327;84268;246330;3611;5153;5829;9021;9846;8517;623;6777;56999;9755;3164;1524;222698;6376;27190;9353;2532;56477;3872	132
530866	cytoplasmic part		GO_localization	0.000891639	7.59296e-09	0.624142	0.99999	321	893	167	596	6790;388753;79139;28977;3163;3336;8813;10460;6184;9276;7444;56886;29979;64841;56477;51022;5194;8082;23204;10651;23213;7411;10198;7903;55500;223082;3953;10269;5329;5716;10797;10972;10282;9555;28957;5216;10016;64215;836;5580;51377;908;79646;51373;10483;10952;1678;6185;1213;27348;10102;5861;55973;1977;10970;10730;597;515;4200;51651;9871;9685;64983;5147;9451;84516;6742;1315;65080;5718;9197;292;5538;5…	144363;10611;143471;3112;8504;29802;8892;1545;170712;3123;84290;925;9531;874;5705;55753;978;6317;10981;8890;22878;90639;2315;4935;10312;5590;26229;9791;1231;23401;2870;57226;23011;8574;57325;29940;8557;51760;9784;8416;6150;5277;5550;4864;51174;26156;64145;6352;5009;64786;84650;5724;10988;55168;9986;123036;10671;578;92170;374291;2131;8934;10299;8663;4659;58157;7466;53407;54878;26031;51160;54578;29…	2327;64928;57452;55214;54922;81565;10411;6844;117248;11332;56997;56624;10966;7450;2053;10682;9665;7874;1431;11041;7068;64236;79026;37;10567;6840;2224;10749;8078;11000;84649;9610;29085;5874;9374;5195;5350;224;6525;83442;6275;6795;840;203;3713;3980;3611;53947;83547;81551;2877;53834;5518;170850;79603;259173;115677;10298;5694;540;2538;381;79187;3158;6141;23176;153;81876;84958;3956;5443;27284;4952;233…	9927;10197;4595;123283;51332;6203;2168;5442;4878;1759;56848;57172;148252;5551;11005;55114;2109;2705;57192;9814;51172;8482;40;5045;57222;4633;10846;4170;51738;55763;2245;1936;6123;23205;5023;4666;56953;51116;10170;8877;114789;7103;7511;2770;1576;373156;51117;64840;79966;4985;1363;90624;349565;2583;217;10675;10982;800;23017;55506;1565;8460;9331;23096;85004;51626;6447;89795;1654;6011;10479;7139;2715…	2192
68663	ligase activity, forming carbon-nitrogen bonds		GO_function	0.000929898	0.0257487	0.994985	0.950446	52	111	11	71	223082;5634;56888;64326;23327;10606;55743;10336;151636;79717;51132;6596;9320;2730;51366;64844;5828;9025;55905;648;11236;7323;25898;2356;56852;55120;9246;26269;2618;26235;6049;23014;4522;11060;55278;10299;26118;9867;26046;51320;10477;26268;4193;8453;5193;6500;9618;64750;6045;4194;57531;5987	26046;55191;7737;10299;57574;7324;79872;118424;57697;55278;23087;26272;57418;11060;113878;7328;26994;4522;51557;6477;84231;23014;6049;7188;23352;26038;25902;27338;27072;2937;26235;220441;2618;79739;26269;64087;9246;79444;55120;246184;8451;56852;26263;7329;23170;51444;23093;23140;80204;90850;6502;2356;51434;10379;25898;55148;331;57520;7323;11236;84961;6047;648;157574;23304;10393;2752;55905;5828;78…	150465;29882;10075;8925;5198;10616;287015;255488;84708;148066;867	9810;7320;5198;5896;8924;25793;9867;26118;90933;115992;221687;57159;84759;8452;8925;64219;9781;26001;56254;55167;7994;146310;11237;56658;26261;51533;3141;11019;9654;151112;5977;29951;10075;57154;29882;91694;23024;7332;144699;222235;91445;79594;84676;55294;257160;26267;9025;79654;26231;79589;55823;153830;114907;114804;55223;54850;26140;151636;140825;10336;4281;114088;115290;7732;23327;55182;54546;…	268
459058	Signature of PTEN loss of function in human breast cancers (Saal 2007)	1	Literature	0.000948277	2.57929e-06	0.996571	0.77448	28	68	3	34	6790;5111;1164;7444;29979;29028;8317;10972;55248;10606;151636;5718;26973;6596;9897;64844;79572;6434;6397;1207;5359;23279;2618;205564;51196;79132;51773;3192	7307;5870;4259;9044;205564;7284;6426;10540;29105;2618;23279;5359;79894;126731;5889;51642;8459;1207;4291;1311;55827;79694;151188;6434;5874;79572;64844;9897;4172;54906;54503;6596;10963;26973;6732;5718;10589;8833;57380;10606;9928;10975;54845;5052;9232;1062;64793;3416;9787;9133;8208;891;6632;4751;29127;151246;3796;6772;29979;3925;6790;1164;5111;7444;29028;10972;8317;55248	4094;3983;5874	51332;8576;54838;11329;60313;5797;6228;84056;2767;1889;25794;54556;5728;27146;6397;8848;1010;4038;23111;1979;10399;3983;151636;8532;8681;9037;145781;56977;4629;27122;5154;5159;83700;4094	121
537240	regulation of RNA metabolic process		GO_process	0.000951227	0.175752	0.436019	0.88637	11	14	3	7	6427;8683;10605;6917;11052;10658;29883;5725;170506;5393;5411	26986;167227;5073;3069;170506;8899;5725;29883;11052;6917;57472;10605;6427;8683	984;23368;3609	10642;23368;8570;5394;10658;984;7812	31
437271	Ligase		PantherMolecularFunction	0.000979479	0.000131685	0.528482	0.996512	44	104	17	50	93082;10055;6897;64326;10952;23327;10606;55743;54988;55236;79717;27101;9425;9320;2730;51366;10054;11236;7323;25898;2356;7336;56852;55120;79876;9246;2618;3981;4522;11060;55278;10299;26046;51320;10477;549;2182;4193;6500;64750;4194;57531;10401;5987	26046;10626;55191;63893;7737;92181;10299;54857;57574;7324;440730;79872;220032;118424;8803;55278;23087;26272;11060;10352;7328;4522;51557;6477;7453;23352;1632;25902;27338;2181;2937;3981;220441;2618;79739;64087;9246;79876;55120;56852;7329;92312;23093;80204;90850;7336;92912;2356;51434;7317;25898;3980;57520;7323;11236;10054;9477;23304;10393;2752;284161;80222;55699;150465;440;51366;7321;11043;7322;8883…	150465;3980;29882;10075;1891;132949;440730;54857;23205;5198;63893;10616;2180;57470;287015;255488;867	123283;7320;5198;8924;23205;90933;57159;132949;51601;64219;9781;84461;1891;56658;3141;9654;54938;51067;79153;5091;81616;123876;10075;57154;29882;7332;3978;79746;84676;6301;55294;5095;79654;79589;153830;54476;114804;55223;26140;81544;140825;54988;4281;114088;7732;23327;55268;23321;32;93082	218
437335	mRNA processing factor		PantherMolecularFunction	0.000988081	0.00143432	0.921334	0.809087	19	38	3	19	6427;8683;11051;53981;4686;51639;6636;1479;6627;8487;6434;8559;9128;10785;6606;5725;23350;55339;9410	23450;80315;5073;6426;55269;29896;134430;29894;11157;5725;6606;10785;51340;22913;9128;51690;8559;6434;6635;6634;8487;27257;10973;6627;10286;10713;1479;6636;51639;27258;6628;9991;6632;6427;53981;8683;4686;11051	4857;10291;11129	51585;23350;79707;23451;57794;11066;6433;6429;134353;8148;11129;10946;6626;4858;10291;7536;81576;54973;4857	71
	Deprimo_Androgen_Up_Creighton_PlosOne2008.txt		Literature	0.00101321	9.5944e-07	0.97319	0.999722	32	80	6	27	7873;29028;10972;6897;9100;9197;1191;6675;51290;3998;83640;25816;8754;64924;55003;6782;56937;6606;2135;170506;65986;4089;54491;6747;7511;27095;262;91574;54602;720;5500;10788	10611;27347;55664;23566;60481;9044;6747;1965;55205;5611;8668;4952;54491;388;65986;84275;11231;2181;81689;11261;22872;2653;64087;170506;23607;29035;23593;3781;6606;84513;56937;10531;3156;55041;6782;25803;55003;60559;10263;64924;8754;25816;83640;80004;3998;51290;55052;6815;2961;11057;117177;2768;10193;10330;6675;10302;4289;6303;7163;9197;6646;5597;9057;9100;533;79109;112495;387893;2739;6897;27125;2…	81563;23328;9314;53834;55700;4952	4595;55174;388886;7511;26018;5797;4089;55700;2135;23384;53834;8165;55690;9314;8848;57704;1191;347;23328;29087;119587;64425;51312;3909;2690;84159;81563	145
659213	Chr2:57500001-62500000		Chromosome regions	0.00105533	0.158394	1	0.898059	6	6	0	2	7444;5194;10678;55120;10575;150684	84542;10575;55120;10678;5194;7444		9736;53335	11
81046	protein autoprocessing		GO_process	0.00109887	0.621567	0.955983	0.0596297	17	21	2	25	7444;5591;9451;6872;27102;51755;8444;55233;51701;5294;23683;91754;6885;10299;55617;1025;30817	55617;8412;10299;6885;685;91754;5294;51701;55233;8445;8728;8575;51755;27102;5167;7443;9451;4486;81788;7444;5591	81788;26085	8576;4293;5045;54822;7006;11329;26085;10494;55554;23683;29941;1454;5653;54861;8444;84148;6872;8722;7048;5681;5587;140803;2869;65018;5159	61
535199	N-acetylneuraminate metabolic process		GO_process	0.0011417	0.0572271	1	0.842008	4	4	0	1	54187;80896;140838;55907	55907;140838;54187;80896		10020	5
72256	ubiquitin activating enzyme activity		GO_function	0.0011417	0.00568497	1	1	4	5	0	0	10055;55236;10054;79876	79876;7317;10054;55236;10055			5
66711	dolichyl-diphosphooligosaccharide-protein glycotransferase activity		GO_function	0.0011417	0.00568497	1	1	4	5	0	0	6184;6185;29929;1650	1650;29929;79053;6185;6184			5
532499	amino sugar biosynthetic process		GO_process	0.0011417	0.00568497	1	1	4	5	0	0	64841;6675;140838;55907	55907;140838;6675;5238;64841			5
217693	protein amino acid N-linked glycosylation via asparagine		GO_process	0.0011417	0.0572271	1	1	4	4	0	0	11320;6185;1650;25834	1650;56052;6185;11320			5
172637	establishment of cellular localization		GO_process	0.00114503	0.000159103	0.355708	0.999979	135	346	68	207	79139;10460;6184;81930;9276;56886;5194;5902;10651;3836;4686;223082;10972;3150;10282;64215;5580;10483;10952;1678;4053;1213;3687;5861;55973;9871;1994;9685;84516;1315;5008;6741;292;9218;26003;10165;4646;5663;22920;10640;5328;51014;3998;64429;6845;23301;10890;5828;51068;1781;9525;121441;23471;30849;26747;22931;84932;137492;8021;2395;5725;9972;821;28972;65082;10146;56852;23279;56270;26960;10971;26286;…	356;27243;8504;26986;26953;283578;10981;22878;23566;23011;51760;9784;5550;4864;51174;8726;64145;117194;6352;64786;2665;5724;81929;8934;26146;1767;196385;58157;53407;51160;4670;7307;5870;6242;27183;3842;10814;64837;6643;22908;2778;132204;10953;2207;79083;7175;2149;64284;286530;56670;3062;57511;112744;6727;4430;3557;440279;1174;6238;6747;10128;64147;1232;1130;84938;9670;92421;1468;140735;3069;4952;…	55705;55323;81565;6844;79735;147700;5465;9688;57510;10749;5874;5195;7064;54535;83547;84268;23086;259173;115677;10073;53832;9454;3191;381;29091;6813;23176;81876;84958;285242;4952;286530;10814;8877;148;57192;55114;9016;7277;1778;79443;7423;9409;152;56729;10266;1855;6810;9372;11345;51807;3257;408;8435;84708;84971;29082;56850;8701;26958;7297;5368;4267;846;65266;782;1129;9482	774;4188;11021;93664;5551;10642;55114;57192;51172;2596;5045;57222;8924;4793;55763;5029;4852;144165;148;8877;114789;1489;64806;959;10675;7919;9973;23096;6447;1654;146;57130;2804;51054;650;83871;284904;90411;960;22800;161;27345;143425;51429;65110;2737;1435;1742;23586;51226;80764;10268;10066;26088;143187;8570;4089;10494;11154;6892;285242;8498;84958;27199;124602;55616;1770;9344;403;25865;266629;58985…	836
79791	response to stress	1	GO_process	0.00114676	0.0314028	0.418627	0.0445641	180	441	92	383	6790;54187;79139;5230;5111;3336;3918;3606;3845;56477;51022;641;5591;79677;6119;3953;79365;5329;5216;5580;908;2882;3576;27348;3687;2247;5885;55743;1479;6873;1994;9451;5008;55236;6741;1520;23198;1191;27102;351;1861;10576;8505;22822;7374;4615;6863;5663;7184;23394;7528;5328;3998;2730;25816;7057;5810;5321;1022;60561;5600;22803;55905;10219;3091;7358;934;5327;8837;929;6614;3685;29110;6782;7323;22931;120…	356;27347;8892;9531;3665;1392;5590;1231;3605;51266;6352;83892;5724;578;5150;3552;58157;1233;7466;7307;23043;114788;2587;6781;23450;4287;2232;5999;4092;2074;261726;55074;7058;259;2207;54764;57468;51750;4314;57697;3326;1380;2149;29949;56670;6566;112744;5155;4254;59307;4913;4350;3875;9400;313;8761;3557;5378;6363;308;4790;3107;1965;130120;1232;8493;3716;5611;11173;2495;10857;63943;9126;3717;51364;23;…	81788;3872;3913;56997;10014;3952;7450;2192;6366;5465;7004;2745;6095;2053;5989;57124;604;1294;2874;3315;8531;3976;22933;10524;9370;9294;4782;285704;9314;10544;3980;3611;4155;5605;2877;11343;57758;8243;6564;10298;2244;53832;3191;22798;10850;8808;5443;139760;149708;5376;23368;22909;64210;84893;3749;5590;11005;1392;26279;3306;56729;10266;3595;1388;225;651;55367;5742;9024;6869;5886;5602;3297;3257;3081…	4595;2766;4878;1051;5551;7040;7320;11005;3749;2829;2596;6556;23098;4170;4868;6385;5029;255061;1936;5536;7442;5023;3674;4780;84893;2208;1280;64210;3083;1489;4985;64806;5141;959;7919;4775;9973;8460;1116;57130;4048;4929;3656;2880;4589;3570;4846;10018;10922;22909;3592;7517;5199;90411;960;6135;9781;4049;4478;64781;23118;23368;1649;9891;79663;7975;244;6159;729;1435;7855;5376;149708;10164;2071;284467;24…	1158
172247	RNA 3'-end processing		GO_process	0.00124025	0.0116721	1	0.595254	9	14	0	7	53981;1479;2926;11052;10658;29883;5725;10200;81608	26986;10200;29894;5725;29883;11052;90459;55149;2926;7884;1479;4150;1478;53981		10898;27254;134353;6626;10658;55520;54973	23
76642	spliceosomal snRNP biogenesis		GO_process	0.00128649	0.112725	1	0.94781	5	5	0	1	79833;8634;1207;25929;51808	25929;1207;1655;79833;8634		2091	8
468382	Putative SUMO-1 pathway		GeneGo	0.00129297	0.454405	0.702494	0.969708	7	6	1	2	10055;10054;6670;4790;10477;4193;5971	4790;7329;6670;10054;7341;10055	3297	5970;3725	15
468270	IFN alpha/beta signaling pathway		GeneGo	0.00129297	0.00326099	0.702494	0.99607	7	11	1	1	9636;5770;3454;3659;3716;3455;6773	3716;3433;5777;3659;10379;5770;3456;3276;2537;9636;6772	7297	3454	15
662774	Acute Phase Response Signaling (1nilf)		IngenuityPathways	0.00130084	0.75705	0.830426	0.0836606	22	29	5	34	3163;3606;3845;8503;4615;5600;6648;3654;5294;629;3190;4982;9306;6885;3717;9655;3557;22800;6774;720;8737;5599	3552;259;3557;183;3717;7276;6885;9306;4982;3190;2266;3053;2244;629;5294;3654;6648;3265;350;5054;4615;8503;1147;4893;5604;5291;3163;3606;3845	7450;5950;5605;2244;84639	208;1051;4793;6654;3570;22800;9655;8835;5609;5608;6925;5605;7132;9021;8517;5600;715;5345;213;2157;9020;3699;5950;3818;10454;2353;710;7450;3700;22808;3725;2;4804;5295	89
662694	NF- B Signaling (cj4)		IngenuityPathways	0.00130084	0.875201	0.698252	0.239514	22	27	6	31	3606;3845;8503;4615;29110;8915;3654;5294;5336;81793;4982;6885;4790;3557;22800;7098;64343;1326;7096;8737;5971;5599	5590;658;3552;5567;3557;4790;6885;4982;7188;81793;5286;5294;3654;51567;8915;29110;3265;7128;4615;1457;8503;1147;4893;2932;5291;3606;3845	1459;652;5590;7850;1460;84639	208;608;4793;959;650;22800;4049;652;5609;5336;5287;5608;8792;7132;3816;4803;7039;8517;5970;5566;9020;1387;10454;29775;22808;4804;5159;5156;5295;2690;1459	89
536470	protein modification by small protein conjugation		GO_process	0.00130803	0.0345473	0.991239	0.959183	44	92	9	57	10055;9140;223082;5716;56888;64326;23327;55743;84259;10336;151636;55236;51132;6596;9320;64844;5828;9025;55905;648;11236;7323;56937;25898;7336;56852;55120;79876;9246;6049;11060;10299;9867;26046;51320;10477;26268;4193;5193;6500;9618;6045;4194;5987	26046;63893;7737;10299;57574;140461;79872;118424;57697;23087;26272;11060;113878;7328;26994;6477;84231;6049;7188;142685;26038;27338;27072;220441;9246;79444;79876;55120;56852;9318;7329;51444;80204;4738;90850;7336;10379;7317;25898;64975;56937;331;57520;7323;11236;6047;8533;648;23304;55905;5828;7844;26190;64844;7321;11043;7322;4331;9320;3093;7415;6596;10193;222484;7316;51132;672;284996;80196;55236;84…	84893;63893;1759;10616;287015;255488;84708;148066;867	9810;1759;5896;9867;90933;115992;84893;221687;57159;84759;64219;6135;9781;26001;56254;123228;55167;7994;146310;11237;56658;26261;51533;151112;5977;29951;57154;91694;23024;9529;91445;79594;84676;257160;154;26267;9025;79589;55823;153830;114804;55223;30011;54850;151636;10336;4281;317719;114088;554;115290;7732;23327;55182;54546;23321;1840	221
35310	Cancer module Phosphatase regulators		Cancer modules (Segal 2004)	0.00132415	0.0961778	0.17898	0.960843	8	10	3	3	6119;6742;2764;10054;8880;2919;8493;6447	4258;8493;381;3146;1847;8880;10054;2764;6742;6119	381;4258;5886	6447;2919;9839	19
72338	unfolded protein binding		GO_function	0.0013502	5.72723e-06	0.875715	0.99942	26	63	6	20	3336;7411;64215;908;27348;23234;10694;1861;10576;6059;7184;3998;5479;821;80273;10575;23317;8195;6447;6903;79982;6767;339416;3309;972;4043	9531;54943;10953;3326;8195;5611;9829;5201;120526;6950;11231;23317;10575;80273;10471;51103;1201;10049;10939;821;10525;134266;5480;5479;10856;1155;871;9997;3998;10574;7184;6059;3315;51726;10576;1861;7203;10598;6102;10694;27000;6902;475;23234;22826;11315;10036;339487;10382;27348;56993;908;55466;64215;5202;10063;8208;3308;3312;10189;22948;3336;7411	56997;3315;55192;3306;26353;374407	23195;6449;55192;9973;6447;10693;1677;6892;150353;285126;11140;9529;6687;54788;84277;5621;22937;26278;1410;56997	112
80404	vesicle-mediated transport		GO_process	0.00149476	0.13243	0.126188	0.715462	86	190	46	149	9276;3845;223082;10972;10282;10483;2214;10952;1213;23327;3687;10970;9871;9685;1315;9218;51026;26003;351;4646;10640;3998;6845;23301;10890;25934;929;3685;9525;30849;2209;6397;22931;84932;4065;137492;2395;952;65082;307;5294;26960;55647;10971;26286;26269;6850;1488;377;10096;23317;8773;1536;55327;26130;55707;22908;3077;6447;53407;10928;23011;10981;11326;8417;4074;8676;27095;9765;9892;6355;51715;8395;1…	10981;22878;23011;8029;51760;9784;79874;8416;4864;64145;6352;64786;2665;5724;8934;53407;51160;4670;57574;5870;27183;10814;6643;22908;2778;23677;132204;2207;79083;2149;64284;286530;56670;57511;55707;54521;440279;1174;201475;10128;1232;1130;26130;92421;149371;4952;2694;388;55327;140767;81876;54843;55062;3684;2017;23176;1536;8773;22930;23317;10096;9522;6813;1121;27072;377;5864;381;22872;1488;83851;6…	81565;6844;79735;10966;10567;10749;26020;9610;5874;9370;83547;23086;259173;115677;381;29091;6813;23176;55716;81876;84958;4952;5413;286530;8925;23677;10814;57192;55114;1759;83850;10266;9873;83953;6712;6810;9372;2624;254240;408;23513;26958;5368;4267;867;9482	9362;6457;1759;93664;65094;5551;55114;57192;57222;8924;55763;2208;10928;23096;85004;6447;3077;56904;2804;8925;83871;81;284904;161;64781;143425;51429;27342;51226;5413;10268;10066;26088;143187;6441;11154;6892;84958;27199;8447;55716;25865;266629;5335;29763;53917;3075;415117;29091;2982;51560;79720;320;8448;26960;177;115677;49;9146;285126;259173;10343;23086;10133;29911;5729;1839;9381;2395;83547;4065;8…	500
66886	enzyme binding		GO_function	0.00151056	0.568267	0.739334	0.306951	87	179	36	162	6790;79139;9184;29071;1164;9276;8496;9828;5902;9643;10051;5716;10159;51377;9636;116441;4739;10102;5885;10970;7374;4615;92344;1022;8754;9025;3091;934;55003;3685;2963;2959;116092;8880;55233;1207;56937;25898;2395;121512;3654;56852;27289;3454;160364;26960;10971;9246;8841;9859;91754;8036;8518;3843;10200;25998;8440;10928;9867;2245;51196;3460;55437;81608;51141;79660;60681;6259;4689;55667;163;58497;9749;…	10611;23314;26953;9531;283578;116154;23136;64145;2889;51654;51070;6242;11190;2074;8803;79083;3326;10486;59307;9557;6992;54521;25998;90441;10200;79885;6452;55843;2495;149371;4952;3996;127540;3956;84231;3843;5777;7453;8518;8036;1234;2065;54843;3638;64098;6426;399;5514;91754;1121;3094;9859;23039;9043;6895;9246;5917;79444;10971;160364;27289;56852;9318;3654;54880;5911;50855;9360;121512;10152;29108;801…	54922;81788;57510;23221;79658;5859;22933;10524;9610;54535;840;3980;9149;83547;23086;259173;115677;10298;84958;3956;4952;8925;51070;54623;10256;23136;1759;3595;162989;11345;29780;408;89777;26353;846;10579	116369;1759;56848;57504;139818;5037;4868;25793;55763;2245;5536;9867;10256;7006;54623;10928;8440;6654;9973;8563;23580;11329;3570;54900;51054;8925;863;6135;57610;26056;9891;51429;11033;51778;27342;9475;80764;6829;26088;114822;8498;53358;84958;3601;164237;29763;5609;11186;185;9113;8841;1731;1487;2107;10298;84838;3579;26960;115677;399694;220164;3454;4640;259173;23303;23086;8660;4071;7332;2395;55816;1…	507
217066	acid-amino acid ligase activity		GO_function	0.00151601	0.084382	0.994386	0.919783	48	99	10	67	223082;56888;64326;23327;10606;55743;10336;151636;79717;51132;6596;9320;2730;51366;64844;5828;9025;55905;648;11236;7323;25898;2356;56852;55120;9246;26269;26235;6049;23014;11060;10299;26118;9867;26046;51320;10477;26268;4193;8453;5193;6500;9618;64750;6045;4194;57531;5987	26046;7737;10299;57574;7324;79872;118424;57697;23087;26272;57418;11060;113878;7328;26994;6477;84231;23014;6049;7188;23352;26038;27338;27072;2937;26235;220441;79739;26269;9246;79444;55120;246184;8451;56852;26263;7329;23170;51444;23093;23140;80204;90850;6502;2356;51434;10379;25898;55148;331;57520;7323;11236;84961;6047;648;157574;23304;10393;55905;5828;7844;150465;26190;64844;51366;7321;11043;7322;4…	150465;29882;10075;8925;10616;287015;255488;84708;148066;867	9810;7320;5896;8924;25793;9867;26118;90933;115992;221687;57159;84759;8452;8925;64219;9781;26001;56254;55167;7994;146310;11237;56658;26261;51533;9654;151112;5977;29951;10075;57154;29882;91694;23024;7332;144699;222235;91445;79594;84676;55294;257160;26267;9025;79654;26231;79589;55823;153830;114907;114804;55223;54850;26140;151636;140825;10336;4281;114088;115290;7732;23327;55182;54546;23321;1840;144100	248
531106	nucleoplasm part		GO_localization	0.0015573	0.00415549	0.383998	0.847029	56	129	25	85	466;5440;51728;6427;79833;8467;641;9643;3150;1977;2960;7027;1479;6873;85403;1875;26608;6872;51132;6880;7528;865;55140;51755;1022;11052;8725;23309;2963;2959;10923;9329;5431;6605;25898;29883;661;6606;1386;84246;9969;55120;8841;2965;9337;25929;4790;4361;1025;81608;51773;4673;5411;5926;51808;54433	8726;5441;4176;5469;7307;6239;5318;9044;84312;57697;8625;6920;4790;25929;9337;5435;79885;283248;11128;8882;6426;2547;26038;1523;2000;3159;9412;55120;55145;9969;29894;9169;29079;5438;84246;1386;11243;6606;29883;10538;2976;25898;6605;2176;5431;10499;55651;10856;9329;10923;6597;10771;2959;80237;9477;2963;90390;3622;6881;11262;5978;55718;8725;11052;1022;57508;6635;9939;51755;10775;4800;4331;865;8446;…	10014;9739;7874;604;22933;10524;10291;984;1198;4782;10073;3159;3646;6920;2962;54623;64210;10616;23468;6878;162989;6919;83860;81857;10579	10623;326;5432;25766;11176;64210;5934;54623;51585;55869;2962;6736;7975;3646;5241;2071;6829;55814;2113;4853;57492;26015;4675;2091;2965;2295;8841;9440;10073;133522;6602;9968;23409;9611;84083;6875;51341;8148;10001;220929;904;661;10946;55553;6626;10413;2068;8848;4809;23309;4674;22906;4782;5970;1198;984;10291;4802;10524;55140;22933;9759;8648;23410;81669;55198;2648;1387;54973;6872;256364;604;2122;51564…	300
103204	chromosome 4		Chromosomes	0.00156677	0.168178	0.77256	0.574447	72	154	28	124	6286;10460;8467;493856;11107;836;58478;81579;3576;2247;10606;1977;9871;10336;55236;2926;57620;6059;55435;27071;11341;246175;79931;55601;8649;839;7358;7323;5431;25898;8842;8615;952;1998;26269;5981;10424;81793;80273;2919;2195;4790;53407;201965;60312;51574;1060;201895;93627;57117;55314;7098;166815;166785;79982;81608;5393;84992;6731;80306;23022;4126;85013;7096;26057;817;6423;54433;1519;23240;5530;4043	10611;170712;1834;201798;5470;11162;9948;132789;201895;93622;658;1060;51574;201965;7466;53407;54436;4258;51802;55646;85438;2798;80014;2555;152815;55751;57587;56884;308;11199;4790;64579;6783;57050;10586;6452;205860;27284;10886;93624;173;93587;1182;399;7345;2266;291;685;285527;80273;4547;81793;22872;57205;10424;26269;116449;2244;201931;51138;4717;11157;9364;7222;65997;83891;952;8615;64854;10699;575…	114905;9982;84525;79658;152831;166824;2261;53834;10568;8602;2244;27284;1447;56884;11086;132949;4258;152;2180;651;57600;5602;80157;84708;10098;3248;5458;683	8492;55286;10117;55763;80216;51313;60312;3083;79966;5158;1363;7006;152485;3425;4589;6164;1816;3490;6870;132949;11086;339983;6189;51778;1447;2195;10941;23173;23216;132989;6133;4886;4636;174;79625;2919;5473;56898;11019;10983;166378;2982;474;1446;5981;1487;8654;8602;259282;84286;3184;10692;10568;55351;27152;2483;1998;53834;8842;113510;54876;27146;56606;2895;5311;84162;166824;55294;3064;7469;92305;15…	406
66141	chromatin binding		GO_function	0.00162233	0.00208188	0.876673	0.988046	17	34	3	12	6498;3150;9555;11335;5885;64431;9425;55193;79723;10943;6605;9972;114799;55506;4999;5926;6500	114799;26038;3159;7158;9972;3151;57332;6605;2176;10943;6597;79723;5901;3622;55193;4172;9425;64431;10036;5885;7112;11335;2175;124359;1058;8318;4998;8208;1063;4171;8535;6498;3150;9555	8243;3159;23468	57504;55506;2071;80764;8243;116138;4204;10413;84148;80205;2145;6839	63
437287	Membrane traffic protein		PantherMolecularFunction	0.00170753	0.0510831	0.536973	0.990268	37	75	14	42	9276;5194;10972;10282;1213;55973;9871;9685;1315;9218;10640;51014;3998;6845;25934;8842;8615;26509;65082;8773;221184;26130;53407;81929;123036;8417;8676;9765;4118;9892;163;5830;51375;54453;23085;9474;2054	115548;91181;123036;81929;53407;55014;64342;6643;132204;29916;1174;26130;116841;51411;3996;54843;29927;8773;6813;27072;22872;83851;29886;84134;1201;10961;57586;23546;51699;51399;65082;8615;80307;26985;8546;10134;9185;1175;25934;11196;6845;10960;51361;3998;51014;55737;55040;10640;8411;10567;3993;9217;8905;9218;1315;6804;9685;9871;55973;54732;10011;1213;8673;1314;150350;29097;29993;29887;8774;23480…	6844;10011;10567;9610;30846;79038;6813;84958;55014;64840;90342;6810;26958;9482	9362;64840;6861;143425;51429;27342;221184;51226;55968;143187;11154;84958;144402;29763;415117;146456;320;9146;285126;26509;29911;9381;8842;6620;22905;79038;22906;30846;79890;9610;4033;55823;25956;51272;274;6622;6642;858;10335;257364;9001;6844	180
217662	positive regulation of T cell proliferation		GO_process	0.00176443	0.334671	0.856386	0.471899	9	10	1	8	3606;941;942;7057;51561;56262;4690;8440;5150	5150;4690;940;51561;7057;3593;7292;3606;941;942	4267	8440;246778;6490;56262;3718;1803;2159;6387	24
526066	WD40 repeat		Interpro	0.00179165	0.00479205	0.972482	0.999054	34	74	7	33	9184;10095;9276;25879;64326;9391;26608;55003;49856;9128;1781;121441;30849;10785;8021;56270;26960;8480;23335;25929;81929;26118;55250;55339;10885;11171;55717;54806;84128;1161;1657;9410;83743;55234	10626;9948;197335;55764;8726;79816;81929;84058;57418;54521;5520;25929;1130;2782;8668;3996;23335;84231;55062;7011;8480;91833;22872;10113;23246;56270;134430;57175;7090;10238;222229;9373;10785;5822;128025;2976;30849;55827;121441;10552;1781;9128;49856;55779;55003;5191;26190;54468;59345;5522;2783;348793;51096;987;3993;26608;5931;9391;56995;64326;51362;1314;7260;25886;991;8208;51514;89891;93594;284403;…	284403;23005;10552;128025;8925;27019;126248	2009;55250;26118;114987;10681;8925;8816;26960;254065;23398;9742;26160;84135;8021;50717;54475;51343;55294;57728;57599;10399;29888;22937;256364;124997;5048;25956;10391;64397;23038;1780;5521;23005	162
662835	JAK Stat Signaling (cif)		IngenuityPathways	0.00181517	0.247812	0.805562	0.522469	12	16	2	12	3845;8503;5770;5294;9306;3717;9655;3716;22800;6774;6773;10401	1154;3716;3717;5777;9306;5286;5294;5770;3265;8503;4893;5604;5291;7341;6772;3845	5605;7297	208;6654;22800;9655;8835;5287;3718;5605;9021;6777;22808;5295	38
72891	RNA splicing		GO_process	0.00182724	0.0128129	0.62247	0.9615	32	67	11	37	6427;8683;79833;3185;8634;4686;6636;6627;8487;6631;51163;51755;54915;6434;8559;9128;10658;1207;6606;9416;5725;170506;25929;60625;9054;5411;54505;51808;9410;80746;55234;58517	83707;7737;202559;7307;23450;79665;25929;3956;11056;8882;6426;170506;5499;9169;11157;8899;9360;5518;5725;9416;6606;3181;51340;165545;1207;1655;9128;1653;51690;22916;8559;6434;10907;6635;1665;54915;9939;51755;51163;6631;6634;8487;27257;55660;6627;6732;5496;10286;10713;6636;10382;51362;27258;79622;54845;84967;8458;6628;6632;10212;10189;6427;79833;3185;8634;8683;4686	4857;10291;984;1198;11129;5518;3956;23368;202559;10137;10992	5536;25766;54957;7919;23451;57794;6736;23368;8570;6433;2091;79005;90957;222546;10084;6429;134353;199746;2483;51329;11129;10946;55553;6626;10658;4809;1198;984;10291;3178;7536;81576;81669;5519;4857;5681;25792	150
537432	ribonucleoprotein complex biogenesis and assembly		GO_process	0.00182724	2.18123e-07	0.736627	0.99989	32	84	10	27	6427;8683;9689;79833;8634;4686;25879;80135;5580;10605;1977;9451;6741;27102;8487;6631;28969;54915;51068;10658;1207;6606;11103;51388;27292;25929;10200;5393;83732;51808;83743;54433	84154;1618;56915;8892;8890;10988;8663;8667;23450;8893;10200;25929;29102;8668;79631;23;79711;3658;4613;11056;6426;10436;51388;3191;92856;23246;29960;11103;9169;23076;54552;8562;6606;3181;51340;3692;1207;1655;1736;55651;1982;84919;4528;51068;51106;1653;22916;54512;10907;6635;54915;10775;1984;1978;28969;6631;3315;6634;8487;27102;6732;5496;6741;2932;10713;9451;10528;1977;10605;92140;24140;5580;80135;…	55705;3315;10291;11129;8602;3191;6141;79631;3646;10992	55661;23451;23277;6135;8891;3646;27292;6433;6141;5394;2091;27335;8602;11129;10946;6838;10658;48;4809;10291;51118;1975;3178;7536;22894;1979;7812	150
35281	Cancer module TFs and nuclear		Cancer modules (Segal 2004)	0.00184	5.19123e-15	0.753248	0.999983	30	94	9	22	5111;6427;5685;3185;5591;5984;6119;8317;5716;8520;5885;7027;5718;6741;6627;22822;7374;6596;6631;1019;1022;6434;2963;648;9416;9972;29889;10200;4673;5411	3842;10200;5435;4613;29889;328;6426;1029;1832;3146;9318;8899;7597;9972;9416;10473;5889;1655;4291;648;2963;5901;9401;22916;6434;1022;9355;6635;2305;1019;4800;4172;1871;4436;6631;6596;7374;1457;27257;813;6627;5983;6741;5718;7764;7884;22850;10036;6944;7027;5885;1786;1633;1869;4150;7112;8520;10248;5708;1058;5704;8318;5693;9232;1062;4998;5683;9133;8208;891;6632;1063;9134;7319;4751;983;5531;8535;7341;3…	3872;9355;4211;1832;5528;23468;3609;6878;5886	1466;11329;5528;7517;8570;4609;3726;6662;904;3978;1031;9162;4211;4678;677;4005;22822;2353;3725;5187;894;3872	138
533544	DNA metabolic process	1	GO_process	0.00186326	3.64234e-06	0.941028	0.999824	91	241	33	130	5111;51728;3606;7444;4173;8467;51022;641;5591;9643;79677;5984;6119;3836;8317;3150;9555;8520;836;11335;64326;5885;6873;6742;55236;79717;23198;7084;8505;7374;4615;6596;25936;9425;7528;5328;55193;55140;5810;1022;23309;22803;79813;79723;8444;2963;648;116092;10943;8880;27301;6605;7336;6670;80012;56852;55120;7013;5981;8841;6938;3981;2965;91754;1490;3716;114821;51750;55074;55506;83940;8440;978;83746;166…	978;4778;8726;1787;4176;54826;83940;23450;4287;2074;55074;51750;57697;9557;4913;4350;23087;9400;5378;7328;3716;79885;9985;9126;2249;127540;7141;328;1854;6426;7011;2547;317772;26038;685;91754;3981;6938;3146;3159;4438;7013;79444;27443;2021;55120;7158;8451;55237;56852;1017;5423;91419;7329;54880;8899;80204;302;80012;5518;55213;6670;7336;1773;3151;5889;3001;3181;63922;57332;55729;7317;6605;7398;56897;…	10014;2745;9739;2874;55929;22933;10524;4782;3980;9149;63922;1773;5518;8243;3159;10498;9572;22909;2962;64210;84893;7917;7423;23468;6755;58531;5886;3297;55766;5619;4439;51200;10579	4595;5442;8479;7040;7320;51409;5896;23318;56953;7917;11176;84893;64210;5934;8440;959;55506;55869;146;2962;22909;7517;1677;3906;56254;114821;7994;9572;56271;2071;10039;8940;80764;6829;5428;10498;10111;596;28990;10919;57492;1490;2067;4675;2965;7507;8841;5981;1487;4609;133522;6602;3184;9968;23409;8243;9611;3985;54556;116138;10661;84083;27030;1454;9149;3978;7832;55553;29942;55274;252969;51343;4204;84…	538
659123	Chr2:177500001-182500000		Chromosome regions	0.0018859	0.433321	1	0.767276	6	5	0	3	129831;65977;8540;4780;10477;51661	8540;65977;8575;4760;129831		151126;285025;4780	12
658704	Chr12:70000001-75000000		Chromosome regions	0.0018859	0.668764	0.620805	0.924215	6	4	1	2	22822;11103;7103;23011;4673;11010	23011;64786;121278;11103	121278	7103;22822	12
72811	membrane organization and biogenesis		GO_process	0.00198049	0.122779	0.40102	0.257041	54	113	24	95	3845;5329;5580;2214;1678;1213;23327;3687;9685;5008;9218;351;4646;6845;23301;929;3685;9525;2209;22931;4065;9972;952;5359;307;5294;6850;377;10096;23317;8773;1536;26130;55707;3077;53407;10928;10981;11326;8417;4074;8676;27095;9765;4118;9892;8395;163;51375;54602;63916;58191;54453;9474	8504;10981;8749;8029;9784;79874;5724;6520;53407;57574;27183;6643;23677;30968;55707;10480;54521;1174;5018;26130;4952;2694;388;5777;81876;1234;3684;4897;2017;1536;8773;22930;317772;23317;10096;27072;377;6850;9321;80117;9332;9135;22848;5286;5294;1230;307;5911;23607;5359;952;527;9972;708;6272;22931;81833;25801;2209;728;9525;81832;7879;5584;8724;5901;8546;3685;9185;8766;51128;1175;57120;63979;6845;513…	1740;26020;9610;9370;9294;83547;55716;81876;4952;23677;57192;1759;10266;7455;9873;2040;9372;2624;254240;408;23513;55766;867;9482	6457;1759;65094;57192;2208;10928;3077;56904;83871;81;5662;161;64781;51429;55586;27342;1742;9475;55968;10268;26088;6441;11154;57198;4249;55716;5335;29763;3075;320;177;9146;3985;29911;1839;9381;83547;4065;6948;10461;8165;22905;1991;929;23787;154;55784;79890;9294;9370;23301;8650;22918;9610;2316;23062;4033;26020;23166;55823;671;4038;84173;30011;23111;51454;351;1803;22871;6261;311;134;4485;1740;57048;…	290
464188	ubiquitin conjugating enzyme binding		GO_function	0.00201373	0.289562	1	0.669448	3	2	0	1	6790;9636;9867	9636;6790		9867	3
476890	HELICASE WITH DEATH DOMAIN-RELATED		PantherFamilies	0.00201373	0.732601	1	0.669448	3	1	0	1	64135;23586;79132	64135		23586	3
437215	Interferon receptor		PantherMolecularFunction	0.00201373	1	1	0.669448	3	0	0	1	3454;3460;3455			3454	3
82057	cell aging		GO_process	0.0020675	0.109388	0.904205	0.713687	10	14	1	8	5137;1994;51290;79572;648;4017;1386;80012;5142;64750	23566;80012;1386;4017;648;3622;79572;51290;11200;7764;22921;3987;1994;7295	196883	112;27087;6909;6769;1901;10608;196883;5137	29
437147	Glycosyltransferase		PantherMolecularFunction	0.00207139	0.0688513	0.899718	0.609995	29	56	7	40	29071;8813;6184;56886;7903;3251;11320;6185;55454;8706;11227;29880;285203;170384;337876;10678;29929;2135;8703;2132;1650;79369;7991;139596;23275;3037;64132;25834;6480	26229;5277;2131;54578;10690;79623;2591;10195;2527;79369;2650;1650;64131;5283;8703;5279;93183;2992;115669;29929;10678;337876;6482;79053;170384;54480;90693;79691;6388;28;29880;7357;11227;338707;8706;23753;56052;1603;79573;56913;84061;9245;160418;55454;6185;199857;11320;148789;5281;142;29071;8813;6184;56886;7903;3251	374907;57452;117248;11041;53947;84002;79623	7991;55790;127550;84752;9331;8128;84002;63917;10941;10039;91875;2132;56952;4249;5986;10331;10585;8869;2135;53947;81890;8708;2651;6483;80235;285203;120071;145567;2137;26301;27087;11041;2134;83857;30815;116969;6487;374907;57452;117248	133
437383	Nucleic acid binding		PantherMolecularFunction	0.00218759	0.0258271	0.985214	0.627438	193	483	80	387	28977;5111;466;5440;51728;6427;129831;8683;4173;9689;3185;8467;641;80114;11051;8634;53981;22873;9643;10051;79677;5984;4686;9521;25879;79365;3150;27230;9555;28957;80135;11335;51639;9636;83666;10745;10952;10605;51188;10102;1977;6636;7027;51651;1479;1994;55131;84947;64983;2120;6742;1875;4677;6741;2926;6627;6872;5036;84365;7702;7374;8487;6596;5993;6880;51163;28969;10438;83640;27341;6917;5810;51605;11…	84154;1618;29117;56915;23314;26986;8892;1961;3211;201798;4009;8890;3665;1745;4778;23481;9496;27154;170082;1993;26156;7737;1787;55168;5441;4176;7627;1060;79648;51574;8663;5469;202559;64062;4670;54826;7307;121643;83940;23215;23450;3238;26019;51154;79727;339;6239;10573;65003;54888;51428;252884;54943;80315;79665;2074;9044;10813;54764;51750;54555;160419;6727;9557;4913;152815;4350;56984;9400;8893;8761;…	4094;64928;3204;6910;4223;10014;79750;5465;646;6095;9739;9665;2018;4857;8531;9552;6035;22933;10524;10291;9355;4782;6474;4211;3980;8241;11129;63922;83547;1773;63946;221092;203523;8243;8602;3171;3191;3159;3217;79811;6141;6097;8820;8856;79631;9572;3646;6920;6899;2962;26019;202559;3234;64210;9757;84893;27154;4009;3211;3215;1053;116039;23468;55657;1388;10137;159296;58531;5886;3297;3110;57470;6919;5576…	151126;4595;55668;84726;6203;5442;280659;10171;1051;283078;79009;8403;10642;1747;57504;222894;4010;84307;55661;5896;10623;81627;1936;5432;6123;10660;6688;51116;3166;4780;84893;2100;9681;9757;4762;8926;7849;3228;64210;3234;5934;51585;2304;7919;3201;23350;55506;3236;158234;79707;10898;1654;55869;2306;2962;7753;6668;4736;51054;6164;221078;23451;6210;79676;116983;401;7517;1677;23277;57455;57794;27254…	1269
78415	nucleic acid transport	1	GO_process	0.00219178	0.000838823	0.612222	0.892725	15	31	4	13	5902;4686;1994;6741;51068;26747;8021;5725;9972;23279;11097;8480;7175;51493;51808	7307;3842;7175;10128;3069;65109;55916;8480;11097;3191;55746;23279;9972;5725;5901;51068;22916;10907;54847;9939;1984;6741;10528;9688;1994;4141;11260;10212;10189;4686;5902	55323;9688;10075;3191	54957;7919;1654;65110;8570;10075;8021;26747;6626;3178;51092;10482;55323	54
468271	IFN gamma signaling pathway		GeneGo	0.00232551	0.188377	0.957404	0.696898	12	17	1	11	5580;8503;5600;1386;5336;3659;3717;3716;60312;3460;6773;817	2889;4092;3716;3717;1399;3659;1386;10379;2176;3458;3710;8503;672;5604;5291;5580;6772	867	208;1051;808;60312;4609;5336;5608;5600;4216;1387;5295	39
34951	S phase	1	Cell-cycle (Whitfield 2002)	0.00235366	0.000337858	0.941165	0.961753	19	42	3	17	641;29028;5984;8317;10745;84930;2730;648;828;58487;55347;56852;23279;221294;4780;1783;51141;10489;4437	1244;151230;65117;10905;9829;221294;79739;23279;56852;10525;55347;58487;7398;828;54407;648;4898;91614;2730;25896;51526;672;83990;6667;7764;220042;84930;10745;2175;79682;8318;113130;79019;3070;9156;253782;57698;9088;641;29028;5984;8317	1294;10905;26353	4780;64403;90624;116983;114822;144402;8543;375743;583;64770;54876;54841;7593;4286;434;1979;1294	76
438619	Protein modification		PantherBiologicalProcess	0.00241561	0.0810669	0.880367	0.630841	104	242	42	192	6790;54187;29071;8813;6184;7444;56886;5591;7903;10055;8317;51714;11320;5580;6185;84930;5229;8536;9451;55236;55454;9197;5538;51734;6872;6675;11266;27102;8706;11227;2519;29880;51755;1019;1022;54495;5600;51765;29110;8444;10054;5770;5501;7323;170384;337876;10678;7336;51701;6793;29929;2135;3654;6788;9246;4668;6850;23683;8703;91754;6885;84720;2132;3717;28951;1650;3716;79369;8493;205564;7175;3656;23043;…	27347;80122;115548;5470;63893;5590;2870;51702;55733;10988;2131;2322;5127;54866;4659;9526;23043;10690;7324;5567;79623;118424;7841;283284;23677;1020;7175;10905;2591;1802;4117;51363;26272;10195;8780;80018;7328;1456;2527;10128;64579;5520;205564;8493;79369;3716;2650;5774;26191;1650;147111;51207;9829;3717;11313;282974;84720;5777;23463;2065;6885;64131;5283;5563;27338;91754;2064;8703;11261;5475;8491;6850…	374907;57452;81788;117248;1459;92;10524;984;11142;1198;9374;238;6199;6795;3611;9149;2261;53947;5605;53834;333926;10298;10498;5774;84002;4117;10905;5528;23677;79623;5590;63893;2046;9024;5602;81706;1460;5525;115701;7297;65266;2931	7991;208;59343;57172;55790;7320;8576;51409;51172;4293;5875;10221;5536;80216;84752;7006;5768;2241;8460;9331;1613;6011;11329;3340;3656;8128;10922;5528;27143;640;10769;339983;5797;84002;9891;93;25930;63917;7301;9578;4145;5218;23173;11240;7994;10039;9475;56255;26088;28951;8556;10498;10494;7075;91875;2132;22983;4249;9344;25865;3141;29763;5609;23683;375743;79947;25778;1852;29941;9113;10331;10585;4668;5…	633
525704	K Homology		Interpro	0.00245181	0.557189	0.588319	0.2162	9	9	2	10	80114;56902;8939;8880;11103;3190;51320;10643;26057	202559;3069;3190;11103;92312;8880;8087;8939;56902	4857;202559	10642;8570;9513;8165;4858;7536;4857;57060;10644;80114	25
658706	Chr12:72500001-77500000		Chromosome regions	0.00259389	0.980909	1	0.559828	5	1	0	3	22822;11103;4673;11010;114882	11103		1466;89795;22822	9
217810	regulation of progression through cell cycle		GO_process	0.0026306	0.000158428	0.780187	0.70216	93	239	39	167	6790;5111;9184;56647;1164;5325;29979;3845;641;5902;10198;5984;6119;11107;10899;8190;8317;5716;5580;4053;3576;4739;2247;5885;84419;5229;55743;7027;8536;1875;55236;6872;5036;5228;10576;27101;5663;11068;6880;7528;1019;28984;5810;1022;60561;896;10658;8915;79679;29883;661;1386;7336;5725;2135;996;27289;10971;7013;8841;2965;10575;91754;3659;57446;3190;2132;3717;8493;10200;4254;1060;81929;4170;53918;4361…	29117;55664;5590;1027;23481;10988;6520;4176;8412;85417;81929;1060;2131;5127;339479;3552;51654;2888;58189;7058;139886;1020;2149;2798;5155;4254;3875;23087;5900;5378;10200;8493;5774;2896;56832;83463;63943;9829;3717;2249;4613;3956;388;6477;11056;3190;1029;685;3659;91754;10575;2064;3094;64110;23246;10140;7013;10971;7158;1445;8451;5300;5499;27289;1017;7329;994;996;5908;9258;643;4738;23261;55;5518;51497…	5310;7799;10014;23328;604;2874;85329;8531;22933;984;150465;3384;9314;6199;3691;10101;3611;9149;5518;29882;8243;22846;10140;79187;3956;799;5774;5376;3646;23368;11145;54623;3728;5590;7423;55367;9024;5886;3195	10197;4595;23236;10171;1051;7040;4170;25793;1936;5536;6449;54957;3728;5934;5768;54623;800;11145;2248;8452;6164;247;2909;6135;10769;23368;1649;25930;4145;5218;3646;79616;5376;8556;10111;799;4853;596;2132;57446;4335;6154;5473;79187;2965;246176;3673;10983;11186;390;9113;8841;1889;10084;3623;4609;5532;8558;4342;150094;5266;22846;8243;5608;1687;4681;2135;54556;10669;29882;5728;6191;10634;1454;2934;372…	558
79760	protein ubiquitination		GO_process	0.0026495	0.0354073	0.995416	0.966549	42	90	8	55	10055;9140;223082;5716;56888;64326;23327;55743;10336;151636;55236;51132;6596;9320;64844;5828;9025;55905;648;11236;7323;56937;25898;7336;56852;55120;79876;9246;6049;11060;10299;9867;26046;51320;26268;4193;5193;6500;9618;6045;4194;5987	26046;63893;7737;10299;57574;140461;79872;118424;57697;23087;26272;11060;113878;7328;26994;6477;84231;6049;7188;142685;26038;27338;27072;220441;9246;79444;79876;55120;56852;9318;7329;51444;80204;4738;90850;7336;10379;7317;25898;64975;56937;331;57520;7323;11236;6047;8533;648;23304;55905;5828;7844;26190;64844;7321;11043;7322;4331;9320;3093;7415;6596;10193;222484;7316;51132;672;284996;80196;55236;55…	84893;63893;10616;287015;255488;84708;148066;867	9810;5896;9867;90933;115992;84893;221687;57159;84759;64219;6135;9781;26001;56254;55167;7994;146310;11237;56658;26261;51533;151112;5977;29951;57154;91694;23024;9529;91445;79594;84676;257160;154;26267;9025;79589;55823;153830;114804;55223;30011;54850;151636;10336;4281;317719;114088;554;115290;7732;23327;55182;54546;23321;1840	216
172252	mRNA 3'-end processing		GO_process	0.00282658	0.0124175	1	0.668907	8	13	0	6	53981;1479;2926;11052;10658;29883;5725;81608	26986;29894;5725;29883;11052;90459;55149;2926;7884;1479;4150;1478;53981		10898;27254;134353;6626;10658;54973	21
481503	WD40 REPEAT PROTEIN		PantherFamilies	0.00282658	0.313545	0.219972	0.977581	8	9	3	3	64326;26608;55003;121441;23335;54806;84128;9410	23335;7011;121441;55003;348793;26608;64326;25886;284403	284403;23005;126248	124997;5048;23005	21
217898	RNA export from nucleus		GO_process	0.00290393	0.000702846	0.689346	0.925729	13	27	3	10	5902;4686;1994;6741;26747;8021;5725;9972;23279;11097;8480;7175;51808	7307;3842;7175;10128;3069;65109;55916;8480;11097;3191;55746;23279;9972;5725;5901;22916;9939;1984;6741;10528;9688;1994;11260;10212;10189;4686;5902	55323;9688;3191	7919;1654;65110;8570;8021;26747;6626;3178;10482;55323	45
217841	regulation of T cell proliferation		GO_process	0.00294702	0.458013	0.960722	0.339053	12	15	1	14	3606;941;942;7057;79679;51561;56262;4690;8440;5150;3460;5142	5150;4690;9332;940;51561;708;151888;7057;3385;3586;3593;7292;3606;941;942	4267	4666;8440;5141;246778;6441;6490;56262;3718;79679;8764;1803;1901;2159;6387	40
203664	Peptidase C14, caspase catalytic		Interpro	0.00308139	0.364465	0.384118	0.59815	4	3	1	2	836;839;8837;120329	840;839;836	840	842;8837	6
50404	Caspase, p20 subunit		Interpro	0.00308139	0.364465	0.384118	0.59815	4	3	1	2	836;839;8837;120329	840;839;836	840	842;8837	6
65916	caspase activity		GO_function	0.00308139	0.364465	0.384118	0.59815	4	3	1	2	836;839;8837;120329	840;839;836	840	842;8837	6
62711	Arp2/3 protein complex		GO_localization	0.00308139	0.0240078	1	0.890779	4	5	0	1	10095;10092;10093;10096	10096;10092;10109;81873;10095		10093	6
193107	regulation of RNA splicing		GO_process	0.00308139	0.364465	0.384118	0.890779	4	3	1	1	6427;8683;5725;5411	5725;6427;8683	23368	23368	6
67726	hematopoietin/interferon-class (D200-domain) cytokine receptor signal transducer activity		GO_function	0.00308139	0.364465	0.384118	1	4	3	1	0	3717;3716;6774;6773	3716;3717;6772	7297		6
536880	regulation of cell cycle	1	GO_process	0.00309142	0.000167704	0.79101	0.731355	93	240	39	167	6790;5111;9184;56647;1164;5325;29979;3845;641;5902;10198;5984;6119;11107;10899;8190;8317;5716;5580;4053;3576;4739;2247;5885;84419;5229;55743;7027;8536;1875;55236;6872;5036;5228;10576;27101;5663;11068;6880;7528;1019;28984;5810;1022;60561;896;10658;8915;79679;29883;661;1386;7336;5725;2135;996;27289;10971;7013;8841;2965;10575;91754;3659;57446;3190;2132;3717;8493;10200;4254;1060;81929;4170;53918;4361…	29117;55664;5590;1027;23481;10988;6520;4176;8412;85417;81929;1060;2131;5127;339479;3552;51654;54888;2888;58189;7058;139886;1020;2149;2798;5155;4254;3875;23087;5900;5378;10200;8493;5774;2896;56832;83463;63943;9829;3717;2249;4613;3956;388;6477;11056;3190;1029;685;3659;91754;10575;2064;3094;64110;23246;10140;7013;10971;7158;1445;8451;5300;5499;27289;1017;7329;994;996;5908;9258;643;4738;23261;55;5518…	5310;7799;10014;23328;604;2874;85329;8531;22933;984;150465;3384;9314;6199;3691;10101;3611;9149;5518;29882;8243;22846;10140;79187;3956;799;5774;5376;3646;23368;11145;54623;3728;5590;7423;55367;9024;5886;3195	10197;4595;23236;10171;1051;7040;4170;25793;1936;5536;6449;54957;3728;5934;5768;54623;800;11145;2248;8452;6164;247;2909;6135;10769;23368;1649;25930;4145;5218;3646;79616;5376;8556;10111;799;4853;596;2132;57446;4335;6154;5473;79187;2965;246176;3673;10983;11186;390;9113;8841;1889;10084;3623;4609;5532;8558;4342;150094;5266;22846;8243;5608;1687;4681;2135;54556;10669;29882;5728;6191;10634;1454;2934;372…	561
537761	sulfur amino acid metabolic process		GO_process	0.00310829	0.227657	1	0.983855	7	8	0	2	22929;51734;2730;4522;4524;9054;6500	6821;4522;4144;2730;51734;22929;2729;80308		23743;1036	17
662834	Interferon Signaling (ci9)	1	IngenuityPathways	0.00310829	0.0136694	0.746935	0.998123	7	11	1	1	3454;3659;3717;3716;3460;3455;6773	3430;3437;3716;3717;4599;3659;5696;10379;3458;3456;6772	7297	3454	17
658685	Chr12:27500001-32500000		Chromosome regions	0.00313045	0.29931	1	0.371498	6	6	0	5	8496;51290;160518;58516;57542;10526	341346;57542;55196;58516;51290;60488		160518;5744;387849;83857;8496	13
659750	Chr4:102500001-107500000		Chromosome regions	0.00313045	0.139051	1	0.943941	6	7	0	2	493856;7323;4790;93627;57117;4126	4790;7323;150159;27068;79807;1062;493856		6870;56898	13
81901	protein processing		GO_process	0.00329096	0.513339	0.264449	0.0197569	29	49	13	54	7444;5591;9140;10269;9451;6872;27102;90701;5663;51755;5327;3685;8444;55233;51701;28972;5294;23683;91754;23473;6885;6447;10299;55617;27095;1025;23203;30817;8720	2315;55617;9986;8412;10299;1362;56547;4324;6768;6885;23473;685;91754;23478;3382;9512;83464;5294;28972;4285;51701;10699;55233;8445;8728;3685;5664;115209;60559;8575;23545;6720;51755;7321;196294;5663;90701;27102;5167;7443;5717;9451;4486;6051;81788;7444;5591;10269;9140	55214;80975;7122;81788;6275;10544;43847;26085;64840;9986;7423;89777;51200	8576;4293;5045;54822;64840;1363;7006;6447;11329;5641;26085;23173;10494;55554;23683;9718;29941;1889;320;5066;4327;1454;43847;10544;9159;5653;23192;9427;6275;3816;54861;8444;5327;9509;84148;1803;6261;6872;8722;5125;1215;7048;5681;5587;290;140803;2869;65018;5159;4035;4311;80975;7122;55214	137
171814	integral to organelle membrane		GO_localization	0.00330889	0.11686	0.420206	0.987822	17	29	6	13	79139;5194;9197;5663;5828;28972;50515;51280;6747;22908;10478;7922;9583;444;4358;55032;5193	8504;22908;259230;10195;6238;6747;8800;11231;51280;23509;10939;50515;28972;26580;28;5664;5828;1717;5663;8879;9197;154807;54732;79001;11079;23169;23480;79139;5194	11041;5195;53947;2583;9409;51024	10170;79966;2583;55501;113829;57190;53947;9159;120071;5195;11041;25777;8613	67
525712	K Homology, type 1		Interpro	0.00333551	0.613276	0.610011	0.259842	9	9	2	10	80114;56902;8939;8880;11103;3190;51320;10643;26057	202559;3069;3190;11103;92312;8880;8087;8939;56902	4857;202559	10642;8570;9513;8165;4858;7536;4857;57060;10644;80114	26
79456	neutrophil chemotaxis		GO_process	0.00333551	0.451249	0.610011	0.73547	9	10	2	7	3576;5008;7057;6354;6850;2919;6355;2867;6347	3605;1232;6850;6354;728;2358;7057;5008;3576;7295	5368;683	2919;3579;1991;6369;624;623;6387	26
221182	N-Glycan biosynthesis		Kegg	0.00333551	0.00613572	0.877858	0.99915	9	16	1	2	8813;6184;11320;6185;29880;29929;8703;1650;6480	7841;10905;10195;1650;8703;55849;23193;29929;79053;29880;56052;6185;199857;11320;8813;6184	10905	4249;79947	26
217687	protein amino acid autophosphorylation		GO_process	0.00342551	0.56914	0.983912	0.12722	14	18	1	20	7444;5591;9451;6872;27102;51755;8444;55233;51701;5294;23683;91754;6885;1025	8412;6885;685;91754;5294;51701;55233;8445;8575;51755;27102;5167;7443;9451;4486;81788;7444;5591	81788	8576;4293;54822;7006;11329;10494;23683;29941;1454;54861;8444;84148;6872;7048;5681;5587;140803;2869;65018;5159	51
82730	RNA localization		GO_process	0.00342551	0.000578495	0.566192	0.903736	14	30	4	12	5902;4686;1994;6741;26747;8021;5725;9972;6780;23279;11097;8480;7175;51808	7307;3842;7175;10128;3069;65109;55916;8480;11097;3191;55746;23279;6780;9972;5725;5901;22916;54847;9939;1984;6741;10528;9688;1994;4141;11260;10212;10189;4686;5902	55323;9688;10075;3191	10642;7919;1654;65110;8570;10075;8021;26747;6626;3178;10482;55323	51
	Chen_Androgen_Up_Creighton_PlosOne2008.txt		Literature	0.00355606	4.70782e-12	0.961927	1	59	178	18	62	54187;28977;5111;7873;3163;6427;51022;29028;10051;10198;3836;8317;10282;3251;6897;51377;79646;23327;51651;23234;55454;9197;51026;6675;10165;1861;2115;1119;25816;6434;81671;896;55003;8837;3685;23471;5479;56937;2135;307;55647;10971;4668;51280;29068;78992;80273;65986;9841;9337;10928;392;55617;7922;262;10924;11010;63875;5500	56915;10611;27347;64710;23566;55617;79874;8934;1622;79872;2166;1955;60481;79083;3875;10195;6238;1965;8760;2650;9337;8668;29914;51287;4952;9841;22890;26084;1399;9994;65986;51181;3638;291;27338;2181;81689;23464;2239;80273;1496;78992;51280;10113;10971;9537;55647;39;1612;1017;10257;307;51444;286451;4285;302;55213;57175;4363;3781;2235;10776;79053;56937;3980;55148;5479;9657;3156;55827;23471;25803;1528;…	81563;10682;23328;7068;79026;3980;3611;51559;55700;4952;11086;2166;57192;9409;55657;51368;3248;10579	9927;10197;2009;8479;57192;23378;392;10928;79073;11086;5797;9882;23216;8835;4853;55700;55554;29068;64091;4668;79720;1836;4681;2135;8660;23384;23024;51559;50717;3611;9073;10461;54793;8165;63935;22905;6591;55690;8555;8837;896;23351;8321;5322;8650;1119;2115;79026;54973;22937;256364;7068;23328;26278;23327;79098;29087;8522;5187;1634;4311;81563	331
530967	macromolecular complex		GO_localization	0.00357654	1.98191e-07	0.996095	0.999913	228	637	95	414	28977;5111;9184;3918;5440;5686;6184;81930;10095;51728;6427;5685;79833;3185;8467;29979;8082;5591;5902;9643;23204;10051;7411;5984;6119;3836;4686;223082;5716;3150;9555;28957;51371;836;11335;908;51373;8992;64326;1678;5682;6185;3687;10606;5885;1977;2960;5229;6636;55743;7027;515;1479;6873;9685;64983;10336;9451;84516;65080;10092;1875;151636;5718;6741;9218;26608;10694;6627;23198;6872;2820;1191;51132;1057…	26046;56915;143471;26986;8892;26953;479;27012;925;5705;8890;10312;197335;8416;6150;6332;23704;8726;1993;26156;7737;5009;83892;10988;91181;55168;3760;5441;4176;658;81929;1060;10299;8663;5469;1767;196385;58157;167227;4670;2741;7307;57574;10008;8667;5870;23450;4287;79872;10573;65003;3842;64837;5318;79665;2778;9044;200845;22801;10813;1629;10953;84312;516;7175;1327;57697;1380;7546;3902;6727;9557;4430;…	55705;55323;64928;54922;4649;3679;10411;3913;10014;147700;9739;9688;604;92;23221;10749;10089;8078;3484;5859;22933;10524;10291;4782;6275;3691;840;63922;3763;5518;170850;8243;10073;2244;5694;3191;3159;6141;84958;285242;23392;79631;3646;6920;5528;23630;50506;2709;2962;54623;3728;64210;84893;23205;6150;3749;27012;7277;1778;26999;10616;27019;23468;225;6712;3609;6878;127534;3739;162989;5886;51807;6445;…	774;10197;11259;9810;6203;2009;59343;55567;8479;10642;4301;2705;3749;5896;4633;486;10623;25793;55763;1936;5432;6123;25766;23205;1258;4666;9867;51116;3674;90933;115992;11176;84893;54957;2770;64210;3728;5934;54623;51585;785;221687;7919;800;57159;84759;55506;1654;55869;7139;2962;3077;2709;2775;4929;50506;3340;23630;3570;4736;8452;3696;6164;3784;3490;5528;23451;6210;84701;10681;9132;10060;23277;57794…	1541
78100	transcription initiation		GO_process	0.00359493	0.0253717	0.958858	0.985526	16	30	2	12	8467;2960;6873;6741;6872;6880;7528;1022;2963;2959;9329;9969;2965;3665;1025;4673	3665;5469;23450;2547;9412;9969;9442;29079;5438;9329;2959;2963;90390;6881;1022;4331;7528;1871;2961;6880;9014;9519;10302;6741;6873;2960;4150;2967;11177;8467	2962;6878	2962;2071;2965;9440;9968;6875;10001;22906;8648;2648;6872;9013	62
438771	Translational regulation		PantherBiologicalProcess	0.00369655	0.0284768	0.838333	0.858006	12	21	2	10	9689;64215;10247;9451;27102;28969;8939;8880;6780;3190;4343;5530	8892;8890;5470;8663;92399;3190;5475;6895;6780;3692;8880;1982;8939;1978;28969;27102;7884;9451;10247;64215;9689	3646;373156	5536;80216;373156;23277;3646;55814;8570;1915;5532;1979	41
217690	protein amino acid N-linked glycosylation		GO_process	0.00369655	0.0560761	0.394861	0.964427	12	20	4	8	6184;7903;11320;6185;11227;29880;29929;821;1650;25834;6480;951	9526;10905;1486;3988;1650;3792;821;29929;79053;90693;79694;29880;11227;2923;55741;56052;6185;11320;6184;7903	11041;238;10905;9032	3570;8128;4249;79947;238;11041;9514;7102	41
35096	Cancer module Cell cycle (KEGG, GenMapp)		Cancer modules (Segal 2004)	0.00371829	2.7089e-07	0.945675	0.998696	11	28	1	4	5111;9184;4173;5591;8317;7027;1875;1019;896;4999;4193	4176;1029;1017;994;1019;4172;1871;11200;1875;7027;1869;993;991;8318;9232;4998;9700;9133;891;9134;4171;983;9088;5111;9184;4173;5591;8317	8243	8243;4088;896;894	36
68654	ligase activity		GO_function	0.00380834	0.00919229	0.963168	0.955316	59	139	18	89	8634;10055;223082;6897;5634;56888;64326;23327;10606;55743;10336;151636;4677;79717;51132;6596;9320;2730;51366;64844;5828;9025;55905;648;10054;11236;7323;25898;2356;56852;55120;9246;26269;2618;26235;3981;6049;23014;4522;11060;55278;10299;26118;9867;26046;51320;10477;26268;2182;4193;8453;5193;6500;9618;64750;6045;4194;57531;5987	26046;55191;7737;10299;57574;7324;79872;118424;8803;57727;57697;55278;23087;26272;57418;11060;113878;10352;7328;26994;16;4522;51557;6477;84231;7453;23014;6049;7188;23352;26038;25902;27338;2181;27072;2937;23464;3981;26235;220441;2618;79739;26269;64087;9246;5917;79444;55120;246184;8451;56852;26263;7329;23170;51444;23093;23140;80204;90850;6502;2356;51434;10379;7317;25898;3980;55148;331;57520;7323;11…	5859;11000;150465;3980;29882;10075;8925;23205;5198;55114;10616;2180;57470;287015;255488;84708;148066;867	123283;9810;10171;7320;55114;5198;5896;8924;25793;23205;9867;26118;90933;115992;221687;57159;84759;8452;8925;51601;64219;9781;26001;56254;55167;7994;146310;11237;56658;23181;26261;51533;3141;11019;9654;54938;151112;51067;5977;5091;81616;29951;123876;10075;57154;29882;91694;23024;7332;144699;10873;222235;3978;91445;79594;84676;6301;55294;257160;5095;27434;26267;9025;79654;26231;79589;55823;11000;5…	332
78275	ubiquitin cycle		GO_process	0.00380834	0.0287074	0.993928	0.986012	59	135	15	85	10055;9140;223082;5716;51377;56888;64326;23327;55743;9100;10336;151636;55236;51132;27101;6596;9320;51366;11274;64844;5828;9025;55905;648;10054;11236;7323;56937;25898;7336;56852;55120;79876;9246;26235;6049;23014;205564;11060;10299;9867;26046;51320;10477;26268;1540;10489;9097;4193;8453;5193;6500;9618;64750;6045;4194;57531;10401;5987	26046;63893;7737;10299;51725;57574;7324;140461;79872;84132;118424;57697;23087;26272;11060;113878;7328;205564;26994;6477;84231;150726;23014;6049;7188;23352;7345;142685;26038;27338;27072;26235;220441;8975;9246;79444;79876;55120;8451;56852;9318;26263;7329;51444;80204;4738;90850;7336;6502;92912;9960;64854;51434;10379;7317;25898;7398;64975;56937;55148;331;57520;7323;11236;10054;84961;6047;8533;648;515…	7874;8078;51506;29882;10868;10075;8925;84893;63893;10616;287015;255488;84708;148066;867	9810;59343;7320;5896;8924;25793;83844;9867;90933;115992;84893;159195;221687;57159;84759;27005;9736;8452;8925;64219;6135;9781;9958;26001;56254;123228;55167;7994;146310;11237;56658;84196;26261;51533;151112;81545;10084;5977;29951;57478;10075;57154;10868;29882;91694;23024;7332;144699;55230;9529;222235;91445;79594;84676;51343;55294;257160;154;8237;26267;9025;79654;26231;79589;55823;153830;114907;11480…	332
	Chen_Androgen_Down_Creighton_PlosOne2008.txt		Literature	0.00405386	0.699705	0.977117	0.00452689	79	162	26	171	4345;55656;7411;3953;9555;51371;80135;10247;64784;9636;4200;4677;23198;1191;8503;4646;830;91543;51271;55193;6917;57556;57107;934;9128;10658;6605;55347;23036;5294;9969;6788;1488;23075;2965;8480;57446;7403;6049;8036;7227;27292;23586;8935;51575;4790;11060;3557;160518;1389;11328;2587;23043;54878;27241;7103;7342;80258;26118;3959;9202;26046;23376;51141;5796;26268;54806;10735;5316;24138;4358;51474;79158…	26046;10626;874;9202;8416;1281;5636;3959;6520;80258;4659;3720;27241;54878;23043;2587;8667;23215;5870;259230;54764;23271;1327;10905;2990;2591;9528;3557;11060;1362;3074;4790;3107;79991;5520;1130;51575;11179;4685;22891;2495;9126;7227;5920;6477;8036;5264;6049;1182;30850;7403;1029;8480;22930;2026;1523;8942;1488;10099;22889;6788;4594;9969;8887;9169;5294;7329;5908;54541;23325;9360;5217;7976;7090;6364;55…	738;9665;3983;64236;6840;2897;3315;5874;3691;203;11343;23086;10498;4685;10905;8925;2109;874;116039;57007;26999;10158;25771;6919;26353;10098	6203;64798;2109;10221;10623;9686;5037;6385;25793;26118;51313;7342;7103;5934;5768;217;10982;800;4048;4929;7380;11328;3570;9736;4736;8452;3784;4325;10681;8925;1389;160518;1999;8991;64781;9891;89927;80781;8935;23586;9475;27292;4856;10498;6892;1735;10919;28973;8543;57446;403;2067;10184;27335;2965;23075;7507;10983;5304;5358;1487;81618;81855;23635;133;140609;55281;23604;25864;23086;11343;10133;5744;106…	469
71360	small protein conjugating enzyme activity		GO_function	0.00410307	0.127135	0.989209	0.894569	44	92	10	64	10055;223082;56888;64326;23327;55743;10336;151636;51132;6596;9320;51366;64844;5828;9025;55905;648;11236;7323;25898;56852;55120;9246;26269;26235;6049;23014;11060;10299;9867;26046;51320;10477;26268;4193;8453;5193;6500;9618;64750;6045;4194;57531;5987	26046;7737;10299;57574;7324;79872;118424;57697;23087;26272;57418;11060;113878;7328;26994;6477;84231;23014;6049;7188;23352;26038;27338;27072;26235;220441;26269;9246;79444;55120;246184;8451;56852;26263;7329;51444;23140;80204;90850;6502;51434;10379;25898;55148;331;57520;7323;11236;84961;6047;648;51506;157574;23304;10393;55905;5828;7844;26190;64844;51366;7321;11043;7322;4331;9320;197131;3093;6596;101…	51506;29882;10075;8925;10616;287015;255488;84708;148066;867	9810;7320;5896;8924;25793;9867;90933;115992;221687;57159;84759;8452;8925;64219;9781;26001;56254;55167;7994;146310;11237;56658;26261;51533;151112;5977;29951;10075;57154;29882;91694;23024;7332;144699;222235;91445;79594;84676;55294;257160;26267;9025;79654;26231;79589;55823;153830;114907;114804;55223;54850;151636;140825;10336;4281;114088;115290;7732;23327;55182;54546;23321;1840;144100	234
62881	chromosome		GO_localization	0.00418697	1.05818e-06	0.709761	0.999984	39	105	14	37	5111;9184;4173;8467;5591;10051;79677;5984;6119;3150;9555;11335;5885;51651;5036;84365;64431;5663;9425;55193;79723;648;10943;6605;9972;7013;5981;3981;29889;55506;1060;81929;166815;4361;51773;4999;10735;5926;6045	201798;4176;81929;1060;3238;9985;9126;4613;127540;29889;7141;7011;2547;317772;26038;10540;3981;3146;3159;7013;55746;7329;23140;9972;10473;3151;63922;57332;3692;7317;6605;7398;56897;2176;56655;1736;10943;6597;648;79723;5901;3622;5664;10393;286826;675;27324;220359;8548;55193;4172;9425;8363;54107;5663;64431;3619;22944;84365;5036;2956;5983;5982;26995;7874;4603;10036;51651;94239;5885;8815;387893;3835;…	4094;55214;646;7874;65057;10524;63922;8243;3159;23468;22807;55766;9189;5619	8403;8479;7320;11176;55506;55869;7975;7994;80764;10111;5981;253461;3184;8243;9611;116138;3726;4204;5426;1639;10524;84148;65057;85456;7023;5048;7025;646;10491;6304;80205;3725;23332;23293;6839;4094;55214	202
81084	regulation of transcription factor activity		GO_process	0.00426646	0.0556774	0.876673	0.787411	16	29	3	17	3336;27071;29110;5479;8915;58487;51701;8995;6850;8841;3656;26146;4064;1025;5971;23243	29117;3605;5724;26146;6242;2896;9994;9326;6850;4738;8995;55363;51701;58487;64975;51567;8915;5479;10481;55827;257397;29110;9185;8784;7296;27071;7443;8767;3336	84268;10075;6878	5536;64806;3656;6135;8841;170622;10075;1454;84268;5733;11067;624;8517;2316;10399;1840;10725	63
64025	protein complex		GO_localization	0.00429319	2.34813e-05	0.98717	0.996809	199	541	84	369	28977;5111;9184;3918;5440;5686;6184;81930;10095;51728;5685;8467;29979;8082;5591;5902;9643;10051;7411;5984;6119;3836;4686;223082;5716;3150;9555;28957;51371;836;11335;908;51373;8992;64326;1678;5682;6185;3687;10606;5885;1977;2960;5229;55743;7027;515;1479;6873;9685;10336;9451;84516;10092;1875;151636;5718;9218;26608;10694;23198;6872;2820;1191;51132;10576;8503;4646;5663;6596;22920;6880;830;10640;27071;…	26046;56915;143471;8892;26953;479;27012;925;5705;8890;10312;197335;8416;6332;23704;8726;7737;5009;83892;10988;91181;55168;3760;5441;4176;658;81929;1060;10299;8663;5469;1767;196385;58157;2741;57574;10008;8667;5870;4287;79872;3842;64837;5318;2778;9044;200845;22801;1629;10953;84312;516;7175;1327;57697;1380;7546;3902;9557;4430;23087;8893;539;26272;57418;8625;6920;11060;113878;1174;10352;6747;4790;567…	55705;54922;4649;3679;10411;3913;10014;147700;9739;9688;604;92;23221;10749;10089;8078;3484;5859;22933;10524;10291;4782;6275;3691;840;63922;3763;5518;170850;8243;10073;2244;5694;3159;84958;285242;23392;3646;6920;5528;23630;50506;2709;2962;54623;3728;64210;84893;23205;3749;27012;7277;1778;10616;27019;23468;225;6712;6878;127534;3739;162989;5886;51807;6445;408;1460;287015;6919;255488;4626;5525;84708;…	774;10197;11259;9810;6203;2009;59343;55567;8479;4301;2705;3749;5896;4633;486;10623;25793;55763;1936;5432;23205;1258;4666;9867;51116;3674;90933;115992;11176;84893;2770;64210;3728;5934;54623;51585;785;221687;800;57159;84759;55506;1654;55869;7139;2962;3077;2709;2775;4929;50506;23630;3570;8452;3696;3784;3490;5528;6210;84701;10681;9132;10060;23277;64219;9781;161;27345;3762;6228;143425;6189;26001;56254…	1332
82766	actin filament organization		GO_process	0.00436261	0.0182768	0.595279	0.607631	19	38	6	24	85449;5216;5580;4739;27071;7057;5357;5600;3936;27032;6624;121512;5294;27289;54331;2321;51474;23022;63916	9948;23136;8416;8412;4430;183;23191;2782;55843;2017;10911;1445;27289;5294;302;121512;27032;2035;7429;728;3936;5357;7057;1903;29933;27071;719;3315;7430;2768;10487;9168;10276;5580;5216;81839;54443;3964	7984;3315;9294;23136;5317;408	3674;800;23580;81;90627;390;5358;54331;28954;9826;25794;1839;6624;7786;5600;9294;2316;7984;4739;1901;5239;7111;25894;85449	80
69498	nucleic acid binding		GO_function	0.00443734	0.769195	0.988559	0.184031	267	641	120	584	2971;254359;5111;466;5440;6184;51728;6427;8683;4173;9689;3185;5325;8467;641;80114;11051;8634;55342;5591;53981;22873;9643;10051;5984;6119;11107;4686;25879;79365;3150;9555;28957;80135;64215;51373;56888;10745;10605;5682;30818;10102;5885;1977;6636;7027;51651;9871;1479;6873;65243;1994;55131;10336;2120;6742;65080;1875;4677;92400;6741;26608;2926;6627;6872;5036;84365;11266;2115;7702;56902;8487;6596;5993;…	84154;1618;10626;29117;56915;23314;26986;8892;55175;64710;1961;3211;201798;25948;4009;3213;9202;8890;3665;1745;4778;118472;9496;27154;8416;7738;6150;1993;64145;7737;7564;162972;1787;140831;84654;4176;7627;1060;10299;51574;8663;23276;5469;3720;202559;64062;167227;148266;26031;7391;4670;54826;7307;57574;121643;219578;151230;8667;23450;440730;3238;26019;79727;339;6239;10573;54888;51428;252884;11190;…	4094;55323;1879;342926;3204;7799;6910;58499;4223;23090;79750;5465;646;7004;6095;9739;9665;2018;5989;57510;7068;604;4857;55929;8531;9552;6035;22933;255877;10291;9355;30846;4782;54469;6474;84858;4211;9314;79038;3980;8241;63922;63946;114881;79603;83741;203523;7067;10073;3171;3191;3159;114785;3217;79811;6141;6097;64207;81876;3956;8820;8856;79631;9572;2004;3646;6920;6899;22909;2962;26019;440730;55192;…	151126;4595;123283;6203;5442;11021;280659;9605;1051;283078;22830;79009;7743;79755;8403;10642;79797;7320;51409;8463;1747;57504;222894;118738;55146;4010;84307;55661;5896;10623;81627;326;23318;1936;5432;6123;10660;4666;6688;3166;90933;115992;4780;11176;84893;2100;54957;4762;7342;7849;166968;3228;3234;5934;2304;221687;6654;7919;55192;3201;4775;2551;84759;55506;3236;117154;158234;10898;1654;2306;84146…	1839
81349	positive regulation of lymphocyte proliferation		GO_process	0.00445141	0.353261	0.887359	0.461267	9	11	1	9	3606;941;942;7057;51561;56262;4690;8440;5150	5150;4690;940;51561;7057;51513;3593;7292;3606;941;942	4267	8440;959;246778;6490;56262;3718;1803;2159;6387	27
536245	positive regulation of mononuclear cell proliferation		GO_process	0.00445141	0.353261	0.887359	0.461267	9	11	1	9	3606;941;942;7057;51561;56262;4690;8440;5150	5150;4690;940;51561;7057;51513;3593;7292;3606;941;942	4267	8440;959;246778;6490;56262;3718;1803;2159;6387	27
660396	Chr8:120000001-125000000		Chromosome regions	0.00453823	0.289128	1	0.695607	7	8	0	5	79139;29028;84933;6873;4982;3037;22882	4982;157769;6873;93594;28998;79139;84933;29028		64798;312;4856;5168;114907	18
530565	viral infectious cycle		GO_process	0.00453823	0.289128	1	0.695607	7	8	0	5	3576;6351;1488;11060;7342;51773;6347	11060;1488;6895;6351;940;6348;3456;3576		7342;6829;1487;5818;79822	18
471798	CHAPERONIN		PantherFamilies	0.00465073	0.000616365	1	0.975066	5	9	0	1	908;10694;10576;10575;8195	8195;6950;10575;10574;10576;7203;10694;908;22948		10693	10
53151	GroEL-like chaperone, ATPase		Interpro	0.00465073	0.000616365	1	0.975066	5	9	0	1	908;10694;10576;10575;8195	8195;6950;10575;10574;10576;7203;10694;908;22948		10693	10
52170	Chaperonin Cpn60/TCP-1		Interpro	0.00465073	0.000616365	1	0.975066	5	9	0	1	908;10694;10576;10575;8195	8195;6950;10575;10574;10576;7203;10694;908;22948		10693	10
438291	mRNA end-processing and stability		PantherBiologicalProcess	0.00465073	0.0284725	1	0.975066	5	7	0	1	53981;1479;1994;51068;80746	26986;1993;8761;51068;1994;1479;53981		54973	10
171802	intrinsic to peroxisomal membrane		GO_localization	0.00465073	0.501694	0.178953	0.975066	5	4	2	1	5194;5828;10478;4358;5193	8504;8800;5828;5194	5195;9409	5195	10
63446	integral to peroxisomal membrane		GO_localization	0.00465073	0.501694	0.178953	0.975066	5	4	2	1	5194;5828;10478;4358;5193	8504;8800;5828;5194	5195;9409	5195	10
35138	Cancer module Nucleotide (purine) biosynthesis		Cancer modules (Segal 2004)	0.00465073	0.00538788	1	0.975066	5	8	0	1	3251;5634;10606;2618;4522	4522;2618;100;158;8833;10606;5634;3251		3615	10
659105	Chr2:157500001-162500000		Chromosome regions	0.00489816	0.792639	0.677432	0.443784	6	4	1	5	11227;64844;4065;3694;90;10010	9595;64844;11227;10213	92196	92196;4065;5937;130399;22925	14
658435	Chr1:100000001-105000000		Chromosome regions	0.00489816	0.00685219	1	0.855311	6	10	0	3	8634;1301;148867;2135;64645;51611	391059;127495;1629;51611;64645;148867;163786;23443;8634;1301		8556;2135;1901	14
658682	Chr12:22500001-27500000		Chromosome regions	0.00489816	0.0820671	1	0.855311	6	8	0	3	3845;8082;55500;79365;9847;26127	144363;160492;9412;56938;55726;586;3845;55500		4033;8082;79365	14
660092	Chr6:142500001-147500000		Chromosome regions	0.00489816	0.792639	1	0.855311	6	4	0	3	5325;7402;2519;10981;8676;9749	8504;10981;2911;2519		7402;134637;5325	14
468441	Role of TLRs 3 and 4 in cell antiviral response: TICAM1-specific signalling pathways		GeneGo	0.00489816	0.922698	1	0.855311	6	3	0	3	4615;929;4790;7098;8737;5971	4790;3456;4615		929;8517;5970	14
436952	Chaperonin		PantherMolecularFunction	0.00489816	0.000167059	1	0.994312	6	12	0	1	3336;908;10694;10576;10575;8195	8195;6950;10575;10049;10574;10576;7203;10694;6902;908;22948;3336		10693	14
82255	regulation of cellular process		GO_process	0.00491755	0.989364	0.65401	5.02165e-05	432	1052	236	1040	6790;8840;2971;79139;54972;5111;466;9184;3336;5440;6286;10460;56647;1164;10095;51728;6427;9276;3606;8683;7444;4173;9689;5325;8467;29979;79031;3845;64841;56477;51022;641;6498;55342;5591;5137;5902;9643;10198;5984;6119;3836;11107;10899;223082;8190;3953;10269;8317;79365;5329;5716;941;3150;942;9555;5216;10016;64215;836;11335;5580;10247;64784;9636;83666;10745;64326;1678;10605;4053;30818;3576;23327;3687…	1618;356;29117;23314;27347;29802;26986;8892;1154;344658;55175;1834;1961;3211;201798;84290;9531;50964;25948;4009;978;3213;6317;8890;3665;55664;1745;4778;116154;10572;1392;11162;10312;5590;1027;663;23481;1231;23401;23566;23136;2870;3605;9496;27154;9784;55617;51266;8416;7738;5277;57099;8726;1993;64145;79816;7564;6352;64786;8000;162972;5724;84876;10988;84654;6520;578;4176;7627;8412;85417;658;81929;10…	4094;1879;342926;112483;5310;338872;81565;3204;81788;10411;23371;7799;6910;58499;4223;2719;7148;56997;10014;23090;9982;5493;3952;56624;7450;6366;5465;646;10011;7004;7074;2745;6095;10435;2053;2018;5989;23328;2487;7874;57510;7068;627;604;64236;92;7984;2874;85329;23221;3315;55929;8531;79658;3484;5859;29844;8322;3976;22933;10524;255877;9610;984;5874;9370;9294;9355;150465;4782;3384;54535;6474;4211;931…	4188;10197;4595;9810;1128;208;2168;4878;1759;280659;56848;23236;9605;10171;1051;283078;25920;22830;7743;59343;65094;8403;148252;7923;5551;10642;79797;7040;8576;11211;79705;55114;4301;4544;2705;57192;8463;1747;57504;2596;4010;84307;4293;10623;4793;4170;27148;9686;5037;51738;4868;326;23318;6385;25793;5029;255061;2245;1936;5536;10660;5023;4666;9573;6688;3166;7917;4780;11176;6449;2100;2208;54957;148;…	3099
65386	ATP binding		GO_function	0.00528335	0.00466301	0.82065	0.959032	114	289	50	202	6790;55577;5230;3336;81930;7444;4173;8467;641;29028;10051;79677;5984;8317;5580;6897;908;79646;84930;27348;10730;8536;9451;22929;4677;6741;10694;6872;27102;1861;10576;7084;4646;64431;6596;6880;6059;7184;3098;51755;1019;79572;1022;5600;23456;51765;29110;6782;8444;2963;9525;10054;30849;27032;2356;64135;9416;51701;6793;8886;3654;10146;6788;170506;6850;5981;3981;23683;10575;91754;10096;6885;3717;28951…	83473;27347;80122;479;55229;5705;55191;5590;1244;2870;4176;658;2322;5127;1767;196385;80007;23043;5567;91942;27183;9060;51428;79665;2074;9044;1020;4832;57727;11040;51750;57697;3326;54555;9557;4430;4117;9400;5378;8780;10352;1456;10128;64147;506;8195;3716;673;57410;16;526;4522;5024;9126;3717;23;282974;55614;7453;57644;9371;11056;2065;64794;6885;6950;7011;25878;2547;5563;10096;26038;25902;91754;10575…	55214;4649;81788;1459;92;9333;10749;5859;984;1198;30846;238;6199;6795;203;10101;3980;3611;9149;2261;63922;5605;8243;10298;540;84958;4117;9060;2962;84893;5198;55114;5590;1778;3306;225;6580;2046;9024;11345;5602;57470;4626;4439;8701;6499;115701;7297;65266;2931	774;123283;208;56848;79009;57172;23195;8576;79705;55114;5198;369;55661;4293;10221;27148;5037;5023;84893;80216;7849;54822;7006;10928;7919;2241;1613;89795;1654;6011;2962;57130;11329;3656;10693;10922;84701;10060;2038;7517;640;10769;9891;84056;93;7301;9578;4145;5218;478;23586;2071;9475;28951;54456;317781;10494;83549;7075;10111;57198;55324;9356;84958;124602;9772;1770;22983;9344;25865;5609;23683;5209;1…	720
81676	nucleobase, nucleoside, nucleotide and nucleic acid transport		GO_process	0.00536083	0.00220896	0.802734	0.90967	17	37	4	17	5902;4686;1994;6741;292;51068;26747;8021;5725;9972;23279;11097;8480;7175;10478;51493;51808	7307;3842;7175;10128;3069;65109;55916;8480;291;11097;3191;55746;23279;10257;9972;5725;5901;51068;22916;10907;54847;9939;1984;55353;7419;292;6741;10528;9688;1994;4141;60386;11260;10212;10189;4686;5902	55323;9688;10075;3191	54957;7919;1654;65110;8570;79085;10075;8021;2030;26747;6626;222962;3178;293;51092;10482;55323	70
64430	vesicular fraction		GO_localization	0.00538546	0.145818	0.0621352	0.851192	23	43	13	28	3163;6184;10972;64215;6185;90701;51302;6782;1207;9517;80142;57665;28972;10857;1650;6747;1545;79158;92579;4940;9420;53916;2054	1545;54578;4259;4258;2888;8694;6747;1650;1588;10857;51144;11231;4547;23478;39;488;8608;28972;23549;57665;80142;9517;1207;840;6782;1528;6716;11001;60559;120227;1717;90701;10237;1603;6646;6185;1314;64215;5693;3163;6184;6713;10972	2327;224;840;8608;2538;883;3294;4258;1576;1800;1582;5742;1543	10170;1576;1565;10479;3294;56603;10941;883;6892;2538;9524;2052;5287;3291;1592;10858;56606;51302;55937;224;57704;2326;9536;113612;5959;9563;6622;2327	105
659119	Chr2:175000001-180000000		Chromosome regions	0.00540517	0.278333	0.844276	0.882646	8	10	1	5	129831;10651;79634;1386;65977;8540;4780;51661	3238;8540;151556;65977;1386;8575;79634;518;129831;10651	3234	285025;4780;3234;3236;3232	23
438495	Other protein metabolism		PantherBiologicalProcess	0.00540517	0.0321833	0.54229	0.997695	8	13	2	2	9689;28969;84938;10299;26046;51320;5351;9474	26046;7737;10299;54764;26272;84938;9829;92312;7128;28969;57510;26270;9689	57510;84971	23192;55294	23
72280	ubiquitin-protein ligase activity		GO_function	0.00543982	0.188999	0.994611	0.869248	43	89	9	64	223082;56888;64326;23327;55743;10336;151636;51132;6596;9320;51366;64844;5828;9025;55905;648;11236;7323;25898;56852;55120;9246;26269;26235;6049;23014;11060;10299;9867;26046;51320;10477;26268;4193;8453;5193;6500;9618;64750;6045;4194;57531;5987	26046;7737;10299;57574;7324;79872;118424;57697;23087;26272;57418;11060;113878;7328;26994;6477;84231;23014;6049;7188;23352;26038;27338;27072;26235;220441;26269;9246;79444;55120;246184;8451;56852;26263;7329;51444;23140;80204;90850;6502;51434;10379;25898;55148;331;57520;7323;11236;84961;6047;648;157574;23304;10393;55905;5828;7844;26190;64844;51366;7321;11043;7322;4331;9320;197131;3093;6596;10193;222…	29882;10075;8925;10616;287015;255488;84708;148066;867	9810;7320;5896;8924;25793;9867;90933;115992;221687;57159;84759;8452;8925;64219;9781;26001;56254;55167;7994;146310;11237;56658;26261;51533;151112;5977;29951;10075;57154;29882;91694;23024;7332;144699;222235;91445;79594;84676;55294;257160;26267;9025;79654;26231;79589;55823;153830;114907;114804;55223;54850;151636;140825;10336;4281;114088;115290;7732;23327;55182;54546;23321;1840;144100	231
468273	IL1 signaling pathway		GeneGo	0.00583766	0.834328	0.896122	0.353901	9	8	1	10	4615;3654;3659;6885;4790;23118;3656;5971;5599	3552;4790;6885;3659;3654;5054;4615;1147	5602	4793;3656;23118;5608;5743;5970;2152;9020;10454;3725	28
538077	viral reproductive process		GO_process	0.00583766	0.157579	1	0.671666	9	13	0	8	79139;3576;6351;1488;11060;7342;3665;51773;6347	3665;6352;6520;11060;1234;1488;6895;6351;940;6348;3456;3576;79139		7342;6829;1487;5818;8764;79822;6387;1524	28
532040	small conjugating protein ligase activity		GO_function	0.00588576	0.203015	0.99487	0.878146	43	89	9	64	223082;56888;64326;23327;55743;10336;151636;51132;6596;9320;51366;64844;5828;9025;55905;648;11236;7323;25898;56852;55120;9246;26269;26235;6049;23014;11060;10299;9867;26046;51320;10477;26268;4193;8453;5193;6500;9618;64750;6045;4194;57531;5987	26046;7737;10299;57574;7324;79872;118424;57697;23087;26272;57418;11060;113878;7328;26994;6477;84231;23014;6049;7188;23352;26038;27338;27072;26235;220441;26269;9246;79444;55120;246184;8451;56852;26263;7329;51444;23140;80204;90850;6502;51434;10379;25898;55148;331;57520;7323;11236;84961;6047;648;157574;23304;10393;55905;5828;7844;26190;64844;51366;7321;11043;7322;4331;9320;197131;3093;6596;10193;222…	29882;10075;8925;10616;287015;255488;84708;148066;867	9810;7320;5896;8924;25793;9867;90933;115992;221687;57159;84759;8452;8925;64219;9781;26001;56254;55167;7994;146310;11237;56658;26261;51533;151112;5977;29951;10075;57154;29882;91694;23024;7332;144699;222235;91445;79594;84676;55294;257160;26267;9025;79654;26231;79589;55823;153830;114907;114804;55223;54850;151636;140825;10336;4281;114088;115290;7732;23327;55182;54546;23321;1840;144100	232
	Creighton_Raf1_Down_Creighton_PlosOne2008.txt		Literature	0.00591467	0.000646524	0.331235	0.999902	99	257	51	150	55656;8683;79833;5325;54928;55969;3836;10972;28957;11320;5634;56672;6185;23327;55973;2960;51651;1479;65243;10336;84516;1875;65265;51734;27102;8706;1509;10723;23394;3098;9897;6917;54915;5357;5828;23670;6001;7358;934;55039;51068;131408;648;10923;776;5501;9630;55347;10916;11103;384;83451;51280;9516;50810;6938;78992;23683;8773;8480;7403;4982;96764;65986;84720;55327;7227;22876;26130;26031;10675;53407;…	26986;1154;9531;55753;27440;8890;1501;25800;4935;9948;23481;23401;6150;79820;55764;10125;25980;1787;6520;5441;8934;8663;5127;4659;3720;53407;26031;51160;8667;51070;79623;9060;2888;4092;30968;79083;6566;4430;51363;8893;2581;55245;10195;27076;27006;5520;4925;26130;80209;4685;9022;79711;11313;7227;388;55327;84720;65986;81876;26007;2158;54843;51181;80185;6950;96764;4982;7403;10436;8480;8773;26038;218…	4223;56997;10966;10682;3983;29844;11142;5195;57402;84986;224;11094;4155;57758;79603;22846;55630;10140;652;81876;799;9022;4685;2004;5376;27006;27076;23368;9060;79623;51070;8225;3728;6150;4935;116039;57007;54869;51806;5742;6445;3632;1475;26353;2954;116372;29082;6499;79873;10579;9482	5145;6457;11259;56848;10171;369;55661;10221;9686;1936;7342;7849;3728;8225;1363;10675;23587;79707;63874;57130;4048;2804;4736;4325;1948;26018;6135;8991;27345;23368;8402;89927;55812;6161;5241;5376;2004;79034;6448;22876;10066;2036;26088;4886;6202;7105;84909;799;4853;596;28990;63892;403;652;4675;23683;64091;9516;390;1487;10084;80742;5532;384;3184;22846;58528;8869;57758;8660;5092;54765;6191;22887;4155;…	616
82271	protein kinase cascade		GO_process	0.00596554	0.979095	0.126182	0.000147321	108	218	61	253	3918;3606;56477;3836;3953;5329;10159;65108;5580;3576;3687;4739;2247;3937;2120;5008;9218;51026;5228;4615;6863;5328;1119;8649;8754;5600;934;55003;8837;929;3685;51765;29110;3936;2209;5479;8915;79692;9630;27032;8021;2395;1386;51701;6793;121512;51561;3654;5294;3454;1235;6788;6850;8841;9516;7409;3659;2919;9306;6885;8036;8518;3717;9655;23586;3716;8493;4790;23118;22800;4254;261726;3656;1116;23043;26146;2…	356;27347;1392;5590;1231;23566;3605;10125;6352;5724;6520;26146;2322;2696;2889;3552;1233;128674;2911;23043;5999;6242;2778;261726;259;2149;29949;2798;56670;3902;112744;5155;4254;6363;4790;183;1232;8493;3716;673;26191;2896;90427;6452;3357;4582;3717;2249;10886;3956;5920;4210;388;1399;84231;5777;9994;7453;8518;51523;8036;1234;282618;6885;9306;7188;399;1269;685;3659;7409;2064;1270;2833;84270;8491;6850;…	114905;284403;5310;338872;10411;23005;3952;6366;7074;2745;7874;627;60370;2874;5859;3976;10524;9370;9294;238;3691;203;9149;2261;84268;5605;5518;10298;53832;282618;153;3956;799;8808;2004;10256;8877;148;5590;1392;1759;1053;7423;152;56729;114898;3595;1855;23263;6869;5602;3297;408;2847;7297;5368;4267;846;65266;867;1129	1128;208;9723;1759;608;369;4293;10044;4793;4170;5037;4868;1466;5029;2245;1936;5536;3674;2208;148;8877;10256;1489;4985;64806;7006;959;6654;4987;84962;1116;85004;1613;146;11329;3656;3570;10045;5617;640;10769;57610;22800;1999;23118;1649;9891;4145;5241;1814;23586;2004;9655;10758;2323;8835;9270;3897;4886;84124;7105;8808;799;53358;4157;91860;153;22983;84196;9344;2520;2919;3690;58985;5335;5609;7032;9516…	680
68472	kinase activity		GO_function	0.0059964	0.852148	0.595655	0.33091	81	164	37	156	6790;55577;5230;9184;1164;7444;5591;55500;8317;5580;5634;79646;84930;8536;9451;22929;6872;27102;8503;7084;6880;27071;5328;3098;51755;1019;1119;1022;5600;55312;51765;29110;8444;64080;30849;2395;51701;6793;3654;5294;6351;6788;6850;23683;2965;91754;6885;8518;3717;28951;221184;3716;8935;23118;3656;23043;55437;1025;2321;6259;5562;1326;8395;90;6731;83732;23022;6347;6500;10295;2584;8737;817;5599;256356;…	27347;80122;55229;5590;2870;5636;658;2322;5127;23043;5567;9060;259230;1020;4832;11040;4117;55109;8828;440279;81858;8780;1456;9942;3716;673;57410;27133;10586;58538;9829;3717;1399;282974;7453;8518;26007;2065;6885;1029;25878;5563;203054;91754;2064;56155;1944;8491;6850;8396;51422;1445;6788;5058;80201;2264;6351;22848;5286;1612;26576;1017;5294;3654;53354;91419;8899;3702;285220;84284;6793;51701;4363;923…	81788;56997;1459;1740;92;984;1198;238;6199;6795;203;3611;9149;2261;5605;53834;64122;10298;8828;4117;9060;2962;5313;8877;5590;54869;2046;9024;5602;1460;26353;84708;116986;115701;7297;65266;2931	208;56848;57172;9807;8576;79705;369;4293;10221;27148;3706;80216;8877;7849;54822;7006;2241;1613;6011;5313;2962;11329;3656;10922;4355;640;1120;10769;64781;23118;9891;93;7301;9578;4145;5218;8935;221184;1742;9475;92241;28951;10494;83549;7075;144402;22983;9344;25865;23416;5394;5609;2965;23683;5209;197258;25778;3756;29941;9113;10298;84446;8558;4342;84460;8567;9146;57787;220164;5256;140609;150094;5287;2…	490
171811	intrinsic to organelle membrane		GO_localization	0.00623973	0.208678	0.31172	0.954182	17	29	7	16	79139;5194;9197;5663;5828;28972;50515;51280;6747;22908;10478;7922;9583;444;4358;55032;5193	8504;22908;259230;10195;6238;6747;8800;11231;51280;23509;10939;50515;28972;26580;28;5664;5828;1717;5663;8879;9197;154807;54732;79001;11079;23169;23480;79139;5194	11041;5195;53947;2583;9409;51024;5625	10170;79966;2583;55501;113829;57190;10164;53947;9159;9435;120071;5195;11041;9469;25777;8613	71
658683	Chr12:25000001-30000000		Chromosome regions	0.00641311	0.0961778	1	0.365157	7	10	0	7	3845;8496;8082;79365;51290;57542;26127	144363;341346;57542;160492;9412;56938;55726;51290;60488;3845		5744;4033;387849;83857;8496;8082;79365	19
220851	Aminosugars metabolism		Kegg	0.00641311	0.00361685	0.784744	0.991489	7	13	1	2	55577;54187;64841;6675;3098;55907;9107	132789;9107;51706;3074;55907;3099;29085;3098;6675;5238;54187;55577;64841	29085	10020;3073	19
662772	Chemokine Signaling (ciq)		IngenuityPathways	0.00645999	0.714648	0.902669	0.0892673	13	16	2	20	3845;8536;5600;5501;6354;5294;5336;6351;22800;6347;5500;817;5599	6352;4659;1232;1234;6351;5499;5294;6354;2773;5501;3265;27035;4893;1072;5604;3845	5605;51806	23236;57172;4633;611;808;2770;22800;9475;5335;5336;3985;5605;6369;5600;2353;8536;22808;6387;3725;4660	49
172829	establishment of RNA localization		GO_process	0.00645999	0.000618848	0.533894	0.927592	13	29	4	11	5902;4686;1994;6741;26747;8021;5725;9972;23279;11097;8480;7175;51808	7307;3842;7175;10128;3069;65109;55916;8480;11097;3191;55746;23279;9972;5725;5901;22916;54847;9939;1984;6741;10528;9688;1994;4141;11260;10212;10189;4686;5902	55323;9688;10075;3191	7919;1654;65110;8570;10075;8021;26747;6626;3178;10482;55323	49
76500	RNA transport		GO_process	0.00645999	0.000618848	0.533894	0.927592	13	29	4	11	5902;4686;1994;6741;26747;8021;5725;9972;23279;11097;8480;7175;51808	7307;3842;7175;10128;3069;65109;55916;8480;11097;3191;55746;23279;9972;5725;5901;22916;54847;9939;1984;6741;10528;9688;1994;4141;11260;10212;10189;4686;5902	55323;9688;10075;3191	7919;1654;65110;8570;10075;8021;26747;6626;3178;10482;55323	49
438379	Nuclear transport		PantherBiologicalProcess	0.00645999	2.10195e-05	0.902669	0.997869	13	32	2	7	5902;3836;10055;5479;8021;9972;85313;23279;3190;3843;7175;53938;10526	26953;91181;8663;3842;7175;9670;285755;79711;3843;55916;3190;10450;23279;23636;85313;9360;9972;5480;5479;5901;29107;26155;10048;9688;9631;10762;3840;55705;23225;3836;5902;10055	55705;9688	57610;55374;8498;23398;8021;84926;4678	49
534784	lipopolysaccharide metabolic process		GO_process	0.00647181	0.059439	1	0.688463	4	5	0	2	54187;79709;55907;313	313;55907;79709;56052;54187		10020;23127	7
66090	chloride channel regulator activity		GO_function	0.00647181	0.209301	0.431932	0.924499	4	4	1	1	1207;307;8773;5562	8773;307;1207;57120	9482	2030	7
488000	UBIQUITIN-ACTIVATING ENZYME E1		PantherFamilies	0.00647181	0.00983535	1	1	4	6	0	0	10055;55236;10054;79876	79876;7317;10054;8883;55236;10055			7
203094	Molybdenum cofactor biosynthesis		Interpro	0.00647181	0.00983535	1	1	4	6	0	0	10055;55236;10054;79876	79876;7317;10054;8883;55236;10055			7
50621	UBA/THIF-type NAD/FAD binding fold		Interpro	0.00647181	0.00983535	1	1	4	6	0	0	10055;55236;10054;79876	79876;7317;10054;8883;55236;10055			7
71357	small protein activating enzyme activity		GO_function	0.00647181	0.00983535	1	1	4	6	0	0	10055;55236;10054;79876	79876;7317;10054;8883;55236;10055			7
76159	protein monoubiquitination		GO_process	0.00647181	0.059439	1	1	4	5	0	0	5716;56852;55120;4193	57697;55120;56852;2187;5716			7
464999	Glycan structures - biosynthesis 1		Kegg	0.00648405	0.0462825	0.723259	0.788478	18	35	5	21	29071;6184;11320;6185;55454;11227;170384;337876;113189;10678;29929;2135;50515;8703;2132;1650;64132;6480	26229;2131;79623;7841;10905;2591;51363;10195;64579;2650;1650;64131;8703;55849;50515;23193;29929;10678;337876;6482;79053;170384;54480;9956;266722;11227;56052;56913;9245;55454;6185;199857;11320;29071;6184	57452;117248;11041;10905;79623	55790;3340;55501;63917;10164;2132;4249;2135;113189;9435;6483;2137;8509;9957;27087;11041;2134;9469;6487;57452;117248	77
80653	nuclear export		GO_process	0.00650709	3.27649e-05	0.694694	0.990476	15	37	4	11	5902;4686;1994;6741;51068;26747;8021;5725;9972;56852;23279;11097;8480;7175;51808	7307;3842;7175;10128;9670;3069;65109;55916;8480;11097;3191;23039;55746;23279;56852;9972;54552;5725;5901;51068;29107;22916;9939;1984;6741;57510;10528;9688;1994;64328;10762;3840;11260;10212;10189;4686;5902	55323;9688;57510;3191	7919;1654;65110;8570;8498;8021;26747;6626;3178;10482;55323	60
437379	Nuclease		PantherMolecularFunction	0.00683957	0.00656391	0.943591	0.859156	21	46	4	25	9689;53981;28957;84947;6872;5993;51163;28969;5810;246175;22803;27301;23036;81875;7227;83940;10556;53918;4361;5393;80746	84154;56915;83940;23215;26019;10813;4913;29102;7227;328;81875;29105;339287;2021;55068;1773;8562;27301;1774;23424;22803;10495;54512;246175;221400;90459;5810;10775;28969;51163;5993;2072;27257;200844;348654;84947;57472;54464;28957;10535;10248;51659;9156;10940;9689;53981	79750;6035;1773;26019	151126;84726;5896;10898;1677;57455;5428;10111;2067;474;84460;146517;115752;23036;57109;252969;5426;6035;51118;22894;54932;54973;6872;1776;79750	95
436948	Chaperone	1	PantherMolecularFunction	0.00683957	0.000956652	0.756313	0.996996	21	49	6	18	3336;7411;27230;64215;908;23234;10694;10576;7184;6782;821;10971;80273;10575;23317;8195;6903;79982;6767;3309;51661	9531;55664;3326;8195;5611;9829;120526;6950;11231;23317;203054;10575;80273;5132;10971;10049;821;10525;134266;1155;7532;6782;10574;7184;3315;51726;10808;10576;7203;10598;10694;27000;6902;23234;22826;908;55466;64215;5202;7529;7533;3308;3312;6905;22948;64222;3336;7411;27230	56997;3315;55192;3306;26353;374407	23195;6449;55192;9973;10693;150353;285126;348487;11140;9529;6620;54788;84277;94086;6622;64061;116835;56997	95
534387	immunoglobulin mediated immune response		GO_process	0.00689943	0.389207	1	0.74758	12	17	0	12	3606;5216;3576;1191;6351;2919;3716;11326;714;720;6347;972	6352;2207;1380;3716;2650;713;2833;6351;6364;6348;6361;100;3586;3576;5216;3627;3606		2208;959;4478;729;2919;3718;27434;715;9020;1191;51279;710	44
217971	T cell proliferation		GO_process	0.00712107	0.3911	0.934272	0.547347	14	21	2	17	3606;56477;941;942;7057;934;79679;51561;56262;4690;8440;5150;3460;5142	10312;5150;2833;4690;9332;940;3702;51561;708;59067;3560;151888;934;7057;3385;3586;3593;7292;3606;941;942	3595;4267	4666;8440;5141;959;246778;6441;6490;56262;3718;8792;79679;8764;1803;1901;2159;6387;56477	55
534093	glycoprotein metabolic process		GO_process	0.00716891	0.0740339	0.445633	0.918375	31	65	13	41	29071;8813;6184;56886;64841;7903;11320;836;6185;5663;8706;203100;11227;2519;29880;170384;10678;29929;821;4668;8703;1650;79369;7103;55617;80150;2517;25834;4126;6480;951	3605;55617;9526;10690;79623;10905;2798;2591;1486;10195;3988;2527;79369;2650;1650;3792;54344;8703;23509;30010;4758;83464;821;23193;29929;10678;6482;79053;170384;29926;90693;64090;6388;28;5664;10787;175;8192;79694;29880;2519;11227;203100;8706;2923;55741;5663;23753;56052;1603;9245;160418;6185;199857;11320;836;148789;7264;23169;29071;8813;6184;56886;64841;7903	374907;57452;117248;11041;238;64122;84002;10905;79623;1855;54414;9032;79690	127550;5029;7103;57130;3570;8128;84002;63917;10418;4249;197258;79947;10331;10585;4668;320;5654;8869;64122;10858;3360;5653;8708;4351;238;2651;6483;120071;22906;27087;11041;56999;11096;9514;30815;6487;50512;7102;374907;57452;117248	157
659244	Chr2:95000001-100000000		Chromosome regions	0.00722555	0.664379	0.565744	0.306763	8	8	2	9	10190;93082;11320;30818;9391;10120;56910;4118	254773;200403;51263;9391;55654;1329;11320;10190	200403;90342	51601;150763;10120;26505;55683;51011;30818;10865;93082	24
468389	RAC1 in cellular process		GeneGo	0.00722555	0.0189584	0.0342323	0.964989	8	14	5	4	10095;10092;10093;4690;10096;1536;8395;5599	5590;1536;10096;4690;5058;50855;55845;10552;10787;84612;60;10092;10109;10095	10552;5590;26999;23263;5602	57180;10093;58;5337	24
659141	Chr2:200000001-205000000		Chromosome regions	0.00722555	0.0478129	1	0.998345	8	13	0	2	9689;8324;8837;51602;1493;55437;4999;53938	23314;150864;1493;58538;940;10152;51602;29851;205327;4709;151246;7341;9689		8837;8324	24
35480	Cancer module B-lymphoma expression clusters		Cancer modules (Segal 2004)	0.00723185	0.603876	0.820146	0.888065	17	25	4	18	5111;2123;3091;27032;952;23075;6515;28951;7564;8676;4118;22834;7096;4940;3309;80311;5754	925;7564;1380;22926;952;9308;27032;1847;9595;83903;3091;7128;54847;4893;9645;4603;8833;89857;2617;79016;9134;57761;27161;2123;5111	604;53947;11343;5602	28951;23743;6515;23075;11343;53947;8013;1031;79812;29015;604;6304;90522;290;1840;80310;7102;4311	72
480700	RING FINGER PROTEIN		PantherFamilies	0.00729311	0.827748	1	0.363389	3	1	0	2	10336;648;6045	648		84759;10336	4
68134	interferon receptor activity		GO_function	0.00729311	1	1	0.363389	3	0	0	2	3454;3460;3455			58985;3454	4
68131	interferon binding		GO_function	0.00729311	1	1	0.363389	3	0	0	2	3454;3460;3455			58985;3454	4
658575	Chr10:17500001-22500000		Chromosome regions	0.00729311	0.447161	1	0.771468	3	2	0	1	64215;221078;221074	221079;64215		221078	4
466387	MAP kinase		Interpro	0.00729311	0.827748	0.276098	0.771468	3	1	1	1	5600;51701;5599	51701	5602	5600	4
477726	MEMBRANE ASSOCIATED PROGESTERONE RECEPTOR-RELATED	1	PantherFamilies	0.00729311	0.0159934	1	1	3	4	0	0	81671;10424;10857	29937;10857;10424;81671			4
60244	Ubiquitin-activating enzyme, E1		Interpro	0.00729311	0.0159934	1	1	3	4	0	0	10055;55236;10054	7317;10054;55236;10055			4
500575	SMALL INDUCIBLE CYTOKINE A		PantherSubFamilies	0.00729311	0.827748	1	1	3	1	0	0	6354;6355;6347	6354			4
	Membrane associated progesterone receptor-related		PantherFamilies	0.00729311	0.0159934	1	1
220959	Chondroitin sulfate biosynthesis		Kegg	0.00730162	0.122584	1	0.513766	6	8	0	5	55454;337876;113189;50515;29940;64132	26229;29940;51363;64131;50515;337876;54480;55454		55790;55501;113189;27087;9469	15
658552	Chr1:97500001-102500000		Chromosome regions	0.00730162	0.0466144	1	0.7276	6	9	0	4	8634;148867;2135;64645;51611;51375	391059;127495;1629;51611;64645;148867;163786;23443;8634		1806;8556;2135;1901	15
659756	Chr4:110000001-115000000		Chromosome regions	0.00730162	0.665342	1	0.887239	6	5	0	3	81579;55435;839;51574;817;54433	51574;839;55435;81579;55013		80216;10692;63973	15
217654	positive regulation of T cell activation		GO_process	0.00753423	0.317821	0.904205	0.402714	9	12	1	10	3606;941;942;7057;51561;56262;4690;8440;5150	5150;4690;940;51561;59067;7057;29851;3593;7292;3606;941;942	4267	8440;246778;4843;5335;6490;56262;3718;1803;2159;6387	29
659107	Chr2:160000001-165000000		Chromosome regions	0.0076469	0.590283	1	0.455506	5	4	0	4	64844;4065;64135;3694;10010	64135;25801;64844;10213		4065;5937;1803;22925	11
535081	mRNA catabolic process, deadenylation-dependent decay		GO_process	0.0076469	0.158394	1	0.70888	5	6	0	3	10605;10658;29883;170506;5393	167227;5073;170506;29883;57472;10605		5394;10658;7812	11
660089	Chr6:140000001-145000000		Chromosome regions	0.0076469	0.943931	1	0.70888	5	2	0	3	5325;7402;2519;8676;9749	8504;2519		7402;134637;5325	11
74173	inflammatory response		GO_process	0.00769235	0.980199	0.322055	0.0033626	64	116	32	141	3336;3606;56477;5216;3576;3687;5008;1520;1191;351;4615;25816;5321;5600;10219;8837;929;6614;22931;9630;80142;4065;6354;1386;6670;114548;51561;26253;3654;6351;1235;629;81793;9516;3659;1536;2919;8518;3717;4790;23118;3557;313;3656;1116;5150;6556;3665;4064;11326;714;7098;6355;3694;6774;83998;9663;134728;5142;7096;720;6347;58191;5599	356;3665;5590;1231;3605;6352;5724;5150;3552;1233;7307;114788;259;2207;54764;4314;1380;2149;29949;112744;59307;313;3557;6363;4790;3107;130120;1232;11173;3717;23;4210;8518;1234;1536;1269;1523;3659;713;5151;2833;81793;7070;7130;2244;629;25824;6564;6351;50604;462;1230;3654;6280;51561;1043;6279;6670;6364;1386;708;6354;3122;9373;29108;80142;3692;50616;9630;22931;6348;6361;728;6388;6614;6402;2358;10219;…	3872;10014;6366;6095;2053;604;3976;9370;4782;10544;5605;11343;57758;6564;2244;10850;8808;5443;5590;11005;26279;56729;3595;5742;6869;30814;55894;7432;3848;84639;7297;2875	1051;5551;11005;2829;6556;23098;6385;5029;2208;64806;5141;959;7919;4775;8460;1116;4048;4929;3656;3570;10922;3592;5199;960;4049;4478;23118;729;1435;7855;10164;246778;4843;5443;6441;8808;6892;4157;23430;1811;10850;2520;2919;5473;7032;3075;9516;3673;185;1915;1889;8455;133;165140;3579;4779;1235;177;5266;26253;3718;7356;57758;11343;4327;114548;5605;7538;8174;4065;8013;5730;10544;9435;4803;1991;6369;92…	377
63643	microsome		GO_localization	0.00773159	0.09906	0.051341	0.802883	22	43	13	28	3163;6184;10972;64215;6185;90701;51302;6782;1207;9517;80142;57665;28972;10857;1650;6747;1545;79158;92579;4940;9420;2054	1545;54578;4259;4258;2888;8694;6747;1650;1588;10857;51144;11231;4547;23478;39;488;8608;28972;23549;57665;80142;9517;1207;840;6782;1528;6716;11001;60559;120227;1717;90701;10237;1603;6646;6185;1314;64215;5693;3163;6184;6713;10972	2327;224;840;8608;2538;883;3294;4258;1576;1800;1582;5742;1543	10170;1576;1565;10479;3294;56603;10941;883;6892;2538;9524;2052;5287;3291;1592;10858;56606;51302;55937;224;57704;2326;9536;113612;5959;9563;6622;2327	102
530846	chromosomal part		GO_localization	0.00805126	6.43445e-06	0.783449	0.999896	33	89	11	32	5111;9184;4173;8467;5591;10051;5984;6119;3150;9555;11335;5885;51651;5036;5663;9425;79723;648;10943;7013;5981;3981;29889;55506;1060;81929;166815;4361;51773;4999;10735;5926;6045	201798;4176;81929;1060;9126;4613;127540;29889;7141;7011;2547;317772;26038;10540;3981;3146;3159;7013;55746;7329;23140;10473;3151;63922;57332;7398;56897;2176;56655;1736;10943;6597;648;79723;5901;5664;10393;286826;675;27324;220359;8548;4172;9425;8363;54107;5663;3619;22944;5036;2956;5983;5982;26995;4603;10036;51651;94239;5885;8815;3835;11335;23310;9212;2175;124359;1058;991;1062;4998;142;55143;1063;41…	4094;55214;646;65057;10524;63922;8243;3159;23468;55766;5619	8403;8479;7320;11176;55506;7975;7994;10111;5981;253461;3184;8243;9611;116138;3726;4204;5426;1639;10524;84148;65057;85456;7023;5048;646;10491;80205;23332;23293;6839;4094;55214	171
437243	Kinase		PantherMolecularFunction	0.0080891	0.726227	0.590825	0.17851	63	127	28	123	6790;5230;7444;5591;55500;8317;5580;79646;84930;8536;9451;378464;6872;27102;7084;3098;51755;1019;1119;1022;8649;5600;55312;51765;29110;8444;64080;51701;6793;3654;5294;6788;6850;23683;91754;6885;3717;28951;3716;7175;3656;23043;55437;1025;2321;6259;5562;1326;8395;23654;90;83732;10295;2584;8737;817;5599;256356;5586;54981;51678;64398;5754	27347;80122;55229;5590;2870;2322;5127;23043;5567;9060;283284;23677;1020;4832;11040;7175;4117;8780;1456;10128;9942;3716;673;58538;9829;3717;282974;2065;6885;5563;91754;2064;8491;6850;8396;56911;1445;6788;5058;80201;2264;22848;5286;1612;26576;1017;5294;3654;53354;8899;3702;285220;84284;6793;51701;23049;2261;5128;253430;7294;6795;8445;27;64080;6199;55781;5584;29110;51765;83903;124923;2987;26750;5755…	81788;1459;92;984;1198;238;6199;6795;203;3611;9149;2261;5605;53834;10298;4117;23677;9060;5313;8877;5590;2046;9024;5602;115701;7297;65266;2931	208;56848;57172;9807;8576;369;4293;10221;27148;3706;80216;8877;23387;7006;2241;1613;6011;5313;11329;3656;132158;10922;4355;640;1120;10769;157285;64781;9891;93;7301;9578;4145;5218;9475;28951;10494;83549;7075;22983;9344;25865;5609;23683;25778;29941;9113;10298;84446;8558;5361;4342;57787;140609;150094;5287;23604;55361;5608;3718;126520;55351;3985;53834;1454;81629;5605;2263;65267;5592;9149;3611;10020;1…	371
79482	regulation of lymphocyte proliferation		GO_process	0.00835234	0.43323	0.973818	0.295663	12	17	1	16	3606;941;942;7057;79679;51561;56262;4690;8440;5150;3460;5142	5150;2495;4690;9332;940;51561;708;151888;7057;3385;51513;3586;3593;7292;3606;941;942	4267	4666;8440;5141;959;246778;6441;6490;56262;3718;904;79679;8764;1803;1901;2159;6387	45
537128	regulation of mononuclear cell proliferation		GO_process	0.00835234	0.43323	0.973818	0.295663	12	17	1	16	3606;941;942;7057;79679;51561;56262;4690;8440;5150;3460;5142	5150;2495;4690;9332;940;51561;708;151888;7057;3385;51513;3586;3593;7292;3606;941;942	4267	4666;8440;5141;959;246778;6441;6490;56262;3718;904;79679;8764;1803;1901;2159;6387	45
103191	chromosome 3		Chromosomes	0.00844041	0.505347	0.918207	0.161441	91	202	36	186	4345;7873;6184;9276;10752;26996;6498;10051;5984;3836;941;51714;27230;942;5580;83666;116441;51188;201626;2960;8536;85403;151636;9197;4615;6596;11068;8706;51163;55193;79572;5357;6434;79669;10093;211;51068;131408;285203;114885;776;30849;55179;152002;27032;55347;27107;80012;5359;28972;56852;55888;285331;25994;170506;7474;79876;4690;23473;23317;205564;6747;200958;22908;3656;23350;23043;10675;7342;5517…	1618;1154;344658;84873;200931;51066;131474;1231;339829;55171;55764;64145;5922;152217;253559;23276;51725;1233;23043;7324;25904;22908;64747;200845;132204;56670;55892;8893;53833;10195;6747;9942;205564;64147;1232;4634;23429;79885;51364;8820;26084;1234;348807;116064;29927;23317;57110;23473;56945;4690;64110;56941;8975;79876;80117;2876;7474;6092;170506;25994;56852;1230;65010;29083;79782;28972;5359;55;29…	55214;3913;117248;7123;166336;79750;64866;7068;604;1294;339855;5859;9370;6474;11343;51244;259173;285242;8820;8856;84002;53833;26998;644444;79443;83850;51368;2912;1582;2624;1475;57461;287015;90226;285386;846	151651;11259;66000;59343;8403;9807;51409;2829;2596;644444;9686;51738;7342;64943;26998;349565;9389;10675;23350;3656;205428;2804;84315;132158;200958;26018;3592;6152;84002;84522;6529;29890;79663;93;25930;6159;84666;6161;8994;10991;55167;1814;80852;10039;199223;9497;8856;2838;151903;285242;55324;28990;84276;4585;51533;9852;9730;9718;415117;64091;11186;185;151887;64770;51560;5361;253461;285331;5449;55…	567
525969	RNA recognition motif, RNP-1		Interpro	0.00849008	0.0991535	0.677561	0.72482	24	48	8	33	6427;129831;8683;3185;51639;1994;55131;92400;6741;2926;84365;27341;11052;6434;50804;7073;10658;5725;85313;10146;23350;51574;10643;58517	1618;26986;1993;51574;64062;4670;7307;80315;8761;6426;22827;10450;55269;3191;29896;10146;85313;55068;5725;3181;22913;7073;50804;22916;10495;6434;11052;9939;27341;80004;124540;54502;84365;2926;6741;92400;55131;1994;51639;81892;54845;1478;9991;10189;129831;6427;3185;8683	9739;9665;8241;3191;79811;55192;10137;54715	10642;55192;23350;29890;11066;79811;4440;23082;27037;6429;133522;3184;57690;199746;84271;5939;8148;8241;6626;10658;23067;5937;9667;60677;1975;3178;23543;9665;9739;9987;1153;11030;10644	115
438631	Protein targeting and localization		PantherBiologicalProcess	0.00849008	0.239376	0.890658	0.98907	24	45	6	25	81930;8496;5902;23204;3836;10952;1678;3998;9525;23471;26960;10971;8518;9655;6727;8676;55081;55333;5830;10207;11215;51678;64398;2054	83473;54866;27183;3842;64342;6643;6727;6238;1130;9670;58538;8518;10971;9318;50855;11267;23471;9525;7532;84612;10960;3998;26155;6836;987;7415;26521;222484;26150;6804;51241;1678;10952;56993;7529;3840;7533;10112;3832;6729;23480;81930;23204;3836;5902	79137;6810;9372;81706;84708;8541	51172;90196;84962;4355;55374;84056;312;9655;117583;10268;8498;124602;415117;26960;9742;26160;8165;7791;23177;10399;29888;8777;6642;80309;8496	115
64405	ubiquitin ligase complex		GO_localization	0.00851649	0.559935	0.991587	0.838072	38	72	8	57	223082;64326;55743;10336;151636;51132;6596;64844;5828;9025;55905;648;11236;56937;25898;996;56852;26269;26235;6049;23014;11060;10299;9867;26046;51320;26268;3192;10489;4193;8453;5193;6500;9618;64750;6045;4194;5987	26046;7737;10299;57574;79872;23087;26272;57418;11060;113878;26994;6477;84231;23014;6049;7188;26038;27072;26235;220441;26269;79444;246184;56852;26263;996;51444;80204;4738;90850;6502;51434;10379;25898;56937;331;11236;6047;648;157574;23304;10393;9401;55905;25847;5828;7844;64844;11043;4331;197131;6596;10193;222484;51132;672;284996;80196;55743;25820;64326;6923;10459;1163;991;9978;51529;26270;11177;746…	23221;84893;10616;287015;255488;84708;148066;867	9810;5896;25793;9867;90933;115992;84893;221687;57159;84759;8452;64219;9781;26001;56254;55167;7994;146310;11237;56658;26261;51533;151112;5977;29951;91694;23024;7332;222235;91445;79594;84676;51343;55294;257160;26267;9025;79589;55823;153830;114907;114804;55223;54850;23221;151636;140825;10336;4281;317719;114088;115290;7732;55182;54546;23321;1840	204
437759	Transferase		PantherMolecularFunction	0.00860411	0.00373981	0.489357	0.83187	79	200	38	140	29071;5440;8813;55798;6184;51728;56886;64841;7903;5984;3251;28989;8520;11320;9453;6185;5229;4200;22929;55454;6872;284098;6675;8706;9425;11227;55140;29880;57107;55039;79066;79813;211;285203;79723;51765;170384;8732;5431;9517;337876;113189;10678;55907;6793;29929;2135;50515;6788;55326;8703;91754;96764;8540;2132;51611;114799;27292;1650;79369;55278;221078;158234;23043;7991;139596;55437;549;9468;23275;5…	56915;27347;80122;55270;26229;9791;5277;55733;29968;5009;2665;1787;1103;5441;2131;6723;54578;54826;23043;10690;6781;4259;4258;79623;54888;9060;60481;1629;8694;55278;2591;51363;51451;10195;80018;2527;64579;8760;6783;79369;2650;1650;29914;114799;11128;30834;27284;18;51611;10994;79828;23463;93587;1376;8540;96764;64131;5283;60496;1632;91754;1121;8703;23464;55326;4144;5279;8491;27443;29960;6788;39;505…	374907;112483;57452;117248;57104;56895;9739;1431;11041;9333;2224;10524;84649;53947;5605;10298;3158;10498;27284;883;1891;84002;9060;79623;4258;150379;9757;6785;79091;285848;2954;8435;442038;79690;79873;6799;2875;7053	7991;5442;55790;127550;51409;5875;81627;11176;9757;84752;150379;349565;8460;9331;158234;3340;137362;8128;221078;55501;2038;51601;339983;84002;123263;15;63917;1891;10941;7994;10164;10039;27292;883;212;126129;5428;23743;10498;10494;91875;2132;56952;10919;4249;9344;79829;150763;2091;3158;5609;375743;11019;79947;189;5986;10331;10585;27037;84190;5977;10298;10555;140609;5608;8869;2135;81490;5605;6470;1…	483
64871	adenyl nucleotide binding		GO_function	0.00869392	0.00693554	0.775915	0.938863	116	297	53	212	6790;55577;5230;3336;81930;7444;4173;8467;641;29028;10051;79677;5984;8317;5580;6897;908;79646;84930;27348;10730;8536;9451;22929;4677;6741;10694;6872;27102;1861;10576;7084;4646;64431;6596;6880;6059;7184;3098;51755;1019;79572;1022;5600;23456;51765;29110;6782;8444;2963;9525;10054;30849;27032;2356;64135;9416;51701;6793;8886;3654;10146;6788;170506;6850;5981;3981;80273;23683;10575;91754;10096;6885;2298…	83473;27347;80122;479;55229;5705;55191;5590;1244;2870;4176;658;2322;5127;1767;196385;80007;23043;64118;5567;91942;27183;9060;51428;79665;2074;9044;1020;4832;57727;11040;51750;57697;3326;54555;9557;4430;4117;9400;5378;8780;10352;1456;10128;64147;506;8195;3716;673;57410;16;526;4522;5024;9126;3717;23;282974;55614;7453;57644;9371;11056;2065;64794;6885;6950;7011;25878;2547;5563;10096;26038;25902;91754…	55214;4649;81788;10411;1459;92;9333;10749;5859;11000;984;1198;30846;238;6199;6795;203;10101;3980;3611;9149;2261;63922;5605;8243;10298;540;84958;4117;9060;2962;84893;5198;55114;5590;1778;3306;225;6580;2046;9024;11345;5602;57470;4626;4439;79690;8701;6499;115701;7297;65266;2931	774;123283;208;56848;79009;57172;23195;8576;79705;55114;5198;369;55661;4293;10221;27148;5037;1258;5023;84893;80216;7849;54822;7006;10928;7919;2241;1613;89795;1654;6011;2962;57130;11329;3656;10693;10922;84701;55501;10060;2038;7517;640;10769;9891;84056;93;7301;9578;4145;5218;478;23586;2071;9475;28951;54456;317781;10494;83549;7075;10111;57198;22982;55324;9356;84958;124602;9772;1770;22983;23181;9344;…	746
35086	Cancer module Whole blood genes		Cancer modules (Segal 2004)	0.00877741	0.723853	0.67111	0.00351856	59	118	25	130	3163;6286;2123;9123;942;5580;2214;3576;597;3937;1520;6872;5552;25816;6001;10093;929;50804;3936;427;249;23237;6648;5359;5336;55888;9246;10561;6850;7409;3659;1536;6515;28951;8935;3557;313;1280;6556;978;1545;398;9938;11326;4074;8676;4118;4689;23550;6773;11010;9881;9815;5142;7096;6480;10788;951;53916	8530;1545;925;978;10312;5277;10125;6352;5724;2322;3430;5567;3437;2232;1955;2207;11040;7546;1802;51363;313;3557;1362;3988;1232;3613;2896;4582;5920;9764;5777;3684;1536;265;3659;7409;8942;2000;2633;6895;6850;10561;7130;9246;9537;5696;1230;23170;6280;5359;6648;1043;6279;3597;11314;3001;6533;3108;915;25797;9214;5778;1311;427;3936;3560;1992;8728;50804;6402;2358;9997;113;7128;6001;3003;4218;9662;3002;91…	51035;7148;947;2745;9665;604;1396;3976;54535;6275;7067;265;3613;9572;6899;2709;954;649;2180;1855;5742;3257;1475;10579;27121	482;2766;93664;3777;5551;7040;954;9058;2705;6556;40;4793;5536;5023;6688;3674;1280;54440;2709;3784;7127;5199;960;2623;6899;2355;1806;15;8935;23173;9572;758;7480;212;8514;5118;28951;593;6441;9466;6515;8543;10278;5473;7032;5209;9718;3363;10468;133;9095;177;3635;7067;49;55888;5336;1238;5266;23604;3718;8869;3985;1592;4900;3726;23237;57493;3360;9940;249;80256;3362;495;6275;7791;1583;54861;55937;929;368…	345
468300	Leptin signaling via JAK/STAT and MAPK cascades		GeneGo	0.00880831	0.604414	0.466818	0.25427	7	7	2	8	3953;5321;3091;5770;3717;6774;10401	3717;7076;5770;3265;54205;3091;5604	3952;5443	6654;5443;9021;5321;2353;8681;3952;3953	20
438127	General mRNA transcription activities		PantherBiologicalProcess	0.00880831	0.254741	1	0.787332	7	9	0	5	5440;51728;10923;5431;80012;83746;51131	5435;30834;5438;80012;5431;10923;5437;5440;51728		5442;5432;51533;84265;29942	20
70008	peptidyl-prolyl cis-trans isomerase activity		GO_function	0.00880831	0.254741	1	0.97031	7	9	0	3	5479;85313;51303;11328;60681;53938;51661	23307;51303;285755;10450;5300;85313;9360;5480;5479		11328;23398;2281	20
532951	cell cycle process		GO_process	0.00889666	6.05922e-08	0.701354	0.946326	113	325	53	205	6790;5111;9184;10460;56647;1164;5325;29979;3845;641;5902;10051;10198;79677;5984;6119;11107;10899;8190;8317;5329;5716;5580;4053;3576;4739;2247;5885;84419;5229;55743;7027;8536;6873;1875;55236;6872;5036;84365;5228;10576;64431;27101;5663;11068;6880;7528;55193;1019;28984;5810;1022;60561;896;22803;79723;9525;121441;10658;30849;8915;79679;29883;661;1386;7336;5725;9972;2135;996;27289;55120;10971;7013;884…	1618;29117;55664;9948;5590;1027;23481;8726;10988;6520;4176;8412;85417;81929;1060;2131;5127;339479;3552;51654;27183;54888;2888;58189;11190;2074;7058;139886;1020;11040;2149;2798;5155;4254;4117;4913;3875;23087;5900;26272;5378;4236;10200;205564;64147;8493;5774;57410;2896;56832;83463;63943;9985;51207;9126;9829;3717;2249;4613;3956;388;6477;55614;11056;63897;3190;1029;23176;685;1523;3659;10540;91754;105…	5310;7799;10014;23328;604;60370;2874;85329;8531;22933;984;150465;3384;9314;6199;6795;3691;10101;3980;3611;9149;5605;5518;29882;8243;22846;10140;79187;23176;3956;799;5774;5376;3646;23368;4117;11145;54623;3728;64210;5590;1778;3306;7423;55367;3609;9024;5886;1460;3195;5619;4439;9482	10197;4595;23236;10171;1051;7040;4170;27148;23318;25793;2245;1936;5536;6449;54957;64210;3728;5934;5768;54623;10982;800;11145;2248;8452;6164;247;2909;6135;10769;23368;6189;1649;84056;25930;4145;5218;3646;79616;5376;8556;10111;799;4853;596;140699;2132;124602;63892;57446;4335;6154;5473;79187;2965;246176;3673;10983;11186;6867;390;5358;9113;8841;1889;10084;3623;4609;5532;8558;4342;150094;5266;22846;30…	725
63422	insoluble fraction		GO_localization	0.00890661	0.332461	0.0859527	0.339053	11	16	6	14	5885;3098;5327;821;5962;7409;54858;8773;4118;5142;9618	5590;2166;2065;3792;8773;7409;2064;821;708;3692;57120;3098;10193;7074;5885;3832	7074;64236;84958;2166;5590;598	5141;6654;4846;596;84958;696;54858;5962;10413;5327;64236;53405;5587;858	40
438195	Intracellular protein traffic		PantherBiologicalProcess	0.00902349	5.09938e-07	0.640082	0.999916	83	235	38	121	81930;9276;5194;5902;10651;3836;10055;10972;10282;10483;10952;1213;5861;55973;10730;9871;84516;1315;9218;351;64431;10640;51014;3998;6845;10890;60561;25934;1781;9525;23471;5479;22931;84932;4065;8021;8842;9972;8615;821;85313;65082;23279;55647;10120;377;10096;8773;3190;3843;29889;221184;26130;6747;90411;7175;53407;81929;9107;123036;23011;10981;11018;8417;8676;27095;1783;9765;4118;9892;51715;163;8354…	6295;27243;26953;10981;23011;8029;51760;9784;4864;51174;2665;387990;10881;91181;123036;9107;81929;92170;8934;8663;81569;53407;51160;5870;440730;55014;79872;27183;3842;64342;64837;6643;139741;132204;79083;7175;64284;57511;4430;29916;440279;201475;1456;6747;26130;9670;92421;116841;140735;285755;51411;9829;3996;79711;29889;3843;55614;8800;81876;9371;54843;116442;55916;3190;4599;51164;29927;8773;6746…	55705;6844;147700;10966;10011;9688;57510;10567;10749;9610;5874;30846;5195;7064;79038;381;29091;6813;55716;81876;84958;55014;440730;57192;1759;7277;1778;27019;10266;6810;339390;25839;51807;408;29082;26958;4267;9482	9927;9362;11021;1759;57192;57180;57222;139818;4793;55763;2208;23096;2804;6861;83871;90411;57610;55374;161;143425;51429;27342;221184;51226;51277;10268;10066;26088;143187;11154;8498;84958;144402;124602;8447;55716;403;83943;53917;415117;29091;10120;10903;146456;51560;320;8448;9146;9826;4640;285126;23303;23398;29911;9742;1454;8842;26160;11158;8021;4065;84932;8897;57128;6687;6620;22905;79038;29928;154…	512
35114	Cancer module Inflammatory response		Cancer modules (Segal 2004)	0.00922179	0.101835	0.768009	0.291352	13	23	3	18	3576;929;4065;6354;6351;1536;2919;4790;313;7098;6355;7096;6347	1231;5724;3552;313;6363;4790;23;1234;1536;6351;1230;6280;6364;6354;6348;6361;2358;135;719;3576;9450;7941;3627	6366;604;11343	1051;8460;2919;3579;177;11343;4065;929;624;5743;9547;604;134;2353;6366;301;6387;6376	51
206458	WD40-like		Interpro	0.00922444	0.0155572	0.943377	0.982904	34	78	9	43	9184;10095;9276;25879;64326;9391;26608;55003;49856;9128;1781;121441;30849;10785;8021;56270;26960;8480;23335;25929;81929;26118;55250;55339;10885;11171;55717;54806;84128;1161;1657;9410;83743;55234	10626;9948;197335;55764;8726;79816;81929;57418;54521;5520;25929;1130;2782;8668;3996;23335;84231;55062;7011;23352;8480;27072;91833;22872;7840;10113;9043;23246;56270;134430;57175;7090;10238;222229;9373;10785;5822;128025;2976;30849;55827;29919;121441;10552;1781;9128;49856;55779;55003;5191;26190;54468;59345;5522;2783;348793;51096;987;3993;26608;5931;9391;56995;64326;51362;1314;7260;25886;991;8208;515…	284403;23005;55160;10552;128025;8925;27019;126248;51057	2009;55250;26118;23175;114987;10681;8925;80217;582;8816;9730;583;26960;11234;23398;26160;84135;8021;50717;54475;51343;55294;57728;54828;55823;57599;10399;29888;22937;23339;256364;124997;5048;25956;9013;55212;55160;10391;64397;23038;1780;5521;23005	179
44006	Transcriptional regulator SCAN		Interpro	0.00947202	0.998226	0.867556	0.0538973	8	3	1	12	65243;9753;55888;114821;7586;7589;84547;7572	252884;23660;65243	203523	84307;7753;342357;114821;84124;7579;84838;55888;7566;203523;9753;7593	25
468165	ATM/ATR regulation of G1/S checkpoint		GeneGo	0.00947202	0.0679666	0.867556	0.830858	8	13	1	6	5111;641;1019;896;55120;4790;4193;5971	4790;55120;1017;7398;144715;2177;1019;63967;11200;672;993;5111;641	8243	4793;4609;8243;896;5970;894	25
468394	RAN regulation pathway	1	GeneGo	0.00947202	4.36338e-05	0.867556	0.99296	8	19	1	3	5902;3836;8021;9972;23279;8480;3843;7175	3842;7175;3843;8480;55746;23279;23636;7329;9972;5901;9818;23165;9688;9631;10762;3840;7341;3836;5902	9688	8498;8021;1102	25
468460	TCR and CD28 co-stimulation in activation of NF-kB		GeneGo	0.00958231	0.140435	1	0.936823	9	14	0	6	941;942;3937;8503;8915;7336;7409;4790;5971	4790;7409;940;3702;7336;3122;915;8915;8503;1147;5291;3937;941;942		208;4793;5335;8517;5970;5295	30
69067	molecular_function		GO_function	0.00972194	0.806854	0.00252641	0.000243408	1043	2833	651	2535	6790;8840;55577;90507;2971;54187;388753;254359;79139;54972;28977;5230;5111;4345;466;3163;9184;3336;29071;3918;5440;8813;5686;55798;6286;55656;10460;56647;6184;81930;1164;10095;51728;6427;9276;3606;8683;7444;5685;4173;9689;79833;3185;80896;146722;5325;8467;56886;29979;79031;3845;10752;64841;55027;8496;56477;341;51022;26996;641;80114;6498;29028;11051;8634;55342;9828;2123;84933;5591;53981;5137;5902;…	26046;84154;83473;1618;144363;356;10626;29117;8513;6295;56915;83707;10611;23314;143471;8530;27243;27347;8504;26986;8892;80122;1545;22875;1154;6555;130589;170712;344658;3123;55175;29937;1834;26953;479;84873;64710;1961;55229;3211;80131;201798;27012;84290;925;9531;50964;25948;283578;78988;874;5705;4009;55753;4146;978;3213;6317;27440;10981;9202;140460;8890;57542;84539;5470;3665;22878;55664;1745;55191…	4094;2327;55705;220001;55323;11202;114905;1879;342926;374907;112483;64928;284403;5310;22899;57452;3759;55214;338872;54922;5138;81565;4649;3204;80975;7122;358;3679;81788;10411;23371;7799;6910;58499;10633;3872;196883;3913;6263;4223;5348;761;117248;23005;7123;2719;8424;11332;7148;56997;10014;23090;9982;79735;5493;1459;947;147700;25818;3952;55160;56624;166336;10966;7450;2192;6366;79750;4238;57104;546…	9927;774;4188;482;10197;151126;116369;4595;9362;123283;55507;79955;55898;5145;6457;151651;9810;51332;1128;208;6203;2168;9723;2766;5442;4878;11021;1759;280659;56848;23236;93664;9605;10171;1051;64798;283078;8492;196513;4958;2009;22830;79009;7743;59343;79755;3777;3886;65094;57172;55567;8403;148252;7923;127550;5551;9807;10642;151449;79797;7040;23195;7320;954;8576;11005;9058;11211;79705;55114;4301;210…	8009
65000	all		GO_function	0.00972194	0.806854	0.00252641	0.000243408	1043	2833	651	2535	6790;8840;55577;90507;2971;54187;388753;254359;79139;54972;28977;5230;5111;4345;466;3163;9184;3336;29071;3918;5440;8813;5686;55798;6286;55656;10460;56647;6184;81930;1164;10095;51728;6427;9276;3606;8683;7444;5685;4173;9689;79833;3185;80896;146722;5325;8467;56886;29979;79031;3845;10752;64841;55027;8496;56477;341;51022;26996;641;80114;6498;29028;11051;8634;55342;9828;2123;84933;5591;53981;5137;5902;…	26046;84154;83473;1618;144363;356;10626;29117;8513;6295;56915;83707;10611;23314;143471;8530;27243;27347;8504;26986;8892;80122;1545;22875;1154;6555;130589;170712;344658;3123;55175;29937;1834;26953;479;84873;64710;1961;55229;3211;80131;201798;27012;84290;925;9531;50964;25948;283578;78988;874;5705;4009;55753;4146;978;3213;6317;27440;10981;9202;140460;8890;57542;84539;5470;3665;22878;55664;1745;55191…	4094;2327;55705;220001;55323;11202;114905;1879;342926;374907;112483;64928;284403;5310;22899;57452;3759;55214;338872;54922;5138;81565;4649;3204;80975;7122;358;3679;81788;10411;23371;7799;6910;58499;10633;3872;196883;3913;6263;4223;5348;761;117248;23005;7123;2719;8424;11332;7148;56997;10014;23090;9982;79735;5493;1459;947;147700;25818;3952;55160;56624;166336;10966;7450;2192;6366;79750;4238;57104;546…	9927;774;4188;482;10197;151126;116369;4595;9362;123283;55507;79955;55898;5145;6457;151651;9810;51332;1128;208;6203;2168;9723;2766;5442;4878;11021;1759;280659;56848;23236;93664;9605;10171;1051;64798;283078;8492;196513;4958;2009;22830;79009;7743;59343;79755;3777;3886;65094;57172;55567;8403;148252;7923;127550;5551;9807;10642;151449;79797;7040;23195;7320;954;8576;11005;9058;11211;79705;55114;4301;210…	8009
535435	negative regulation of nucleobase, nucleoside, nucleotide and nucleic acid metabolic process		GO_process	0.00983429	0.951248	0.861815	0.433334	67	128	26	126	8467;6498;5984;11107;5716;9555;64326;7027;2120;51132;4615;5993;6631;7528;55422;11052;79813;10923;80095;7323;6605;29883;58487;6606;51701;6670;27107;80012;23462;7013;8841;3190;6885;65986;9774;7227;4089;9337;55506;7391;8440;7342;7564;7738;3665;978;7743;7586;51773;4999;5316;6774;147949;79753;4193;60436;7712;5926;23081;9658;30851;64750;6045;22882;4194;7572;4437	344658;978;3665;7738;8726;7564;162972;7627;148266;7391;3430;5567;252884;9044;259;84312;5324;8625;167826;9857;23429;84941;5611;9337;2782;8668;2896;79885;283248;5073;2495;3069;22890;8820;7227;388;7141;65986;6885;3190;1269;1523;3146;9412;58495;7013;353355;7329;54880;138151;80012;51497;27107;6670;163081;51701;639;6606;58487;57332;55729;29883;136051;10538;6605;2176;7323;80095;51042;10923;6597;10771;51…	58499;10014;23090;5989;7068;604;55929;8531;22933;255877;4211;9314;8820;9572;3234;3728;23468;55657;3609;7392;162989;5886;3297;2847;8462;5458	4188;280659;1051;25920;7743;57504;84307;9686;6688;3166;7342;3728;3234;5934;8440;2304;84759;55506;55869;7753;6668;863;7769;2909;2623;1999;50943;26145;154197;8994;1435;9572;4773;80764;6829;10418;3223;84124;4089;9774;2767;8841;10468;1487;10084;7376;4609;4779;253461;6602;23409;9611;23462;8328;405;5744;6925;169841;51341;10001;6943;7587;10522;55536;7003;4204;1991;6591;2117;9314;4211;80108;25799;6285;96…	402
468227	Fc epsilon RI pathway		GeneGo	0.0100335	0.936392	0.881991	0.00504639	12	12	2	23	3937;8503;5321;5600;1386;5336;6850;7409;4790;5971;5599;5530	2207;4790;7409;6850;1386;3265;3710;8503;1147;5604;5291;3937	5605;5602	208;4793;808;6654;4775;2241;4773;5335;5609;5532;5336;5608;5605;9846;8517;5600;5970;5321;2205;8681;3725;10725;5295	46
490021	HECT DOMAIN UBIQUITIN-PROTEIN LIGASE		PantherFamilies	0.0104527	0.876201	0.725612	0.579757	6	4	1	5	23327;9320;51366;11060;64750;57531	11060;57520;51366;9320	10075	8924;10075;57154;79654;23327	16
534832	macromolecular complex assembly		GO_process	0.010501	1.1468e-06	0.479429	0.9977	80	226	39	125	6790;6427;8683;9689;79833;8467;5194;8634;5902;4686;9555;51371;11335;5580;10605;30818;5885;1977;2960;6873;9451;10092;6741;9218;6872;84365;27102;8487;5663;22920;6880;830;6631;7528;28969;54915;1022;2963;2959;9329;10658;6606;9972;9969;6850;4690;2965;10096;6885;6049;8518;3843;4089;8935;25929;3077;55506;8440;1060;3665;1025;6767;51773;5316;4673;10844;163;1605;9054;4090;23022;4193;10207;11215;10526;6500;…	1618;8504;8892;4146;8890;3665;90639;8557;10988;6520;1060;8663;5469;8667;23450;23562;91942;199720;3842;5318;11190;2074;132204;79083;8893;8625;1174;5018;25929;57410;1355;23429;9670;2782;8668;51411;23;3996;79711;3658;5201;3843;57644;8518;6049;6885;6426;6950;2547;2266;317772;265;10096;210;4690;3146;3159;51103;3191;23039;9412;6850;9321;1201;4758;10939;9969;1366;79902;462;9169;23607;50855;9442;29079;56…	55705;114905;3872;23090;5493;7450;1828;92;3315;5859;10291;5195;6275;3691;11129;5518;8243;7067;3191;3159;265;6141;3646;199720;23562;2962;64210;55114;5317;114898;2040;9372;6878;25839;2125;55766;10992;2647;7297	10197;23195;8576;55114;4868;1466;5432;23428;6449;64210;79966;8440;84962;55506;2241;2962;3077;10693;4589;4355;23451;81;23277;6135;161;51429;8891;3646;8935;1742;7994;80852;2071;26285;26088;4089;4091;6892;56658;6433;666;6141;4675;27335;2965;1487;9440;320;134353;3579;145270;7067;6602;9968;51062;8243;6875;1454;10001;11140;11129;10946;9073;6838;5829;3691;6275;10658;6271;84676;48;4088;9846;154;4809;8517…	494
	Creighton_Raf1_Up_Creighton_PlosOne2008.txt		Literature	0.0106504	0.510018	0.379492	0.0864077	61	129	30	124	55577;5111;6286;80896;8082;3953;79365;64215;64784;51582;9636;5682;10730;1315;22929;351;91543;28969;1119;25816;55422;9025;23309;896;211;2959;427;6397;58487;64135;5359;307;9969;6788;9246;11097;2618;23075;3659;10447;10857;23586;8935;22800;9813;26118;23705;8690;51752;81611;2182;10643;24138;9637;51474;4940;5971;23240;11325;23243;2054	874;2870;58157;1942;5870;26019;4259;51706;3988;3107;3417;3613;10857;3956;5264;10447;1289;1854;23176;3659;1081;6251;3094;2000;2633;2618;11097;79739;9454;9246;6507;6788;9969;5058;22848;83464;1017;51399;1230;307;6280;23508;65997;5359;6279;10473;9886;64135;58487;25797;10379;483;427;29767;2959;967;1992;7857;211;7138;5720;10263;9603;3352;51657;26190;25816;670;28969;23185;91543;27035;1476;3588;2644;1095…	55214;81788;5493;2745;58494;7286;79026;6840;4782;9122;3691;23224;9454;56965;79187;23176;3956;6753;3613;26019;11145;874;9873;2180;2624;5886;3110;5184;3248;823	4595;55790;26118;2770;23387;10982;11145;166;9813;10045;960;51442;9781;22800;64781;79663;80169;27342;8935;23586;8835;6753;5428;3897;6892;4853;9356;23338;2067;79187;27335;6490;23075;79947;56965;831;10903;10331;133;6429;10555;253461;5287;23224;10133;64762;3945;1839;7538;115817;8013;57493;10020;6397;3691;55020;3486;5311;79746;5589;1031;4803;7039;3995;501;2774;9122;5937;8848;896;23309;9025;4782;3566;5…	362
537327	response to bacterium		GO_process	0.0110872	0.171344	0.900598	0.667388	29	59	8	44	3606;56477;3576;3687;5008;4615;79931;929;6354;51561;3654;5336;6351;629;9516;3659;2919;6885;3656;1116;23516;6556;4064;3460;7098;6773;7096;6347;5549	3123;925;1231;3605;6352;23516;5724;3552;2149;1232;2495;1234;6885;3684;3659;3146;629;5696;5058;6351;8399;1230;3654;4738;51561;3398;6364;708;6354;3122;3001;29108;10379;6348;728;359710;7128;3458;3002;79931;3456;1236;7430;4615;4068;3586;3593;5008;5604;4950;4312;3687;3576;11339;820;1192;3627;6772;3606	7122;6366;10544;1447;7850;3595;55894;4267	8993;6556;1116;3656;4589;10018;3592;5199;3906;4478;729;1447;4843;4157;2919;5335;5473;3075;9516;133;3579;5336;5266;5608;3718;3945;8013;10544;1991;929;4057;5970;140881;671;4316;1843;338382;6403;5360;6366;9592;1524;7122;56477	149
82906	nuclear mRNA splicing, via spliceosome		GO_process	0.0111602	0.00279604	0.969611	0.987729	19	44	3	18	6427;8683;79833;8634;6636;8487;6631;54915;6434;8559;9128;10658;1207;6606;5725;25929;51808;9410;58517	7307;23450;25929;6426;9169;11157;8899;5725;6606;3181;51340;1207;1655;9128;1653;51690;22916;8559;6434;10907;6635;1665;54915;9939;6631;6634;8487;27257;55660;6732;5496;10713;6636;51362;27258;84967;8458;6632;10212;10189;6427;79833;8634;8683	10291;11129;10992	54957;7919;23451;57794;8570;6433;2091;6429;134353;11129;10946;6626;10658;4809;10291;3178;7536;25792	87
74716	RNA splicing, via transesterification reactions		GO_process	0.0111602	0.00279604	0.969611	0.987729	19	44	3	18	6427;8683;79833;8634;6636;8487;6631;54915;6434;8559;9128;10658;1207;6606;5725;25929;51808;9410;58517	7307;23450;25929;6426;9169;11157;8899;5725;6606;3181;51340;1207;1655;9128;1653;51690;22916;8559;6434;10907;6635;1665;54915;9939;6631;6634;8487;27257;55660;6732;5496;10713;6636;51362;27258;84967;8458;6632;10212;10189;6427;79833;8634;8683	10291;11129;10992	54957;7919;23451;57794;8570;6433;2091;6429;134353;11129;10946;6626;10658;4809;10291;3178;7536;25792	87
80481	RNA splicing, via transesterification reactions with bulged adenosine as nucleophile		GO_process	0.0111602	0.00279604	0.969611	0.987729	19	44	3	18	6427;8683;79833;8634;6636;8487;6631;54915;6434;8559;9128;10658;1207;6606;5725;25929;51808;9410;58517	7307;23450;25929;6426;9169;11157;8899;5725;6606;3181;51340;1207;1655;9128;1653;51690;22916;8559;6434;10907;6635;1665;54915;9939;6631;6634;8487;27257;55660;6732;5496;10713;6636;51362;27258;84967;8458;6632;10212;10189;6427;79833;8634;8683	10291;11129;10992	54957;7919;23451;57794;8570;6433;2091;6429;134353;11129;10946;6626;10658;4809;10291;3178;7536;25792	87
83703	Factor Name: NF-muE1: Matrix: V$NFMUE1_Q6		Transcription Factor Motifs (TRANSFAC)	0.0112068	0.0182946	0.551428	0.938878	42	99	18	62	22873;10051;9521;9100;64983;79717;830;7528;8050;3998;51366;11052;79066;6614;79723;648;25898;661;7336;80012;65082;55119;3654;64645;23279;8703;10096;63826;7403;221154;55327;114799;23350;9989;4524;55339;51141;5393;10489;5411;5500;83743	27154;83892;55168;374291;2131;55111;4659;5469;9989;23215;4258;6643;55892;152815;9400;9528;54865;57418;84217;10195;673;5695;29914;114799;55327;65109;221154;7403;55671;10096;26038;8703;79752;143684;55145;5300;23279;64645;3654;55119;90550;8899;65082;80012;5217;5518;7336;10419;10152;144608;161424;25898;1181;648;79723;5901;51506;6614;51690;5162;54879;9325;11052;9213;3276;51366;4800;3998;8976;8050;7528…	55705;6844;10524;6525;51506;5518;90550;3646;79798;140775;4258;374291;148;27154;2109;1778;1388;5886	23236;2109;54805;4666;79932;148;23350;27005;10922;6210;140775;79798;57455;127428;57610;9958;3646;7994;55968;63826;22990;57453;9718;1915;5977;6602;9278;25794;84271;405;6925;7332;84878;115817;661;7059;2595;4836;63935;6525;80314;79066;55761;4216;164684;5566;4802;8509;10524;93643;4678;29888;54902;10454;79877;27343;130733;1185;23293;4660;22873;6844	234
438595	Protein complex assembly		PantherBiologicalProcess	0.0115122	0.000140969	0.945675	0.999972	10	24	1	2	7411;908;10730;10694;10576;5828;10575;8195;10489;3309	23481;8557;5469;51154;5018;8195;55062;6950;10575;10939;2176;9158;9997;5828;4331;10574;10576;7203;10694;10730;908;3312;22948;7411	3306	10693;6687	36
659898	Chr5:10000001-15000000		Chromosome regions	0.0116571	0.000255044	1	1	4	8	0	0	90268;54491;10299;1501	1501;10299;1767;54491;134147;83853;90268;22948			8
533048	cellular macromolecule catabolic process		GO_process	0.0117164	9.35168e-09	0.940528	0.999845	52	155	17	66	79139;5230;5686;5685;56886;29979;23213;5716;51377;10952;10605;5682;9100;1994;2820;5663;11068;6059;9320;3098;51366;11274;246175;22803;51068;10658;7323;29883;6780;996;170506;9246;26269;26235;23014;11060;313;10299;10477;549;5393;26268;5562;2517;1540;9097;4193;8453;6500;64750;4194;85315	143471;26986;9531;55753;1993;132789;22934;10299;167227;57574;10690;7324;140461;4287;26019;84132;4092;28960;2990;1486;313;8761;26272;57418;11060;2527;11164;26994;5695;5073;55959;3658;2539;6477;51181;23014;65109;7345;2026;26235;3191;3948;5694;26269;8975;9246;170506;246184;5696;8451;80201;9318;26263;7329;996;6780;56893;80204;4738;6502;6888;9960;64854;51434;29883;7398;51667;331;57520;7323;84961;5700;…	7874;8078;6035;9149;29882;10868;10075;5694;3191;23392;5313;26019;11181;162989;408;255488;867	196513;7320;5045;25793;83844;159195;5313;3425;57130;27005;9736;8452;960;9958;65110;55586;8835;8556;23392;8570;84196;5394;5209;11186;4609;9146;5256;3184;57478;5654;10075;57154;3945;10868;29882;7332;7538;144699;55230;9149;222235;10658;84676;51343;55294;8237;26267;57704;230;8314;6035;2588;114907;677;4077;54850;140825;4281;9563;7812;23708;135138;6257;144100;25875;84101	302
537491	RNA catabolic process		GO_process	0.0119653	0.000660418	0.500443	0.900056	12	28	4	11	10605;1994;6059;246175;22803;51068;10658;29883;6780;170506;549;5393	26986;1993;167227;26019;28960;8761;5073;3658;65109;3191;170506;6780;29883;51068;22803;22916;246175;9939;6059;27257;1994;57472;10605;51251;54464;10535;2935;10940	6035;3191;26019;162989	196513;65110;8570;5394;3184;7538;10658;6035;677;7812;23708	47
662695	N-Glycan Biosynthesis (dte)		IngenuityPathways	0.0120237	0.0975492	0.918534	0.981222	9	15	1	5	8813;6184;11320;6185;29880;8703;1650;7991;6480	7841;10905;10195;1650;8703;23193;29880;55741;56052;84061;200185;6185;11320;8813;6184	10905	7991;9331;4249;80168;346606	31
81688	regulation of biological process		GO_process	0.0120869	0.996276	0.704651	7.32578e-06	470	1161	260	1155	6790;8840;2971;79139;54972;5230;5111;466;9184;3336;3918;5440;6286;10460;56647;1164;10095;51728;6427;9276;3606;8683;7444;4173;9689;5325;8467;29979;79031;3845;64841;56477;51022;641;6498;55342;5591;5137;5902;9643;10198;5984;6119;3836;11107;10899;223082;8190;3953;10269;8317;79365;5329;5716;941;3150;3251;942;9555;5216;10016;64215;836;11335;65108;5580;10247;64784;56888;9636;83666;10745;64326;1678;10605…	1618;356;29117;23314;27347;29802;26986;8892;1154;344658;55175;1834;1961;3211;201798;84290;9531;50964;25948;4009;978;3213;6317;8890;3665;55664;1745;4778;116154;10572;1392;11162;9948;10312;5590;1027;663;23481;1231;23401;23566;23136;2870;3605;9496;27154;8557;9784;55617;51266;8416;7738;5277;57099;8726;1993;64145;79816;117194;7564;6352;64786;8000;162972;1787;881;5724;84876;10988;84654;6520;1103;578;41…	4094;1879;342926;112483;5310;3759;338872;81565;3204;81788;10411;23371;7799;6910;58499;6844;4223;5348;7123;2719;7148;56997;10014;23090;9982;5493;3952;56624;7450;6366;5465;646;10011;7004;7074;2745;6095;10435;2053;9739;2018;5989;23328;2487;7874;57510;7068;627;604;64236;92;7984;2874;85329;23221;6840;3315;55929;8078;5540;8531;79658;3484;5859;29844;8322;3976;22933;10524;255877;9610;984;5874;9370;9294;9…	774;4188;10197;4595;9810;1128;208;2168;4878;1759;280659;56848;23236;93664;9605;10171;1051;283078;25920;22830;7743;59343;65094;8403;148252;7923;5551;10642;79797;7040;8576;11211;79705;55114;4301;4544;2705;57192;51409;8463;1747;57504;2596;5136;4010;84307;4293;4633;1180;10623;4793;4170;27148;9686;5037;51738;4868;326;23318;6385;25793;5029;255061;4852;2245;1936;5536;10660;5023;4666;9573;6688;57689;3166…	3433
63855	nucleolus		GO_localization	0.0121373	1.19191e-05	0.999931	0.999999	29	79	2	22	641;10051;80135;6636;6741;84365;22822;55140;3091;51068;5501;5725;6780;29889;205564;10200;7175;55074;221078;1060;10556;5393;5927;6731;4193;9410;54433;80746;4194	84154;56915;23481;140711;5441;1060;54888;5318;2074;55074;7175;10200;29777;205564;29102;5435;29889;8882;64794;5514;65083;55269;92856;23246;27340;6895;29960;11157;23076;6780;54552;5725;3692;9188;1655;1736;5501;55651;8087;51068;5720;51690;3091;54512;6635;103;26155;9014;6634;9519;27257;142940;84365;7443;7490;6741;10528;5437;6636;51406;10799;92140;80135;27258;55505;10248;5721;84967;6628;146956;10969;5…	162989;6499	10171;11176;221078;6135;4856;8556;6230;6154;5394;2091;134353;5744;9513;6838;6194;55294;8555;4809;55140;22822;10124;64061	150
63159	endoplasmic reticulum membrane		GO_localization	0.012362	0.000528513	0.997168	0.997454	21	52	2	19	79139;6184;6185;9197;284098;5663;7184;3998;5321;54495;6782;821;28972;84720;2132;1650;6747;7922;4118;444;7095	5277;2131;7466;54578;10195;308;6238;6747;1650;84720;55331;6746;11231;22926;54344;5279;93183;56893;28972;821;26580;2035;3156;6782;10134;60559;54495;6720;3998;6836;7184;5663;51726;128869;1603;8879;284098;10598;813;6748;340485;9197;154807;54732;6185;79001;8673;5281;23169;23480;79139;6184	3294;5355	10170;79966;10479;3294;57190;6892;596;2132;10585;51560;3732;3291;2030;5311;5321;4033;9563;10335;8613	100
537166	regulation of nucleobase, nucleoside, nucleotide and nucleic acid metabolic process		GO_process	0.0129362	0.999834	0.974038	0.00902444	212	461	96	491	2971;5111;466;3336;5440;51728;6427;8683;7444;4173;5325;8467;51022;641;6498;55342;5591;9643;5984;3836;11107;8190;79365;5716;941;942;9555;64215;11335;64784;10745;64326;10605;30818;4739;2247;2960;7027;51651;9391;85403;65243;10336;2120;5008;1875;26608;6872;51132;2115;7702;4615;6596;5993;6880;6631;27071;23394;7528;55193;6917;55422;6845;1022;11052;246175;8725;9025;23309;3091;79813;8939;79723;29110;2963…	29117;23314;26986;344658;55175;1834;1961;3211;201798;25948;4009;978;3213;3665;1745;4778;116154;5590;3605;9496;27154;55617;7738;8726;1993;64145;79816;7564;162972;5724;84654;4176;7627;8412;26146;23276;5469;55629;3720;167227;148266;7391;121643;151230;3430;4287;5567;3238;79727;6242;6239;252884;4092;2074;9044;85416;259;84312;5324;57727;2149;23660;55892;5378;8625;6920;4790;10128;7637;8493;11179;57410;1…	4094;1879;342926;3204;7799;6910;58499;4223;10014;23090;5465;646;10011;7004;6095;2018;5989;7068;604;55929;8531;22933;10524;255877;984;9355;4782;6474;4211;9314;9149;84268;63946;5518;10075;79603;83741;203523;7067;3171;3191;3159;3217;652;79811;6097;7069;8820;10498;8856;9572;2004;6920;23368;6899;2962;3234;3728;64210;148;27154;5590;4009;3211;3215;1053;116039;7423;10266;23468;22807;55657;1388;4004;3609;…	4188;9810;1128;208;280659;9605;1051;283078;25920;22830;7743;65094;8403;10642;79797;7040;8576;8463;1747;57504;4010;84307;10623;27148;9686;326;23318;6385;255061;5536;10660;6688;3166;4780;11176;2100;148;4762;7342;7849;166968;3228;64210;3728;3234;5934;64806;8440;2304;10982;3201;4775;2551;84759;55506;3236;117154;55869;2306;84146;146;2962;166;4929;3656;2804;7753;6668;9965;124961;863;7769;1389;401;2909;…	1464
	Lamb_CyclinD1_Up_Creighton_PlosOne2008.txt		Literature	0.0130085	1.12938e-11	0.91865	1	27	88	7	16	7873;5686;8683;5591;3836;5682;5861;6636;515;6627;10165;10576;22822;2730;6917;7073;5479;3654;10146;3716;4170;262;5411;30851;3309;3485;4043	5705;4864;6723;2591;10195;3988;308;3074;5520;3716;10962;7284;10436;2547;2937;22827;381;23246;10146;3654;302;50;219;2976;5479;3156;8087;7073;5700;6597;7879;1528;3265;22916;768;3710;2305;6917;6198;7322;2730;10574;5702;8078;6634;10808;10963;7001;10576;11047;10165;2201;6627;2806;7874;5717;9057;5689;515;6636;54732;5861;7004;2271;3422;5682;3052;3396;5706;10213;3028;2935;5684;7037;4729;10969;3840;5687;3…	7004;7874;2874;8078;381;3887;1855	4633;4170;5768;390;2107;6429;11140;4836;8165;7791;4088;2316;677;22822;2874;2308	138
535284	negative regulation of cellular metabolic process		GO_process	0.0134658	0.948063	0.877602	0.416719	77	154	31	150	8467;29979;6498;5984;11107;5716;9555;64215;10247;64326;7027;2120;5008;27102;51132;4615;5993;6631;7528;55422;11052;8837;79813;10923;80095;7323;6605;29883;58487;6606;51701;6670;27107;80012;23462;7013;8841;3190;6885;65986;9774;7227;4089;9337;55506;7391;8440;26146;7342;7564;7738;3665;978;7743;4064;7586;5562;51773;4999;5316;6774;147949;79753;4193;60436;7712;5926;23081;9658;30851;5795;64750;6045;22882;…	344658;978;3665;7738;8726;7564;162972;7627;26146;148266;7391;3430;5567;252884;2888;9044;259;84312;5324;2798;8625;5774;167826;9857;23429;84941;5611;9337;2782;8668;2896;79885;283248;5073;2495;3069;22890;8820;7227;388;7141;5777;65986;7453;6885;3190;1269;1523;84270;3146;9412;58495;7013;353355;5017;7329;54880;138151;80012;527;5518;51497;27107;6670;163081;51701;639;6606;58487;57332;55729;29883;136051;1…	58499;10014;23090;5989;7068;604;55929;8531;22933;255877;4211;9314;5518;8820;5443;149708;9572;5774;3234;3728;23468;55657;5739;3609;7392;162989;5886;3297;2847;8462;5458	4188;280659;1051;25920;7743;57504;84307;9686;5037;6688;3166;7342;3728;3234;5934;8440;2304;7919;117145;84759;55506;55869;7753;6668;863;7769;2909;2623;1999;50943;26145;154197;8994;1435;9572;149708;4773;80764;6829;10418;2113;3223;84124;5443;6441;4089;9774;4157;3363;2767;8841;10468;1487;10084;7376;3623;4609;4779;253461;6602;23409;9611;23462;8328;5729;405;5744;6925;169841;51341;10001;6943;3360;7587;10…	478
78981	response to wounding		GO_process	0.013519	0.979545	0.189477	1.20475e-06	88	176	49	223	3336;3918;3606;56477;3953;5329;5216;3576;3687;2247;5008;1520;1191;351;4615;6863;5328;3998;25816;7057;5321;5600;10219;5327;8837;929;6614;3685;22931;1207;9630;9517;80142;4065;6354;1386;6670;114548;51561;10916;5359;26253;307;3654;5336;6351;1235;629;81793;9516;7409;3659;1536;2919;1490;8518;3717;4790;23118;3557;313;4254;3656;1116;5150;1280;6556;3665;4064;11326;714;7098;6355;3694;5351;6774;1605;83998;9…	356;3665;5590;1231;3605;51266;6352;83892;5724;5150;3552;1233;7307;114788;4092;7058;259;2207;54764;57468;4314;1380;2149;29949;56670;112744;5155;4254;59307;313;8761;3557;6363;308;4790;3107;130120;1232;11173;3717;23;4210;388;5777;8518;2158;1234;3638;1289;2017;1536;1269;2266;3053;1523;3659;7409;713;1270;5151;2833;953;81793;7070;7130;2244;629;25824;6564;6351;50604;462;1230;3654;307;2811;5908;6280;5359…	3872;3913;10014;3952;7450;2192;6366;6095;2053;57124;604;1294;3315;3976;9370;4782;285704;10544;4155;5605;11343;57758;6564;2244;53832;10850;8808;5443;149708;5376;5590;11005;26279;56729;3595;651;5742;6869;3257;30814;55894;7432;3848;84639;7297;2875;2151;2931;867	4878;1051;5551;11005;2829;2596;6556;23098;6385;5029;255061;5023;3674;2208;1280;3083;64806;5141;959;7919;4775;8460;1116;4048;4929;3656;3570;4846;10922;3592;5199;960;4049;4478;23118;244;6159;729;1435;7855;5376;149708;10164;284467;246778;4843;3868;5443;6441;8808;6892;27199;4157;23430;3232;1811;10850;2520;1490;2919;3690;5473;7032;3075;9516;3673;185;1915;1889;53832;8455;133;165140;3579;4779;1235;177;5…	556
78463	nuclear transport		GO_process	0.0139566	0.00152859	0.457661	0.999583	32	80	14	34	5902;3836;4686;3150;3687;1994;6741;5328;51068;26747;8021;5725;9972;10146;56852;23279;11097;377;8480;3843;7227;23586;7175;81929;7098;3192;4090;4193;196;10526;51808;4194	26986;26953;8726;81929;7307;6242;3842;7175;2149;10128;9670;3069;79711;7227;1399;3843;65109;55916;8480;5514;377;11097;3191;23039;55746;23279;50604;56852;10146;1230;23636;7329;9972;54552;5725;5778;8087;6047;5901;51068;29107;133396;22916;136319;9939;1984;4172;5328;9818;2923;23165;3586;6741;1072;57510;10528;9688;1994;4486;9631;64328;3687;10553;10762;2175;8655;51079;9978;10969;3840;7341;11260;10212;10…	55705;55323;5465;9688;57510;54535;10073;53832;3191;7423;1855;9372;84708;7297	4188;10642;4793;144165;1489;7919;1654;650;65110;2737;23586;8570;8498;53832;80742;10073;56478;5729;405;5744;8021;3268;10946;9513;26747;6626;1073;54535;3178;943;10482;5465;55323;84674	171
63148	endomembrane system		GO_localization	0.0141418	0.000976077	0.305556	0.893837	62	162	32	105	79139;6184;9276;55342;5902;3836;10972;10282;5580;10483;6185;1213;27348;9871;9685;1315;9197;284098;1861;5663;7184;3998;5321;54495;6782;8915;8021;9972;26509;821;28972;50515;307;23279;26960;26286;8841;11097;51280;8773;8480;84720;3843;2132;1650;6747;7175;10675;81929;8676;27095;7922;9583;4118;444;163;9815;55032;6399;7095;10526;10390	26953;26229;23566;5277;84650;91181;81929;2131;7466;54578;26019;5999;199720;3842;259230;7175;1380;1124;10195;308;1174;6238;6747;10128;9670;1650;4952;79711;4210;3843;140767;84720;81876;55331;55062;1182;8480;8773;6746;11231;22926;54344;381;22872;51280;2633;11097;23509;5279;23039;3382;26286;55746;84440;23279;5286;307;23636;7329;50515;93183;56893;28972;821;83891;9972;29108;26580;80146;2261;2035;8915;7…	55705;54922;5138;10411;9688;11041;9333;10567;8531;10524;57402;54535;6275;2261;53947;23224;10073;381;81876;4952;8925;3294;199720;26019;2583;83850;23468;2040;5355;5742;5886;26958	59343;2705;7442;10170;144165;79966;2583;10675;9973;1654;10479;2804;3294;10018;11270;8925;55501;113829;161;15;57190;51226;10164;26088;54097;11154;6892;8498;596;2132;4249;2520;140578;2781;9718;6867;185;8841;10585;8654;51560;3732;320;10073;1910;26960;56478;5287;29970;23224;8869;3291;26509;5744;8021;5733;53947;56606;5730;2030;9159;5829;8165;9435;5311;6275;6271;4771;120071;54535;5743;5321;23345;23062;…	374
75262	Golgi vesicle transport		GO_process	0.0141782	0.0979795	0.922492	0.969758	19	38	4	20	9276;10972;10282;10483;9871;9685;1315;26003;10640;3998;84932;26960;8773;22908;53407;8417;27095;83548;6399	22878;53407;5870;22908;2778;57511;81876;8773;9522;22872;5286;51399;84342;10226;51128;57120;11196;3998;10640;64746;26003;10598;10945;9217;10067;10466;1315;9685;10897;9871;10483;1314;7529;11079;8774;9276;10282;10972	10749;81876;26958;4267	57222;2804;10066;26088;6892;25865;51560;26960;10133;84932;55690;23062;10749;25956;9265;51272;90522;5587;5337;23710	89
217881	response to temperature stimulus		GO_process	0.0142617	0.126557	0.192937	0.8365	18	35	9	22	54187;3336;51022;65244;1861;7184;3091;1207;6648;6788;8841;3557;90411;55074;4170;10556;6767;5599	9531;55074;3326;3557;5611;63943;2249;6426;6950;6788;80201;79902;6648;1847;1207;871;3091;7184;3315;10808;1861;672;10598;6303;3586;2932;5436;55466;65244;1069;7341;6772;54187;3336;51022	3315;8531;4782;3297;1460;26353;8823;2200;374407	2766;4170;7442;4985;3570;90411;79663;8841;133522;3299;9667;4782;5575;8531;94086;6623;1843;26278;1153;301;1410;5997	83
438699	RNA localization		PantherBiologicalProcess	0.0144588	0.0034986	0.746935	0.998123	6	12	1	1	1781;6780;8480;3843;81929;1783	26953;81929;80315;3843;7011;8480;6780;1781;5901;6990;6993;89891	27019	1780	17
438875	Breast cancer prognostic genes, ERpositive/age (high ER expression for their age) Dai 2005	1	Literature	0.0149001	1.04451e-06	0.721979	0.995909	9	25	2	4	6790;5230;9123;84930;3576;1509;2730;79723;6556	8667;23450;11187;93210;2056;11322;7137;79723;768;4318;2730;1509;79644;3576;84930;55771;6513;3939;10615;820;116238;5230;6790;9123;11332	11332;11187	6556;133;230;79777	32
437339	mRNA splicing factor		PantherMolecularFunction	0.0150007	0.00206415	0.800814	0.734545	13	30	3	15	6427;8683;11051;4686;51639;6636;6627;8487;6434;8559;9128;5725;9410	23450;6426;55269;29896;134430;11157;5725;51340;9128;51690;8559;6434;6635;6634;8487;27257;10973;6627;10286;10713;6636;51639;27258;6628;9991;6632;6427;8683;4686;11051	4857;10291;11129	23451;57794;11066;6433;6429;134353;8148;11129;10946;6626;4858;10291;7536;81576;4857	54
73488	cell cycle		GO_process	0.0151917	1.74451e-07	0.761877	0.924893	119	345	56	224	6790;5111;9184;10460;56647;1164;5325;29979;3845;64841;641;5902;10051;10198;79677;5984;6119;11107;10899;8190;8317;5329;5716;5580;4053;3576;4739;2247;5885;84419;5229;55743;7027;8536;6873;1875;55236;6872;5036;84365;5228;10576;64431;27101;5663;11068;6880;7528;55193;1019;28984;5810;1022;60561;896;22803;79723;9525;121441;10658;30849;5501;8915;79679;29883;661;1386;7336;5725;9972;2135;996;27289;55120;109…	1618;29117;55664;9948;5590;1027;23481;27154;124404;8726;10988;6520;4176;8412;85417;81929;1060;2131;5127;339479;3552;51654;27183;54888;2888;58189;11190;2074;23677;7058;139886;1020;11040;2149;2798;5155;4254;4117;4913;3875;23087;5900;26272;5378;4236;10200;205564;64147;8493;5774;57410;2896;56832;83463;63943;9985;51207;9126;9829;3717;2249;4613;127540;5201;3956;388;6477;55614;11056;63897;3190;1029;2317…	5310;7799;10014;23328;604;60370;2874;85329;8531;22933;984;150465;3384;9314;6199;6795;3691;10101;3980;3611;9149;5605;5518;29882;8243;22846;10140;79187;23176;3956;799;5413;5774;5376;3646;23368;4117;23677;11145;54623;3728;64210;27154;5590;1778;3306;7423;55367;3609;9024;5886;1460;3195;5619;4439;9482	10197;4595;23236;10171;1051;7040;4170;27148;23318;25793;2245;1936;5536;6449;54957;55964;64210;3728;5934;5768;54623;10982;800;11145;2248;8452;6164;247;2909;6135;10769;23368;6189;1649;84056;25930;4145;5218;3646;79616;5376;5413;10039;6829;117583;8556;10111;799;4853;596;140699;2132;124602;63892;57446;4335;6154;5473;79187;2965;246176;3673;3756;10983;11186;6867;390;5358;65980;9113;8841;1889;10084;3623;…	782
658667	Chr12:102500001-107500000		Chromosome regions	0.0154591	0.37476	0.831146	0.716888	7	9	1	6	10970;7184;50515;121053;11153;1240;11108	121053;5992;50515;23325;7296;7184;4801;10970;6996	51559	9891;83468;51559;23479;55198;9671	22
69543	nucleotide binding		GO_function	0.0155653	0.000691812	0.76287	0.860636	159	431	78	317	6790;55577;5230;3336;81930;6427;8683;7444;4173;9689;8467;3845;641;29028;10051;79677;5984;8317;5580;6897;908;79646;84930;27348;5861;10730;8536;1994;55131;9451;22929;4677;92400;6741;10694;2926;6872;84365;27102;1861;10576;7084;4646;64431;6596;6880;6059;7184;3098;27341;51755;1019;79572;10890;1022;11052;6434;5600;55312;9249;23456;50804;51765;29110;6782;8444;2963;7073;9525;10658;10054;51655;30849;8732;…	83473;1618;27347;26986;8892;80122;479;55229;5705;10981;8890;55191;5590;1244;2870;23011;6150;55733;124404;51174;1993;4176;658;92170;8934;2322;5127;1767;196385;80007;4670;7307;23043;5870;64118;5567;91942;27183;9060;51428;80315;79665;2074;2778;9044;1020;4832;57727;11040;51750;57697;3326;54555;64284;9557;4430;4117;9400;8761;5378;8780;10352;201475;1456;10128;29777;64147;11123;54676;506;8195;3716;673;5…	55214;4649;81788;10411;10633;1459;10966;9739;9665;92;7984;23221;9333;10749;5859;11000;984;5874;1198;30846;238;6199;6795;203;10101;3980;8241;3611;9149;2261;63922;5605;8243;10298;540;3191;474344;381;79811;23176;81876;84958;79631;5413;4117;9060;2962;55192;8225;84893;6150;5198;55114;5590;1759;7277;1778;3306;225;6580;2046;10137;9024;11345;51807;5602;57470;4626;116986;4439;56850;79690;8701;6499;115701;…	9927;774;123283;208;11021;1759;56848;79009;57172;148252;10642;23195;8576;79705;55114;5198;369;55661;4293;139818;10846;10221;27148;5037;1258;5023;56953;392;84893;80216;7849;54822;2770;55964;8225;7006;10928;7919;55192;2241;85004;6447;1613;89795;1654;6011;27158;2962;57130;2775;11329;3656;10693;4846;10922;84701;84618;83871;55501;10060;2038;7517;2909;55340;640;10769;22800;26056;9891;84056;93;65110;730…	1076
103208	chromosome 5		Chromosomes	0.0157364	0.0229232	0.981938	0.972379	72	179	24	120	56477;7903;9140;153339;9555;90268;10016;6897;79646;8992;10605;5229;9685;3937;81037;134492;6880;285590;10723;51014;1404;25816;57556;5810;1022;64924;929;643155;10923;337876;23197;153396;6606;91137;6793;84246;821;10146;7690;8841;3659;54491;27292;9337;25929;10299;7905;9867;1501;4064;53918;9765;51752;134510;56132;5562;9652;1161;10827;4090;6500;56951;285613;54505;51808;1657;56134;10788;57763;972;4437;7…	115548;1501;285641;2870;285588;84654;92181;10299;1767;167227;54826;2741;91942;3842;54888;10814;51428;6643;353189;80315;2149;347732;56129;285636;1008;55109;26272;80006;3074;2661;1456;90441;25929;167410;29102;9337;153129;4015;83463;4338;91368;54491;5201;51523;90249;51164;23176;5459;3659;9522;29930;64417;3094;23548;116068;55722;7690;64087;5917;6507;153443;2264;317671;134430;10146;3672;6516;1812;3702…	641700;1879;4238;10011;10307;2745;153733;89848;51149;285704;54540;2676;23176;90249;167410;10814;11005;26999;114898;153643;153201;134548;54492;2151	5145;7320;11005;57222;153364;9867;90933;7905;4762;166968;90624;2241;7478;3340;113829;10769;55374;2668;6228;729;79616;56131;27292;55814;23743;10111;4208;23338;10184;85409;53917;91977;26167;2676;3673;831;65980;8841;10468;81545;23635;2107;134353;133522;56122;30012;1836;5066;23398;375484;192286;8614;1839;85027;134265;56121;153572;84135;492311;3360;1436;54540;6620;501;80108;929;154;51294;345651;285704…	446
220954	Cell cycle	1	Kegg	0.0161076	8.74962e-07	0.979267	0.995377	16	46	2	13	5111;9184;4173;5591;8317;7027;1875;1019;1022;896;996;10971;4089;4999;4193;6500	1027;4176;85417;1029;10971;1017;994;996;6502;51434;7532;10393;1022;10912;1019;4172;1871;11200;2932;1875;7027;1869;993;10459;7529;991;9978;8318;51529;9232;4998;9700;7533;9133;891;9134;1032;4171;983;23594;9088;5111;9184;4173;5591;8317	29882;8243	7040;5934;8556;4089;8243;29882;1031;51343;8555;4088;896;1387;894	72
62860	chaperonin-containing T-complex		GO_localization	0.0165202	0.00568497	1	1	3	5	0	0	908;10694;10576	10574;10576;10694;908;22948			5
80591	cleavage of lamin		GO_process	0.0165202	0.00568497	1	1	3	5	0	0	836;5580;839	3001;839;3002;5580;836			5
63801	nuclear envelope-endoplasmic reticulum network		GO_localization	0.0166723	0.000488498	0.992445	0.997813	22	56	3	21	79139;6184;6185;9197;284098;5663;7184;3998;5321;54495;6782;821;28972;8480;84720;2132;1650;6747;7922;4118;444;7095	5277;2131;7466;54578;10195;308;6238;6747;10128;1650;84720;55331;8480;6746;11231;22926;54344;5279;93183;56893;28972;821;26580;2035;3156;6782;10134;60559;54495;6720;1717;3998;6836;7184;5663;51726;128869;1603;8879;284098;10598;813;6748;340485;9197;154807;54732;6185;92140;79001;8673;5281;23169;23480;79139;6184	23224;3294;5355	10170;79966;10479;3294;57190;6892;596;2132;10585;51560;3732;23224;3291;2030;5311;5321;4033;347;9563;10335;8613	109
535094	mRNA polyadenylation		GO_process	0.0171566	0.0140716	1	0.943941	5	9	0	2	53981;1479;2926;11052;81608	26986;29894;11052;55149;2926;1479;4150;1478;53981		10898;6626	13
537498	RNA polyadenylation		GO_process	0.0171566	0.0140716	1	0.943941	5	9	0	2	53981;1479;2926;11052;81608	26986;29894;11052;55149;2926;1479;4150;1478;53981		10898;6626	13
537117	regulation of metabolic process		GO_process	0.0171797	0.99776	0.852242	0.00858173	258	596	131	605	2971;5111;466;3336;5440;10460;10095;51728;6427;3606;8683;7444;4173;9689;5325;8467;29979;51022;641;6498;55342;5591;9643;5984;3836;11107;8190;3953;79365;5329;5716;941;942;9555;5216;64215;11335;5580;10247;64784;10745;64326;10605;30818;3576;23327;3687;4739;2247;10970;2960;7027;8536;51651;9391;85403;65243;10336;2120;5008;10092;1875;5718;6741;26608;6872;27102;51132;2115;7702;4615;6863;6596;5993;6880;66…	1618;29117;23314;26986;8892;344658;55175;1834;1961;3211;201798;25948;4009;978;3213;8890;3665;1745;4778;116154;11162;5590;23566;3605;9496;27154;9784;55617;7738;8726;1993;64145;79816;7564;162972;5724;10988;84654;4176;7627;8412;26146;8663;23276;5469;55629;3720;5150;167227;148266;7391;2911;7307;1622;121643;151230;8667;3430;4287;5567;3238;79727;51070;6242;6239;6821;252884;2888;4092;2074;9044;85416;259…	4094;1879;342926;3204;10411;7799;6910;58499;4223;7123;10014;23090;56624;7450;5465;646;10011;7004;6095;2018;5989;7874;7068;604;3315;55929;8531;22933;10524;255877;984;9294;9355;4782;54535;6474;4211;9314;6275;3611;9149;84268;63946;5518;10075;79603;83741;203523;7067;115677;10298;3171;3191;3159;79187;3217;652;79811;6097;7069;10850;8820;5443;10498;8856;149708;9572;2004;5774;3646;6920;23368;6899;2962;51…	4188;9810;1128;208;1759;280659;9605;1051;283078;25920;22830;7743;65094;8403;7923;10642;79797;7040;8576;4301;8463;1747;57504;4010;84307;10623;27148;9686;5037;4868;326;23318;6385;5029;255061;4852;5536;10660;5023;9573;6688;3166;7917;4780;11176;2100;148;8877;4762;7342;10256;7849;166968;3228;64210;3728;3234;4985;5934;64806;8440;5141;2304;10982;7919;117145;4987;3201;4775;57159;2551;84759;55506;3236;117…	1821
536482	protein-DNA complex assembly		GO_process	0.0178038	0.0236527	0.976255	0.99706	19	42	3	17	8467;9555;2960;6873;6741;6872;6880;7528;1022;2963;2959;9329;9969;2965;55506;3665;1025;51773;4673	3665;5469;23450;2547;317772;3146;9412;9969;9442;29079;5438;55729;9329;2959;2963;90390;6881;1022;4331;7528;8363;1871;2961;6880;9014;9519;2072;10302;6741;10036;6873;94239;2960;4150;1058;2967;8208;11177;8338;3148;8467;9555	2962;6878;55766	55506;2962;7994;2071;4675;2965;9440;9968;6875;10001;4674;22906;8648;2648;6872;9013;64061	91
	Chi_Hypoxia_PlosMedicine_2006.txt		Literature	0.0179308	0.410245	0.707144	0.0983301	14	23	4	24	5230;56477;55342;9123;79365;30849;23036;55647;6515;26118;23376;51141;9663;54801	6781;4015;3948;55647;6535;54541;55363;30849;7064;675;768;54512;3099;112399;5054;4436;8974;6513;4973;3939;5230;9123;55342	5493;7064;5376;5625	1466;5536;26118;4355;5460;5376;6515;5209;133;8614;23036;3486;11067;114907;56967;8722;9514;2796;667;1808;57561;56477;79365;5493	61
221381	Ubiquitin mediated proteolysis		Kegg	0.0182526	0.0871193	0.737752	0.844634	9	16	2	8	23327;51366;7323;996;11060;10477;8453;6500;64750	7324;11060;996;6502;51434;7317;7323;10393;51366;7321;7322;6923;6921;991;9978;51529	29882;8925	8924;8452;8925;57154;29882;51343;55294;23327	33
536949	regulation of DNA metabolic process		GO_process	0.0182859	0.0195094	0.828366	0.99149	16	35	4	14	5111;7444;4173;641;5984;3836;4615;1022;7336;7013;8841;6938;8440;978;4361;4437	978;4176;685;6938;7013;1017;5518;7336;10393;675;1022;2305;63967;4331;3364;4615;672;2956;10036;993;8318;9232;9787;6282;4171;7341;5898;6772;8438;5111;7444;3836;4173;641;5984	5518;64210;7423;5886	64210;8440;56254;80764;10111;596;8841;1487;51343;27434;5519;7020;64061;1813	73
172597	chromosome organization and biogenesis		GO_process	0.0187504	0.0373082	0.489205	0.972259	51	123	24	79	6790;10460;8467;641;5591;9643;10051;79677;3150;9555;8520;11335;64326;5885;6873;5663;6596;9425;7528;55193;55140;23309;79813;79723;8444;648;10943;30849;6605;6670;80012;7013;5981;8841;3981;91754;114799;55506;1060;83746;4361;1025;51773;10735;3192;4673;1540;5926;6500;83743;64750	4778;8726;85417;1060;4287;2074;9557;8780;7328;10128;57410;114799;79885;9985;9126;7141;63897;6426;7011;2547;317772;26038;10540;91754;3981;3146;3159;4438;7013;27443;54880;8899;80204;23223;80012;5518;55213;6670;3151;3181;57332;55729;6605;2176;3980;10499;1736;30849;55651;8445;10943;10856;2177;6597;51460;648;79723;3622;79813;5664;23512;675;220359;3276;55193;7528;9425;8363;8260;6596;5663;672;26995;5931…	10014;9739;2874;55929;65057;22933;10524;3980;9149;5518;8243;3159;10498;9572;3728;64210;7917;23468;5886;3297;55766;5619;51200;10579	8479;7320;27148;7917;11176;64210;3728;55506;55869;1677;56254;7994;9572;9475;8940;80764;6829;10498;10111;140699;10919;57492;63892;4675;9113;8841;5981;1487;133522;6602;3184;23409;8243;9611;3985;54556;10661;84083;9149;55553;55274;51343;4204;55294;8444;23067;80314;23309;4674;56252;10524;84148;55140;22933;9759;3178;65057;55929;85456;23410;81669;2874;2648;5048;51564;6604;9739;22927;6304;64061;80205;214…	303
660095	Chr6:145000001-150000000		Chromosome regions	0.0189077	0.675997	0.516723	0.559828	4	3	1	3	7402;85313;23118;10981	10981;2911;85313	23328	23118;7402;23328	9
658686	Chr12:30000001-35000000		Chromosome regions	0.0189077	0.405451	1	0.818886	4	4	0	2	121512;160518;58516;10526	55196;58516;5318;121512		160518;51067	9
465524	Chaperonin TCP-1		Interpro	0.0189077	0.00157067	1	0.963926	4	8	0	1	908;10694;10576;10575	6950;10575;10574;10576;7203;10694;908;22948		10693	9
660479	Chr8:62500001-67500000		Chromosome regions	0.0189077	0.0577765	0.516723	1	4	6	1	0	253943;5150;444;9420	1392;5150;253943;55156;8836;9650	1392		9
73619	post-embryonic development		GO_process	0.0193112	0.00183216	0.650752	0.997134	8	18	2	3	10694;51026;22803;28972;51388;23317;27292;83732	7737;23212;55062;23176;23317;51388;28972;54552;60559;22803;54512;6836;51026;29074;10694;51659;29088;23169	23176;29082	10171;51226;27292	28
70620	protein kinase binding		GO_function	0.019459	0.218085	0.978099	0.458119	28	58	6	47	6790;1164;9276;5716;4615;92344;1022;8754;934;55003;3685;2963;8880;55233;1207;3654;26960;10971;8841;91754;8518;25998;8440;3460;55437;6259;163;11215	10611;283578;51654;11190;59307;25998;90441;6452;3996;84231;5777;8518;1234;64098;6426;91754;3094;9043;6895;10971;3654;5911;50855;1207;55233;5778;840;8880;257397;8533;6597;7532;2963;3685;55003;934;133396;8575;8754;1022;84612;2305;63967;92344;64746;4615;7305;10048;51002;1033;7295;10519;57761;4171;6790;1164;9276;5716	79658;5859;840;9149;3595;408	5037;4868;25793;5536;8440;863;9891;51429;11033;3601;5609;9113;8841;3579;26960;23303;11140;9149;8165;5589;6620;10019;154;9796;1639;2316;5859;9759;79658;30011;391;10399;83660;150;2122;7161;9467;22927;10817;9755;966;9590;1813;2869;10253;10725;9647	149
535704	nucleotide-sugar metabolic process		GO_process	0.0198577	0.0116721	1	0.759817	7	14	0	6	64841;6675;8505;7358;55907;2135;84188	23483;645;11164;55907;80146;29926;7358;6675;23443;4704;2582;5238;7264;64841		51172;197258;2135;9934;10020;8505	23
468418	Regulation of RAC1 activity	1	GeneGo	0.0198577	0.0116721	0.844276	0.997695	7	14	1	2	836;5229;3937;22920;7409;10928;392	1124;7409;930;915;3265;22920;7430;5910;3937;5229;7074;836;29127;1894	7074	392;10928	23
35341	Cancer module Viral anti-apoptotic evasion mechanisms		Cancer modules (Segal 2004)	0.0198577	0.000201602	0.844276	0.954989	7	17	1	4	5111;4739;597;1019;8837;7336;4790	8412;3552;4790;5611;4599;7336;5901;1019;1871;4893;597;1869;2935;991;8318;891;5111	598	2208;8837;4739;894	23
217833	regulation of T cell activation		GO_process	0.0201669	0.430486	0.989281	0.256279	13	21	1	20	3606;941;942;7057;79679;51561;56262;4690;1493;8440;5150;3460;5142	5150;3902;1493;5151;4690;9332;940;51561;708;59067;151888;7057;1236;3385;29851;3586;3593;7292;3606;941;942	4267	4666;8440;5141;4775;2306;246778;4843;6441;5335;6490;56262;3718;79679;23211;10019;8764;1803;1901;2159;6387	56
217997	transcription initiation from RNA polymerase II promoter		GO_process	0.0202896	0.0316524	0.817093	0.977559	10	20	2	7	8467;2960;6873;1022;2963;2959;9969;2965;3665;1025	3665;5469;9412;9969;9442;29079;2959;2963;90390;6881;1022;4331;1871;2961;9519;6873;2960;4150;11177;8467	2962;6878	2962;2965;9440;9968;10001;22906;8648	39
74469	nucleocytoplasmic transport		GO_process	0.0216644	0.00123939	0.448721	0.999508	31	80	14	34	5902;3836;4686;3150;3687;1994;6741;5328;51068;26747;8021;5725;9972;10146;56852;23279;11097;377;8480;3843;7227;23586;7175;81929;7098;4090;4193;196;10526;51808;4194	26986;26953;8726;81929;7307;6242;3842;7175;2149;10128;9670;3069;79711;7227;1399;3843;65109;55916;8480;5514;377;11097;3191;23039;55746;23279;50604;56852;10146;1230;23636;7329;9972;54552;5725;5778;8087;6047;5901;51068;29107;133396;22916;136319;9939;1984;4172;5328;9818;2923;23165;3586;6741;1072;57510;10528;9688;1994;4486;9631;64328;3687;10553;10762;2175;8655;51079;9978;10969;3840;7341;11260;10212;10…	55705;55323;5465;9688;57510;54535;10073;53832;3191;7423;1855;9372;84708;7297	4188;10642;4793;144165;1489;7919;1654;650;65110;2737;23586;8570;8498;53832;80742;10073;56478;5729;405;5744;8021;3268;10946;9513;26747;6626;1073;54535;3178;943;10482;5465;55323;84674	170
171774	organelle membrane		GO_localization	0.0224691	5.6762e-12	0.975606	1	76	243	27	89	79139;6184;9276;5194;5902;10651;3836;10282;5580;10483;1678;6185;1213;515;9871;9685;84516;1315;9197;292;284098;10165;5663;7184;3998;3098;5321;54495;81034;5828;23456;6782;4719;27301;137492;8021;2395;9972;821;28972;50515;307;23279;8841;51280;9516;8480;84720;3843;2132;1650;283130;6747;7175;22908;10675;81929;4170;10478;8676;27095;7922;9583;6767;4118;23203;4689;444;163;4358;5830;55032;6399;5193;7095;10…	144363;8504;170712;26953;10312;26229;57226;5277;4864;91181;81929;374291;2131;7466;54578;91942;3842;22908;259230;10953;516;7175;1327;3326;1380;539;5378;10195;308;1174;6238;6747;5018;8760;506;9670;526;1650;2782;1468;4952;79711;388;3843;140767;84720;8800;81876;1376;55331;55062;1182;84275;8480;6746;11231;291;22926;54344;2181;9673;381;22872;51280;2633;7351;23509;51103;5279;23039;540;50640;84134;3382;5…	55705;54922;9688;11041;5195;53947;83547;23224;10073;540;381;81876;4952;3294;23630;2583;374291;9016;598;83850;9409;2040;5355;4725;51024;5625;26958	9927;4595;59343;148252;2705;4170;10170;114789;79966;90624;2583;10675;1654;10479;23630;2804;3294;10018;84701;55501;113829;26056;161;8402;283130;57190;51226;10164;26088;11154;6892;8498;596;2132;4249;9718;9516;8841;10585;51560;3732;79720;10073;1497;56478;23224;79085;8869;3291;2395;8021;83547;53947;2030;9159;9435;5311;57128;29928;120071;5195;5321;23062;4033;10400;23410;55198;293;347;23339;11041;51564…	482
438131	General vesicle transport		PantherBiologicalProcess	0.0229315	0.0151772	0.282242	0.994957	28	67	14	33	10282;10483;10952;5861;9871;84516;9218;10890;60561;25934;1781;9525;22931;84932;55647;377;8773;9107;23011;10981;8676;1783;4118;51715;163;83548;23085;53916	27243;10981;23011;2665;9107;8934;5870;55014;27183;64837;79083;64284;4430;201475;116841;81876;116442;51164;8773;6746;10540;1121;377;5864;381;22872;80117;55647;51399;9364;9367;286451;6272;167838;22931;9525;1781;7879;8546;8766;51128;25934;4218;60561;10890;11196;5874;26225;10567;10244;9217;221079;9218;9363;84516;9871;5861;10011;57111;10952;6990;10483;6993;89891;23480;5862;10282	147700;10966;10011;10567;5874;381;29091;81876;55014;1778;27019;26958;4267;9482	11021;55763;2804;83871;51226;51277;143187;403;53917;415117;29091;10903;51560;4640;23303;11158;84932;8897;57128;3064;1639;379;338382;27031;10124;83692;25956;51272;10966;9783;1780;339483;147700	151
35292	Cancer module Chemotaxis (chemokines)		Cancer modules (Segal 2004)	0.0237977	0.0240136	0.904205	0.713687	8	16	1	8	5329;3576;5328;6354;6351;2919;6355;6347	3552;6363;1234;6351;1230;6364;6354;6348;6361;728;2358;5328;719;3576;3627;5329	6366	2919;5473;3579;9547;6366;6387;6358;6376	29
659065	Chr2:112500001-117500000		Chromosome regions	0.0239668	0.196036	0.297043	0.670578	5	7	2	4	129804;80255;10096;3557;23550	3552;3557;84269;10096;150465;80255;84910	150465;84639	7849;376940;10461;129804	14
77262	mRNA cleavage		GO_process	0.0239668	0.00128262	0.297043	0.958712	5	11	2	2	53981;1479;51163;6917;11052	6920;3069;29894;11052;6917;51163;672;1479;1478;27161;53981	6920;6919	51585;10898	14
78031	type I hypersensitivity		GO_process	0.0239668	0.00685219	1	0.958712	5	10	0	2	5216;3576;6351;2919;6347	6352;2207;2833;6351;6364;6348;6361;3576;5216;3627		2919;3718	14
660375	Chr8:102500001-107500000		Chromosome regions	0.0239668	0.0820671	1	0.958712	5	8	0	2	25879;51582;51366;81034;55074	55074;81034;51366;50484;79977;51582;115908;25879		79870;83988	14
62884	chromosome, pericentric region		GO_localization	0.0240839	0.000463137	0.828008	0.998208	10	25	2	5	9184;11335;5885;51651;5663;648;1060;81929;166815;4999	201798;81929;1060;10540;55746;648;5664;10393;220359;5663;3619;51651;5885;3835;11335;9212;1058;991;1062;142;55143;1063;4751;23594;9184	8243;23468	8243;1639;5048;23332;6839	40
35122	Cancer module Immune (humoral) and inflammatory response		Cancer modules (Segal 2004)	0.0248342	0.500741	0.0357691	0.0205742	51	110	33	112	6286;341;2123;9123;942;9636;2214;3576;597;3937;1520;5552;5328;25816;2350;9249;6001;929;3936;249;58475;6354;5359;6351;9246;10561;3659;1536;2919;28951;3557;313;10964;1545;398;11326;714;4074;8676;4118;4689;23550;5142;7096;6480;6347;58191;79626;972;951;3485	8530;1545;3123;925;23136;6352;51338;3430;10964;2207;11040;3875;51363;313;3557;6363;344;3988;3107;55885;2896;55843;4582;5920;3684;4599;399;1536;265;3659;713;8942;2633;10561;7130;9246;9332;6351;1230;6280;54541;83706;5359;1043;6279;11314;6354;3122;3001;3108;915;51316;25797;6348;5778;1311;58475;3936;3560;8728;6402;2358;51056;7128;6001;3003;51629;3710;9662;3002;25816;999;4318;7321;1075;4237;3385;5054;…	51035;5138;7122;358;7123;7148;5493;7450;6366;2745;9665;604;65057;6035;3976;54535;6525;6275;11343;7067;265;344;6899;23136;954;10266;649;2180;2040;1855;1475;10579;27121	93664;5551;954;2705;23428;54440;7127;3490;5199;6899;5641;1806;7480;5118;28951;9466;8543;2919;4440;5473;5209;9718;10468;133;7067;49;5266;8869;11343;1593;3339;2615;4900;3726;3360;5730;3486;249;80256;1436;495;6275;2260;7791;1628;6525;929;4057;3683;54535;8517;9249;2350;3566;23345;4033;26093;6932;3976;6035;2878;65057;7173;4005;6623;4046;347;2217;604;7052;3512;51232;3655;9665;1776;710;54507;7048;7106;6…	308
75135	chromosome organization and biogenesis (sensu Eukaryota)		GO_process	0.0260575	0.0369722	0.434903	0.977859	49	120	24	76	6790;10460;8467;641;5591;9643;10051;3150;9555;8520;11335;64326;5885;6873;5663;6596;9425;7528;55193;55140;23309;79813;79723;8444;648;10943;30849;6605;6670;80012;7013;5981;8841;3981;91754;114799;55506;1060;83746;4361;1025;51773;10735;3192;4673;1540;5926;83743;64750	4778;8726;85417;1060;4287;2074;9557;7328;10128;57410;114799;79885;9985;9126;7141;63897;6426;7011;2547;317772;26038;10540;91754;3981;3146;3159;4438;7013;27443;54880;8899;80204;23223;80012;5518;55213;6670;3151;3181;57332;55729;6605;2176;3980;10499;1736;30849;55651;8445;10943;10856;2177;6597;51460;648;79723;3622;79813;5664;23512;675;220359;3276;55193;7528;9425;8363;8260;6596;5663;672;26995;5931;6475…	10014;9739;2874;55929;65057;22933;10524;3980;9149;5518;8243;3159;10498;9572;3728;64210;7917;23468;5886;3297;55766;5619;51200;10579	8479;7320;27148;7917;11176;64210;3728;55506;55869;56254;7994;9572;8940;80764;6829;10498;10111;140699;10919;57492;63892;4675;9113;8841;5981;1487;133522;6602;3184;23409;8243;9611;3985;54556;10661;84083;9149;55553;55274;51343;4204;55294;8444;23067;80314;23309;4674;56252;10524;84148;55140;22933;9759;3178;65057;55929;85456;23410;81669;2874;2648;5048;51564;6604;9739;22927;6304;64061;80205;2145;23332;23…	295
536896	regulation of cellular metabolic process		GO_process	0.0261435	0.999416	0.96225	0.0115315	242	553	116	570	2971;5111;466;3336;5440;51728;6427;3606;8683;7444;4173;9689;5325;8467;29979;51022;641;6498;55342;5591;9643;5984;3836;11107;8190;3953;79365;5716;941;942;9555;64215;11335;5580;10247;64784;10745;64326;10605;30818;3687;4739;2247;2960;7027;8536;51651;9391;85403;65243;10336;2120;5008;1875;6741;26608;6872;27102;51132;2115;7702;4615;6863;6596;5993;6880;6631;27071;23394;7528;28969;55193;6917;55422;7057;68…	1618;29117;23314;26986;8892;344658;55175;1834;1961;3211;201798;25948;4009;978;3213;8890;3665;1745;4778;116154;11162;5590;23566;3605;9496;27154;55617;7738;8726;1993;64145;79816;7564;162972;5724;10988;84654;4176;7627;8412;26146;8663;23276;5469;55629;3720;5150;167227;148266;7391;2911;7307;1622;121643;151230;8667;3430;4287;5567;3238;79727;6242;6239;6821;252884;2888;4092;2074;9044;85416;259;84312;5324…	4094;1879;342926;3204;7799;6910;58499;4223;10014;23090;56624;7450;5465;646;10011;7004;6095;2018;5989;7068;604;3315;55929;8531;22933;10524;255877;984;9294;9355;4782;54535;6474;4211;9314;9149;84268;63946;5518;10075;79603;83741;203523;7067;3171;3191;3159;3217;652;79811;6097;7069;10850;8820;5443;10498;8856;149708;9572;2004;5774;3646;6920;23368;6899;2962;3234;3728;64210;10256;8877;148;7917;27154;5590;…	4188;9810;1128;208;280659;9605;1051;283078;25920;22830;7743;65094;8403;7923;10642;79797;7040;8576;8463;1747;57504;4010;84307;10623;27148;9686;5037;4868;326;23318;6385;5029;255061;5536;10660;5023;6688;3166;7917;4780;11176;2100;148;8877;4762;7342;10256;7849;166968;3228;64210;3728;3234;4985;5934;64806;8440;5141;2304;10982;7919;117145;4987;3201;4775;2551;84759;55506;3236;117154;55869;2306;84146;146;2…	1717
662816	GM-CSF Signaling (xy6k)		IngenuityPathways	0.0265424	0.486146	0.767011	0.534252	9	13	2	11	3845;597;8503;5294;3717;22800;6774;817;5530	1154;3717;5286;5294;1437;3265;8503;4893;5604;5291;597;6772;3845	5605;598	208;6654;22800;2113;5532;5287;5605;10399;6777;22808;5295	35
535099	multi-organism process		GO_process	0.0272544	0.037035	0.940345	0.204006	73	184	28	152	79139;3606;56477;941;942;836;65108;5580;9636;3576;3687;5008;5228;4615;6059;705;91543;11274;79931;8725;10219;929;6614;29110;7073;5479;58487;6354;1386;121512;51561;5359;6780;3654;5336;3454;6351;384;629;10561;51280;9516;3659;2919;3190;6885;3843;9655;3716;4790;11060;10964;3656;1116;23516;6556;3665;4064;3460;7098;4361;2321;6355;3455;6773;5142;7096;6480;6347;4940;5971;5549;972	356;23314;27243;26986;3123;925;3665;1392;1231;3605;29968;8726;6352;23516;5724;6520;3552;3430;3437;2166;10964;2778;7058;259;1380;2149;2798;3875;8761;10480;6363;11060;4790;3107;183;1232;3716;26191;92421;2896;56832;2495;56547;4582;9126;10886;3433;3207;3843;1234;282618;7162;6885;6426;3684;3190;4599;7188;3659;1081;3146;51280;2633;10561;629;9332;5696;5058;6351;8399;79902;1230;3654;3672;6780;5359;4738;5…	3759;7122;3872;6366;2745;7874;3976;3384;949;10544;53947;282618;10272;1447;2166;1392;2825;7850;57007;10266;3595;254240;23513;55894;3248;2200;4267;1129	5551;8993;6556;4793;51738;3674;6449;2208;5934;959;79883;1116;4048;3656;4589;3570;10018;1816;3592;10060;5199;5617;3906;221002;4478;93;15;8891;6159;729;1447;1435;9655;4773;9475;6829;4843;2838;6441;4157;56952;2170;10272;2919;3601;5335;2091;5473;3075;9516;185;10468;79720;133;3623;384;3579;3454;5336;866;187;5654;5266;219736;5608;3718;7356;3945;5744;1839;2615;5733;1645;53947;904;8013;10544;3972;7132;28…	465
77329	transcription		GO_process	0.0273069	0.999816	0.980551	0.0052302	214	476	98	508	2971;466;3336;5440;51728;4173;5325;8467;51022;641;6498;55342;5591;9643;11107;8190;79365;5716;941;942;9555;64215;11335;64784;10745;64326;30818;4739;2247;2960;7027;51651;9391;6873;85403;65243;10336;2120;5008;1875;6741;26608;6872;84365;51132;2115;7702;6596;5993;6880;6631;27071;23394;7528;865;55193;55140;51755;6917;55422;6845;1022;246175;8725;9025;23309;3091;79813;8939;50804;79723;29110;2963;648;2959…	29117;23314;344658;55175;1834;1961;3211;201798;25948;5705;4009;3213;3665;1745;4778;116154;5590;3605;9496;27154;55617;7738;8726;1993;64145;79816;7564;162972;5724;84654;5441;4176;7627;8412;26146;23276;5469;55629;3720;148266;7391;121643;151230;3430;23450;4287;5567;3238;79727;6242;6239;252884;4092;2074;9044;85416;259;84312;5324;57727;2149;23660;55892;9557;5378;8625;6920;113878;4790;10128;29777;7637;8…	4094;1879;342926;3204;7799;6910;58499;4223;10014;23090;5465;646;10011;7004;6095;9739;2018;5989;7068;604;55929;8531;22933;10524;255877;984;9355;4782;6474;4211;9314;9149;84268;63946;5518;10075;79603;83741;203523;7067;3171;3191;3159;3217;652;79811;6097;7069;8820;10498;8856;9572;2004;6920;23368;6899;2962;3234;3728;64210;148;27154;5590;4009;3211;3215;1053;116039;10616;7423;10266;23468;22807;55657;1388…	4188;55507;9810;1128;208;5442;280659;9605;1051;283078;25920;22830;7743;65094;8403;79797;7040;8576;8463;1747;57504;4010;84307;10623;4793;27148;9686;326;23318;6385;255061;5536;5432;10660;6688;3166;4780;11176;2100;148;4762;7342;7849;166968;3228;64210;3728;3234;5934;64806;8440;2304;10982;3201;4775;2551;84759;55506;3236;117154;55869;2306;84146;146;2962;166;57130;4929;3656;2804;7753;6668;9965;124961;22…	1507
76320	negative regulation of transcription		GO_process	0.0275614	0.983574	0.807935	0.230887	60	114	25	122	8467;6498;11107;5716;9555;64326;7027;2120;51132;5993;6631;7528;55422;79813;10923;80095;7323;6605;29883;58487;6606;51701;6670;27107;80012;23462;8841;3190;6885;65986;9774;7227;4089;9337;55506;7391;7342;7564;7738;3665;7743;7586;51773;4999;5316;6774;147949;79753;4193;60436;7712;5926;23081;9658;30851;64750;6045;22882;4194;7572	344658;3665;7738;8726;7564;162972;7627;148266;7391;3430;5567;252884;9044;259;84312;5324;8625;167826;9857;23429;84941;5611;9337;2782;8668;2896;79885;283248;5073;2495;22890;8820;7227;388;7141;65986;6885;3190;1269;1523;3146;9412;58495;353355;7329;54880;138151;80012;51497;27107;6670;163081;51701;639;6606;58487;57332;55729;29883;136051;10538;6605;2176;7323;80095;51042;10923;6597;10771;51460;79813;2351…	58499;10014;23090;5989;7068;604;55929;8531;22933;255877;4211;9314;8820;9572;3234;3728;23468;55657;3609;7392;162989;5886;3297;8462;5458	4188;280659;1051;25920;7743;57504;84307;9686;6688;3166;7342;3728;3234;5934;2304;84759;55506;55869;7753;6668;863;7769;2909;2623;1999;50943;26145;154197;8994;1435;9572;4773;80764;6829;10418;3223;84124;4089;9774;2767;8841;10468;10084;7376;4609;4779;253461;6602;23409;9611;23462;8328;405;5744;6925;169841;51341;10001;6943;7587;10522;55536;7003;4204;1991;6591;2117;9314;4211;80108;25799;6285;9667;7730;16…	373
468337	NFAT in immune response		GeneGo	0.0283636	0.377112	0.963782	0.511606	10	16	1	13	941;942;3937;8503;5336;6850;7409;4790;5971;5530	2207;4790;7409;6850;940;3702;3122;915;3710;8503;1147;2932;5291;3937;941;942	2931	208;4793;808;4775;4773;5335;5532;5336;8517;5970;2205;10725;5295	41
172094	interphase		GO_process	0.028381	0.000734178	0.903779	0.763661	25	66	7	38	6790;641;11107;10899;8190;8317;5885;7027;6873;6872;1019;60561;896;5725;27289;8841;2618;91754;1060;2245;4170;83732;8453;6500;5599	1027;8726;4176;1060;5155;4913;26272;2896;1029;1523;91754;2618;23246;8451;5300;27289;9318;1017;994;4738;5725;6502;9238;92797;3622;10393;675;60561;26190;2305;79101;10912;1019;8883;63967;3364;1871;90480;586;7490;7884;10036;6873;7027;5885;1869;993;9055;2935;1033;84823;991;9700;9133;8208;891;7319;4171;983;9088;28985;8438;6790;641;10899;8317	984;5605;29882;5886;1460;3195;9482	4170;2245;54957;5934;8452;6189;1649;4145;11186;390;5358;9113;8841;4609;8558;8328;29882;5728;5605;7832;1436;1499;896;51147;984;84148;26524;10399;6872;7020;23708;8404;2736;11178;5159;894;11107;8190	134
659906	Chr5:110000001-115000000		Chromosome regions	0.0284124	0.00538788	0.554253	0.975066	4	8	1	1	5229;51014;91137;7905	167227;134430;91137;3781;56929;51014;153733;5229	153733	7905	10
62869	chromatin		GO_localization	0.0290159	0.00185966	0.540816	0.992724	20	51	8	21	5111;4173;5591;3150;9555;11335;5885;5036;9425;79723;648;10943;29889;55506;1060;51773;4999;10735;5926;6045	4176;1060;4613;127540;29889;7141;2547;317772;26038;3146;3159;23140;10473;3151;57332;7398;2176;10943;6597;648;79723;5901;286826;27324;8548;4172;9425;8363;3619;22944;5036;4603;10036;94239;5885;8815;11335;2175;124359;1058;4998;142;4171;8338;8535;3148;5111;4173;5591;3150;9555	4094;646;10524;8243;3159;23468;55766;5619	8403;8479;7320;11176;55506;7975;7994;253461;8243;9611;116138;3726;4204;10524;84148;85456;7023;646;80205;6839;4094	102
83096	RNA methylation		GO_process	0.0299591	0.0240078	1	0.890779	3	5	0	1	51108;55039;158234	93587;29960;4234;55039;51108		158234	6
658348	Downregulated genes in breast cancer cells in response to the anti-HER2 antibody trastuzumab (Le 2005)	1	Literature	0.0299591	0.0020204	1	1	3	6	0	0	5111;1164;5984	10615;7298;3148;1164;5111;5984			6
81174	attachment of spindle microtubules to kinetochore		GO_process	0.0299591	0.0020204	1	1	3	6	0	0	9184;5885;1060	1060;55920;5885;55143;1894;9184			6
438011	Constitutive exocytosis		PantherBiologicalProcess	0.0299591	0.0240078	1	1	3	5	0	0	1315;821;81929	4864;81929;10961;821;1315			6
	Creighton_MAPK_Down_Creighton_PlosOne2008.txt		Literature	0.0305906	0.175179	0.849202	0.982943	30	66	10	40	1164;79833;56943;10247;6185;5885;2960;1479;65243;23394;839;776;6605;55347;5981;23118;10675;7342;25980;51141;1326;55081;4673;80173;9847;60436;79158;11108;10295;9289	8890;55764;10125;25980;8934;8663;4092;79665;2581;55245;4685;1468;55508;23039;10140;57613;2264;3398;23549;55347;6605;521;64769;10884;776;10856;339229;4528;55726;839;5191;55734;26190;51491;51550;10907;26097;23080;23394;9368;51074;5979;51526;28978;65243;1479;57380;94239;2960;7074;5885;23443;6185;10276;29104;10247;27258;4702;4729;28956;91298;4171;5096;1164;79833;56943	7074;10140;6141;4685;3646;22909;57007;6785;6445;26353	11259;55661;7342;10675;4048;4929;10922;22909;23118;89927;55812;3646;5241;10758;84909;596;6141;5335;5981;10634;7482;54470;23067;8645;27250;54788;293;2122;1960;8777;154661;114883;9467;25840;6138;2001;6387;32;10395;5627	168
437395	Nucleotidyltransferase		PantherMolecularFunction	0.0315525	8.02457e-06	0.945675	0.999762	9	26	1	3	5440;51728;5984;6675;8732;5431;55907;9468;4940	56915;5441;54826;9060;8760;11128;30834;4144;5438;55907;5431;8732;29926;54512;8446;6675;5983;5982;1040;5437;5436;80308;5440;5130;51728;5984	9060	5442;349565;2592	36
70793	purine nucleotide binding		GO_function	0.0317192	0.000328123	0.703969	0.929937	139	387	70	274	6790;55577;5230;3336;81930;7444;4173;8467;3845;641;29028;10051;79677;5984;8317;5580;6897;908;79646;84930;27348;5861;10730;8536;9451;22929;4677;6741;10694;6872;27102;1861;10576;7084;4646;64431;6596;6880;6059;7184;3098;51755;1019;79572;10890;1022;5600;23456;51765;29110;6782;8444;2963;9525;10054;51655;30849;8732;22931;9630;84932;27032;2356;64135;9416;51701;6793;8886;3654;10146;27289;6788;170506;5564…	83473;27347;8892;80122;479;55229;5705;10981;8890;55191;5590;1244;2870;23011;55733;124404;51174;4176;658;92170;8934;2322;5127;1767;196385;80007;23043;5870;64118;5567;91942;27183;9060;51428;79665;2074;2778;9044;1020;4832;57727;11040;51750;57697;3326;54555;64284;9557;4430;4117;9400;5378;8780;10352;201475;1456;10128;64147;54676;506;8195;3716;673;57410;16;526;4522;79631;5024;9126;3717;23;10886;388;298…	55214;4649;81788;10411;10633;1459;10966;92;7984;23221;9333;10749;5859;11000;984;5874;1198;30846;238;6199;6795;203;10101;3980;3611;9149;2261;63922;5605;8243;10298;540;474344;381;23176;81876;84958;79631;5413;4117;9060;2962;8225;84893;5198;55114;5590;1759;7277;1778;3306;225;6580;2046;9024;11345;51807;5602;57470;4626;116986;4439;56850;79690;8701;6499;115701;7297;65266;2931	9927;774;123283;208;11021;1759;56848;79009;57172;148252;23195;8576;79705;55114;5198;369;55661;4293;139818;10846;10221;27148;5037;1258;5023;392;84893;80216;7849;54822;2770;55964;8225;7006;10928;7919;2241;85004;6447;1613;89795;1654;6011;2962;57130;2775;11329;3656;10693;10922;84701;83871;55501;10060;2038;7517;2909;55340;640;10769;22800;9891;84056;93;7301;9578;4145;5218;478;23586;2071;5413;9475;28951…	951
659892	Chr4:97500001-102500000		Chromosome regions	0.0322993	0.260306	0.702494	0.7276	5	7	1	4	1977;27071;8649;79982;5530	93587;4547;8649;27071;5910;1977;3015	10098	23173;127;115265;51705	15
537505	rRNA metabolic process		GO_process	0.0340364	0.00630381	0.730931	0.992055	11	26	3	8	25879;80135;84365;51068;51388;27292;10200;5393;83732;83743;54433	84154;56915;10200;29102;79631;11056;10436;51388;92856;23246;29960;23076;1736;55651;51068;51106;54512;10775;84365;10528;92140;24140;80135;55505;10940;25879	8602;79631;162989	55661;27292;5394;2091;8602;4809;51118;22894	48
70704	protein transporter activity		GO_function	0.0342205	0.0140214	0.718572	0.987851	18	43	6	19	79139;9276;3836;10952;1678;51014;10146;26286;3843;53407;4170;11018;8417;8676;9765;7095;10526;2054	283578;53407;3842;6643;1174;9670;79711;3843;55916;29927;2266;11231;23039;84134;26286;10146;6272;9868;29107;1175;51014;50999;55737;26521;64746;4580;10244;8905;10245;6804;54732;1678;10952;56993;1314;9978;3840;10431;23480;55705;79139;9276;3836	55705;9982;79443;10266;83953;6810	4170;10693;284904;10268;26088;143187;266629;415117;146456;56478;29928;23062;4678;2217;54543;10482;6642;2;9982	91
531085	nuclear membrane		GO_localization	0.03433	0.000259176	0.694694	0.990476	13	35	4	11	5902;3836;5663;8021;9972;307;23279;8841;8480;3843;7175;81929;10526	26953;91181;81929;54578;3842;7175;1380;9670;79711;3843;8480;23039;55746;23279;307;23636;9972;5901;29107;5664;1717;5663;23165;9688;9631;23623;10762;84823;3840;7341;11260;55705;23225;3836;5902	55705;9688;23224;10073	59343;1654;8498;8841;10073;56478;23224;8021;347;10482;25777	60
172820	interphase of mitotic cell cycle		GO_process	0.0349509	0.00160714	0.886653	0.752882	24	63	7	37	6790;641;11107;10899;8190;8317;5885;7027;6873;6872;1019;60561;896;5725;27289;8841;91754;1060;2245;4170;83732;8453;6500;5599	1027;4176;1060;5155;4913;26272;2896;1029;1523;91754;23246;8451;5300;27289;9318;1017;994;4738;5725;6502;9238;92797;3622;10393;675;60561;26190;2305;79101;10912;1019;8883;63967;3364;1871;90480;586;7490;7884;10036;6873;7027;5885;1869;993;9055;2935;1033;84823;9700;9133;8208;891;7319;4171;983;9088;28985;8438;6790;641;10899;8317	984;5605;29882;5886;1460;3195;9482	4170;2245;54957;5934;8452;6189;1649;4145;11186;390;5358;9113;8841;4609;8558;8328;29882;5728;5605;7832;1436;1499;896;51147;984;84148;26524;10399;6872;23708;8404;2736;11178;5159;894;11107;8190	130
530918	Golgi apparatus part		GO_localization	0.0371763	0.547216	0.325716	0.814262	26	51	13	40	9276;10282;5216;5580;10483;9871;9685;1315;9197;3998;5321;27032;50515;26960;65977;51280;51626;10675;8676;27095;9583;163;83548;55032;6399;6480	22878;26229;2778;259230;7299;1174;2650;4952;81876;1234;55331;55062;381;22872;51280;2633;23509;65977;540;3382;51399;50515;27032;80146;84342;8728;28;57120;23431;55353;3998;64746;340485;8905;9197;10466;1315;9685;10897;9871;23443;10483;5580;1314;5216;10564;11079;8774;55676;9276;10282	54922;11041;53947;53834;540;381;81876;4952;23392;2583;6712;84679;26958	2705;51172;2583;10675;51626;2804;4325;55501;113829;161;51226;10164;26088;23392;11154;6892;4249;6490;51560;26960;8869;53834;53947;9159;9435;120071;5321;23062;23166;9957;22937;11041;53349;9469;5243;83988;8613;5997;54922;25894	144
66694	DNA-dependent ATPase activity	1	GO_function	0.0371829	0.000266323	0.793388	0.995976	9	24	2	5	4173;8467;641;5984;5810;10146;5981;51750;4437	4176;51750;57697;2547;10146;5889;63922;92797;10856;9401;5810;4172;3364;2956;83990;5965;25788;8458;4171;8438;8467;4173;641;5984	63922;84893	84893;7517;2071;5981;2068	37
63117	DNA-directed RNA polymerase II, holoenzyme		GO_localization	0.0373433	0.0885683	0.337331	0.69226	15	32	7	21	5440;2960;6873;26608;6872;6880;1022;8725;2963;2959;10923;5431;84246;9969;2965	5441;5469;9044;5435;9412;9969;9169;29079;5438;84246;5431;10923;2959;2963;90390;6881;8725;1022;57508;4331;2961;6880;9519;672;26608;6873;5437;92002;2960;5436;2967;5440	604;2962;54623;64210;6878;83860;81857	5432;64210;54623;2962;2071;6829;26015;2965;9440;133522;9968;6875;8148;10001;2068;22906;81669;6872;604;55090;11037	73
468431	Role of Brca1 and Brca2 in DNA repair	1	GeneGo	0.0380918	3.02244e-06	1	0.99915	7	21	0	2	5111;466;5440;5431;55120;4361;4437	5441;4913;5435;55120;7158;5423;5438;5431;2177;675;4436;11200;672;2956;83990;6667;5437;5436;5440;466;5111		5432;10111	26
468185	Chemokines and adhesion		GeneGo	0.0382604	0.608974	0.957094	0.00877236	22	41	5	49	10095;5329;3576;3687;10092;8503;5328;7057;10093;5327;3685;5294;54331;7409;10096;2919;3681;4790;3694;1287;6347;5971	22801;4790;673;2782;3681;3684;10096;7409;5058;5294;1230;3672;1277;2792;2773;10552;3685;3265;7057;59345;8976;5054;5328;2783;1278;60;8503;6093;1282;1072;2932;10092;5604;5291;4312;4322;3687;3576;10109;10095;5329	3679;10552;3691;3611;5605	208;57180;3674;2770;6654;2775;3696;10681;81;960;4478;9475;2919;3690;2781;3673;54331;4609;3579;3985;5728;5605;3611;3912;5829;3691;7791;1073;1499;5327;3683;10093;5970;4313;2316;8516;6932;1288;3910;83660;58;3655;284217;858;3725;2791;7094;5295;3679	118
	vantVeer_70_poor_prognosis_signature_Nature2002.txt		Literature	0.0384889	0.0913049	0.969206	0.990926	10	20	1	7	8840;5984;51377;58475;6515;79132;2321;3488;163;146923	2131;57110;10531;58475;286826;4318;79888;8833;1633;92140;51377;9055;1058;11082;51514;9134;23594;8840;1894;5984	57758	151126;6515;2781;51560;55351;57758;54896	43
75791	response to heat		GO_process	0.0387714	0.100041	0.335061	0.821432	13	27	6	16	3336;1861;7184;3091;6648;6788;8841;90411;55074;4170;10556;6767;5599	9531;55074;3326;5611;63943;2249;6426;6950;6788;79902;6648;1847;871;3091;7184;3315;10808;1861;672;10598;6303;2932;5436;55466;7341;6772;3336	3315;4782;3297;1460;26353;2200	4170;7442;3570;90411;79663;8841;3299;9667;4782;94086;6623;1843;26278;301;1410;5997	61
70972	receptor signaling protein activity		GO_function	0.0389934	0.949529	0.690293	0.121295	28	47	11	56	79031;6498;4739;3937;5600;6001;5770;2209;51701;3654;6351;4690;6885;4089;3717;3716;3557;3656;3077;51196;4064;8786;6774;90;6773;4090;5599;79930	27347;50964;10572;1027;6352;658;5999;4092;2207;3557;3716;673;8668;3717;6885;2064;4690;8491;5132;8396;10451;6351;940;3654;3672;930;51701;931;915;6348;2209;5770;8601;6001;4068;5979;5167;1147;7305;5597;10048;3937;7074;5531;6772;79031;6498	5465;7074;92;238;10544;10266;9372;5602;84639;7297;846	369;4293;255061;2100;2208;3077;2775;3656;353299;93;7301;10758;8835;10268;4089;4091;53358;9344;2781;5335;133522;399694;3718;8660;405;10544;238;9846;5600;3566;4216;4854;54101;4233;9020;2205;92;10156;10454;9265;4739;10817;5465;7048;130399;5468;54810;2049;4093;10913;94;8425;5997;7049;3815;23768	158
220866	Apoptosis		Kegg	0.0390634	0.485939	0.743781	0.568397	11	18	3	15	836;8503;4615;839;8837;3654;5294;4790;3656;8737;5530	356;3552;5567;4790;11261;2021;5294;3654;331;840;54205;839;4615;8503;1147;5291;836;9131	840;598;823	208;3656;1677;596;5532;842;7132;4803;8837;8517;5970;5575;5566;9020;5295	49
63989	pore complex		GO_localization	0.0390634	0.000618848	0.743781	0.98379	11	29	3	9	5902;3836;1191;8021;9972;23279;8480;3843;7175;81929;10526	26953;91181;81929;3842;7175;1380;9670;79711;3843;8480;23039;55746;23279;23636;9972;5901;29107;23165;9688;9631;23623;10762;3840;7341;11260;55705;23225;3836;5902	55705;9688;10073	59343;1654;729;8498;10073;56478;8021;1191;10482	49
507325	Expression signature of Kras2-mediated lung cancers (Sweet-Cordero 2005)	1	Literature	0.0390634	0.0366028	0.902669	0.963646	11	24	2	10	7873;3606;515;292;1520;22822;5663;3091;10447;9637;10010	26986;682;7299;3875;4613;10447;3684;23246;3398;1437;4528;7138;3091;5663;10945;1520;292;5445;515;2745;5050;7264;7873;3606	2745;3646	4188;1936;3646;6439;4836;6271;3178;4882;22822;10399	49
533079	cellular protein catabolic process		GO_process	0.0395119	8.21845e-07	0.888525	0.996652	33	101	11	43	79139;5686;5685;56886;29979;5716;51377;10952;5682;9100;5663;11068;9320;51366;11274;7323;996;9246;26269;26235;23014;11060;10299;10477;26268;1540;9097;4193;8453;6500;64750;4194;85315	143471;9531;10299;57574;7324;140461;4287;84132;4092;26272;57418;11060;26994;5695;6477;23014;7345;26235;5694;26269;8975;9246;246184;5696;8451;9318;26263;7329;996;56893;80204;4738;6502;9960;64854;51434;7398;51667;331;57520;7323;84961;5700;8533;157574;5664;23304;10393;9401;84669;7844;11274;51366;7321;7322;9320;197131;8078;3093;7415;55741;11068;5663;10193;7316;55284;85015;5692;7874;10713;5717;5689;91…	7874;8078;9149;29882;10868;10075;5694;23392;408;255488;867	7320;5045;25793;83844;159195;57130;27005;9736;8452;9958;8835;8556;23392;84196;11186;9146;57478;5654;10075;57154;10868;29882;7332;144699;55230;9149;222235;84676;51343;55294;8237;26267;8314;114907;4077;54850;140825;4281;135138;6257;144100;25875;84101	192
660809	ChrX:40000001-45000000		Chromosome regions	0.0402783	0.346664	1	0.70888	4	5	0	3	10159;7403;80258;4693	80258;7403;139341;10159;159013		1654;27197;4128	11
660005	Chr5:65000001-70000000		Chromosome regions	0.0402783	0.0545143	1	0.982767	4	7	0	1	6880;1022;64924;4064	153562;57486;64924;1022;6880;4950;891		5295	11
468308	Ligand-Dependent Transcription of Retinoid-Target genes		GeneGo	0.0403575	0.000120418	0.753869	0.979631	16	45	5	17	5440;5686;5685;5682;2960;6873;6872;6880;1022;896;2963;2959;5431;84246;9969;2965	143471;5705;5441;5469;5567;5695;5435;9412;5694;9969;9442;29079;5438;84246;5431;10499;2959;9477;2963;90390;6881;1022;4331;2961;6880;5692;5931;5689;6873;5437;5691;2960;5436;5682;5684;5688;5693;5683;2967;5690;5687;5440;8819;5685;5686	5694;10498;2962;6878;83860	5432;2962;2071;10498;2965;9440;9968;9611;6875;8148;10001;2068;896;5566;8648;1387;6872	80
217960	T cell activation		GO_process	0.0410033	0.176595	0.956119	0.780492	27	60	7	43	3606;56477;941;942;3687;58986;3937;7057;934;5479;79679;51561;56262;4690;6938;7409;9655;1493;8440;5150;3460;4118;81533;5142;58191;5795;972	3123;925;10312;5590;5150;682;1233;3902;1493;84941;26191;1234;399;7409;5151;6938;2833;4690;1445;9332;4758;10451;134430;940;7222;3702;643;51561;708;3122;915;10538;5479;59067;3560;151888;934;7057;1903;1236;3385;4068;29851;7305;3586;284996;3593;10175;3937;6503;58986;3687;7292;64581;6051;11082;3925;3606;941;942	4094;5590;3595;93035;6755;4340;4267	5896;4666;8440;5141;959;4775;2306;50943;9882;9655;4773;246778;4843;6441;9466;5335;6490;5304;3732;56262;182;23303;3718;8792;79679;23211;10019;8764;79589;6932;3615;4907;1803;943;3655;6304;1901;2159;966;6387;10725;4094;56477	152
217469	mRNA export from nucleus		GO_process	0.0415136	0.0133217	0.924874	0.81735	8	18	1	8	4686;1994;26747;8021;23279;11097;8480;7175	7307;3842;7175;10128;65109;55916;8480;11097;3191;55746;23279;22916;9939;1984;1994;10212;10189;4686	3191	7919;65110;8570;8021;26747;6626;3178;10482	32
80023	DNA-dependent DNA replication		GO_process	0.0417798	0.000397275	0.585474	0.992792	20	55	8	22	5111;7444;4173;641;5984;6119;8317;6742;4615;2963;8880;27301;7013;5981;8440;978;4361;4999;26057;4437	978;4176;5378;685;3146;3159;4438;7013;1017;5423;302;5518;3151;27301;56655;8880;92797;2963;10393;9401;2305;63967;4172;3364;4436;54107;4615;22944;2956;5983;5982;6742;10036;5887;993;10535;2175;8318;4998;9787;9156;6282;4171;23594;5898;3148;6772;8438;5111;7444;4173;6119;641;5984;8317	55929;10524;5518;3159;2962;84893;7423;4439	4595;5442;84893;8440;2962;8940;5428;10111;5981;27030;3978;29942;51343;27434;5426;10524;55929;5519;7161;7020;64061;1813	106
35111	Cancer module Testis genes		Cancer modules (Segal 2004)	0.0421046	0.000324607	0.429003	0.681578	33	92	16	57	5111;3163;1164;6427;5685;9123;9521;3251;11335;10605;10606;6636;7027;6742;1315;6627;5955;8503;6631;9320;6670;56270;28951;2195;9989;9107;4780;23705;1525;56951;11325;3485;4043	10626;23136;1993;9107;5127;3720;9989;7466;3842;10953;51706;7546;51097;9126;9326;10099;56270;23546;9318;2992;6670;10776;6047;8533;6597;871;5584;1653;23512;8766;3710;3029;8883;4237;7357;9320;2961;1278;6631;11057;51096;54107;10765;1457;8503;5955;6627;84525;9645;5597;1315;8833;6742;7884;114049;9688;29901;7027;6636;10606;1786;10605;9793;11335;27258;10213;7965;5684;5701;1033;991;7037;9232;9133;7298;103…	51035;7123;10307;9688;3983;84525;65057;10291;54535;10272;5528;11145;23136;3306;10616;3297	5442;9807;4793;4780;1363;5768;11145;5528;26056;26001;7301;2195;23173;56255;5118;28951;10272;5335;4440;794;116138;8788;22887;6662;5730;3625;2260;7791;4351;755;2199;55937;54535;5168;9667;5179;4947;10291;2316;65057;3983;51232;3655;8910;10124;216;10307;4435;7169;64061;6422;9590;4629;5159;26137;51035;7123	193
658537	Chr1:62500001-67500000		Chromosome regions	0.0422296	0.329337	1	0.977851	5	7	0	2	3953;29929;84938;3716;5142	3716;84938;9829;149233;29929;7398;23169		4919;3953	16
533009	cellular component assembly		GO_process	0.0426911	1.67964e-06	0.39303	0.996099	82	244	44	140	6790;6427;8683;9689;79833;8467;5194;8634;5902;4686;9555;51371;11335;5580;10605;30818;5885;1977;2960;6873;9451;10092;6741;9218;6872;84365;27102;8487;5663;22920;6880;830;6631;7528;28969;54915;1022;2963;2959;9329;10658;6606;9972;6670;80012;9969;6850;4690;2965;10096;6885;6049;8518;3843;4089;8935;25929;3077;55506;8440;1060;3665;1025;6767;51773;5316;4673;10844;163;1605;9054;4090;23022;4193;10207;11215;…	1618;8504;8892;4146;8890;3665;90639;8557;8726;10988;6520;85417;1060;8663;5469;1767;8667;23450;23562;91942;199720;3842;5318;11190;2074;132204;79083;8893;8625;1174;5018;25929;57410;1355;23429;9670;2782;8668;4952;51411;23;3996;79711;3658;5201;7141;3843;57644;8518;6049;6885;6426;6950;2547;2266;317772;265;10096;210;4690;3146;3159;51103;4438;3191;23039;9412;6850;10911;9321;1201;4758;10939;9969;1366;799…	55705;114905;3872;10014;23090;5493;7450;1828;92;3315;5859;22933;10291;5195;6275;3691;11129;5518;8243;7067;3191;3159;265;6141;4952;9572;3646;199720;23562;2962;64210;55114;5317;23468;114898;2040;9372;6878;25839;2125;55766;10992;2647;7297	10197;23195;8576;55114;4868;1466;5432;23428;11176;6449;64210;79966;8440;84962;55506;2241;2962;3077;10693;4589;4355;23451;81;23277;6135;161;51429;8891;3646;8935;1742;7994;9572;80852;2071;26285;26088;58529;4089;4091;6892;56658;6433;666;6141;4675;27335;91977;2965;1487;9440;320;134353;3579;145270;7067;6602;9968;51062;23409;8243;3985;6875;1454;10001;11140;11129;10946;9073;6838;5829;3691;6275;10658;627…	541
78930	rRNA processing		GO_process	0.0443836	0.00316831	0.866023	0.980903	10	25	2	8	25879;80135;51068;51388;27292;10200;5393;83732;83743;54433	84154;56915;10200;29102;79631;11056;10436;51388;92856;23246;29960;23076;1736;55651;51068;51106;54512;10775;10528;92140;24140;80135;55505;10940;25879	8602;79631	55661;27292;5394;2091;8602;4809;51118;22894	44
79040	membrane fusion		GO_process	0.0443836	0.00761803	0.866023	0.992822	10	24	2	7	5329;9218;6845;9525;8773;53407;10981;8417;8676;27095	10981;8749;6520;53407;10480;1234;8773;27072;9321;9135;81833;25801;9525;5901;6845;928;8411;7415;9218;80124;8673;4931;8774;5329	7455;9482	27342;55968;9381;4033;55823;301;6376	44
	Bild_Myc_Down_Creighton_PlosOne2008.txt		Literature	0.0444339	0.959184	0.0593746	1.64979e-08	109	242	69	297	6790;55577;54972;3918;10460;3606;3845;8496;6498;29028;9123;9643;79365;5329;10016;79646;10745;4053;3576;23327;4739;58986;55743;9871;1479;2120;10092;55236;22822;4646;4615;27071;5328;7402;51271;57556;7057;81671;23309;896;10093;5327;8837;10943;5770;6397;4017;9517;10678;1386;6793;121512;6648;26509;10916;56262;629;9859;3659;2919;59349;28951;23586;3716;2195;1266;23118;3557;55707;160518;387509;3077;26031…	1154;6317;3665;9948;10312;79893;4864;5922;8412;10299;4659;3720;3552;9989;26031;54436;55196;4259;80315;2778;57035;23380;79083;4314;10486;125476;5155;55707;4430;51363;3557;54933;6694;1362;8780;6238;7328;27076;23597;11123;54676;6783;1266;1130;3716;673;5774;10962;9985;4582;9022;3956;18;2065;54843;59349;1289;7162;7011;2017;23176;9424;3659;2181;2064;339287;85441;11261;1832;9859;55269;3159;56941;9454;50…	4094;81565;81788;3913;9982;5493;10307;56895;1294;57636;7984;79026;37;23221;6840;89848;3976;26020;27092;83719;84986;6525;53905;83394;166824;54540;3691;3611;2261;154810;4943;29094;23224;203523;259173;9454;3159;5372;1832;23176;3956;9022;2004;5774;6274;27076;83874;23380;6709;2709;3728;10256;90529;6317;1778;7850;598;57007;54869;5317;84978;50509;649;5742;255488;84189;7297;2200;867	11259;51332;4301;6556;90529;4170;23428;122786;9867;26118;144165;11176;64403;27352;10256;159195;7511;3728;147744;800;84962;152485;2241;8460;3077;2709;11329;6709;9736;79789;11270;7127;23451;7517;387509;247;960;160518;10769;23201;54629;9725;5797;23118;84060;11033;90627;83874;6274;244;80781;2195;23586;2004;758;9475;2113;196996;28951;200014;11237;6892;4853;84276;57492;23181;25865;2919;1272;2067;583;36…	740
662848	Natural Killer Cell Signaling (1bk4k)		IngenuityPathways	0.0445842	0.0250996	0.756138	0.814491	11	25	3	13	3845;5580;2214;3937;8503;5294;5336;6850;4690;7409;22800	5590;117157;2207;6452;5777;7409;4690;6850;10451;5058;5286;5294;11314;5584;3265;4068;8503;4893;7305;5604;5291;3937;2214;5580;3845	5605;10298;5590	208;6654;9436;22800;5335;10298;3635;5336;5287;5605;5587;22808;5295	50
62845	cellular_component		GO_localization	0.0452527	0.929763	0.00118205	0.000535106	971	2634	616	2376	6790;8840;2971;54187;388753;254359;79139;28977;5111;4345;466;3163;9184;3336;29071;3918;5440;8813;5686;10460;56647;6184;81930;10095;51728;6427;9276;3606;8683;7444;5685;4173;79833;3185;146722;5325;8467;56886;29979;79031;3845;10752;64841;8496;56477;341;51022;5194;26996;641;6498;29028;11051;8634;55342;9828;2123;8082;5591;53981;5902;9123;22873;9643;23204;10651;10051;23213;7411;10198;7903;55500;79677;5…	26046;84154;83473;1618;10712;144363;356;10626;29117;8513;6295;56915;10611;23314;143471;8530;27347;3112;8504;29802;26986;8892;80122;1545;22875;6555;130589;170712;344658;3123;55175;29937;1834;26953;479;84873;124626;64710;1961;3211;80131;201798;27012;84290;925;9531;50964;25948;283578;874;23585;5705;4009;55753;4146;978;3213;6317;10981;9202;140460;8890;57542;84539;3665;22878;55664;1745;90639;2315;4778…	4094;2327;55705;220001;55323;11202;114905;1879;342926;374907;64928;51299;5310;22899;57452;3759;55214;338872;54922;5138;81565;4649;3204;80975;7122;358;3679;81788;10411;23371;7799;6910;116159;58499;3872;738;196883;6844;3913;6263;55901;4223;5348;761;117248;7123;2719;8424;11332;7148;56997;10014;23090;9982;79735;5493;1459;947;147700;25818;3952;55160;56624;166336;10966;7450;2192;6366;79750;4238;5465;64…	9927;774;4188;482;10197;151126;116369;4595;9362;7991;123283;55507;79955;55898;6457;25884;11259;9810;51332;1128;208;6203;2168;9723;5442;4878;1759;280659;56848;23236;93664;10171;1051;64798;283078;126567;8492;196513;4958;25920;2009;22830;79009;7743;59343;79755;3777;1209;3886;65094;57172;55567;8403;148252;127550;5551;9807;8479;10642;79797;7040;23195;7320;954;8576;11005;9058;11211;79705;55114;4301;210…	7489
62666	all		GO_localization	0.0452527	0.929763	0.00118205	0.000535106	971	2634	616	2376	6790;8840;2971;54187;388753;254359;79139;28977;5111;4345;466;3163;9184;3336;29071;3918;5440;8813;5686;10460;56647;6184;81930;10095;51728;6427;9276;3606;8683;7444;5685;4173;79833;3185;146722;5325;8467;56886;29979;79031;3845;10752;64841;8496;56477;341;51022;5194;26996;641;6498;29028;11051;8634;55342;9828;2123;8082;5591;53981;5902;9123;22873;9643;23204;10651;10051;23213;7411;10198;7903;55500;79677;5…	26046;84154;83473;1618;10712;144363;356;10626;29117;8513;6295;56915;10611;23314;143471;8530;27347;3112;8504;29802;26986;8892;80122;1545;22875;6555;130589;170712;344658;3123;55175;29937;1834;26953;479;84873;124626;64710;1961;3211;80131;201798;27012;84290;925;9531;50964;25948;283578;874;23585;5705;4009;55753;4146;978;3213;6317;10981;9202;140460;8890;57542;84539;3665;22878;55664;1745;90639;2315;4778…	4094;2327;55705;220001;55323;11202;114905;1879;342926;374907;64928;51299;5310;22899;57452;3759;55214;338872;54922;5138;81565;4649;3204;80975;7122;358;3679;81788;10411;23371;7799;6910;116159;58499;3872;738;196883;6844;3913;6263;55901;4223;5348;761;117248;7123;2719;8424;11332;7148;56997;10014;23090;9982;79735;5493;1459;947;147700;25818;3952;55160;56624;166336;10966;7450;2192;6366;79750;4238;5465;64…	9927;774;4188;482;10197;151126;116369;4595;9362;7991;123283;55507;79955;55898;6457;25884;11259;9810;51332;1128;208;6203;2168;9723;5442;4878;1759;280659;56848;23236;93664;10171;1051;64798;283078;126567;8492;196513;4958;25920;2009;22830;79009;7743;59343;79755;3777;1209;3886;65094;57172;55567;8403;148252;127550;5551;9807;8479;10642;79797;7040;23195;7320;954;8576;11005;9058;11211;79705;55114;4301;210…	7489
67717	helicase activity		GO_function	0.0454617	0.00512473	0.980305	0.992645	18	46	3	19	4173;8467;641;6596;2963;8880;64135;9416;8886;10146;170506;23586;51750;79132;60625;4343;54505;11325	4176;51428;79665;2074;9044;51750;57697;54555;9557;9400;11056;64794;2547;26038;170506;10146;8886;9416;64135;63922;165545;56897;9188;1655;8880;92797;10856;6597;2963;1653;9401;6881;1665;6596;10973;83990;5965;25788;5704;8458;3070;10212;8438;8467;4173;641	63922;84893;6499	79009;55661;84893;7919;89795;1654;23586;2071;54456;317781;29118;90957;84083;57062;2068;1975;10521;80205;23132	94
35191	Cancer module DNA replication		Cancer modules (Segal 2004)	0.0460124	9.02471e-06	1	0.999392	7	21	0	2	5111;641;5984;6119;8317;6742;4673	3146;1017;675;4172;5983;5982;6742;10036;10535;8318;1062;4998;8208;1063;6282;3148;5111;6119;641;5984;8317		3978;5426	27
68168	interleukin-1 receptor binding		GO_function	0.0475745	0.209301	0.431932	0.924499	3	4	1	1	3606;3557;3656	3552;59307;3557;3606	84639	3656	7
71598	structural constituent of nuclear pore		GO_function	0.0475745	0.000717903	0.431932	1	3	7	1	0	9972;23279;7175	7175;23279;23636;9972;9688;9631;7112	9688		7
660390	Chr8:115000001-120000000		Chromosome regions	0.0475745	0.00983535	1	1	3	6	0	0	5885;84294;7227	2131;8667;7227;90390;84294;5885			7
77601	neutrophil differentiation		GO_process	0.0475745	0.209301	1	1	3	4	0	0	865;4689;2867	2495;865;820;9601			7
532781	biopolymer catabolic process		GO_process	0.0476384	3.41125e-10	0.823905	0.996314	53	174	22	82	79139;5686;5685;56886;29979;9140;5716;836;51377;10952;10605;5682;23327;10730;9100;1994;5663;11068;6059;9320;51366;11274;246175;22803;51068;10658;7323;29883;137492;51701;6780;996;170506;9246;26269;26235;23014;11060;313;83940;10299;10477;549;5393;26268;1540;9097;4193;8453;6500;64750;4194;85315	143471;26986;9531;5705;9784;1993;10299;167227;57574;83940;7324;140461;4287;26019;84132;4092;4314;28960;4913;23087;313;8761;26272;57418;11060;26994;5695;5073;56547;3658;6477;23014;65109;7345;26235;57205;3191;5694;26269;8975;9246;79444;2021;170506;246184;5696;8451;10939;51138;9318;26263;7329;996;6780;56893;80204;4738;51701;6502;1773;9960;3122;64854;3001;51434;137492;29883;7398;51667;331;57520;7323;…	56624;7874;8078;6035;9149;1773;29882;10868;10075;5694;3191;23392;26019;8877;649;162989;5886;408;89777;255488;5184;867	196513;7320;5045;8924;25793;83844;54957;8877;159195;55869;57130;27005;9736;8452;4325;1677;3906;6135;9958;51429;65110;56271;8835;8556;23392;8570;84196;5394;2067;11186;9146;5256;3184;57478;5654;10075;57154;10868;29882;4327;7332;7538;144699;55230;9149;222235;5653;10658;84676;51343;6687;55294;8237;26267;9509;4313;4947;2316;8314;6035;114907;677;51050;4077;54850;4316;140825;4281;115290;1776;23327;7812;…	335
79232	RNA modification		GO_process	0.0489572	0.00289854	1	0.988617	8	20	0	5	51108;6741;55039;51388;27292;221078;158234;54433	64118;54888;5073;93587;51388;29960;4234;1736;55651;79691;51106;55039;11062;83448;103;6741;26995;10528;51108;55505		158234;221078;27292;81890;84881	33
468429	Role of Akt in hypoxia induced HIF1 activation	1	GeneGo	0.0489572	0.000936125	0.930722	0.988617	8	21	1	5	5230;908;10694;10576;3091;10575;8453;3309	328;6950;10575;2056;3091;112399;10574;8260;10576;7203;10694;2932;6923;908;6921;9978;6513;3308;3312;22948;5230	3306	208;10693;405;8648;1387	33
81694	cell-cell adhesion		GO_process	0.0491526	0.943387	0.0514917	0.000346458	41	78	27	103	1301;5329;65108;5580;3576;2247;1191;57620;5663;23394;79709;5328;6845;8754;934;6614;27032;6351;1235;56262;6850;3681;2195;4254;3959;1501;1296;3488;1525;30817;56132;1297;9637;5411;6480;6347;58191;5795;56134;5586;6091	4146;1501;8416;3959;6352;5724;6520;658;2889;1233;79872;23562;5318;64881;84312;2149;56129;4254;1008;6363;2650;4685;4582;3956;3681;3684;4897;22798;29930;1832;6850;6092;1366;6351;1005;3672;65010;6280;643;6364;27032;2261;6361;9620;25801;7982;64090;6614;6402;934;8754;55591;6845;3456;10631;999;1903;928;7357;3385;5328;79709;6678;23394;53340;5663;5979;4950;7074;3576;7292;5580;65108;11082;4973;7264;5329;1…	5310;7122;3679;947;6366;7074;1828;58494;57526;3384;3691;10544;3611;2261;1832;8745;22798;10850;3956;4685;23562;5317;7455;649;339390;1823;4267	340547;23114;4868;79932;3674;64403;2208;4256;347731;959;84962;2241;94025;81;960;5797;23245;2195;56131;26285;3897;64405;79652;4867;10850;3690;1272;5473;8745;3075;26167;57453;3673;10331;56262;3579;1235;54413;56122;53827;3339;56121;8174;6662;3611;3912;9073;10544;1001;5829;3691;5818;28513;1991;6591;1830;1499;3683;51294;3384;1010;22918;8516;9071;654;266727;24146;4907;57620;22871;1191;57526;58494;6403;…	251
79846	transcription, DNA-dependent		GO_process	0.0494104	0.999998	0.865371	0.00131086	179	378	89	438	2971;466;5440;51728;4173;5325;8467;641;6498;55342;5591;9643;11107;79365;9555;11335;10745;64326;30818;4739;2247;2960;7027;9391;6873;85403;65243;10336;2120;1875;6741;26608;6872;84365;51132;2115;7702;6596;5993;6880;23394;7528;865;55193;55140;51755;6917;55422;6845;1022;246175;8725;23309;3091;79813;8939;50804;2963;648;2959;10923;9329;7073;9525;10943;80095;8880;5431;26747;79692;6605;29883;9753;58487;66…	29117;23314;344658;55175;1961;3211;25948;5705;4009;3213;3665;1745;4778;5590;9496;27154;55617;7738;8726;1993;64145;79816;7564;162972;84654;5441;4176;7627;23276;5469;55629;3720;148266;7391;121643;151230;23450;4287;3238;79727;6239;252884;4092;2074;9044;85416;84312;5324;57727;2149;23660;55892;9557;5378;8625;6920;113878;4790;10128;29777;7637;8493;11179;167826;431707;23429;55205;84941;9337;55885;5435;9…	4094;1879;342926;3204;7799;6910;58499;4223;10014;23090;5465;646;10011;7004;6095;2018;5989;7068;604;55929;8531;22933;10524;984;9355;4782;6474;4211;9314;9149;63946;10075;79603;83741;203523;7067;3171;3191;3159;3217;652;79811;6097;7069;8820;10498;8856;9572;2004;6920;23368;6899;2962;3234;3728;64210;148;27154;5590;4009;3211;3215;1053;116039;10616;10266;23468;22807;55657;1388;3609;159296;6878;7392;16298…	4188;55507;208;5442;280659;9605;1051;283078;25920;22830;7743;8403;79797;7040;8576;8463;1747;57504;4010;84307;10623;9686;326;23318;5432;10660;6688;3166;4780;11176;2100;148;4762;7342;7849;3228;64210;3728;3234;5934;8440;2304;3201;4775;2551;84759;55506;3236;117154;55869;2306;84146;146;2962;166;57130;4929;2804;7753;6668;9965;863;7769;1389;401;2909;57455;27254;84699;127428;51442;2623;6736;6899;3222;835…	1267
217754	protein targeting to mitochondrion		GO_process	0.0503564	0.02059	1	0.996796	6	13	0	2	10651;1678;80273;166785;23203;55333	10953;80273;84134;9512;4285;9868;3622;26521;10245;1678;56993;10431;10651		29928;54543	22
63835	nuclear pore		GO_localization	0.0508609	7.3685e-05	0.689346	0.994339	10	29	3	7	5902;3836;8021;9972;23279;8480;3843;7175;81929;10526	26953;91181;81929;3842;7175;1380;9670;79711;3843;8480;23039;55746;23279;23636;9972;5901;29107;23165;9688;9631;23623;10762;3840;7341;11260;55705;23225;3836;5902	55705;9688;10073	59343;1654;8498;10073;56478;8021;10482	45
537488	RNA biosynthetic process		GO_process	0.0518415	0.999997	0.869052	0.00150131	179	380	89	438	2971;466;5440;51728;4173;5325;8467;641;6498;55342;5591;9643;11107;79365;9555;11335;10745;64326;30818;4739;2247;2960;7027;9391;6873;85403;65243;10336;2120;1875;6741;26608;6872;84365;51132;2115;7702;6596;5993;6880;23394;7528;865;55193;55140;51755;6917;55422;6845;1022;246175;8725;23309;3091;79813;8939;50804;2963;648;2959;10923;9329;7073;9525;10943;80095;8880;5431;26747;79692;6605;29883;9753;58487;66…	29117;23314;344658;55175;1961;3211;25948;5705;4009;3213;3665;1745;4778;5590;9496;27154;55617;7738;8726;1993;64145;79816;7564;162972;84654;5441;4176;7627;23276;5469;55629;3720;148266;7391;121643;151230;23450;4287;3238;79727;6239;252884;4092;2074;9044;85416;84312;5324;57727;2149;23660;55892;9557;5378;8625;6920;113878;4790;10128;29777;7637;8493;11179;167826;431707;23429;55205;84941;9337;55885;5435;9…	4094;1879;342926;3204;7799;6910;58499;4223;10014;23090;5465;646;10011;7004;6095;2018;5989;7068;604;55929;8531;22933;10524;984;9355;4782;6474;4211;9314;9149;63946;10075;79603;83741;203523;7067;3171;3191;3159;3217;652;79811;6097;7069;8820;10498;8856;9572;2004;6920;23368;6899;2962;3234;3728;64210;148;27154;5590;4009;3211;3215;1053;116039;10616;10266;23468;22807;55657;1388;3609;159296;6878;7392;16298…	4188;55507;208;5442;280659;9605;1051;283078;25920;22830;7743;8403;79797;7040;8576;8463;1747;57504;4010;84307;10623;9686;326;23318;5432;10660;6688;3166;4780;11176;2100;148;4762;7342;7849;3228;64210;3728;3234;5934;8440;2304;3201;4775;2551;84759;55506;3236;117154;55869;2306;84146;146;2962;166;57130;4929;2804;7753;6668;9965;863;7769;1389;401;2909;57455;27254;84699;127428;51442;2623;6736;6899;3222;835…	1269
34947	G1/S		Cell-cycle (Whitfield 2002)	0.0528354	0.000178979	0.641638	0.997089	14	40	5	12	55656;29028;90268;7374;1509;27301;58487;2098;23473;6747;51715;5411;7095;9988	29117;6317;7737;57189;57035;139886;6747;9994;23473;29896;6502;58487;27301;55148;64785;84961;3265;9401;63967;23178;4436;1509;7374;7884;10036;6944;51218;1869;993;80308;90268;4998;51659;8208;51514;116028;3070;9134;55656;29028	65057;3749;6317;3110;26353	3749;112;4335;5608;2098;84330;55536;55082;4678;65057;22894;222166	70
536497	proteolysis involved in cellular protein catabolic process		GO_process	0.0534211	4.29027e-07	0.880741	0.995631	32	101	11	43	79139;5686;5685;56886;29979;5716;51377;10952;5682;9100;5663;11068;9320;51366;11274;7323;996;9246;26269;26235;23014;11060;10299;10477;26268;1540;9097;4193;8453;6500;64750;4194	143471;9531;10299;57574;7324;140461;4287;84132;4092;26272;57418;11060;26994;5695;6477;23014;7345;26235;5694;26269;8975;9246;246184;5696;8451;9318;26263;7329;996;56893;80204;4738;6502;9960;64854;51434;7398;51667;331;57520;7323;84961;5700;8533;157574;5664;23304;10393;9401;84669;7844;11274;51366;7321;7322;9320;197131;8078;3093;7415;55741;11068;5663;10193;7316;55284;85015;5692;7874;10713;5717;5689;91…	7874;8078;9149;29882;10868;10075;5694;23392;408;255488;867	7320;5045;25793;83844;159195;57130;27005;9736;8452;9958;8835;8556;23392;84196;11186;9146;57478;5654;10075;57154;10868;29882;7332;144699;55230;9149;222235;84676;51343;55294;8237;26267;8314;114907;4077;54850;140825;4281;135138;6257;144100;25875;84101	190
64135	rough endoplasmic reticulum		GO_localization	0.0538008	0.0034986	1	0.983855	5	12	0	2	6184;6185;10970;6780;6747	9531;1362;6747;6746;6780;7317;1311;6748;6646;10970;6185;6184		5730;4035	17
468451	Sister chromatid cohesion		GeneGo	0.0538008	0.000104263	0.38444	0.998123	5	14	2	1	5111;5984;5885;114799;10735	85417;114799;9126;63922;5983;5982;5885;9232;9700;9133;891;983;5111;5984	63922;8243	8243	17
536485	protein-RNA complex assembly		GO_process	0.0542889	0.000140097	0.623825	0.9898	18	52	7	20	6427;8683;9689;79833;8634;4686;5580;10605;1977;9451;6741;27102;8487;6631;28969;54915;10658;6606	1618;8892;8890;10988;8663;8667;23450;8893;8668;23;3658;6426;3191;9169;8562;6606;3181;51340;3692;1655;1982;84919;4528;1653;22916;10907;6635;54915;1984;1978;28969;6631;3315;6634;8487;27102;6732;5496;6741;2932;10713;9451;1977;10605;5580;8894;9689;6427;79833;8634;8683;4686	3315;10291;11129;3191;6141;3646;10992	23451;23277;6135;8891;3646;6433;6141;27335;11129;10946;6838;10658;48;4809;10291;1975;3178;7536;1979;7812	96
532775	biological regulation		GO_process	0.0561539	0.999443	0.610742	1.20911e-07	497	1251	286	1266	6790;8840;2971;54187;79139;54972;5230;5111;466;9184;3336;3918;5440;6286;10460;56647;1164;10095;51728;6427;9276;3606;8683;7444;4173;9689;5325;8467;29979;79031;3845;64841;56477;51022;641;6498;55342;5591;5137;5902;9643;10198;5984;6119;3836;11107;10899;223082;8190;3953;10269;8317;79365;5329;5716;941;3150;3251;942;9555;5216;10016;64215;836;10159;11335;65108;5580;10247;64784;56888;9636;83666;10745;6432…	1618;356;29117;23314;27347;29802;26986;8892;1154;344658;55175;1834;1961;3211;201798;84290;9531;50964;25948;4009;978;3213;6317;8890;84539;3665;55664;1745;4778;116154;10572;1392;11162;9948;10312;5590;1027;663;23481;1231;23401;23566;23136;2870;3605;9496;27154;8557;9784;55617;51266;8416;7738;5277;84560;341568;57099;8726;1993;64145;79816;117194;7564;6352;64786;8000;2665;162972;1787;881;5724;84876;1098…	4094;1879;342926;112483;5310;3759;338872;81565;3204;358;81788;10411;23371;7799;6910;58499;6844;6263;4223;5348;761;7123;2719;7148;56997;10014;23090;9982;5493;3952;56624;7450;6366;5465;646;10011;7004;7074;2745;6095;10435;2053;9739;2018;5989;23328;2487;7874;57510;7068;627;604;64236;92;7984;79026;2874;85329;23221;6840;3315;55929;8078;5540;8531;79658;3484;5859;29844;8322;3976;22933;10524;255877;9610;9…	774;4188;10197;4595;9810;1128;208;2168;4878;1759;280659;56848;23236;93664;9605;10171;1051;283078;25920;22830;7743;59343;65094;8403;148252;7923;5551;10642;79797;7040;8576;11211;79705;55114;4301;4544;2705;57192;3749;51409;2829;8463;1747;57504;2596;5136;4010;369;84307;4293;4633;1180;10623;4793;4170;27148;9686;5037;51738;4868;326;23318;6385;25793;1466;5029;255061;4852;2245;1936;5536;7442;10660;23428;…	3727
535024	modification-dependent macromolecule catabolic process		GO_process	0.0563587	2.61653e-07	0.854733	0.996453	31	99	11	41	79139;5686;5685;56886;29979;5716;51377;10952;5682;9100;11068;9320;51366;11274;7323;996;9246;26269;26235;23014;11060;10299;10477;26268;1540;9097;4193;8453;6500;64750;4194	143471;9531;10299;57574;7324;140461;4287;84132;4092;26272;57418;11060;26994;5695;6477;23014;7345;26235;5694;26269;8975;9246;246184;5696;8451;9318;26263;7329;996;56893;80204;4738;6502;9960;64854;51434;7398;51667;331;57520;7323;84961;5700;8533;157574;23304;10393;9401;84669;7844;11274;51366;7321;7322;9320;197131;8078;3093;7415;55741;11068;10193;7316;55284;85015;5692;7874;10713;5717;5689;9100;5691;73…	7874;8078;9149;29882;10868;10075;5694;23392;408;255488;867	7320;25793;83844;159195;57130;27005;9736;8452;9958;8835;8556;23392;84196;11186;9146;57478;10075;57154;10868;29882;7332;144699;55230;9149;222235;84676;51343;55294;8237;26267;8314;114907;4077;54850;140825;4281;135138;6257;144100;25875;84101	184
535027	modification-dependent protein catabolic process		GO_process	0.0563587	2.61653e-07	0.854733	0.996453	31	99	11	41	79139;5686;5685;56886;29979;5716;51377;10952;5682;9100;11068;9320;51366;11274;7323;996;9246;26269;26235;23014;11060;10299;10477;26268;1540;9097;4193;8453;6500;64750;4194	143471;9531;10299;57574;7324;140461;4287;84132;4092;26272;57418;11060;26994;5695;6477;23014;7345;26235;5694;26269;8975;9246;246184;5696;8451;9318;26263;7329;996;56893;80204;4738;6502;9960;64854;51434;7398;51667;331;57520;7323;84961;5700;8533;157574;23304;10393;9401;84669;7844;11274;51366;7321;7322;9320;197131;8078;3093;7415;55741;11068;10193;7316;55284;85015;5692;7874;10713;5717;5689;9100;5691;73…	7874;8078;9149;29882;10868;10075;5694;23392;408;255488;867	7320;25793;83844;159195;57130;27005;9736;8452;9958;8835;8556;23392;84196;11186;9146;57478;10075;57154;10868;29882;7332;144699;55230;9149;222235;84676;51343;55294;8237;26267;8314;114907;4077;54850;140825;4281;135138;6257;144100;25875;84101	184
537986	ubiquitin-dependent protein catabolic process		GO_process	0.0563587	2.61653e-07	0.854733	0.996453	31	99	11	41	79139;5686;5685;56886;29979;5716;51377;10952;5682;9100;11068;9320;51366;11274;7323;996;9246;26269;26235;23014;11060;10299;10477;26268;1540;9097;4193;8453;6500;64750;4194	143471;9531;10299;57574;7324;140461;4287;84132;4092;26272;57418;11060;26994;5695;6477;23014;7345;26235;5694;26269;8975;9246;246184;5696;8451;9318;26263;7329;996;56893;80204;4738;6502;9960;64854;51434;7398;51667;331;57520;7323;84961;5700;8533;157574;23304;10393;9401;84669;7844;11274;51366;7321;7322;9320;197131;8078;3093;7415;55741;11068;10193;7316;55284;85015;5692;7874;10713;5717;5689;9100;5691;73…	7874;8078;9149;29882;10868;10075;5694;23392;408;255488;867	7320;25793;83844;159195;57130;27005;9736;8452;9958;8835;8556;23392;84196;11186;9146;57478;10075;57154;10868;29882;7332;144699;55230;9149;222235;84676;51343;55294;8237;26267;8314;114907;4077;54850;140825;4281;135138;6257;144100;25875;84101	184
71328	single-stranded DNA binding		GO_function	0.0571752	0.0226193	0.58187	0.917525	11	26	4	12	4173;6119;6742;8939;116092;10923;8880;2965;3190;4361;3192	64710;4176;2074;10128;4613;6426;3190;3191;5889;3181;8880;10923;116092;8939;675;8446;2961;23583;6667;6742;5887;25788;3939;3148;4173;6119	8531;3191;3609;5886	7517;8570;2965;23635;10084;3184;8148;29942;5937;5426;8531;9987	52
77703	response to DNA damage stimulus		GO_process	0.0573572	4.19346e-06	0.734414	0.998284	42	128	18	60	6790;5111;3845;641;5591;79677;6119;5580;5885;1479;6873;55236;23198;8505;7374;5810;1022;60561;22803;7323;27301;7336;5359;56852;55120;3981;2965;3190;8493;51750;55074;261726;578;4170;3665;4361;55339;1161;4193;26057;5599;4437	3665;578;23450;4287;2232;2074;261726;55074;51750;57697;4913;4350;9400;5378;8493;9126;7141;5777;328;3190;2547;3981;3146;4438;55120;7158;8451;56852;5423;91419;7329;994;5359;7336;5889;29108;22943;7398;56897;27301;2176;5480;3980;144715;7323;10856;2177;6597;3622;9401;22803;675;60561;1022;5810;79101;94241;10912;63967;1984;4331;3364;29933;2961;4436;7415;11200;23583;50484;7374;1457;2072;672;22944;6102;29…	56997;5989;2874;10524;4782;9314;3980;8243;149708;23368;22909;64210;84893;55367;9024;5886;255488;4439	4595;7320;4170;1936;5536;84893;64210;22909;7517;9781;23368;1649;149708;2071;10039;5428;2113;10111;596;28990;666;2067;2965;7507;4609;8243;5608;27030;1454;2934;3978;842;7832;252969;6591;10413;9314;2068;8848;27434;6285;8237;2178;5426;4782;2316;10524;84148;9759;8505;2874;2648;7161;57060;5989;79840;9322;27343;10725;56997	261
532787	biosynthetic process		GO_process	0.0576816	0.00123611	0.27386	0.921556	158	443	92	324	54187;28977;29071;8813;6184;3606;9689;80896;56886;64841;23204;7903;55500;4686;9521;8190;3953;10797;941;942;28957;11320;9453;5580;10247;6897;5634;79646;51373;51582;8992;10605;6185;3687;10102;10606;1977;5229;515;64983;9451;5008;65080;22929;4677;6741;5538;79717;284098;6675;27102;3612;4615;6863;5993;8706;79709;11227;28969;2730;55140;29880;1119;7057;5321;55312;57107;7358;8837;929;211;51068;51302;29110…	1618;23314;8892;55229;8890;55191;1392;4935;11162;5590;26229;9791;23566;3605;6150;5277;29968;26156;5636;6352;5009;84650;5724;10988;55168;1103;10671;658;2131;8663;5150;5741;3552;6723;7466;9526;7391;7307;1622;10690;8667;2232;4258;51070;79623;65003;54888;64342;60481;8803;7252;259230;7299;4832;5324;57727;516;3326;10905;2149;8694;286530;55278;51706;2798;3062;3902;112744;2591;1486;1802;8893;8761;539;159…	114905;374907;64928;57452;338872;196883;117248;8424;56997;3952;5465;56895;10682;11041;2224;3315;5859;84649;9294;152831;9374;54535;53905;238;6199;3611;53947;79603;115677;3191;121278;2538;5372;242;3158;652;6141;10850;153;84958;5443;79631;883;5774;3646;84002;286530;10905;3294;50506;79623;51070;4258;2583;51117;1576;8877;7917;6150;5198;55114;5590;4935;1392;1800;56729;10266;114898;3595;5739;6785;2180;1…	123283;208;6203;56848;9605;1051;7923;127550;10642;7040;55114;5198;55661;5875;5037;54805;5029;255061;1936;6123;4666;51116;10170;7917;80216;8877;7342;7103;7849;1576;51117;79966;64806;349565;2583;5141;959;7919;9331;1654;57130;4048;50506;3340;137362;3570;3294;4846;4736;9965;8128;6164;6210;83871;55501;11238;247;284904;23277;3906;6135;1120;6152;84002;6228;1806;6189;123263;15;112;63917;8891;6159;6161;36…	1115
81654	tRNA processing		GO_process	0.0580576	0.00919628	0.960722	0.982013	9	22	1	7	8634;6741;55039;10785;158234;51574;10556;9054;80746	83707;51574;64118;54888;10352;16;93587;10785;4234;79691;55039;11062;83448;10775;142940;6741;26995;126789;10799;10248;10940;8634	5859	81627;158234;222546;81890;6301;5859;55520	40
35153	Cancer module Cell line expressed genes		Cancer modules (Segal 2004)	0.0604645	5.20762e-05	0.514229	0.506432	41	121	20	79	5111;6286;1164;4173;341;9123;5984;6119;10269;3251;9636;10606;597;5955;7374;5552;5328;27341;7057;8754;6001;79022;7358;934;5327;3936;4017;6354;8842;6351;2919;1266;1545;11326;4524;4074;10643;5142;6347;951;3485	8530;1545;23136;1993;6352;259;2207;7299;7546;1802;3875;9400;51363;1266;10962;2896;4015;3638;1029;8544;2026;265;2181;23478;1832;5696;6351;23546;994;54541;2992;6279;1773;6354;26064;915;25797;4017;6348;9188;5778;3936;8728;9401;100;934;7358;79022;6001;8754;9662;90355;2305;7057;27341;4318;1075;4237;1978;4172;5054;5328;9368;5552;2224;23165;7374;5955;6652;813;6732;1282;1728;26150;8833;10036;23657;1290;8…	51035;2719;7450;2224;9374;54535;6525;6275;1773;11343;1832;265;6899;10256;23136;954;3609;5184;10579;27121	954;1466;10256;800;6899;15;2827;2919;4440;91977;9718;189;390;10468;4609;49;23604;29970;11343;3339;4071;8842;8788;6297;3726;3360;3912;5818;80256;495;6275;1031;2260;7791;51343;1628;6525;501;5327;54535;8517;9374;4313;2316;4033;26093;55823;4005;51454;4046;7052;51232;3655;8910;29775;2353;216;7078;7048;7450;7169;8572;284119;9459;301;858;9590;9469;6663;1969;3783;5187;894;5156;3481;9001;2532;51035;2719	255
437163	Helicase		PantherMolecularFunction	0.0619709	0.0236527	0.994579	0.99706	17	42	2	17	4173;8467;641;6596;55601;64135;9416;8886;170506;23586;51750;79132;60625;9881;4343;54505;11325	4176;51428;79665;2074;9044;51750;54555;9557;9400;11056;64794;2547;26038;85441;170506;80021;8886;9416;64135;165545;9188;1655;10856;6597;1653;9401;55601;1665;4172;6596;10973;83990;5965;25788;8458;3070;4171;10212;8438;8467;4173;641	84893;6499	79009;55661;84893;7919;1654;23586;2071;54456;317781;29118;84083;57062;113510;2068;10521;80205;23132	91
80056	DNA replication		GO_process	0.0627697	8.72848e-06	0.691974	0.998751	29	89	12	36	5111;7444;4173;641;5591;5984;6119;8317;6742;55236;7374;4615;7528;5328;2963;8880;27301;7013;5981;3981;8440;978;4361;79660;4999;4673;26057;55234;4437	978;4176;9400;5378;2249;1854;6426;7011;2547;685;3981;3146;3159;4438;7013;1017;5423;302;5518;3151;3181;63922;7317;56897;27301;3980;56655;1736;55651;8880;92797;2177;2963;10393;9401;2305;63967;4172;5328;7528;3364;4436;54107;50484;2768;4615;7374;22944;2956;5983;5982;3586;26995;55236;6742;7884;5291;10036;5887;9837;1786;993;7112;10535;2175;8318;10519;4998;146956;51659;9787;8208;9156;6282;4171;23594;362…	55929;10524;4782;3980;63922;5518;3159;2962;84893;7423;6755;4439	4595;5442;7040;56953;84893;5934;8440;2962;8940;5428;10111;5981;4609;3184;27030;1454;3978;29942;51343;5937;27434;5426;4782;10524;84148;3178;55929;85456;5519;7161;7020;27343;64061;1813;23293;4784	172
172497	M phase of meiotic cell cycle		GO_process	0.064273	0.000539621	0.226244	0.993095	11	31	6	9	5885;64431;5810;22803;79723;9525;30849;55120;4361;10735;84950	1618;85417;27183;139886;11040;4117;9985;51207;9126;22880;4438;55120;3980;30849;9525;2177;79723;22803;22916;63979;5810;3364;64431;2072;6683;5885;25788;146956;84057;4751;8438	60370;3980;8243;4117;3306;4439	10111;4342;8243;80323;116138;27030;55329;60370;27343	53
77460	meiosis		GO_process	0.064273	0.000539621	0.226244	0.993095	11	31	6	9	5885;64431;5810;22803;79723;9525;30849;55120;4361;10735;84950	1618;85417;27183;139886;11040;4117;9985;51207;9126;22880;4438;55120;3980;30849;9525;2177;79723;22803;22916;63979;5810;3364;64431;2072;6683;5885;25788;146956;84057;4751;8438	60370;3980;8243;4117;3306;4439	10111;4342;8243;80323;116138;27030;55329;60370;27343	53
437511	Other proteases		PantherMolecularFunction	0.064813	0.0009752	0.904205	0.922223	7	19	1	6	5686;5685;5682;205564;55617;80150;51633	143471;55617;205564;5695;5694;5696;175;5692;5689;5691;5682;5684;5688;5693;5683;5690;5687;5685;5686	5694	59343;2346;2687;10003;55593;2686	29
533656	ER to Golgi vesicle-mediated transport		GO_process	0.0663026	0.0178608	0.941088	0.97913	8	19	1	6	10972;10282;10483;9871;3998;84932;53407;6399	22878;53407;57511;81876;22872;51399;57120;11196;3998;64746;10598;9217;10897;9871;10483;1314;7529;10282;10972	81876	57222;2804;84932;25956;51272;90522	35
46476	Metal-dependent phosphohydrolase, HD region		Interpro	0.0670246	0.928858	0.766603	0.00762977	5	4	1	11	5137;27115;25939;5150;5142	5150;5146;5151;25939	5138	5145;5136;10846;5158;5141;8654;5153;8622;27115;5138;5137	18
466109	Helicase superfamily 1 and 2 ATP-binding		Interpro	0.0671127	0.0206954	0.995245	0.945019	13	32	1	15	8467;641;6596;55601;64135;9416;8886;170506;23586;79132;60625;54505;11325	51428;79665;2074;9044;57697;54555;9557;9400;11056;64794;26038;170506;8886;9416;64135;9188;1655;6597;1653;9401;55601;1665;6596;10973;5965;25788;8458;3070;10212;8438;8467;641	6499	79009;55661;7919;1654;23586;2071;317781;29118;90957;84083;57062;113510;10521;80205;23132	66
532948	cell cycle phase		GO_process	0.0678163	2.4503e-08	0.498408	0.986466	53	171	27	88	6790;9184;10460;56647;641;10051;10198;79677;11107;10899;8190;8317;5329;4739;5885;55743;7027;6873;6872;84365;64431;11068;55193;1019;5810;60561;896;22803;79723;9525;30849;5725;996;27289;55120;7013;8841;2618;91754;205564;10200;1060;2245;4170;53918;4361;10735;83732;84950;1540;8453;6500;5599	1618;9948;1027;8726;4176;85417;1060;27183;11190;2074;139886;11040;2798;5155;4117;4913;3875;23087;26272;4236;10200;205564;64147;57410;2896;9985;51207;9126;2249;6477;55614;63897;1029;23176;1523;10540;91754;22880;2618;4438;23246;7013;55120;8451;5300;5499;27289;9318;1017;994;996;23223;4738;5518;5725;6502;10419;9238;51434;3980;30849;6795;92797;10856;9525;2177;7532;79723;5901;3622;10393;22803;22916;675…	5310;60370;2874;22933;984;9314;6795;3980;5605;5518;29882;8243;23176;3646;4117;3728;64210;1778;3306;55367;3609;5886;1460;3195;5619;4439;9482	10171;4170;27148;23318;2245;1936;5536;54957;64210;3728;5934;10982;8452;10769;6189;1649;84056;4145;3646;8556;10111;140699;124602;63892;11186;6867;390;5358;9113;8841;4609;8558;4342;3082;8243;8328;80323;116138;29882;5728;27030;5605;55329;2934;7832;1436;51343;55294;7039;8555;9314;54839;1499;6285;896;51147;984;1639;2316;84148;22933;9759;23111;26524;10399;2874;6623;54973;6872;60370;5048;311;57060;7020;…	343
468461	TGF, WNT and cytoskeletal remodeling		GeneGo	0.0679079	0.893286	0.281558	0.00680645	24	43	13	57	10095;5329;3687;8324;1977;10092;8503;5328;5600;10093;5327;3685;51701;7474;7409;10096;3681;6885;4089;3694;2535;4193;1287;5500	4659;22801;4634;11034;6885;3681;3684;10096;7409;7474;5058;3672;7976;51701;331;10552;3685;3265;103910;1978;8976;5054;5328;60;1457;8503;1147;6093;1282;1072;6667;2932;10627;10092;5604;5291;1977;4322;3687;10109;6009;10095;5329	3679;1459;8322;10552;3691;3611;5605;80326;11211;7473;1855;9372;1460	208;7040;11211;57180;4633;3674;6654;7478;3696;7855;9475;7480;4636;4089;80326;3690;3673;4609;3985;5605;7482;3611;3912;842;5829;3691;1073;4088;1499;54361;5327;3683;10093;5600;8321;8516;6932;8322;1288;4316;83660;8325;58;7475;3655;10454;8326;8324;710;7048;284217;3725;11197;7094;5295;3679;1459	139
51307	Chaperonin Cpn60		Interpro	0.069125	0.00395791	1	0.94781	3	7	0	1	908;10576;10575	6950;10575;10574;10576;7203;908;22948		10693	8
468206	DNA-damages-induced apoptosis		GeneGo	0.069125	0.000255044	1	1	3	8	0	0	641;5591;55120	55120;144715;2177;11200;672;1869;5591;641			8
466882	Proteasome alpha-subunit		Interpro	0.069125	0.000255044	1	1	3	8	0	0	5686;5685;5682	143471;5682;5684;5688;5683;5687;5685;5686			8
80593	regulation of transcription		GO_process	0.070586	0.999968	0.941798	0.00207019	195	434	95	480	2971;466;3336;5440;51728;4173;5325;8467;51022;641;6498;55342;5591;9643;11107;8190;79365;5716;941;942;9555;64215;11335;64784;10745;64326;30818;4739;2247;2960;7027;51651;9391;85403;65243;10336;2120;5008;1875;26608;6872;51132;2115;7702;6596;5993;6880;6631;27071;23394;7528;55193;6917;55422;6845;1022;246175;8725;9025;23309;3091;79813;8939;79723;29110;2963;648;2959;116092;10923;7073;9525;10943;80095;88…	29117;23314;344658;55175;1834;1961;3211;201798;25948;4009;3213;3665;1745;4778;116154;5590;3605;9496;27154;55617;7738;8726;1993;64145;79816;7564;162972;5724;84654;4176;7627;8412;26146;23276;5469;55629;3720;148266;7391;121643;151230;3430;4287;5567;3238;79727;6242;6239;252884;4092;2074;9044;85416;259;84312;5324;57727;2149;23660;55892;5378;8625;6920;4790;10128;7637;8493;11179;57410;167826;9857;29102;…	4094;1879;342926;3204;7799;6910;58499;4223;10014;23090;5465;646;10011;7004;6095;2018;5989;7068;604;55929;8531;22933;10524;255877;984;9355;4782;6474;4211;9314;9149;84268;63946;5518;10075;79603;83741;203523;7067;3171;3191;3159;3217;652;79811;6097;7069;8820;10498;8856;9572;2004;6920;23368;6899;2962;3234;3728;64210;148;27154;5590;4009;3211;3215;1053;116039;7423;10266;23468;22807;55657;1388;4004;3609;…	4188;9810;1128;208;280659;9605;1051;283078;25920;22830;7743;65094;8403;79797;7040;8576;8463;1747;57504;4010;84307;10623;27148;9686;326;23318;6385;255061;5536;10660;6688;3166;4780;11176;2100;148;4762;7342;7849;166968;3228;64210;3728;3234;5934;64806;8440;2304;10982;3201;4775;2551;84759;55506;3236;117154;55869;2306;84146;146;2962;166;4929;3656;2804;7753;6668;9965;124961;863;7769;1389;401;2909;27254;…	1404
172347	meiotic cell cycle		GO_process	0.0719198	0.000317633	0.239235	0.994462	11	32	6	9	5885;64431;5810;22803;79723;9525;30849;55120;4361;10735;84950	1618;85417;27183;139886;11040;4117;9985;51207;9126;22880;4438;55120;3980;30849;9525;2177;79723;22803;22916;63979;5810;3364;64431;2072;6683;5885;25788;7283;146956;84057;4751;8438	60370;3980;8243;4117;3306;4439	10111;4342;8243;80323;116138;27030;55329;60370;27343	54
63531	kinetochore		GO_localization	0.0731412	0.000462022	0.856386	0.990552	6	17	1	3	9184;11335;5663;1060;81929;4999	81929;1060;10540;55746;5664;10393;5663;3835;11335;9212;1058;991;1062;1063;4751;23594;9184	8243	8243;5048;23332	24
438191	Interferon-mediated immunity		PantherBiologicalProcess	0.0731412	0.00646768	1	0.998345	6	15	0	2	3659;3665;3455;24138;6773;4940	3665;3430;3437;56832;3433;3659;2633;10379;8575;3458;3456;3394;3593;115362;3627		3592;338376	24
65405	ATP-dependent helicase activity		GO_function	0.0740835	0.00370762	0.970732	0.994586	13	35	2	12	4173;8467;641;64135;9416;8886;10146;170506;51750;79132;60625;54505;11325	4176;51428;79665;51750;57697;54555;9557;9400;11056;64794;2547;26038;170506;10146;8886;9416;64135;165545;9188;1655;92797;10856;1653;9401;1665;10973;83990;5965;5704;3070;10212;8438;8467;4173;641	84893;6499	79009;55661;84893;7919;1654;2071;54456;317781;90957;57062;2068;10521	67
72002	transition metal ion binding		GO_function	0.075298	0.998905	0.815028	0.000921213	120	259	59	300	2971;5440;6286;5325;51022;22873;11107;223082;10269;56888;64326;1678;2960;10730;55743;65243;10336;151636;51734;11266;26973;351;51132;7702;6596;6059;91543;6631;170261;23394;7528;7402;11227;55140;55422;64844;8754;64924;5828;9025;55905;3091;79813;79723;4719;648;2959;11236;80095;5501;26747;79692;4017;27301;25898;9753;10678;2395;1386;23036;6670;27107;80012;121512;6648;79177;56852;55888;384;7690;26286;2…	26046;10626;10611;1961;4009;978;9202;5470;118472;26229;56934;84560;4864;64145;7737;7564;162972;7627;10299;51725;58157;167227;148266;51654;57574;219578;440730;79872;79727;79623;339;6239;6821;252884;7299;5324;4314;1429;7546;23660;2591;55892;4913;23087;113878;440279;90441;3107;7637;8493;26994;11179;431707;55205;55885;22891;114799;11173;4015;5073;30834;2495;56547;9841;22890;3658;7227;4210;4324;6477;8…	342926;57452;7799;58499;761;8424;23090;166336;79750;646;3983;604;64236;1396;8078;22933;255877;9355;54469;7064;84858;9314;79038;8241;4225;203523;540;121278;242;64207;6274;79623;440730;84560;79755;4009;116039;79443;5317;10616;22807;55657;649;4004;9372;55432;377677;1460;287015;255488;84708;51058;5184;8462;57623;148066;353174;51200;867	151126;4595;123283;9810;8492;22830;7743;79755;79797;118738;4010;84307;5896;8924;1180;81627;23318;1466;2245;5536;9867;90933;144165;115992;314;7511;79966;5141;221687;84962;57159;9973;84759;9331;55869;84146;4048;7753;6668;4325;124961;7769;23503;11238;247;64219;284273;3906;9781;50943;26145;1806;26001;11033;342357;56254;63917;6274;80781;9946;2737;8994;27342;55167;7994;758;146310;174;84124;23743;126299…	840
658963	Chr17:55000001-60000000		Chromosome regions	0.0757227	0.0054205	0.688033	0.992865	7	18	2	4	1213;51651;81671;9969;8493;64750;11325	5705;9496;51174;79665;8493;63897;146771;9969;10238;1655;84669;81671;57508;6198;1534;83990;51651;1213	3384;124773	3384;54828;6909;762	30
67915	hydrolase activity		GO_function	0.0773766	1.97966e-05	0.394758	0.963303	183	536	105	379	90507;5686;81930;5685;4173;8467;3845;641;29028;5137;54928;10051;23213;5984;10269;10797;836;10247;51377;908;51110;8992;81579;5682;27115;27348;5861;10730;515;51651;9100;5147;65080;5538;1520;10694;5036;11266;1861;8505;90701;7374;4646;3612;6596;6059;1509;27071;203100;51163;9425;5328;2519;79634;55140;11274;5810;5321;79572;246175;8754;839;22803;23456;25939;5327;8837;6782;2963;9525;10658;5770;427;249;51…	83473;8513;56915;143471;22875;479;84290;5705;978;27440;10981;5470;55191;11162;55270;1244;23011;8749;55617;51702;5550;57094;132789;93979;10881;284366;283471;10988;9986;6520;4176;9107;8934;54857;5150;1767;196385;9989;167227;80007;54878;5870;4287;91039;5146;339;27183;81537;2166;84132;220032;51428;22908;79665;2074;2778;9044;10953;516;51750;4314;28960;57697;10905;1124;54555;64284;55278;2184;254773;299…	11202;5138;80975;23371;10633;11332;10014;25818;56624;10966;57104;2053;7874;23221;9333;10749;64066;8078;6035;22933;10753;29085;5874;152831;30846;9374;7064;840;10101;4225;63922;51559;9028;43847;1773;5518;10868;333926;11343;416;8243;5694;540;2538;381;8745;81876;84958;799;4952;79631;5413;3613;5774;26085;6920;344;11086;10905;5528;2166;2962;91039;150379;54857;9986;84893;57192;954;84290;1759;7277;1778;1…	9927;482;4595;5145;1128;11021;1759;23236;9605;8492;196513;2009;79009;59343;55567;148252;23195;954;57192;8993;51172;57504;5136;55661;5896;5045;486;10846;151056;5536;56953;83844;84893;114789;159195;7511;2770;55964;3083;64943;5158;1363;150379;10928;10942;5141;7919;117145;23175;1116;85004;63874;64180;89795;1654;55869;3425;2962;57130;4048;2775;27005;9736;4325;5528;84618;10681;83871;79575;10060;7517;23…	1317
78566	regulation of programmed cell death		GO_process	0.0782376	0.716955	0.0382798	0.00810104	115	279	76	279	6790;8840;54972;3606;5325;3845;64841;51022;11107;8190;5716;10016;836;5580;83666;64326;3576;4739;2247;5885;5229;597;51651;55236;6741;6872;1191;81037;351;7702;22822;6863;5663;11068;25816;7057;5321;55848;5600;839;896;934;8837;3685;51765;10923;7073;427;8915;79679;55179;23197;64135;6606;5725;51701;114548;8995;952;6648;10916;27289;6788;384;7013;6850;8841;83877;3659;57446;3190;1490;4982;9774;7227;54491;…	356;9531;50964;6317;1745;10572;1392;5590;663;5277;57099;5724;10988;578;2322;10116;5741;3552;58157;4287;5567;2232;6242;4092;2074;114908;7058;139886;1020;4832;3326;2149;2798;4254;23087;6363;308;4790;90441;183;1493;8493;673;431707;23429;5611;2896;90427;140735;6452;2495;10857;4582;3717;54491;2249;4613;7227;3956;5920;6477;84231;5777;9994;3375;1234;4982;3684;3190;4599;1029;7188;1269;2547;685;3659;54344…	5310;81788;10411;7799;6910;2719;56997;10014;56624;6366;5465;10011;7074;2487;7874;627;604;2874;85329;3315;3484;5859;29844;3976;10524;984;9370;9294;3384;9314;83442;238;3691;840;10544;3980;3611;2261;5605;5518;10298;3159;474344;652;3956;285242;6753;149708;23368;64114;11145;3728;10256;8877;7917;5590;11211;1392;6317;1053;598;5273;6755;55367;6878;162989;5886;3297;51024;1460;26353;255488;5625;116986;9022…	1128;208;2168;56848;5551;7040;11211;4293;4170;5037;4868;5029;5536;7917;4780;6449;8877;10256;3728;959;11145;23017;7478;1613;56904;3570;4846;10018;8452;10922;9436;64114;247;55340;3906;2668;4049;23368;1649;9891;90627;6159;80781;729;149708;56271;2071;10758;2323;8835;6753;174;285242;9774;4853;53358;596;2520;1490;4585;57446;666;6154;652;5609;5473;3673;25778;11186;5304;390;831;474344;9113;8841;1487;8654…	804
437475	Other ligase		PantherMolecularFunction	0.0810217	0.000898194	0.44123	0.991288	15	43	7	16	10055;6897;54988;55236;10054;7323;2356;7336;79876;9246;2618;4522;10477;2182;4194	55191;63893;7324;79872;7328;4522;51557;25902;27338;2181;2937;2618;79739;64087;9246;79876;7329;23093;7336;92912;2356;7317;7323;10054;10393;2752;80222;150465;440;7321;7322;8883;3093;55284;55236;2729;6897;7319;159;29089;140739;5096;10055	150465;132949;23205;5198;63893;2180;867	123283;7320;5198;23205;132949;51601;3141;9654;5091;81616;123876;7332;5095;26140;54988;32	81
83422	Factor Name: E2F: Matrix: V$E2F_Q4		Transcription Factor Motifs (TRANSFAC)	0.0814211	0.0048941	0.901163	0.891421	18	49	5	26	6427;5902;25879;223082;79365;11335;7027;79717;81034;9249;2963;27107;23279;7403;6885;65986;2132;10735	64710;23215;8828;84217;56704;83463;4613;65986;6885;7403;381;23279;93183;27107;6502;3181;55512;2118;79157;1982;58526;2963;81034;151188;9120;266722;4331;1871;25896;55660;79717;5496;10036;7027;1869;993;11335;79759;8318;51514;983;23169;9824;9088;3925;6427;5902;25879;223082	4155;381;8828;7917;793	8403;5136;7917;152485;3236;2775;6870;4091;2132;23338;9852;27037;54556;5455;4155;54567;5818;23351;9249;9509;7161;149076;395;4212;1808;79365	101
61755	Helicase, C-terminal		Interpro	0.0815061	0.033212	0.995959	0.959705	13	32	1	15	8467;641;6596;55601;64135;9416;8886;170506;23586;79132;60625;54505;11325	51428;79665;2074;9044;57697;54555;9557;9400;11056;64794;26038;170506;8886;9416;64135;9188;1655;6597;1653;9401;55601;1665;6596;10973;5965;25788;8458;3070;10212;8438;8467;641	6499	79009;55661;7919;1654;23586;2071;317781;29118;90957;84083;57062;113510;10521;80205;23132	68
65402	ATP-dependent DNA helicase activity		GO_function	0.0818827	0.00361685	0.784744	0.960843	5	13	1	3	4173;8467;641;10146;51750	4176;51750;2547;10146;92797;10856;9401;83990;5965;8438;8467;4173;641	84893	84893;2071;2068	19
660045	Chr6:105000001-110000000		Chromosome regions	0.0818827	0.00361685	1	1	5	13	0	0	57107;9841;55278;57531;9474	5550;285753;55278;285755;9841;11231;6610;8763;639;8724;57107;28962;57673			19
206550	Zinc finger, C2H2-type		Interpro	0.0834286	0.999971	0.812627	0.00407387	43	68	18	106	2971;5325;22873;11107;56888;65243;11266;7702;23394;7528;55422;80095;26747;79692;9753;1386;23036;6670;27107;79177;55888;7690;29068;64412;65986;7227;9841;7564;7738;7743;7586;284406;22834;7756;147949;7712;51193;284747;11108;9658;7589;22882;7572	1961;118472;7738;64145;7564;162972;7627;148266;6239;252884;85416;5324;7546;23660;55892;90441;7637;11179;55205;9841;22890;7227;22806;65986;150726;64412;58495;7690;353355;5017;10773;7597;90850;27107;6670;163081;1386;639;79894;136051;79692;7553;80095;51042;3096;23512;5978;55734;7592;57167;7528;23394;8411;7702;374655;11266;7752;197407;7490;6667;134218;7764;22850;65243;4150;56888;79759;2971	342926;7799;58499;23090;79750;646;604;255877;84858;9314;8241;203523;116039;22807;55657;51058;8462;57623	151126;7743;79797;118738;84307;81627;152485;84146;7753;6668;124961;7769;50943;342357;2737;84124;126299;92822;257101;93986;201514;7579;29068;5977;84838;253461;84460;7571;55888;114991;7566;9278;163033;203523;8328;79177;10661;7862;23036;6297;169841;51341;84878;57567;220929;9753;7621;7587;7593;8241;84330;26747;53335;7988;6591;55079;7629;9314;140883;80108;84858;171017;25799;219749;7730;166793;55422;91…	276
74042	mitochondrial transport		GO_process	0.0852691	0.0256362	0.969206	0.999219	9	22	1	5	10651;1678;292;10165;80273;10478;166785;23203;55333	10953;1468;291;80273;7351;84134;9512;4285;9868;3622;26521;10165;10245;292;57380;10166;8034;1678;56993;10431;60386;10651	9016	114789;79085;29928;293;54543	43
83653	Factor Name: Elk-1: Matrix: V$ELK1_02		Transcription Factor Motifs (TRANSFAC)	0.0886819	0.000367255	0.999829	0.999363	179	515	70	350	254359;79139;3336;8813;81930;6427;129831;9276;3185;51018;56886;11051;56943;22873;10051;55500;10899;3953;10972;55571;27230;8520;64215;5580;5634;51582;64326;6185;192111;5861;5229;9391;85403;1994;84259;9685;9451;6742;5008;10092;65265;51026;5036;10165;8487;124637;25940;5663;11068;22920;5552;7184;10723;23394;55172;28969;865;57556;64429;10890;51605;64924;5828;253943;896;10093;51524;6614;285203;4719;648…	26046;10626;27243;27347;26986;80122;1545;1154;55175;8890;57542;22878;1745;55191;9948;118472;9791;23401;23307;9784;5277;1993;83892;117289;25980;881;10988;3760;22934;2131;84138;23276;7391;54826;8667;51060;7324;140461;4287;2232;54854;79727;51070;2166;51660;4092;80315;9044;30968;2207;5324;23271;114798;5155;55892;4254;23094;4913;5900;55245;54865;6992;10195;10695;11060;54521;81858;8780;6238;56704;11164…	51299;22899;4649;3204;7122;58499;3872;738;27245;4223;23090;57124;627;57636;64236;92;23221;8078;8531;5859;8322;22933;10524;255877;10291;9294;55908;84858;4211;51506;238;3691;57512;29882;115677;8602;9454;6813;64207;81876;799;9022;9572;2004;79798;140775;2166;51070;8877;9757;7917;3886;9016;598;9409;27019;6755;6810;9372;149478;23113;11345;79165;3110;5525;51058;116986;5458;2875;782	482;10197;55507;55668;9810;4878;11021;93664;2009;79009;3886;79797;8576;148014;4010;369;4293;40;54780;10078;4793;4170;153364;81615;326;1936;6123;5023;4666;79932;57689;90933;392;7917;4780;9757;8877;54822;3228;5934;5768;51585;23587;10982;6654;7919;4987;4775;124935;10406;84759;55506;89795;11329;2835;7753;8452;8128;4355;23451;83871;140775;79798;284904;2909;57455;57794;5662;960;6135;1120;9958;161;50674…	1293
465676	DEAD-like helicases, N-terminal		Interpro	0.0893843	0.0238512	0.996274	0.965662	13	33	1	15	8467;641;6596;55601;64135;9416;8886;170506;23586;79132;60625;54505;11325	51428;79665;2074;9044;57697;54555;9557;9400;11056;64794;26038;170506;8886;9416;64135;9188;1655;6597;1653;9401;55601;1665;6596;10973;83990;5965;25788;8458;3070;10212;8438;8467;641	6499	79009;55661;7919;1654;23586;2071;317781;29118;90957;84083;57062;113510;10521;80205;23132	69
537946	tRNA metabolic process		GO_process	0.0937581	0.00208188	0.961553	0.988046	12	34	2	12	8634;6897;4677;6741;55039;661;10785;158234;51574;10556;9054;80746	83707;51574;64118;54888;10352;16;7453;93587;5917;10785;4234;79691;55039;11062;80222;55699;83448;10775;2193;833;142940;7109;6741;26995;4677;126789;2058;10799;2617;6897;10248;4141;10940;8634	5859;55114	123283;55114;81627;158234;54938;51067;222546;661;81890;6301;5859;55520	63
35085	Cancer module Thymus genes		Cancer modules (Segal 2004)	0.0939153	0.570509	0.313969	0.00457431	29	63	16	72	341;9636;3937;5552;25816;9249;896;6001;929;3936;427;5359;9246;10561;28951;3716;10964;1545;398;11326;4074;4118;4689;23550;2517;9881;6480;951;3485	1545;925;23136;8557;3430;5567;3437;10964;7546;3875;6363;3988;4925;3716;55885;2896;23;5920;5777;4599;399;713;1832;10561;9246;9332;6280;54541;5359;1043;6279;3108;915;10379;9214;5778;427;3936;8728;6402;7128;6001;25816;999;4318;1075;7357;3385;1278;5552;1396;5167;1282;3394;4950;3937;5083;6503;822;9636;6282;6772;341	51035;7122;358;7123;5493;947;9665;3983;604;1396;6035;6275;1832;23136;7143;27121	2766;7040;2705;486;1363;960;5641;26001;23173;2113;28951;596;9466;8543;23338;4440;3635;49;5266;11167;3339;115817;3486;6275;2260;7791;929;896;8517;9249;3566;23345;1805;8764;23166;6932;55823;6035;2878;4128;391;4046;347;2217;604;7052;3512;3983;51232;3655;9665;6304;7048;1346;9459;6387;3866;3909;5187;26137;7102;9001;23102;5295;4311;2532;51035;7122;358;7123;5493;947	179
74518	sister chromatid cohesion		GO_process	0.0942336	0.0123133	0.516723	0.963926	3	7	1	1	5885;114799;10735	114799;9985;9126;10540;5885;9232;9700	8243	8243	9
35221	Cancer module IGFBPs		Cancer modules (Segal 2004)	0.0942336	1	0.150554	0.00509979	3	0	2	7	1490;3488;3485		3484;8839	3490;4856;1490;5654;8839;3486;3484	9
535604	nitrogen compound biosynthetic process		GO_process	0.0944003	0.0133338	0.552163	0.979268	18	48	8	23	80896;55500;51582;22929;6697;6670;5294;384;79876;1488;3659;63826;3717;4522;80150;55217;262;10390	9791;3605;29968;5009;1103;5741;6723;51070;64342;3326;435;4522;140735;3357;3717;10994;7453;3659;23464;1488;4144;121278;79876;5294;1812;6670;6697;4946;2752;5723;440;3456;1903;9368;1476;2644;586;3586;1728;22929;6472;51582;80308;65263;8655;6772;80896;55500	8424;3611;115677;121278;51070;1576;5625;6799	5037;1576;64806;4846;1120;15;4843;23743;63826;1487;384;115677;9380;5744;6470;3611;112817;624;623;23564;4485;1901;8424	103
67570	glycosaminoglycan binding		GO_function	0.0957756	0.909221	0.759745	0.00938615	19	33	7	46	8840;3918;3576;2247;5228;351;1404;7057;5479;6354;6351;1490;4982;1116;3488;6355;176;5549;4043	6352;10216;7058;56832;55959;2249;3375;2158;2065;1289;4982;3684;64131;3053;7130;6351;462;6279;6354;6348;5479;6402;7057;10631;1404;350;347252;7296;53340;5167;1833;3576;8840	7148;9982;7423;10178;254240;8823;2200	4958;1116;4325;3490;960;6159;5267;1490;3075;404037;10468;11167;1839;2263;7059;2260;4057;23166;671;4233;2254;351;5228;5624;5048;11095;27151;26577;6403;145864;2247;285349;22927;5360;60495;6422;6387;50512;3909;6376;10894;8425;7049;3918;7148;9982	110
533237	coenzyme biosynthetic process		GO_process	0.09772	0.000178979	0.916697	0.993138	13	40	3	13	10797;79646;8992;515;79717;2730;55140;55312;57107;2356;2395;4522;54981	55229;55191;516;539;506;526;4522;4338;55671;25902;2181;2937;8942;537;53354;527;2356;521;23475;57107;55312;2730;518;57223;79717;515;533;2729;523;27235;8992;79646;80308;51382;509;522;9296;146956;514;10797	56997;84958;51117	9605;51117;349565;83549;84958;11019;2395;55140;2687;79877;2686;4337;56997	70
534841	macromolecule catabolic process		GO_process	0.0977543	7.29868e-10	0.920984	0.999432	59	199	24	94	79139;5230;5686;5685;56886;29979;23213;9140;5716;836;51377;10952;10605;5682;23327;10730;9100;1994;2820;5663;11068;6059;9320;3098;51366;11274;246175;22803;51068;10658;7323;29883;137492;51701;6780;996;170506;9246;26269;26235;23014;11060;313;83940;10299;10477;549;5393;26268;5562;2517;1540;9097;4193;8453;6500;64750;4194;85315	143471;26986;9531;5705;55753;9784;1993;132789;22934;10299;167227;57574;10690;83940;7324;140461;4287;26019;84132;4092;4314;28960;254773;2990;1486;4913;23087;313;8761;26272;57418;11060;2527;11164;26994;5695;5073;56547;55959;3658;2539;6477;51181;23014;65109;7345;2026;26235;57205;3191;3948;5694;26269;8975;9246;79444;2021;170506;246184;5696;8451;10939;51138;80201;9318;26263;7329;996;6780;56893;80204;4…	56624;7874;8078;6035;9149;1773;29882;10868;10075;5694;3191;23392;5313;26019;8877;649;11181;162989;5886;408;89777;255488;5184;867	196513;7320;8993;5045;8924;25793;83844;54957;8877;159195;55869;5313;3425;57130;27005;9736;8452;4325;1677;3906;960;6135;9958;51429;65110;55586;56271;8835;8556;23392;8570;84196;5394;2067;5209;11186;4609;9146;5256;3184;57478;5654;10075;57154;3945;10868;29882;4327;7332;7538;144699;55230;9149;222235;5653;10658;84676;51343;6687;55294;8237;26267;9509;57704;230;4313;4947;2316;8314;6035;2588;114907;677;51…	396
77093	centrosome cycle		GO_process	0.0983296	0.00698593	0.801477	0.907192	5	13	1	4	6790;55743;121441;4193;6500	11190;4613;121441;51199;7415;163786;672;55743;1069;4931;3832;4751;6790	9314	10769;8556;116840;9314	20
171793	intrinsic to endoplasmic reticulum membrane		GO_localization	0.100906	0.0429799	1	0.99477	6	14	0	3	79139;9197;28972;6747;7922;444	10195;6238;6747;11231;28972;26580;8879;9197;154807;54732;79001;23169;23480;79139		10170;79966;57190	26
63431	integral to endoplasmic reticulum membrane		GO_localization	0.100906	0.0429799	1	0.99477	6	14	0	3	79139;9197;28972;6747;7922;444	10195;6238;6747;11231;28972;26580;8879;9197;154807;54732;79001;23169;23480;79139		10170;79966;57190	26
75265	cell cycle checkpoint		GO_process	0.100938	0.00108337	0.557127	0.967194	14	41	6	17	5111;9184;641;5984;6119;8190;5885;55743;5810;60561;996;3190;4361;4437	23481;23087;3190;1029;7158;1017;994;996;144715;2177;6597;675;60561;5810;63967;55920;3364;11200;50484;672;10036;55743;5885;993;10459;991;8318;1062;9787;9133;891;1063;9134;4751;983;28985;5111;9184;6119;641;5984	5310;2874;9314;8243;55367;9024	1936;5536;10111;8243;2934;9314;6285;2316;84148;9759;26524;2874;6623;54973;57060;5310;8190	77
	Majumder_Akt_Down_Creighton_PlosOne2008.txt		Literature	0.1013	0.26245	0.60148	0.00338424	70	177	36	175	79139;4345;29979;7411;10899;153339;8190;10797;10972;27230;10282;11335;58478;56888;10952;9871;4677;51734;5036;25940;6059;3998;51366;6917;5321;246175;8725;55003;10923;23471;249;7323;55233;9630;2356;8842;8615;1998;28972;83877;2618;51280;54953;78992;2132;9774;4522;6747;10695;4254;7175;51303;22908;11328;53407;7905;9867;55250;55254;56910;3488;10735;1287;7095;10295;6423;5549;3485;5530;7165	55664;23401;51702;658;8934;5127;64062;53407;6781;55014;2232;6242;9060;22908;7841;64747;51303;7175;1327;2184;51097;4254;55751;10695;1362;3074;6747;6783;11179;116841;8668;4522;3069;11313;51144;80185;328;1289;29927;6510;6746;291;1632;81689;23464;78992;23478;3094;22872;54953;4144;51280;2618;10113;83877;8491;3382;10551;1612;488;9169;28972;302;5518;8615;708;51321;6272;79894;2356;2035;9630;55148;8459;55…	2327;5348;56997;6095;23328;57124;6840;3315;5195;5350;51506;11094;79038;949;6199;5518;8243;3158;6141;6097;10498;3646;9060;55014;2109;57007;5317;10266;649;2180;6580;5355;5625;138241;26958;65266	283459;10171;25920;3777;2109;55250;5045;5023;9867;7905;2100;5934;349565;7919;800;8460;11328;4736;3490;6870;27254;284273;55094;6159;80781;3646;9946;8994;55167;9776;90806;6218;6202;10498;10111;9774;2132;56658;6193;10278;6097;6141;6154;3158;9730;83636;1446;10468;79153;5654;8243;3270;25864;362;1998;54765;3945;6925;9742;57215;8842;2934;6470;6943;6168;10461;5829;5311;249;6194;1436;6271;22905;949;79038;…	478
70412	polysaccharide binding		GO_function	0.102558	0.919677	0.63821	0.00663967	19	33	8	47	8840;3918;3576;2247;5228;351;1404;7057;5479;6354;6351;1490;4982;1116;3488;6355;176;5549;4043	6352;10216;7058;56832;55959;2249;3375;2158;2065;1289;4982;3684;64131;3053;7130;6351;462;6279;6354;6348;5479;6402;7057;10631;1404;350;347252;7296;53340;5167;1833;3576;8840	7148;9982;2192;7423;10178;254240;8823;2200	4958;1116;4325;3490;960;6159;5267;1490;3075;404037;10468;11167;1839;2263;7059;2260;4057;23166;671;4233;2254;351;5228;5624;5048;11095;27151;26577;6403;145864;2247;285349;22927;5360;2192;60495;6422;6387;50512;3909;6376;10894;8425;7049;3918;7148;9982	111
69938	pattern binding		GO_function	0.103491	0.951303	0.705284	0.00514018	20	34	8	50	8840;3918;3576;2247;5228;351;1404;7057;929;5479;6354;6351;1490;4982;1116;3488;6355;176;5549;4043	6352;10216;7058;56832;55959;2249;3375;2158;2065;1289;4982;3684;64131;3053;7130;6351;462;6279;6354;6348;5479;6402;7057;10631;1404;350;347252;7296;53340;5167;1833;3576;820;8840	7148;9982;2192;7423;10178;254240;8823;2200	4958;8993;1116;4325;3490;960;4478;6159;5267;1490;3075;404037;10468;11167;1839;2263;7059;2260;929;4057;23166;671;4233;2254;351;5228;5624;5048;11095;27151;26577;6403;145864;2247;285349;22927;5360;2192;60495;6422;6387;50512;3909;6376;10894;8425;7049;3918;7148;9982	118
535610	nitrogen compound metabolic process		GO_process	0.103692	0.00814196	0.65933	0.978078	57	159	28	101	55577;54187;80896;64841;23213;55500;941;6897;51582;8536;22929;4677;51734;6675;10165;1861;11227;2730;7358;6697;55233;112487;9630;140838;10678;55907;51701;6670;2135;50515;5294;384;79876;1488;3659;63826;2132;3717;4522;79369;26146;4524;26035;80150;549;55217;2517;3037;262;64132;9054;10390;6500;10295;5795;36;23243	55191;26229;9791;3605;29968;132789;5009;1103;8412;2131;26146;5741;6723;391059;51070;6821;81537;64342;353189;2639;7252;1629;7299;3326;29949;2184;3062;2990;1486;8893;10352;6783;79369;435;16;4522;140735;3357;55959;27284;3717;1733;7276;51557;18;5777;10994;7453;6768;8876;64131;60496;685;3659;57127;2937;23464;8942;1488;2653;4144;57407;121278;64087;5917;79876;50604;5294;3672;50515;1812;5518;6670;3597;51…	112483;8424;56624;2192;11041;5859;3611;5518;64122;115677;121278;57127;27284;50506;51070;1576;10256;8877;148;5198;55114;5739;2954;5184;5625;6799;2875;846	123283;55114;51172;5198;5037;23428;314;148;8877;10256;7849;1576;4985;64806;117145;3425;146;50506;137362;4846;55501;11238;960;1120;15;6448;10164;8835;4843;23743;593;1735;2132;63826;6490;3242;189;54938;10331;51067;1487;384;1497;7915;115677;9380;3718;2135;8528;340562;64122;5092;5744;6470;3611;10020;9435;8708;2744;6301;2651;6483;112817;5095;6898;154;624;5322;4947;127;2316;84148;2687;23498;623;5859;25…	383
74532	response to external stimulus		GO_process	0.104123	0.946971	0.304362	0.000117647	111	259	65	289	8840;3336;3918;3606;56477;51022;3953;5329;5216;836;3576;3687;2247;5008;1520;2820;1191;27102;351;4615;6863;7184;5328;3998;9023;25816;7057;5321;64924;5600;9249;10219;934;5327;8837;929;6614;3685;5479;22931;1207;9630;9517;80142;4065;6354;1386;6670;114548;51561;10916;5359;26253;307;3654;5294;5336;6351;1235;629;6850;1488;81793;9516;7409;3659;1536;2919;1490;8518;3717;8195;4790;23118;3557;313;4254;3656;1…	356;6295;6317;3665;1392;25800;5590;1231;3605;51266;6352;83892;5724;8934;2696;5150;3552;1233;7307;114788;6781;390892;146223;4092;2778;7058;259;2207;54764;79083;57468;4314;1380;2149;64284;286530;29949;56670;112744;5155;4254;59307;313;8761;3557;6363;308;27076;4790;3107;8760;130120;1232;8195;26585;11173;2495;3717;23;7276;3658;4210;388;3433;5777;7453;8518;2158;1234;3638;1289;3684;2017;1536;1269;2266;3…	81788;3872;3913;10014;3952;7450;2192;6366;6095;2053;57124;604;1294;3315;64066;3976;9370;9294;4782;285704;10544;4155;5605;11343;57758;6564;2244;53832;10850;8808;5443;149708;5376;27076;286530;150379;8877;5590;11005;1392;6317;26279;57007;56729;3595;5739;649;651;5355;5742;6869;3257;30814;55894;7432;3848;84639;7297;5368;683;2875;846;2151;2931;867	5145;4878;1051;5551;7040;11005;8993;2829;2596;6556;23098;611;51738;337;6385;5029;255061;4852;7442;1258;5023;3674;2208;1280;8877;3083;4985;64806;5158;150379;10928;5141;959;7919;4987;4775;8460;6121;1116;6011;632;4048;2775;4929;3656;3570;4846;10922;3592;5199;4991;26539;960;6135;4049;4478;23118;9891;244;6159;4145;729;1435;7855;5376;149708;10164;284467;246778;4843;26086;3868;2652;5443;6441;8808;6892;2…	785
662727	Purine Metabolism (dt3)		IngenuityPathways	0.105016	0.00109807	0.90922	0.692657	27	79	9	49	5440;51728;8467;5137;3251;5634;8992;27115;10606;515;5147;6596;9525;5431;661;3454;2618;59084;10928;5150;9583;22978;51773;58497;5142;51678;64398	5705;5636;5441;5150;5146;9060;4832;516;9400;11164;506;5435;58538;11128;59084;5151;953;2618;10939;5423;5438;4363;5889;55729;2974;165545;56897;521;56655;5431;10856;9525;5700;6597;1653;100;2987;113;55718;51314;1665;103;5702;54107;7415;6596;50484;158;5167;518;6102;5983;8833;5147;5437;515;533;5436;6683;10606;1633;8992;471;5634;10459;51251;5706;509;4860;204;5701;522;5704;159;10212;5440;8467;51728;3251	5138;196883;1740;203;9060;5313;5198;954;6499	5145;2766;5442;954;5198;5136;10846;10623;5432;56953;5158;10928;5141;7919;5313;4355;84618;112;105;1742;5428;29118;593;56952;2982;1731;8654;3454;661;5153;203;270;27434;5168;5426;109;7498;3615;4882;4907;8622;1740;27115;27343;64425;4881;5138;196883;5137	167
80284	response to unfolded protein		GO_process	0.107013	0.0047474	0.268609	0.984589	9	25	5	8	79139;3336;27348;9451;1861;5663;7184;8720;3309	7466;3326;5611;63943;22926;10049;10525;871;10488;440;4800;7184;7415;3315;5663;23753;10808;1861;4801;9451;27348;3308;3312;79139;3336	3315;3306;1388;3297;26353	57130;1649;8614;3299;4802;94086;26278;1410	45
77720	cell development	2	GO_process	0.107222	0.988657	0.00858062	0.000152462	169	401	117	434	6790;8840;54972;3606;5325;79031;3845;64841;51022;55342;23213;11107;9140;8190;3953;5716;10016;836;5580;83666;2214;64326;3576;4739;2247;5885;55973;5229;597;7027;51651;55236;6741;5538;6872;1191;81037;351;1861;7702;8505;22822;6863;5663;11068;1509;7402;25816;57556;7057;6845;5321;55848;5600;839;896;934;5327;8837;929;50804;3685;51765;4719;10923;10927;7073;10658;427;8915;79679;55179;9517;23197;64135;6606…	1618;356;23314;9531;50964;6317;1745;1501;10572;1392;5590;663;23401;94030;3605;8557;5277;57099;6352;5724;10988;578;441608;2322;10116;5741;1767;3552;58157;51654;83940;4287;5567;2232;6242;51428;283284;4092;2074;114908;7058;139886;1020;4832;11040;1327;3326;2149;29949;2798;114798;4254;3875;23087;8828;6363;308;2661;4790;90441;183;1493;1232;23191;8493;673;431707;23429;10962;5611;2896;56832;90427;140735;…	5310;3759;81788;10411;7799;6910;2719;56997;10014;1459;3952;56624;6366;5465;10011;7074;2745;1740;2487;7874;3983;7068;627;604;60370;2874;85329;10567;3315;64066;8078;3484;5859;29844;8322;3976;22933;10524;984;9370;9294;3384;285704;9314;83442;949;238;3691;840;10544;3980;3611;2261;1773;5605;5518;10298;3159;474344;1832;652;23176;90249;3956;285242;29986;115861;6753;139760;149708;23368;8828;64114;11145;32…	1128;208;2168;9723;56848;1051;5551;7040;11211;2596;8482;23114;4010;4293;5896;4170;5037;4868;5029;5536;5023;9573;57689;7917;4780;6449;148;8877;10256;7849;3728;3234;5934;959;11145;23017;7478;1613;89795;7139;2775;4929;56904;3570;4846;10501;10018;8452;8128;10922;650;9436;64114;1677;5617;247;2909;55340;3906;4974;2668;4049;1999;23368;2355;6189;1649;9891;90627;11281;6159;80781;4145;5218;729;1742;149708;…	1226
531088	nuclear membrane part		GO_localization	0.108092	0.000277883	0.668675	0.994031	11	34	4	10	5902;3836;5663;8021;9972;23279;8480;3843;7175;81929;10526	26953;91181;81929;54578;3842;7175;1380;9670;79711;3843;8480;23039;55746;23279;23636;9972;5901;29107;5664;1717;5663;23165;9688;9631;23623;10762;84823;3840;7341;11260;55705;23225;3836;5902	55705;9688;23224;10073	59343;1654;8498;10073;56478;23224;8021;347;10482;25777	58
72783	ribosome biogenesis and assembly		GO_process	0.108092	0.00831991	0.838419	0.994031	11	30	3	10	25879;80135;51068;11103;51388;27292;10200;5393;83732;83743;54433	84154;56915;10200;29102;79631;79711;4613;11056;10436;51388;92856;23246;29960;11103;23076;54552;1736;55651;51068;51106;54512;10775;10528;92140;24140;80135;55505;55705;10940;25879	55705;8602;79631	55661;6135;27292;5394;2091;8602;6838;4809;51118;22894	58
172139	protein import		GO_process	0.109634	0.0289063	0.158218	0.99737	19	50	12	22	5194;5902;3836;3150;1678;3687;5328;8021;9972;10146;80273;3843;7227;23586;7175;7098;4090;10526;4194	8504;26953;6242;3842;7175;2149;9670;79711;7227;1399;3843;55916;5514;80273;23039;50604;10146;1230;7329;9972;5778;6047;5901;29107;133396;136319;4172;5328;9818;2923;26521;23165;3586;4486;3687;1678;10553;10762;2175;8655;51079;9978;10969;3840;55705;6772;5194;3836;5902;3150	55705;5465;5195;54535;10073;53832;7423;9409;1855;9372;84708;7297	4188;10642;4793;144165;1489;650;2737;23586;53832;80742;10073;5729;405;5744;8021;10946;54535;5195;943;10482;5465;84674	112
68113	insulin-like growth factor binding		GO_function	0.111014	0.94364	0.105185	0.00456005	4	3	3	10	8840;1490;3488;3485	347252;11082;8840	2719;3484;8839	3490;4856;1490;5654;8839;3486;8838;3484;51232;2719	15
	Cell cycle		Cell-cycle (Whitfield 2002)	0.111112	0.00630988	0.601226	0.996395	26	73	12	35	2971;5230;5111;1164;7444;3185;5591;908;2960;7027;6741;10694;6872;9972;6648;2618;80273;23516;4074;23203;262;11010;196;4940;3485;58517	3123;479;4935;23516;682;2911;23450;6566;5155;3875;539;4236;3988;1965;1232;6783;23212;3956;6426;1029;291;27338;80273;2618;3159;1445;488;9361;6648;9972;134266;3181;3607;2752;22916;9355;4682;1984;4172;1054;7296;10963;5979;6652;2806;10694;1453;6741;2108;9688;7027;2960;1349;2617;2739;908;7295;522;7037;5693;3419;6628;9801;6632;3157;3308;2971;5230;1164;5111;7444;3185;5591	4223;5465;9688;8531;9355;3159;3956;4935;26999;5742;6869;345	4048;6668;10769;1806;2737;478;6133;593;596;6176;6193;2067;2091;5473;1915;2107;5092;2263;8013;2260;48;4351;231;127;8531;3615;293;6872;6403;5465;3866;3628;5627;22915;4223	161
	Coller_Myc_Up_Creighton_PlosOne2008.txt		Literature	0.111112	0.00630988	0.601226	0.996395	26	73	12	35	2971;5230;5111;1164;7444;3185;5591;908;2960;7027;6741;10694;6872;9972;6648;2618;80273;23516;4074;23203;262;11010;196;4940;3485;58517	3123;479;4935;23516;682;2911;23450;6566;5155;3875;539;4236;3988;1965;1232;6783;23212;3956;6426;1029;291;27338;80273;2618;3159;1445;488;9361;6648;9972;134266;3181;3607;2752;22916;9355;4682;1984;4172;1054;7296;10963;5979;6652;2806;10694;1453;6741;2108;9688;7027;2960;1349;2617;2739;908;7295;522;7037;5693;3419;6628;9801;6632;3157;3308;2971;5230;1164;5111;7444;3185;5591	4223;5465;9688;8531;9355;3159;3956;4935;26999;5742;6869;345	4048;6668;10769;1806;2737;478;6133;593;596;6176;6193;2067;2091;5473;1915;2107;5092;2263;8013;2260;48;4351;231;127;8531;3615;293;6872;6403;5465;3866;3628;5627;22915;4223	161
217198	small GTPase regulator activity		GO_function	0.111427	0.957037	0.0627564	0.000735796	24	43	17	64	9828;5902;85449;9754;81554;26286;26269;91754;26130;23568;23043;10928;392;117289;2245;51196;398;9938;9765;23550;9815;54453;10788;889	10125;64786;2665;117289;5922;8412;55111;2889;58157;23043;23568;23380;79083;1124;2149;5900;26130;55843;4952;22930;91754;1121;23039;8491;26269;26286;5058;50855;84986;8976;117177;10567;23527;7074;10276;10564;11113;128239;29127;54443;9824;1894;5902	22899;10411;79735;55160;7074;10435;57636;7984;10567;79658;84986;259173;4952;83874;8925;23380;55114	55114;26000;2245;392;27352;10928;6654;23096;8437;8925;116983;2909;5662;221002;9882;11033;90627;83874;9578;4145;27342;23216;26086;55616;23551;26037;8567;9826;84364;259173;158763;10235;81554;152273;23348;6103;79658;22894;23339;7984;57636;9754;79822;10156;10435;9693;9265;10817;55160;57569;23179;9459;1102;6387;395;27147;10395;153090;23102;22899;10411;9828;85449;79735	147
533553	DNA unwinding during replication		GO_process	0.116295	0.0354218	0.0747225	0.82434	5	12	4	5	641;6119;2963;8880;4361	3146;3159;8880;92797;2963;9401;5887;2175;3148;8438;6119;641	10524;3159;2962;84893	84893;2962;8940;10111;10524	21
468463	The metaphase checkpoint		GeneGo	0.116295	3.15652e-06	0.219972	1	5	18	3	0	6790;9184;11335;25936;1060	1060;11243;57082;6795;25936;3619;10459;11335;9212;1058;991;1062;147841;1063;4751;57405;6790;9184	6795;1778;23468		21
220862	Antigen processing and presentation		Kegg	0.11659	0.00338398	1	0.983936	6	17	0	4	1520;5993;821;3111;3309;972	3112;3123;925;3326;8625;3107;821;3122;3108;5720;4800;2923;5993;1520;4801;5721;10437		4049;5641;6892;4802	27
536573	purine nucleotide metabolic process		GO_process	0.118529	1.68433e-06	0.846806	0.988366	11	39	3	11	5984;5634;8992;10606;515;55140;2395;2618;4522;117289;22978	117289;4832;516;539;506;526;4522;55671;2633;2618;537;134430;10257;527;521;100;2987;51314;158;518;57223;8833;515;533;10606;523;8992;471;5634;51382;25788;509;522;9296;146956;514;159;8438;5984	203;84958;5198	9605;5198;7849;284904;84958;84460;2395;203;270;55140;3615	59
537380	response to protein stimulus		GO_process	0.11895	0.00291354	0.283913	0.987604	9	26	5	8	79139;3336;27348;9451;1861;5663;7184;8720;3309	7466;3326;5611;63943;22926;10049;10525;871;10488;440;4800;4172;7184;7415;3315;5663;23753;10808;1861;4801;9451;27348;3308;3312;79139;3336	3315;3306;1388;3297;26353	57130;1649;8614;3299;4802;94086;26278;1410	46
534156	group transfer coenzyme metabolic process		GO_process	0.11895	3.95611e-05	0.975859	0.998652	9	30	1	6	10797;79646;8992;515;79717;55140;2356;2395;4522	55229;516;539;506;526;4522;55671;25902;537;53354;527;2356;521;518;57223;79717;6472;515;533;523;8992;471;79646;51382;509;522;9296;146956;514;10797	84958	9605;84958;2395;6470;55140;2346	46
63795	nuclear chromosome		GO_localization	0.122438	0.0206954	0.588827	0.945019	12	32	5	15	6119;3150;9555;11335;5885;84365;55193;648;6605;9972;29889;4999	4176;3238;9985;9126;29889;7329;9972;3151;7317;6605;56655;6597;648;10393;675;55193;4172;8363;54107;3619;22944;84365;5885;11335;23310;7283;23594;8535;3148;6119;3150;9555	55214;10524;8243;23468;9189	7320;11176;55869;8243;9611;116138;4204;5426;10524;85456;10491;6304;3725;6839;55214	66
74765	mitotic metaphase		GO_process	0.122443	0.00538788	0.554253	0.863663	3	8	1	2	10198;55743;10200	10200;3619;27000;55743;9212;1058;1062;10198	8243	8243;55294	10
531235	1-phosphatidylinositol-3-kinase activity		GO_function	0.122443	0.0284725	1	0.863663	3	7	0	2	8503;27071;5294	5286;5294;253430;27;27071;8503;5291		5287;5295	10
70175	phosphoinositide 3-kinase activity		GO_function	0.122443	0.0284725	1	0.863663	3	7	0	2	8503;27071;5294	5286;5294;253430;27;27071;8503;5291		5287;5295	10
35381	Cancer module Nuclear pore complex		Cancer modules (Segal 2004)	0.122443	0.00538788	0.554253	0.975066	3	8	1	1	3836;9972;7175	3842;7175;9972;5901;7112;1192;7341;3836	10073	10073	10
72855	mitochondrial membrane organization and biogenesis		GO_process	0.122443	0.00538788	1	1	3	8	0	0	1678;9525;10981	10981;27183;9525;63979;26521;6683;1678;56993			10
534150	granulocyte macrophage colony-stimulating factor biosynthetic process		GO_process	0.122983	0.00568497	1	1	2	5	0	0	3606;941	7307;112744;3586;3606;941			5
534153	granulocyte macrophage colony-stimulating factor production		GO_process	0.122983	0.00568497	1	1	2	5	0	0	3606;941	7307;112744;3586;3606;941			5
76720	signal peptide processing		GO_process	0.122983	0.00568497	1	1	2	5	0	0	90701;28972	23478;28972;60559;6720;90701			5
662701	NRF2-mediated Oxidative Stress Response (1jyvg)		IngenuityPathways	0.123253	0.00685318	0.246914	0.692091	17	48	10	29	3845;64215;5580;9451;23234;8503;2730;5479;6648;5294;23317;6885;22800;4780;79982;9097;5599	5590;8574;4259;4258;5611;2495;9829;6885;23317;10049;10961;5286;5294;6648;4363;5479;5584;3265;8192;2730;10574;7296;3093;7415;60;51726;10963;8503;4893;29103;1728;2932;134218;23234;5604;22826;5291;9451;51495;2729;55466;5580;64215;6647;7295;5052;9978;3845	4094;949;5605;2877;4258;55192;373156;5590;26353;374407	4780;373156;55192;8452;22800;7975;5609;150353;2052;5287;285126;5608;2877;5605;3726;949;847;2326;54788;2938;1387;58;2353;5587;22808;3725;2946;4094;5295	100
437527	Other signaling molecule		PantherMolecularFunction	0.124549	0.991155	0.0214923	0.00112402	24	40	19	64	65108;597;3937;26973;351;27071;57556;7057;828;10146;5336;7474;4690;1490;29889;9655;8440;578;4170;51196;398;63916;9618;6423	50964;578;92170;7058;8828;11123;26011;3956;29889;3957;7188;2266;4690;2000;9454;116449;2244;7474;10146;29094;23607;54552;10419;4291;1311;828;133690;967;54469;7057;27071;26973;3937;2005;597;6503;65108;255520;10920;3964	10307;2487;85329;54469;29094;2244;9454;652;3956;80326;26011;2004;8828;3728;598;3960;7473;10178;345	85445;4170;4256;3728;8440;7478;650;1999;2004;9655;7480;4856;2113;80326;53358;596;1490;666;652;6490;5986;8455;399694;54413;5336;7482;7059;8165;10235;9253;2117;78997;1499;54361;10251;8650;57556;654;64800;84173;30011;2114;51454;6425;85329;284;351;22871;6623;4046;7475;2487;23228;10307;140862;5502;9322;599;9037;2001;6422;10253;11197;10252	149
	Creighton_EGFR_Down_Creighton_PlosOne2008.txt		Literature	0.127235	5.43352e-10	0.930697	1	80	268	35	119	6790;5111;55798;10460;29028;10051;7411;10198;10899;10269;65108;8992;2960;7027;65243;55131;5147;23234;4677;5718;5538;7374;5993;1509;83460;23394;9425;54915;6845;839;79022;9630;79679;6605;58487;821;10916;6780;9969;55631;5134;4668;83451;5981;51280;23683;9306;84720;23335;8493;26130;23118;1389;9813;10928;55629;10299;25980;1501;9202;7586;8417;23705;3488;26268;2517;4673;10844;80173;9847;1605;51474;60436;…	10712;22875;5705;9202;1501;10572;25800;11162;23401;2870;57226;79874;8416;55764;10125;2665;25980;5441;10299;55629;3720;10690;23450;55196;5567;4258;51070;6821;2166;51428;6643;60481;79665;2778;1020;4832;79083;516;1429;2990;8761;2581;9528;55245;51451;8625;3417;26130;8493;26994;4685;2896;1468;83463;4338;51227;388;23335;6477;84720;5777;23463;150726;2065;9306;291;1523;27072;2937;23464;10450;953;55508;38…	56997;10966;7074;60370;2874;11000;11142;5195;54535;224;51506;10298;10140;56965;381;6141;4685;3646;64114;2166;51070;4258;11145;57192;116039;57007;51806;23263;79137;6445;4725;51024;23513;3248;9482	8479;4301;57192;51409;55661;5934;1363;10928;23587;6654;11145;23580;57130;4048;4929;8452;10922;9813;1948;7769;1389;55501;64114;60313;56603;23201;23118;8402;26001;63917;3646;5241;2036;3223;7105;593;10111;4853;596;9772;79830;6141;26037;23683;56965;10585;9524;5981;81618;6522;4668;10298;8567;25901;9380;58528;27018;192286;10669;116138;10634;7332;6470;6168;4628;79679;63935;1031;55274;54470;48;4204;1628;…	560
438087	Extracellular matrix protein-mediated signaling		PantherBiologicalProcess	0.129287	0.998249	0.268711	0.00591965	7	5	4	18	3918;1490;3488;3694;1605;5411;3485	26191;7130;7399;84465;131578	3913;7148;3484;7143	5045;3696;1490;4585;3339;3912;3486;1805;23166;3484;3910;284217;10319;3909;3914;3918;3913;7148	34
73581	DNA repair		GO_process	0.129361	1.38935e-07	0.960296	0.999788	27	94	8	33	5111;641;5591;79677;6119;5885;6873;55236;23198;8505;7374;5810;1022;22803;27301;7336;56852;55120;3981;2965;51750;55074;4361;55339;1161;26057;4437	23450;4287;2074;55074;51750;57697;4913;4350;9400;5378;9126;7141;328;2547;3981;3146;4438;55120;7158;8451;56852;5423;91419;7329;7336;5889;7398;56897;27301;2176;3980;144715;10856;2177;9401;22803;675;1022;5810;79101;10912;4331;3364;2961;4436;7415;23583;50484;7374;2072;672;22944;6102;2956;23198;1453;83990;55236;5965;10036;5887;6873;4521;6996;5436;5885;3835;10459;25788;7518;1069;2175;7295;9232;10519;14…	10524;3980;8243;22909;64210;84893;5886;4439	4595;7320;84893;64210;22909;7517;2071;10039;5428;10111;596;28990;2067;2965;7507;8243;27030;1454;3978;7832;252969;2068;27434;8237;2178;5426;10524;84148;8505;2648;7161;79840;27343	171
42229	Poor prognosis breast cancer reporters (set of 231) (van't Veer et al., Gene expression profiling predicts the clinical outcome of breast cancer. Nature (2002) 415: 530-6. Supplementary Table 2)		Literature	0.130818	6.72612e-05	0.980305	0.998343	16	52	3	17	6790;8840;5230;1164;10051;5984;11320;4148;5885;6788;6515;2321;3488;163;5193;146923	9791;57189;2131;5127;3875;9371;8544;6788;994;126731;123606;2203;7982;55765;157574;54478;286826;768;5874;440;4318;253832;221150;5713;79888;8833;6804;8836;5885;1633;113675;92140;4148;11320;55355;9055;148789;5708;1058;7037;11082;9133;1063;9134;23594;8840;1894;5230;6790;1164;10051;5984	5874;440574;130574	151126;57222;130574;10982;6515;2781;51560;133;440574;6191;54896;4828;7832;84173;196383;26278;1153	94
662712	PDGF Signaling (cja)		IngenuityPathways	0.131579	0.748221	0.299377	0.0315088	9	15	5	21	3845;8503;5294;5336;3717;3716;22800;6774;5599	5155;3716;3717;1399;5286;5294;27;3265;1457;8503;4893;5604;5291;6772;3845	1459;5605;8877;1460;7297	56848;8877;6654;22800;5335;4609;3635;5336;5287;3718;5605;2353;6722;22808;80310;3725;5154;5159;5156;5295;1459	47
35046	Cancer module Lung genes		Cancer modules (Segal 2004)	0.1324	0.310193	0.202715	5.90415e-05	39	96	24	109	6286;341;9123;5329;2214;4053;3576;4739;3937;5552;7057;9249;929;211;3936;427;249;5359;307;9246;3659;1536;2919;6515;1266;3557;9989;978;1545;11326;23705;7922;4118;4689;5796;2517;6774;6347;951	8530;1545;978;10312;23136;1281;6352;9989;7466;1942;645;1955;2207;51706;4430;3875;3557;3988;1266;55885;2896;4582;5920;388;3638;3684;4599;1536;3659;713;23478;2633;10099;9246;10551;9332;1366;2264;1230;5476;307;6280;5359;302;1043;2992;6279;3597;10203;3108;10379;6348;9188;427;2203;3936;871;1992;1528;8728;211;6402;10103;7128;4713;3710;7057;10631;4318;1075;7357;1278;5552;8974;1396;813;84525;2013;1282;79…	7122;358;3913;7123;2719;7148;5493;947;7450;2192;2745;3983;84525;1396;6035;6275;8839;11343;10272;23136;10266;2180;2624;3248	7040;5768;800;10406;7127;960;5641;2355;1806;26001;5118;6441;6515;10272;2919;6439;133;177;5287;3985;7356;11343;1593;116138;3339;2615;4071;4900;3726;8839;57493;5730;249;6275;2260;7791;54861;11067;9021;929;5937;5168;9249;3566;4854;8764;2316;23166;6035;2878;4128;2114;4005;2152;284;391;347;2217;6909;7052;3512;3983;51232;3655;216;4739;4053;7078;7048;7035;2192;7450;6642;5919;3164;7169;284119;1346;301;11…	258
83618	Factor Name: E2F-1/DP-2: Matrix: V$E2F1DP2_01		Transcription Factor Motifs (TRANSFAC)	0.132712	0.00412964	0.965099	0.922572	20	58	5	31	5325;56886;5902;11335;7027;83460;55193;1404;23301;23197;9972;6670;57532;10575;7403;114798;58516;79892;81533;30851	29117;64786;79892;58516;85416;84312;114798;83463;4613;11313;328;7403;57464;10575;57532;23039;23546;23636;8899;9360;23261;6670;9972;7090;3181;23197;55512;55148;58526;23512;85451;151188;9120;1404;63967;55193;83460;1871;4436;55660;2956;2013;5597;5717;7027;24141;64976;1869;11335;2935;9768;6632;259307;983;9824;3015;56886;5902	84858;23224;84679;793;5525	8403;5136;139065;7301;56658;85409;27037;3184;163033;4993;23224;4628;6324;3299;10946;63935;9021;84858;55260;9509;23301;4678;7023;55683;3202;11030;4212;79804;1808;3481;5325	122
66645	DNA helicase activity		GO_function	0.133412	0.00578223	0.896122	0.997134	6	17	1	3	4173;8467;641;8880;10146;51750	4176;2074;51750;9400;2547;10146;8880;92797;10856;9401;83990;5965;25788;8438;8467;4173;641	84893	84893;2071;2068	28
483146	CYCLIC NUCLEOTIDE PHOSPHODIESTERASE		PantherFamilies	0.133942	0.959203	0.725612	0.0020061	4	3	1	11	5137;27115;5150;5142	5150;5146;5151	5138	5145;5136;10846;5158;5141;8654;5153;8622;27115;5138;5137	16
56304	3'5'-cyclic nucleotide phosphodiesterase		Interpro	0.133942	0.959203	0.725612	0.0020061	4	3	1	11	5137;27115;5150;5142	5150;5146;5151	5138	5145;5136;10846;5158;5141;8654;5153;8622;27115;5138;5137	16
83018	lymphocyte chemotaxis		GO_process	0.133942	0.00708828	0.355733	0.912706	4	11	2	3	5479;6354;6351;58191	1233;6363;2833;6351;3702;6364;6354;5479;1072;7295;3627	6366;57007	1901;6366;1808	16
533538	DNA duplex unwinding		GO_process	0.135689	0.02059	0.085972	0.855944	5	13	4	5	641;6119;2963;8880;4361	3146;3159;8880;92797;2963;9401;83990;5887;2175;3148;8438;6119;641	10524;3159;2962;84893	84893;2962;8940;10111;10524	22
533541	DNA geometric change		GO_process	0.135689	0.02059	0.085972	0.855944	5	13	4	5	641;6119;2963;8880;4361	3146;3159;8880;92797;2963;9401;83990;5887;2175;3148;8438;6119;641	10524;3159;2962;84893	84893;2962;8940;10111;10524	22
35124	Cancer module Small monomeric GTPases		Cancer modules (Segal 2004)	0.135689	1.15536e-05	0.831146	0.999705	5	18	1	1	3845;5861;10890;29889;53916	8934;29889;399;381;2633;5908;5911;5901;3265;8766;4218;10890;5861;2935;5898;5862;6009;3845	381	403	22
[truncated: 946 more rows]
