# Supplementary material for: Comparative expression pathway analysis of human and canine mammary tumors
Source: BMC Genomics. 2009 Mar 27;10:135. doi: 10.1186/1471-2164-10-135 (PMC2670324; doi:10.1186/1471-2164-10-135)
Supplement: Additional file 11 — Log10 of the ratio Tumor vs Pool of Normal for 9,963 dog-human orthologous genes. Contains a tab-delimited file with the normalized log10ratio for the 9,963 dog-human orthologous genes across the 162 samples. [file 1471-2164-10-135-S11.zip › log10ratio.txt]

Dog Gene Models	Human Gene Models	Human LocusLink	dog_normal_M4d	dog_normal_M7c	dog_normal_M7d	dog_normal_M8b	dog_normal_M9c	dog_normal_M6d	dog_normal_M3b	dog_tumor_M1a	dog_tumor_M1b	dog_tumor_M1c	dog_tumor_M2-A	dog_tumor_M2-B	dog_tumor_M2-C	dog_tumor_M2-D	dog_tumor_M3a	dog_tumor_M3c	dog_tumor_M4a	dog_tumor_M4b	dog_tumor_M5a	dog_tumor_M5b	dog_tumor_M5c	dog_tumor_M5e	dog_tumor_M6a	dog_tumor_M6b	dog_tumor_M7a	dog_tumor_M8a	dog_tumor_M9a	dog_tumor_M9b	dog_tumor_M11a	dog_tumor_M11b	dog_tumor_M11c	dog_tumor_M11d	dog_tumor_M11e	human_normal_ZT25YN5A	human_normal_ZP8D9NH7	human_normal_ZF437NNW	human_normal_XVG3LND9	human_normal_XLP8SN4F	human_normal_XH2K7NE9	human_normal_WI2VJN2D	human_normal_WH22FNHP	human_normal_VYD9FNHA	human_normal_VOJKSNUC	human_normal_VO3F7NGD	human_normal_VKSMWN93	human_normal_VFJODNR8	human_normal_VE8SONGN
CFG00138790	HSG00277152	2	0.300082177	0.002444953	0.013020724	0.003329545	0.005401775	-0.023811169	-0.414993882	0.751058221	0.102187797	0.016070306	0.140399933	0.508798957	0.305578113	0.349685758	-0.015530109	0.150171727	0.485468656	0.371354729	0.295972884	-0.143935531	0.081410766	0.132422984	0.066916212	0.266477972	0.335214764	0.011786729	0.057132781	0.111038804	0.396048278	-0.005177647	0.171610624	0.061449766	-0.137946337	-0.016263001	0.023503873	0.061398651	-0.07354597	-0.079283781	-0.044407211	0.054175228	0.01355536	-0.008033886	0.006161161	0.031849805	-0.083393499	0.044223007	-0.027507497
CFG00103859	HSG00288741	12	0.160635889	-0.09517324	-0.027058944	-0.009040397	-0.013185367	0.188044637	-0.104984283	-0.109143406	0.396493465	0.108465485	-0.069263786	0.046843167	0.577427328	0.669047236	0.220662937	0.162245646	0.203947857	0.233209386	0.026102848	-0.235999167	0.05188122	-0.089545727	0.28076309	0.35451895	-0.266694814	0.188735232	0.489595294	0.034479327	1.082688808	-0.061535075	-0.154277951	0.365044653	0.051934771	0.171223909	0.349815875	0.393429369	-0.014496695	-0.340219647	0.29356584	0.052075662	-0.135178968	-0.33035326	0.14130412	0.338461429	-0.06981042	-0.105888546	-0.045175791
CFG00138574	HSG00222162	13	-0.159388602	0.02251089	0.101756558	-0.08343868	0.034426	-0.029952556	-0.033545185	-0.240068406	-0.517991364	-0.173180953	-0.144110084	-0.181907848	-0.229287878	-0.177536145	-0.184605747	-0.199633956	-0.140453801	-0.136843681	-0.008513486	-0.129939631	0.163708389	0.087242626	-0.151175261	-0.048237041	-0.169252753	0.029871542	-0.1619616	0.008808738	-0.177797467	-0.13883312	0.305458724	-0.068556294	-0.016843893	-0.296363354	0.258961797	0.026674828	-0.298565209	-0.258334041	0.035698257	0.730333507	-0.366248757	-0.39330712	-0.314123094	-0.069086231	-0.150290221	-0.10889294	-0.283569962
CFG00124906	HSG00216242	14	0.010901421	-0.000641122	0.007166013	-0.016244017	-0.021365166	0.044280879	0.002591506	0.004815109	-0.008641183	0.090719692	0.014291182	0.071944095	0.007906184	0.03399118	0.045568295	-0.003285788	-0.019460507	0.105412327	0.035757169	0.211247057	-0.014940925	-0.0408176	0.045749046	0.015610717	-0.021696471	-0.149694324	-0.03772204	0.014758825	-0.036711343	0.008860178	0.06549523	0.004086182	0.033780128	0.082081884	-0.005628647	0.017476784	-0.0030335	0.117620938	-0.056598548	-0.035046313	0.111940965	-0.02153	0.005996299	0.07741902	0.041620001	0.034577068	-0.006644
CFG00107617	HSG00302780	15	-0.007365622	0.030599289	0.128007889	-0.05097162	-0.050918791	0.00903856	-0.004143339	-0.03098537	-0.083129689	-0.05674218	-0.103806019	-0.056791272	0.13305071	-0.052906133	-0.102686413	-0.033045243	-0.085528925	-0.089271985	-0.052515954	-0.049756333	-0.091487266	-0.113782406	-0.050929077	-0.030122086	-0.088427052	-0.076318592	-0.087475762	-0.046509467	-0.10788317	-0.072269008	-0.071718648	0.080661304	-0.035886075	0.025396995	0.05231877	-0.010901958	0.05206944	0.077267751	-0.018957909	-0.054139789	0.093159638	-0.047513705	-0.02203968	0.030270388	-0.0531842	0.072233729	0.028073175
CFG00127341	HSG00294825	16	0.054346174	-0.003366172	-0.022411555	-0.098710075	-0.030941784	-0.005041778	0.059858203	0.103857577	-0.013735324	-0.091757059	0.022548169	0.141460627	0.052815139	0.263670892	0.00044331	-0.005225867	0.060480773	0.040246457	0.007290453	0.051006675	-0.010201514	-0.085937172	0.073831707	0.00215739	-0.176919252	-0.117795825	0.04390502	0.113056242	-0.036215007	-0.069979429	-0.115641788	0.018845588	-0.144531608	0.030201621	0.063641839	0.047976654	0.027477577	0.041783366	-0.050421573	-0.045610599	0.121069863	-0.048026171	0.003016774	0.060802359	-0.007110732	0.025322409	0.006865996
CFG00016858	HSG00294474	18	0.068208665	-0.026848897	-0.073730089	0.018353865	-0.05787494	0.106023803	-0.136734307	0.069584161	0.247997001	-0.151248738	-0.093537614	0.375117958	0.123653397	0.232367828	-0.082627051	0.011223406	0.073840871	0.075729936	0.148596093	0.05709599	0.027754083	-0.023583293	-0.086484328	0.161205426	-0.056658149	-0.08123599	-0.109526284	0.009816393	-0.043907426	-0.12706019	0.034073681	0.051088557	-0.252160698	0.014868653	-0.024439042	-0.049083114	0.006159829	-0.115238868	0.159864247	-0.06801594	0.022279687	0.046345912	-0.011546543	-0.063724369	0.112335548	-0.013256114	-0.038610432
CFG00127400	HSG00294333	21	-0.027501881	-0.231494144	-0.046901345	0.163947165	0.022740856	-0.050706893	0.047944359	0.047346458	0.084328569	0.173443303	0.146831378	0.045737162	0.014800653	0.232735902	0.29650861	0.190446109	-0.074281573	0.316010952	0.276333332	0.432653368	0.256961703	0.178107217	0.129119411	0.13596563	0.037923872	0.2148491	0.12486624	0.073498331	-0.20100309	0.127820879	-0.002337083	0.162678882	0.410165966	0.097251482	0.0013565	-0.053451758	0.140029445	-0.073605053	0.003281	-0.088429168	0.076105945	-0.095291197	-0.02822865	0.057357859	0.109790146	0.042963479	-0.003315
CFG00129124	HSG00457707	23	0.052231371	-0.010235757	0.042810977	-0.019482702	-0.066577792	0.012170255	0.16360873	0.038118005	-0.055115595	-0.001117021	-0.425764441	-0.161274701	-0.422357917	-0.386189848	0.015944749	0.037714422	-0.03728272	-0.002653927	-0.055908769	-0.204990417	-0.115266502	-0.14263317	0.037568808	-0.091368824	0.043046355	-0.028204247	-0.109745592	-0.078269541	-0.114776269	-0.091870278	0.033150166	-0.037541941	-0.143163979	0.037896704	0.145448253	0.099435747	-0.017774999	0.008165387	-0.075246617	-0.058499649	0.123512439	-0.093360849	-0.00225	0.029749338	0.044359449	0.028392415	-0.012808744
CFG00126550	HSG00201256	24	-0.007085079	-0.016750036	0.007267808	0.004436013	0.045693152	0.004400802	0.037138667	0.008236379	-0.143481761	0.04769516	0.025128249	-0.07352826	-0.051685642	-0.006877511	0.011665547	-0.068273082	-0.085389681	-0.025758792	-0.019797303	-0.115073033	0.005900771	-0.036358941	-0.054958455	-0.02666162	0.005585631	-0.046517562	0.036010623	0.071205355	0.003537084	0.019217093	0.024142949	0.00734717	0.119578108	0.138833329	0.021225134	0.03426839	0.048523117	0.077452682	0.024784332	-0.007397854	0.028258769	-0.026285568	-0.012539594	0.027704543	0.054591447	0.041481268	0.017868295
CFG00019480	HSG00249978	26	-0.016976371	0.003917614	0.065944076	-0.00290468	0.075901851	0.053621631	-0.007979662	0.125680342	-0.02831199	0.093428329	-0.072682515	0.078847095	0.031796686	-0.001354548	-0.00811302	0.007278257	0.050514497	0.023774702	0.074886322	0.036832154	-0.017732486	0.082569651	0.092884436	0.083808556	0.056182675	-0.010816826	0.037319276	-0.019372988	-0.027792517	0.121392451	0.05961049	-0.008174636	0.021127068	0.004527973	0.000759535	-0.089398637	0.028278243	0.078824222	-0.002709585	-0.044801239	0.011193076	-0.081389271	0.011025698	0.014007161	-0.138813451	0.065148041	-0.023567639
CFG00129133	HSG00206665	27	0.098572075	-0.009214461	-0.029899105	0.017736197	-0.033685118	0.008660793	-0.013084829	0.337083817	0.2723611	-0.126215458	0.015146732	0.239752591	0.079362273	0.180027455	-0.006241992	-0.033789188	0.191706419	0.094568491	-0.039964914	0.003118113	0.019313723	-0.024152681	0.182075292	-0.025739014	0.025345147	0.115679413	0.060073465	0.155492902	0.216570705	0.039503843	0.10087809	-0.087319523	-0.162800938	0.124868199	0.178161755	0.101392709	0.025088055	-0.009330986	-0.04560728	0.034392279	-0.036411207	0.044919752	0.063900486	-0.01961142	-0.068517469	-0.049942791	0.060180366
CFG00112057	HSG00263230	28	0.086531669	-0.115497649	-0.153206021	0.104456693	0.109005578	-0.079734206	-0.045716673	0.180188119	0.032791778	0.0786369	-0.134849638	0.020259373	-0.108297467	0.010851517	0.126569539	0.034837261	-0.010365427	0.158009544	0.071626052	0.123654544	-0.064089	-0.03378509	-0.069643915	0.132250503	-0.166045487	0.128163323	0.50927794	0.284437299	0.211438775	0.346956491	0.078413367	0.179737285	0.17426084	0.0243458	0.08230108	-0.031389005	-0.046384376	-0.063496165	0.045495369	0.056342296	-0.03903082	-0.029496998	0.03332936	0.006765825	0.041109852	-0.035833683	-0.021613991
CFG00124398	HSG00276774	32	-0.012979043	-0.011132482	0.043088946	-0.126863867	0.001374712	-0.036451992	0.051300511	-0.138069436	-0.038431015	-0.159299433	-0.133959785	-0.016441576	0.495569378	-0.087231532	-0.173165366	-0.054956187	-0.014694141	-0.137644112	0.022164468	-0.185550913	-0.13333264	-0.136205927	-0.106872894	-0.022041189	-0.213136315	-0.12808159	-0.104208067	0.048192255	-0.170040607	-0.207671985	-0.141358256	-0.037242498	-0.089048274	0.190974161	-0.16107811	0.047237597	-0.077481188	0.4035016	-0.137179971	0.004390527	0.077946849	-0.088732302	0.00307374	-0.013191466	-0.065775692	0.235913098	-0.111106634
CFG00016502	HSG00268775	36	0.026835786	-0.024031539	-0.018325565	-0.013900712	0.081934683	-0.093896106	0.024586828	-0.06278336	0.282431841	0.217634931	0.013262821	0.208727047	0.123171508	0.128954515	0.166752473	0.106775597	0.233239412	0.242909774	0.111605361	0.086654596	0.140584484	0.123461194	0.026789917	0.159852713	0.372510552	0.080391735	0.20540449	0.10617733	0.201341823	0.400624752	0.17325522	0.276321709	0.349922478	-0.282355756	-0.203727141	-0.0213196	-0.139409691	-0.06877248	0.132689998	-0.088443413	-0.296059757	0.278802633	-0.053839765	-0.160332993	0.15410465	-0.213852555	-0.048403792
CFG00013803	HSG00298159	37	0.171459228	-0.070310339	-0.031359032	-0.027571097	0.077386647	0.012582004	0.071935862	-0.14986065	-0.226144031	-0.044422984	-0.295233309	-0.010945842	-0.14731437	-0.030262306	-0.034694597	-0.055959031	-0.005643889	0.039581805	-0.058154047	-0.359712034	-0.119856022	-0.075059041	-0.037634924	0.035740972	-0.382657051	-0.200564027	-0.160851032	0.01615338	-0.241169035	-0.10395439	-0.4767887	-0.069067582	-0.177549034	0.110539854	0.084972657	0.174131826	0.05324664	-0.007505488	0.044913456	-0.01220176	0.095938161	-0.077417165	-0.011838553	0.168707475	-0.063531622	0.027172348	0.010272895
CFG00002745	HSG00273747	38	-0.059441492	0.083007447	0.075751469	-0.006705811	-0.014769831	-0.1140697	0.015743993	-0.166291341	-0.047264311	0.205047697	-0.208401889	-0.141330779	-0.063806102	-0.260087401	0.115380049	-0.087009788	0.07780613	0.045535684	-0.281599522	-0.269830078	-0.222604245	-0.214197323	-0.017303873	-0.117378227	-0.055769164	-0.123343542	0.011411401	-0.029265188	-0.081160881	0.21844247	-0.220606178	0.069081679	0.204341635	-0.115609944	-0.024881501	-0.007949192	-0.071277879	-0.101177752	-0.02943	0.172620043	-0.189159632	0.080364555	0.109671898	-0.171052888	0.048794709	0.002367348	-0.009733
CFG00060469	HSG00243087	39	-0.069394022	0.103131071	0.162014768	-0.015835717	-0.043495476	0.016200975	0.153216615	-0.053007931	-0.115136072	-0.177850991	0.189802006	-0.013820708	-0.048478231	-0.166918427	-0.098873913	-0.144381046	-0.081209153	-0.266174018	-0.224319011	0.123807982	-0.128111839	-0.221807271	0.184528247	-0.522288263	-0.03537567	0.074704692	-0.058121458	0.103618845	-0.039816886	-0.053116828	-0.035021484	-0.186388999	-0.1752083	0.070746906	-0.079624631	0.191030055	-0.074364401	-0.062372997	0.021423575	-0.015438393	-0.029461894	-0.000506012	0.099857092	-0.031027326	0.234214947	0.036217365	-0.060260177
CFG00124322	HSG00302336	40	0.253544182	0.008584937	-0.018202905	-0.038371015	0.007345433	0.056764249	-0.039025798	0.629099727	0.216039687	-0.098250717	-0.140032098	0.015458612	-0.044121493	-0.14848958	-0.043894637	-0.152768627	0.347111225	0.740748942	0.048484694	-0.047783513	-0.156508759	-0.135271013	0.199026987	-0.028789906	0.096234538	-0.082805872	-0.089327775	-0.070792057	-0.093752183	-0.215515658	-0.050546445	-0.051231422	-0.068377808	0.102099583	0.016806504	-0.041920666	0.046031315	0.121583305	-0.011860659	-0.05077932	0.053416379	-0.047831349	-0.045474604	0.075543344	-0.084406264	0.042511977	-0.030769788
CFG00137156	HSG00249481	43	-0.120201997	0.014171064	-0.038284376	0.079188868	0.136562735	0.084054619	-0.094660811	0.109054893	-0.199733287	-0.040177114	-0.080848858	-0.082150795	-0.214121833	-0.007010184	-0.056657754	-0.090382874	-0.099494405	-0.237395197	0.044320881	-0.205050975	0.070965901	-0.031343877	0.256650984	0.17927435	0.092144489	0.16646722	-0.155776039	0.055005327	-0.159748033	-0.029227331	-0.305693209	-0.165568873	-0.18485187	0.039206594	0.042185795	0.03825105	0.061777461	0.108884513	-0.081112601	-0.016486101	0.103356726	-0.058582343	-0.041715961	0.032601174	-0.05442515	0.054740001	0.007460862
CFG00123304	HSG00261350	48	-0.055822417	0.018400302	0.029005477	-0.002750372	-0.00799346	-0.04161815	0.103617728	0.010594307	0.129399225	0.245702103	0.037969917	0.149034664	0.240490988	0.066999853	0.190142438	0.090503782	0.014030929	0.203440309	0.098335221	0.142891958	0.028247427	0.018019568	-0.047162071	-0.001363261	-0.041433953	0.102101192	-0.048222035	0.019429436	0.080991395	0.092355937	-0.108400397	0.069794126	0.205405399	-0.027557233	0.018340481	0.158652663	-0.070026249	0.16911608	-0.076104693	0.186679065	-0.020587388	-0.071460336	0.123388097	-0.015574032	-0.035791356	0.130550906	-0.05105168
CFG00146163	HSG00314561	49	0.004522625	-0.003374211	0.00890515	-0.022801071	0.000441682	-0.025635436	0.034829408	0.013734523	-0.026610084	0.119863763	-0.005695779	0.000991493	0.014525274	0.023195924	0.056251347	0.029609965	0.063721247	0.050519455	0.01635405	0.125043035	0.037823901	0.001632698	0.016170267	0.032842852	0.08818344	-0.01429278	0.027417947	0.08671087	0.018290745	0.017628629	0.013243683	0.044516489	0.06323868	0.046058793	-0.004590946	0.037968386	0.05058543	0.150694028	-0.020412179	-0.03666361	0.117775537	-0.020192135	-0.04881436	0.024047876	-0.006840604	0.070230134	0.00770418
CFG00058507	HSG00314287	50	0.186131507	-0.017177999	-0.020177498	0.013021767	0.087164372	-0.053132191	-0.093669787	0.030299306	-0.030001447	-0.016393051	0.095277339	0.159771711	0.024907574	0.114683658	0.002069458	-0.11418964	0.155821562	0.091578454	0.056513518	0.050002769	-0.053057373	-0.030931517	0.059818655	0.009900168	-0.145266488	0.093010008	-0.013084039	-0.023534656	-0.060457557	0.088774234	-0.180967987	0.055966258	-0.135279328	0.035083532	0.075878948	0.048552461	0.0052745	0.080569781	-0.040876873	0.01928645	0.088872306	-0.098181829	0.103456423	0.031330563	0.052339539	0.010495518	-0.040787295
CFG00126332	HSG00302353	51	-0.020434648	-0.008627951	0.034731656	0.018678099	-0.017870069	-0.054190367	0.151733845	0.102217287	0.123011723	0.279269814	0.122252837	0.182741359	0.089530081	0.109731942	0.292452127	0.15094021	0.13071458	0.17635949	0.148267463	0.029404521	0.138970211	0.104038224	0.149637595	0.037985802	0.067424178	0.128019869	0.136179119	0.175734013	0.161776692	0.214320704	0.147063896	0.189871103	0.389997482	-0.126674414	-0.03063209	0.021157274	-0.07117784	-0.137392789	-0.012403732	0.111614443	-0.22365962	-0.004946026	0.087419227	-0.042789653	0.126760095	-0.178423941	-0.039226986
CFG00117883	HSG00219685	55	-0.063585423	0.068652123	0.245212406	0.041585058	-0.05834993	-0.006900132	0.201456517	0.063164175	-0.171987623	-0.245379165	-0.101943001	-0.097532183	0.154626578	-0.082004637	-0.179442093	-0.014210179	0.007766485	-0.050666191	-0.11363934	-0.390973568	-0.056832343	-0.141045749	-0.117284916	-0.011563033	-0.07147637	0.034198105	-0.110329941	0.151784629	-0.278759748	-0.175653562	0.018784747	-0.212965757	-0.200124145	0.153212979	-0.143539563	0.080773644	-0.091371708	0.078034364	0.14578253	0.002606236	-0.084549055	0.071171336	-0.09009169	-0.000464402	0.320270211	-0.112148426	-0.051046483
CFG00100179	HSG00205632	58	0.346716434	-0.122655153	-0.025938265	0.124700814	0.370835811	0.043733135	-0.213659286	0.387606472	0.049287826	-0.204153389	0.40804252	0.227348089	-0.06225279	0.017439142	-0.149841473	0.022065312	0.154153675	-0.013320491	-0.088513061	-0.320378125	-0.126777142	0.011506796	-0.035927258	0.19982487	0.216342956	-0.007781655	-0.330426991	-0.049010649	-0.157695562	-0.290093482	0.353087753	-0.189378873	-0.201902688	-0.083055392	0.025246276	0.071400575	-0.048526652	-0.225575686	-0.011482187	-0.029434534	0.106943607	0.162836552	0.178259373	0.033182275	0.072753057	0.043207176	-0.095210001
CFG00098615	HSG00250940	60	0.09111166	-0.177313969	-0.086864039	-8.64E-07	0.150020242	0.017649099	-0.097116753	0.179929465	0.058257341	-0.224300325	0.143101335	0.104408503	0.045254931	0.09156841	-0.117831029	0.003778741	-0.000719547	0.024870157	-0.017911032	-0.00401862	-0.050659612	-0.016337767	0.058420926	0.056883126	0.038987443	0.006225318	-0.176166087	-0.0717602	-0.051805116	-0.198178068	0.118804902	-0.155198708	-0.223527148	-0.015597	0.026713429	0.129214078	-0.070332259	-0.194715381	-0.013289389	0.056541946	0.014535001	0.067240976	0.053832285	-0.002642414	0.056193873	0.09027122	-0.098960437
CFG00105671	HSG00305883	81	-0.018084295	-0.00612651	0.005760727	-0.043655887	-0.041923817	0.031296987	0.00363253	0.010370585	-0.099280477	-0.109713674	-0.00559211	-0.010863857	-0.063810065	0.053877048	0.014936935	0.003112166	-0.081378654	-0.032378722	-0.021739304	-0.03823908	0.025608204	-0.045055609	0.022657022	0.018826308	-0.051279292	-0.045984369	-0.04159214	-0.022903217	-0.021815326	-0.09643767	-0.002313063	-0.096860245	-0.115210503	-0.020932056	0.029172223	-0.11108356	0.033534393	0.063836552	-0.136265188	-0.006699445	0.111741684	-0.044941664	-0.123326875	-0.118025526	-0.179457426	0.095365003	0.030822765
CFG00099605	HSG00287532	87	0.079025611	0.000178829	0.024252258	0.00632067	-0.035172418	0.011135377	0.013691731	0.393444479	0.130401954	-0.019616112	0.154619023	0.334041297	0.157296315	0.185187951	0.081583798	0.096568853	-0.012878396	-0.045734584	0.071702659	-0.040747814	0.056834638	0.016801417	0.071510389	0.181997612	-0.051452346	-0.153742343	-0.003645748	0.023496397	-0.055591755	-0.029908381	0.414983571	-0.057903904	-0.064958736	0.063838586	0.13955012	0.114420444	0.026668621	-0.032638635	0.045984924	0.016571224	0.178437442	-0.008400382	0.053399097	0.100410007	-0.019294672	0.057241742	-0.010898487
CFG00019318	HSG00205194	88	1.117635846	-0.784236073	-0.862437248	0.836491585	1.151729941	-0.610267401	-0.396835178	-1.053173184	-1.156058192	0.203906849	-0.988229036	-1.035364032	-1.097854614	-0.875401258	-1.027547717	-0.137849927	0.918662786	-1.0706743	-0.994034767	-1.102691054	-1.165242195	0.801043034	-0.117340863	-0.860356688	-0.941813588	0.006628722	-0.789367676	0.105292141	-0.556944251	-0.524616957	-0.986981153	-0.462899595	-0.004027456	0.03899641	-0.004014536	0.026708897	-0.016698917	0.093697146	0.021949477	0.024257673	-0.025674485	-0.038131081	0.056494977	0.057017535	-0.122275822	0.036513362	-0.026183039
CFG00125636	HSG00271796	89	0.698139787	-0.199876517	-0.196104273	0.509091377	0.809471488	-0.050700091	-0.086581163	-0.055854842	-0.228161424	-0.14426586	-0.219287723	-0.096643537	-0.235198975	-0.187587112	-0.17551215	0.161168158	0.527650118	-0.274000466	-0.235931218	-0.268049419	-0.268327951	0.469541997	0.230356425	-0.101398952	-0.238506913	0.367940813	-0.179228336	-0.125712395	-0.181375802	-0.170162767	0.025376284	-0.159551933	0.065574318	0.078699715	0.040961016	-0.006739101	0.005172805	0.098977119	-0.013726138	-0.021012997	0.081311643	0.004028191	-0.030153643	0.035715114	0.006125631	0.060484171	0.015707077
CFG00007305	HSG00213093	90	0.044684827	0.013208957	-0.020529969	0.002744317	-0.005753357	-0.044921499	-0.01063031	0.242806658	0.117767468	0.063571975	0.130484998	0.278111905	0.108042024	0.172999769	0.119818732	0.073546134	0.143307805	0.080346592	0.146052629	-0.139405519	0.085234925	0.067103691	0.035065692	0.09457878	0.014910168	0.04272892	0.099443905	0.133808583	0.145518243	0.125541434	0.115950726	0.028141323	0.09113539	-0.071752563	-0.038259998	-0.029676707	0.00067	-0.082746364	0.104248978	0.128540277	-0.200887442	0.083472967	0.112439282	0.011255782	0.083625428	-0.182997629	0.044360112
CFG00126481	HSG00214263	92	-0.117811397	0.037173301	0.083420008	-0.05182679	-0.039498419	0.029045403	0.007485777	-0.364451587	-0.269699544	-0.222853169	-0.220273986	-0.322400421	-0.376220167	-0.343893528	-0.159934893	-0.149516642	-0.352120817	-0.445064366	-0.27245304	-0.36689198	-0.041279897	-0.128314957	-0.420758098	-0.174250588	-0.192077875	-0.283672541	-0.41573441	0.009254813	-0.372600973	-0.442936927	0.031127036	-0.310484976	-0.209683776	-0.028421776	0.064857937	0.059240051	0.032579742	-0.082825676	0.045061652	0.018234059	-0.057824913	0.089534342	0.041591942	0.022423154	0.045148298	-0.022510597	0.023568578
CFG00010286	HSG00222177	93	-0.032960705	0.033482924	0.031738698	-0.020524718	-0.020483747	-0.003786892	-0.084210455	0.045695767	-0.035760172	0.012908652	-0.065457776	0.011433303	-0.071903586	-0.049056031	0.003663972	0.076174125	-0.047046952	0.05183737	0.031533405	0.014377534	-0.064194679	0.027225345	-0.037922673	0.023319438	0.081959039	-0.096502915	-0.088460624	0.019338414	-0.011218734	-0.119125083	0.067981914	-0.084471121	-0.121097915	0.165149271	-0.159137756	-0.088635579	0.054448023	0.292417496	-0.206807926	-0.109843686	0.088315897	-0.074580073	-0.110307038	0.003388199	-0.151853085	0.057119507	0.0475602
CFG00143488	HSG00276704	94	-0.057777073	0.079710223	-0.020422781	0.031230424	-0.014793924	0.18031472	-0.140601724	0.059344899	-0.179010272	-0.039717972	-0.097327411	-0.251369566	-0.207773864	-0.019460026	0.032790445	-0.003750228	-0.158007205	-0.053944781	0.087858699	-0.030715782	0.050858013	0.173819855	-0.093635075	0.181561604	-0.234548584	-0.014902764	-0.135229334	-0.005301665	-0.269555449	-0.334400862	-0.15029785	-0.368049651	-0.279930174	0.19684498	0.055517156	0.07738585	0.045394998	0.10301315	-0.032704934	0.085553706	0.085205853	-0.004016095	-0.01485865	0.085539296	-0.071131088	0.098400354	-0.085378602
CFG00124664	HSG00222242	95	0.020087987	-0.002658502	0.011128346	-0.021884689	-0.024133964	0.057468053	-0.023162484	0.086155944	0.02268932	-0.010676885	-0.101996034	0.041893438	-0.039038859	-0.024992734	-0.000607949	-0.009369187	-0.079635561	0.038185991	-0.00686358	0.091374911	-0.053665139	-0.059639975	0.010571455	-0.007695482	-0.080423355	-0.10130588	-0.006297302	-0.044283889	-0.061163425	-0.010518647	-0.035916053	-0.035395034	-0.028883141	-0.043211453	0.195294142	0.138761595	0.01768245	0.05761712	0.079709254	-0.098066956	0.069861159	-0.179473951	0.110824496	-0.092592493	-0.002649611	0.072231226	-0.054869998
CFG00004576	HSG00287041	97	-0.009699796	0.057719961	-0.10303057	0.029713221	-0.003363025	0.031545743	-0.250233024	-0.157204345	0.034099191	-0.079785854	0.001400273	-0.017472368	-0.033790313	0.142274529	-0.001164208	-0.060481008	-0.004029154	0.00619214	0.017712193	-0.058909591	0.080238089	0.082988106	-0.107384309	0.141676247	-0.218551397	-0.074521676	-0.034531917	0.021229068	0.00383649	0.0675916	0.065760553	-0.052923113	-0.12686269	-0.052932829	-0.131722808	-0.114901304	-0.025723347	-0.060504999	0.111162923	0.054420136	-0.154795602	0.109494492	0.073577806	-0.084377475	0.063521855	-0.10433355	0.053642891
CFG00013769	HSG00213474	98	0.127764851	0.155970335	-0.116730422	-0.258659393	0.406890571	-0.121063799	-0.176482528	-0.300002426	0.260213435	0.085014731	0.069020599	0.089468181	0.22839354	-0.0403561	-0.079315126	-0.151365668	0.328293264	0.062266827	-0.204486281	-0.295336932	-0.269829661	-0.00499621	-0.168719918	0.242634639	0.440317035	-0.157865018	0.080367088	-0.041153729	0.009863257	0.248246372	0.211322561	0.098618507	0.384263933	-0.156249881	-0.047399152	-0.099824175	-0.066467054	-0.132051662	0.189601764	0.04625814	-0.177692413	-0.103120387	0.083176412	-0.095583752	0.054387413	-0.128746539	-0.041783702
CFG00010350	HSG00312150	100	-0.030203946	-0.00825195	-0.000936419	0.081035838	0.04399389	0.210485354	-0.043277688	0.062125161	-0.334318221	-0.123647451	-0.315868139	-0.40725863	0.02745609	-0.13906619	-0.137668684	-0.104989856	-0.160673678	-0.063073061	0.104305699	0.035170317	0.026244044	0.08381401	-0.030592434	0.046480238	-0.261726201	0.056987122	-0.082797371	0.036583871	-0.16246213	-0.352868795	-0.226659119	-0.280483425	-0.014995947	0.056220103	0.123337105	0.085498817	-0.055993039	-0.049125928	0.012482643	0.204179376	0.047365155	-0.031749912	0.056993254	0.042101964	-0.030024065	0.117825717	-0.124340318
CFG00122367	HSG00290289	102	0.007867414	0.028883364	-0.052223429	0.065772474	-0.000692639	-0.089473844	-0.022548268	-0.023712248	0.235433936	0.259613931	0.032011855	0.256303817	-0.010644933	0.042647999	0.119665451	0.067511477	0.211326674	0.152372941	0.058550276	0.04207065	0.107975304	0.163732797	-0.177213907	0.138168916	0.331925899	0.044649653	0.115468137	0.006486888	0.212197453	0.253236771	0.141157746	0.204471856	0.377478153	0.013991495	-0.010436632	0.012956682	-0.002054098	0.059507463	-0.008029854	0.054243505	0.016034584	0.02416851	-0.009184523	0.008676548	0.028385255	0.019765891	-0.002831921
CFG00122869	HSG00201332	103	0.017312331	-0.023285843	0.009682689	-0.024414703	-0.132437244	0.021924239	0.012596548	0.04577272	0.013411121	0.016375855	0.321827531	0.136276841	0.00391018	-0.020212613	0.014598429	-0.034760915	-0.010545127	0.112455815	0.01452975	0.019188488	-0.048474178	-0.04516574	-0.011865322	0.137620836	0.233674213	-0.0497806	-0.036097378	-0.043008327	-0.072063059	-0.058902852	0.337028146	-0.001257937	0.006639596	-0.09254612	-0.012035624	0.099922337	-0.043885853	-0.015696499	-0.055341832	-0.011958404	0.054518849	0.025415	-0.06339477	-0.054089997	-0.114201203	0.034367945	-0.058019999
CFG00118480	HSG00269702	105	0.129960716	-0.062625259	-0.021246433	0.085590541	0.065538168	0.201204896	-0.341494381	-0.12269491	-0.278468907	-0.272754669	-0.139558256	-0.211910427	-0.238442689	-0.023306012	-0.320431143	-0.145435333	-0.257498354	-0.122807503	-0.143024206	-0.098442286	-0.060882092	-0.08246845	-0.052549958	-0.092599928	-0.398658991	-0.237876922	-0.170434982	-0.048185498	-0.20733875	-0.272206396	-0.199477226	-0.384569466	-0.406985879	0.09420684	-0.051833633	0.037629317	0.018256757	0.113015227	0.050856479	-0.053768359	-0.016871603	-0.072392263	-0.036016405	0.012683543	-0.001822437	0.049776927	0.039936118
CFG00081657	HSG00247936	107	0.444739163	-0.107315287	-0.086541869	0.171912044	0.343995988	-0.016328797	-0.151559621	0.286315024	-0.140349492	0.010860175	-0.11747165	-0.152124643	0.64877677	-0.100872278	-0.106451243	0.314800322	0.376668215	0.110361069	-0.095619448	-0.17855303	-0.216098517	0.167813152	-0.002752602	-0.153515637	-0.165921122	-0.099014834	-0.120466925	0.064567819	-0.174998	-0.181891933	-0.195794016	-0.111817084	-0.134345889	0.153158754	-0.404016376	-0.096250795	-0.228653386	-0.380263597	0.121292844	-0.348567575	-0.061995003	0.093581989	0.229798391	-0.268492371	-0.15837051	-0.213924333	-0.049284145
CFG00125046	HSG00236695	108	0.201917678	-0.09508647	-0.063240059	0.13508971	0.182365015	0.010184912	-0.063847326	-0.326219827	-0.361167192	-0.269444048	-0.148036912	-0.319703907	-0.042626742	0.145387068	-0.19886598	-0.01408982	0.118057601	-0.031365965	-0.153315812	-0.408180773	-0.008176475	0.162008792	-0.17526637	0.274194539	-0.413269728	0.130015627	-0.247893363	0.047443796	-0.309383065	-0.227184117	-0.514082789	-0.183919415	-0.224442303	-0.009963472	0.064449102	-0.034731273	0.092689656	0.023084898	-0.082239203	-0.016595805	0.064201355	-0.021812126	-0.042653408	-0.038012229	-0.067532986	-0.006142	0.045787606
CFG00124142	HSG00211446	109	-0.043665126	0.290537685	0.176808253	0.018742362	-0.07291282	0.023324868	0.002908849	-0.110917442	0.608037174	-0.10745886	0.559502184	0.112233654	0.480679959	-0.041882522	0.072313182	0.126937911	0.369967431	0.012673512	0.013687181	0.17773068	0.195685819	0.164061278	0.500850797	-0.127561137	0.510783851	0.21985206	0.402601629	-0.228791565	0.6814695	0.466857672	0.491411984	0.321337044	-0.038912117	0.019363403	0.028852716	0.050901297	0.029472796	-0.111285284	0.025622677	0.099534608	-0.046408486	0.03557419	0.037642799	0.026219161	-0.104789406	0.00021	-0.042355023
CFG00127514	HSG00276835	112	-0.006403875	-0.013568431	0.012346186	-0.018534571	0.020755768	0.061875686	-0.019021001	0.055361323	0.034635745	-0.041105494	0.001339108	-0.008520633	0.017552011	0.036953114	-0.052187823	-0.019827556	-0.017720394	0.019593716	0.00091581	0.046195962	-0.010112714	-0.012123287	-0.001160689	-0.009844888	-0.040081006	-0.02082913	-0.041199595	-0.012021832	-0.01611511	-0.016387291	0.000527516	-0.058310796	-0.024645798	-0.071210258	0.120302826	0.091601066	0.044319678	0.043246053	0.036780532	0.031828515	0.050449625	-0.086869985	0.088874042	0.001955	-0.069667332	0.03890698	-0.079353169
CFG00025436	HSG00294348	113	-0.074768916	-0.082626075	-0.185794637	0.033699825	-0.094873905	-0.085998356	0.041921232	0.041242562	0.337089807	0.071902648	0.01528538	0.319768995	0.251460075	-0.049902372	0.083404556	0.005134385	0.027682751	0.121176139	0.055967357	0.282606602	0.039647311	-0.023587964	0.024718758	-0.149666324	0.141093031	0.067738019	0.050371543	-0.091479331	0.15560016	-0.031869724	0.061754908	0.049096737	0.050014522	-0.010980575	-0.061529186	-0.097763717	-0.054515298	-0.210414186	0.213	0.353118718	-0.198908761	-0.068603091	-0.054531422	-0.166747719	-0.049635932	-0.041928217	0.019112987
CFG00125872	HSG00258932	114	0.072293431	-0.028847545	-0.031701416	-0.027688339	0.038560063	-0.089059889	0.038486972	-0.081334457	0.469962597	0.303681731	0.027573943	-0.131651834	-0.131826863	-0.104880467	0.203767955	0.151264906	0.171583593	0.756125152	-0.023468956	-0.07163322	-0.116114661	-0.038698271	0.058070838	0.007328495	-0.012655661	0.151945144	0.100820415	-0.029539824	-0.113704264	-0.060437545	-0.099692389	0.04643134	0.140977174	0.173736915	0.067134753	0.150186032	0.00048723	0.108935714	-0.039675377	-0.010036194	0.04239418	-0.053910464	0.038239155	0.063714609	0.078668118	-0.01558838	0.053888131
CFG00125756	HSG00294437	115	0.014485687	-0.028821915	0.03102991	-0.016706988	-0.05631718	0.002060585	-0.026513383	0.001300566	0.134513408	-0.180036947	0.071493894	0.147036999	-0.021437213	0.110366836	0.161541954	0.139440596	0.016262136	0.069310382	0.02598308	0.006379254	0.014718242	0.067087784	0.023097321	0.032574862	-0.117482111	0.071844608	-0.067796029	0.078748599	-0.04235442	-0.116204791	0.054877147	-0.092195831	65535	0.168593168	0.013627685	-0.082954198	-0.011683384	0.260861337	-0.125662744	-0.035530597	-0.011059806	0.105196178	-0.08788126	-0.011711274	-0.145648539	0.164860696	0.028751208
CFG00118606	HSG00303970	116	0.009337232	-0.010335016	-0.045777608	0.024617897	-0.015455629	0.111086816	-0.026183061	-0.023052074	-0.040667269	0.037186548	-0.086892314	-0.047282673	-0.014450723	-0.077997386	-0.020529866	-0.052996952	-0.032207847	-0.117092744	-0.050887946	-0.10648714	-0.116608165	-0.068653055	-0.005740563	0.078137487	-0.105544098	0.007597269	-0.042491637	-0.04100851	-0.068700477	-0.050525617	-0.016482504	-0.062170841	-0.035346266	-0.170117632	-0.14771606	0.017655306	-0.230894372	-0.060940091	0.227253601	0.368952841	-0.085192986	0.346778661	0.331946671	-0.129902929	0.064755797	0.14468655	-0.065292321
CFG00008553	HSG00251055	117	-0.007711757	-0.060175728	-0.036517546	0.006202139	0.01495111	-0.006381702	-0.010341864	-0.020108406	-0.090752661	0.014884297	-0.046056569	-0.04495867	-0.090286314	0.035007369	-0.025789237	-0.072975516	-0.079892412	-0.063662328	-0.037787426	-0.040743511	-0.035181098	-0.051644944	-0.02677938	-0.039425619	-0.153583601	-0.125415742	-0.080949321	-0.067786619	-0.112656713	-0.07882522	-0.102285802	-0.060641356	0.009355184	0.016996512	-0.007684225	0.039909173	-0.052254055	0.037322707	-0.04027969	-0.048018288	0.042160727	-0.093463577	-0.026679268	-0.036430977	-0.259030968	0.041098304	-0.037844058
CFG00006364	HSG00262396	123	0.079174981	0.017888576	-0.066497803	-0.079604596	0.06016916	-0.036171496	-0.276907951	-0.340915531	-0.054525495	0.218821913	-0.209221274	-0.00373888	0.183881477	0.231052905	0.19213517	0.118577346	0.082397103	-0.028697908	0.019822389	-0.178980112	0.105384916	0.071168393	-0.048110038	0.209444746	-0.241906434	-0.121169239	-0.261471957	0.098099828	-0.285960585	0.009550393	-0.449036807	0.416956902	0.375280052	0.128889844	-0.031808443	0.009332052	-0.110185876	0.028076671	-0.079191647	0.148915157	-0.094755769	-0.013816999	0.074097179	-0.097993352	-0.146454588	0.12947908	-0.052981317
CFG00110376	HSG00228552	127	0.05668804	-0.01960054	-0.024576724	0.01792556	-0.107073247	0.003325343	-0.111793339	-0.194858372	-0.245378673	0.078363508	0.251398444	-0.004563123	0.39201203	0.084910214	-0.059152424	-0.184437156	0.396942049	0.323774338	0.198298514	0.174662754	0.323651195	0.281086773	0.043187976	0.185780123	0.258733273	0.361839682	-0.408967733	0.091176689	-0.040284097	0.289222032	0.240625843	0.246439025	0.15243271	0.030801212	-0.118208624	-0.068201602	-0.087590225	0.137784317	-0.212831646	0.403590232	0.002404687	0.039773993	-0.183706567	-0.107190534	-0.02171265	0.029943286	-0.073562481
CFG00028007	HSG00273768	133	-0.335121334	0.150363415	0.100991964	-0.098102212	0.026400566	0.070197791	-0.133703426	-0.08522594	-0.232465565	-0.648301959	-0.307542205	-0.296026975	0.000695914	-0.051494032	-0.471801281	-0.119516075	-0.119802222	-0.692313313	-0.259928972	-0.481001019	-0.17066589	-0.050802231	-0.310246408	-0.085447162	-0.275292218	-0.22770223	-0.314387202	-0.054621875	0.067533433	-0.257052213	-0.320122212	-0.257062227	-0.240014255	0.025449425	-0.425199598	-0.115594558	-0.320813298	0.12641184	-0.373995394	0.133699283	0.033306163	0.041312926	-0.42312184	-0.227373764	-0.158848614	0.100950122	-0.127330631
CFG00023069	HSG00208215	134	0.025233224	-0.040035099	-0.002275422	-0.018768154	-0.009427018	0.037381053	0.044564828	0.103627339	-0.01870732	-0.026111938	-0.030895583	0.027660966	-0.034484893	0.062473387	-0.030811571	0.00257349	-0.029034555	0.010466158	0.042714357	0.072238535	-0.014339164	-0.042905904	0.04730548	0.020890057	0.016434222	-0.051753886	-0.001944557	0.020412996	-0.042842761	-0.051637508	-0.005007893	0.027067453	-0.076089934	-0.147661418	0.059049428	-0.076666348	0.155909911	-0.020851376	-0.006049398	-0.12304952	0.265285999	-0.276110619	0.065770686	-0.049836114	-0.031511452	0.046796218	0.00417402
CFG00098589	HSG00314316	135	-0.019162744	0.000563189	0.00404416	0.005738989	-0.02642028	0.034904599	-0.066792585	0.169827238	-0.088787675	-0.021233186	-0.001375526	-0.008243673	-0.046423532	0.139436916	-0.01435896	-0.024897195	-0.044986352	0.00076592	0.039823428	0.279207647	0.005444601	0.029729798	-0.00183548	-0.014505722	0.000926286	0.003135994	-0.044853963	-0.032378562	-0.054212473	-0.087858021	-0.013560124	-0.114670575	-0.093285397	-0.034195412	-0.058549169	0.022013588	-0.004435394	-0.002810518	0.117538907	-0.020105781	0.091232404	0.016785625	0.009393969	0.082929999	-0.076015517	0.130518764	-0.040338848
CFG00017958	HSG00298708	136	0.063459337	0.005929284	0.010542139	-0.045737896	-0.092209689	0.043395594	0.137682378	0.11424391	0.239017084	-0.050873931	0.21870704	0.142821848	0.101622239	0.011166476	0.041602612	0.168771848	-0.02861046	-0.110031925	-0.143891737	-0.207574189	-0.036398731	-0.115584686	-0.256481707	-0.080625363	0.366274595	0.014009774	-0.111307055	0.02241239	-0.190809846	-0.258032441	0.530517995	0.256897092	-0.070447087	-0.033717912	0.135040432	0.030924669	-0.029134423	-0.206087813	0.247068003	0.211778343	-0.024981035	-0.067368343	-0.089108482	0.033212811	-0.135426596	0.041194808	0.183993161
CFG00024721	HSG00454232	140	0.020212363	-0.061223138	-0.031600982	0.011018202	-0.006855536	0.028078321	-0.007021554	0.023697753	-0.051103193	-0.014885765	0.083251253	-0.075732231	0.156062424	0.062305797	-0.02558586	-0.028245129	0.029267792	0.054840673	0.032154214	0.110157371	0.061063509	0.003440131	-0.020932669	-0.012537263	0.106981203	0.03213181	0.054737996	0.018924531	-0.040036187	0.003741514	0.131096229	-0.035133664	-0.032818388	0.246419892	-0.071927451	-0.060525555	-0.089170009	0.067995556	-0.041861597	-0.024259757	0.035232674	-0.005550032	-0.175242394	-0.189197257	0.100508519	0.116251349	-0.257691801
CFG00122028	HSG00205930	142	0.017512426	0.012692377	0.025896579	0.008775234	-0.003633291	0.020316079	0.036590368	0.245600149	0.057224631	0.240304455	0.012907058	0.055503711	-0.098728724	-0.089792311	0.170576975	0.095258996	-0.03758423	0.117127195	0.025492638	0.248255596	-0.002963096	0.02050142	-0.018306762	0.001249626	0.074487776	0.068323836	0.067280576	-0.014495559	-0.071139403	0.041490823	0.165382758	0.009413049	0.061830029	-0.118708983	0.056321088	0.083163247	-0.074736193	-0.236261919	0.131255805	-0.032447338	-0.037216343	-0.016465381	0.092044264	-0.011726161	0.009623382	-0.017192345	-0.045711324
CFG00137735	HSG00284546	143	-0.034592118	0.04006543	-0.023774281	-0.066162758	-0.007192157	0.021986887	-0.042034999	0.061998688	0.19522965	0.057072408	-0.070136026	-0.081011049	-0.026196014	-0.103066057	-0.131078392	-0.02861109	-0.059505127	-0.060288735	0.016912483	-0.015270282	-0.114732347	-0.127553552	-0.025349155	-0.033904832	-0.096380219	-0.051393155	-0.054638017	-0.152567774	-0.085495897	-0.035029113	-0.034903273	-0.042356212	-0.056716178	0.005577046	-0.07966049	-0.039478675	-0.030305076	-0.04030358	0.111281097	0.166305214	-0.104171865	0.00822	-0.023857351	-0.100963235	0.039816298	0.008208	0.046278466
CFG00119776	HSG00311887	146	0.039668381	-0.029011101	-0.008403793	0.057250075	-0.020337582	0.001494989	0.053960413	0.049631767	0.058156282	0.234288126	-0.097792938	-0.006557599	0.017438874	-0.010657743	0.169913366	0.017633766	0.057604842	0.071698405	0.060571879	0.352250546	0.017489642	0.000230312	0.057165302	-0.046585128	0.124405548	-0.04487884	0.092089765	-0.045415148	-0.122061595	0.046234488	-0.009159133	0.12586236	0.227338254	-0.05697294	0.054586977	-0.083095685	0.060067572	0.08530461	-0.086433344	-0.112543076	0.124690533	-0.035416495	-0.112438068	-0.087146848	-0.176959082	0.074450135	0.031712312
CFG00123560	HSG00258406	148	0.001799017	-0.085958906	-0.024613455	-0.021862552	0.033460498	0.041739166	0.029189497	-0.110022552	-0.230709836	-0.076587722	-0.182493389	-0.197242543	-0.220683053	-0.119207598	-0.118019655	-0.129232556	-0.236185223	-0.119286716	-0.116787396	-0.137850851	-0.103533097	-0.115134552	-0.113658577	-0.069400325	-0.258007556	-0.202712327	-0.142933995	-0.081754074	-0.223825544	-0.214931712	-0.153366059	-0.18860352	-0.080187052	0.071789458	0.005340016	-0.005783335	0.029054176	0.123869814	-0.058006931	-0.048587888	0.06616693	-0.00911254	-0.026711781	0.026703479	-0.04720388	0.067728549	0.023291599
CFG00107260	HSG00269685	150	0.008067481	-0.028628208	-0.001130965	-0.009665202	0.000829305	0.042495597	0.015463881	0.058384251	-0.01623573	-0.037214976	-0.014392266	0.057242166	0.128212914	0.055462789	-0.056353681	-0.012290249	0.013165068	0.09786348	0.04235502	0.275492132	0.018748969	-0.037278477	0.076488227	0.046292122	0.050167676	-0.012089975	0.047320027	0.033873875	-0.029776476	0.001205023	-0.000589978	0.065273508	0.011380024	-0.025607845	-0.298186243	0.154685482	-0.032655329	0.257448256	-0.204313248	0.122840613	-0.013761011	0.145742252	0.109342687	-0.011129724	-0.011574442	-0.048055317	-0.163915336
CFG00113794	HSG00228254	152	-0.006879136	-0.005652732	-0.000701058	0.032630727	-0.016317144	0.03199276	0.014251719	-0.040882505	-0.074246712	0.010530917	-0.080440976	-0.080202542	-0.031744134	-0.031465709	-0.027998963	-0.052434485	-0.05454047	-0.018993203	-0.0477302	-0.047867559	-0.048435383	-0.023147736	-0.019756984	-0.005326944	-0.1153818	-0.052581813	-0.079906188	-0.037404556	-0.120660961	-0.071549714	-0.066126183	-0.030645384	0.080315866	0.180195853	-0.217495382	0.063068591	0.026913323	0.278980613	-0.079796553	0.338127613	-0.048395861	0.007158583	-0.085194916	0.064843439	0.059366845	0.034447547	-0.120124079
CFG00105173	HSG00268661	153	-0.010955468	-0.053361669	0.003967643	-0.034093469	-0.072242439	-0.05366911	0.081130758	-0.143234208	-0.224255323	-0.296000868	-0.218725324	-0.182374343	-0.212465346	-0.146777153	-0.246181846	-0.189470768	-0.180197895	-0.205505028	-0.144171506	-0.132341027	-0.16022785	-0.10610152	-0.123025343	-0.089665368	-0.152663425	-0.138040528	-0.234133109	-0.115089491	-0.221825331	-0.297837496	-0.197517425	-0.278104216	-0.230735824	0.050995149	-0.156474963	0.068984322	-0.086095184	0.125150427	-0.036596954	0.07429415	0.017885514	0.001366707	-0.068555251	-0.066099748	0.002264191	0.100816786	-0.02627331
CFG00022506	HSG00236547	154	-0.158048823	0.361280799	0.257576823	-0.068196438	0.028398037	-0.020008236	-0.053902157	-0.384288073	-0.212155908	-0.412635207	-0.312936127	-0.113636695	-0.216237515	0.095208108	-0.271944344	-0.114288554	-0.025252044	-0.245490387	-0.044614814	-0.361854732	-0.080094039	-0.07104668	-0.345402747	-0.084232301	-0.227483958	-0.223778903	-0.460556984	-0.008576572	-0.428426504	-0.251254171	-0.362592191	-0.028348975	0.023353875	-0.101796031	-0.15139018	-0.056474574	-0.06908758	-0.043940846	-0.03201472	0.16328913	-0.081924677	0.284936339	0.025714397	-0.237800106	0.094699204	0.154506966	-0.013419002
CFG00098500	HSG00317848	155	0.011056647	-0.008530654	-0.013149205	-0.007260155	-0.016774844	0.030538876	-0.005470099	0.039516963	-0.0294364	-0.001245059	-0.026003534	0.002335234	-0.035737462	0.008728713	-0.020278838	-0.008179726	-0.014128052	0.004768562	-0.032116033	0.019037332	-0.024224643	-0.019476734	0.007970516	-0.006696748	-0.007609386	-0.013069529	-0.016246028	0.001726016	-0.021327106	-0.022788243	0.009525601	-0.027584719	-0.033490319	0.004519359	0.050936628	-0.051674753	0.050547864	0.03713087	-0.1099732	-0.09926334	0.109704398	-0.025292981	-0.043968339	-0.01429711	-0.112094052	0.063584052	0.003440537
CFG00128877	HSG00314134	157	0.004890129	0.066957846	0.044740438	-0.064154357	-0.061033342	-0.046226382	0.020217612	0.167959198	0.217951611	-0.018971741	-0.034981582	-0.045422621	0.283226728	0.219522253	0.052867532	0.170023665	0.129487172	0.14769882	0.216427013	0.28616184	0.175145134	0.101470709	0.088924572	-0.007836483	0.080812633	0.171913996	-0.01265537	0.04701376	0.047114253	-0.111726962	-0.149609253	0.144436628	-0.031545054	-0.112778597	-0.088864148	0.154329002	-0.053806286	0.179498896	-0.005691892	0.143026531	-0.056276377	-0.089629203	0.106318951	-0.02837828	-0.163226977	0.036130775	0.032377262
CFG00020158	HSG00314511	158	0.090497978	-0.017600618	0.002440825	-0.007954843	0.065238699	-0.042460151	-0.023204483	0.046574704	0.15540114	0.215263978	-0.019896902	-0.066720791	-0.195301801	-0.306126237	0.118066341	0.063354343	0.096050672	0.115543135	-0.047103621	0.122753367	-0.041023947	0.018985301	0.172948435	0.001209401	0.111825839	0.092587829	0.184109345	0.045240283	0.033558458	0.137912944	-0.104002275	0.148985341	0.117259838	0.008448474	0.011099643	0.065683201	-0.045461606	-0.128758654	-0.013765335	-0.024130866	-0.083088845	-0.068335123	0.092744589	0.100982964	-0.04244937	0.001089139	-0.043577921
CFG00019605	HSG00209014	159	0.000874289	0.038534872	0.004665265	0.051513579	-0.039927598	-0.080398239	-0.278767437	-0.035931099	0.362038612	0.167561576	0.109374955	0.34359464	0.156679049	0.376430064	0.126169607	0.382057339	0.220046252	0.201160446	0.153330535	-0.085264228	0.175996706	0.199973583	-0.151449203	0.297723174	0.036773823	0.094706498	-0.102290228	0.142972723	0.078492701	0.159179777	-0.03196485	0.266492963	0.13812241	-0.08364258	-0.167282596	0.03504128	-0.056105636	-0.202406034	0.127608284	0.065399751	-0.198360965	0.049759537	0.03169797	0.021081278	0.117256694	-0.173070937	0.014083388
CFG00125250	HSG00271467	161	-0.026786461	-0.015334241	-0.023869425	0.002048105	0.043418586	0.046786293	-0.136167243	0.093920827	-0.02781035	0.095312148	-0.155502707	0.000246152	-0.035441689	-0.042550065	0.074014932	0.038865462	-0.065623477	0.020698398	0.066007465	0.037969321	0.023432329	0.042519256	0.031837359	0.046078131	-0.153090775	-0.051627845	-0.012973964	-0.010183387	-0.013026141	-0.034382559	-0.173427314	-0.067552768	-0.014097884	0.110696785	0.077383794	0.134190902	0.070565961	0.0063635	-0.004714801	0.055202346	0.035604376	-0.049175002	-0.014830001	0.057723284	-0.078201175	0.038169071	-0.048015501
CFG00017156	HSG00314108	162	0.004697379	0.000349544	0.008670442	-0.074026182	-0.071805485	0.01478073	0.022680704	0.13958925	0.181424081	-0.053623803	-0.039533082	0.388783962	0.144188151	0.218883753	0.054112133	0.119604573	0.066664457	0.163035706	0.132130876	-0.044416733	0.030966837	-0.009365037	0.102588207	0.118304834	-0.091945976	0.052974563	-0.070304416	0.054755565	-0.082195856	0.012618072	-0.023768388	0.210981041	-0.024953911	0.11243128	0.042311922	0.007915071	0.009696107	0.036859218	-0.002772402	-0.000710001	0.059224918	-0.135310248	-0.001915	0.062921092	0.026379956	0.04646007	-0.053413346
CFG00123125	HSG00301590	163	0.176817849	-0.068160027	-0.020920008	0.045430183	0.009787321	-0.034968257	0.053543806	0.254302263	0.316962004	0.422798932	-0.036007971	0.202440917	0.07763809	0.065432772	0.387126207	0.309063137	0.262553155	0.302335709	0.213843971	0.185020655	0.140098691	0.086093277	0.243099034	0.143221974	0.099207267	0.135208383	0.187895641	0.122906446	0.18641445	0.351648897	0.166823179	0.407903343	0.341344923	0.167734623	-0.022676101	-0.015451744	0.016313311	0.492916405	-0.226699993	-0.039668314	0.032677133	-0.090005867	-0.052109711	0.096712552	-0.112182647	-0.040860519	-0.008391275
CFG00143217	HSG00308333	166	0.035864282	-0.058853369	-0.043506928	0.171591058	0.050220832	0.040039916	-0.22203888	-0.063246973	0.066736616	0.249885798	-0.153386503	0.130473211	-0.038484734	0.176110908	0.167713881	0.125264481	-0.099441774	0.065347269	0.109996028	-0.276814967	0.034416515	-0.035894919	0.018412324	0.142858863	-0.343846619	-0.233224273	-0.114431657	0.107801251	-0.210515842	-0.138338715	-0.298772693	0.276075155	0.160691738	0.085852258	0.069782764	-0.010997621	0.041424245	0.110503286	-0.080615886	-0.020134808	0.150287002	-0.076575734	-0.007540178	0.037861336	-0.011384517	0.048938777	-0.013902845
CFG00107006	HSG00242449	167	-0.157317966	0.015077513	0.068132073	-0.010381058	-0.06736926	-0.086082891	-0.011652432	0.073696047	0.052762184	-0.086442307	0.081676915	0.0442097	0.014358547	0.020495702	-0.008048762	0.050409932	-0.012173735	-0.122718811	-0.072863132	0.048423145	0.010308333	-0.064059995	0.112093106	-0.075947881	0.043548677	-0.070996851	-0.054918922	-0.085312724	0.008008279	-0.080434904	0.117224589	0.023333181	-0.062250897	0.093490534	0.035617922	0.022512797	0.040832452	0.120511048	0.012347937	0.005860917	0.097231202	0.013553062	-0.010210061	0.042255472	0.108905621	0.048614439	0.001443589
CFG00121755	HSG00229052	173	-0.001875655	0.006316521	-0.021641996	-0.015393753	-0.020387931	-0.037303567	0.013156645	-0.018696409	0.065448932	0.020016911	-0.044846777	0.049193796	0.053836487	-0.024352608	-0.024312347	-0.020473301	0.011552348	-0.041354328	0.022863984	0.004455694	-0.048524871	-0.047671963	-0.023308061	0.013126648	0.01076181	-0.021415113	-0.021594014	-0.009017063	-0.05455162	-0.004514713	-0.0298412	-0.012111048	-0.007218624	-0.109134302	0.018421464	0.089963026	0.016379207	0.266474783	0.003469217	0.34959206	-0.227617815	0.05199638	0.10295064	-0.037199728	0.236221448	-0.021060742	-0.051205803
CFG00098469	HSG00229045	174	-0.004720798	-0.043224663	-0.035055649	0.013587326	0.006247472	0.044903804	-0.008160554	-0.033028949	-0.06957408	0.018822636	0.002356537	-0.045017816	-0.071345553	-0.036144972	0.074111819	-0.022722762	-0.049371433	-0.01724397	-0.011973405	0.018193513	-0.076128311	-0.045696065	-0.028017584	-0.03088434	-0.020712467	-0.072977372	0.002467066	0.013660967	-0.081168205	-0.015896698	0.001326881	-0.027858371	-0.033589572	-0.390632153	-0.425858349	-0.058563061	-0.172544479	0.476606548	-0.099153653	-0.213002309	0.020786457	-0.355165392	-0.391582251	-0.16431281	0.229773402	-0.175606266	-0.301706374
CFG00001986	HSG00229038	175	-0.122434676	0.030026253	0.040654123	-0.076753289	-0.003472708	0.006306417	0.049480699	0.068474293	0.189607441	0.201512724	-0.070073456	0.065735295	0.049774695	0.029146228	0.1743159	0.176227465	-0.004807703	0.141323879	0.028470539	-0.029226564	0.000557408	0.022332087	0.051982295	0.024193756	-0.101235494	0.040959351	0.072324798	-0.019156516	0.003809139	0.142239958	-0.154196501	0.143088043	0.128784716	-0.200170428	-0.125000313	-0.112735875	-0.145939246	-0.109276354	0.011352835	-0.001849964	-0.147600472	0.004474156	0.009569698	-0.048385002	0.195174754	-0.220699996	0.081986547
CFG00024938	HSG00289793	176	0.019697463	-0.016853621	-0.029498048	-0.015661336	0.030168241	0.006924547	-0.005526834	-0.118790276	0.713561773	-0.115190729	0.445596755	0.574100316	0.620586812	0.731349945	0.62289387	-0.0955493	0.321033001	0.841687679	0.270013899	-0.123193733	0.162355617	-0.011166211	0.834004939	0.11030218	-0.063692018	0.875366509	0.869163573	0.054425962	0.981301427	0.723169625	0.387486488	0.579295158	0.012518445	0.011936964	0.043903768	-0.019682171	0.03746229	0.068781503	-0.076569669	-0.026000926	0.080194719	-0.064348243	-0.061577152	-0.019775569	-0.107837901	0.052940976	0.019770347
CFG00032504	HSG00460050	177	-0.013326587	0.003373319	-0.019277817	0.011661801	-0.064319693	0.010604224	0.040210374	0.105098069	0.008926385	0.14957422	0.053097442	0.034205917	0.027004531	0.00603823	0.168653652	0.08540795	0.026416935	0.036718894	0.052409124	0.074436396	-0.0011144	-0.053203076	0.062847041	0.017011452	0.530725181	-0.018268788	-0.02585304	0.091432236	-0.061427265	0.002669275	0.386229128	0.04119835	0.039925046	0.06297227	0.059092723	-0.010613074	0.045885	0.097776115	-0.001019796	-0.037778419	0.103103474	-0.031827249	-0.04269734	-0.019642251	-0.075635865	0.075882666	-0.008065409
CFG00126859	HSG00311345	182	-0.020160878	0.019898482	-0.004949572	0.038153518	-0.087489985	0.020887552	0.10095077	0.010774665	-0.023406265	-0.115477212	0.286036313	0.154940829	-0.30092448	-0.08887554	0.055013742	-0.117891975	0.016938956	-0.157546803	-0.128586859	-0.16209805	0.00848757	-0.027391016	-0.055591099	-0.107371219	0.014793128	0.051885795	-0.062493831	-0.084928133	0.251323342	0.077652685	0.831582844	-0.139363214	-0.1710926	-0.070552021	-0.139383435	0.002913887	-0.004463	0.0084785	0.047593169	0.154477194	-0.104044124	0.077158213	0.088933162	-0.044552285	-0.024912953	-0.128801063	0.053350605
CFG00009525	HSG00202514	183	-0.187841669	0.608930707	0.547239423	0.080242664	-0.166008532	0.320172608	-0.046174616	-0.450217068	0.101516515	-0.318047255	-0.020870328	-0.021841675	-0.40103665	-0.223834664	-0.181156427	-0.213709638	-0.396165788	-0.502898097	-0.440642774	-0.525414944	-0.199287593	-0.481387198	-0.426113933	0.097903639	-0.524635434	0.118803054	-0.343501002	-0.466266304	-0.416918218	-0.358615965	-0.536930025	0.30909282	-0.348662555	0.151606873	0.043694999	0.015052697	-0.115574025	0.065173768	0.05044933	-0.019306064	0.123574167	-0.307764351	0.366535783	-0.066407949	-0.043272074	0.301695496	0.014639181
CFG00025050	HSG00220844	185	-0.177343801	0.049336977	-0.058869392	-0.080518797	-0.038048103	0.08354228	0.054424152	-0.269579589	0.115381099	0.016371086	-0.057932973	-0.531946421	-0.147584841	-0.253643811	0.072550446	0.180742502	-0.195330098	-0.197399125	-0.102679357	-0.281436384	-0.031427741	0.233876973	-0.277591646	-0.055312425	-0.40836525	0.183718085	-0.160813317	-0.237538353	-0.176319256	-0.177895114	0.072710954	0.055266812	0.177721903	0.056121048	-0.217526302	-0.231001839	0.213590428	-0.092030957	0.062908083	0.150863886	-0.164484128	-0.016311741	0.038397375	-0.335694581	-0.050204709	-0.016204868	-0.149260476
CFG00098583	HSG00254279	186	-0.047191918	0.01975973	0.002520725	-0.010592744	-0.078456521	-0.000452295	0.197269648	-0.00637041	0.126853377	0.326046586	-0.056976348	0.028573111	-0.134698033	-0.063340276	0.043335006	0.124155812	0.02255547	-0.103453338	-0.003289253	-0.092744797	-0.12057054	-0.127520919	-0.001206964	-0.020145983	-0.043905854	0.221043468	0.03982076	-0.174452841	-0.005964845	0.207606018	0.047620848	0.158625975	0.213014767	0.166971728	-0.00703669	0.093466438	-0.103109583	0.176322162	-0.007013721	-0.006193227	-0.015923917	-0.036436833	0.118451387	0.008275647	-0.088289455	-0.049574576	-0.013973094
CFG00016726	HSG00273377	187	0.013137043	-0.022492573	-0.009467185	-0.003985584	0.058134198	0.074834421	-0.064333968	0.009241119	-0.119747661	-0.103227273	-0.077783115	-0.0897405	-0.098994285	-0.043553494	-0.108465232	-0.063076735	-0.10927023	-0.081819326	-0.065288357	-0.058150105	-0.063901588	-0.070504658	-0.05417899	-0.026040882	-0.10941416	-0.109845594	-0.070138425	-0.025088325	-0.082604796	-0.105035648	-0.080675222	-0.105588444	-0.075235233	-0.031152975	0.056906331	-0.081645645	0.06322027	0.058492299	-0.145713851	-0.104284145	0.119553506	-0.061595406	-0.07657475	-0.041280195	-0.135540411	0.063083753	0.047756333
CFG00013464	HSG00216335	189	0.081086993	-0.034725711	0.006090267	0.042554416	0.072121173	0.022878157	0.044564985	-0.045945197	-0.04678192	0.090185776	-0.116160512	-0.073179752	-0.180187613	-0.083905764	-0.010233697	-0.031595334	0.006422527	-0.029162128	0.014120824	-0.023863055	-0.06019561	-0.094055079	0.016835276	0.074179128	0.012228401	0.093916535	-0.023111898	0.008296903	-0.012051251	-0.015032195	-0.044297434	-0.00572814	0.026120532	0.027986836	0.031915739	-0.018612159	0.036168456	0.100667834	-0.070886031	-0.080181129	0.133150756	-0.038970608	-0.039606627	0.00430447	-0.088587724	0.095631517	0.035011619
CFG00112718	HSG00254781	190	0.003711566	-0.033377908	-0.035882205	-0.017655052	0.06103874	0.050995745	0.050158896	-0.06723512	-0.053571004	-0.142632395	-0.028435573	-0.104913756	-0.103144623	-0.006653681	-0.113836884	-0.068838857	-0.091935724	0.05549822	-0.074296668	-0.049213853	-0.063533917	-0.108567655	-0.085020751	0.089936711	-0.057265121	-0.069524668	-0.070475653	-0.041274667	0.01300732	-0.077184722	0.017794967	-0.088418514	-0.073913008	-0.056659114	0.000755087	0.026838308	0.002997128	0.035435364	-0.001357171	-0.00133379	0.037041437	-0.03482661	-0.023153985	-0.009179626	-0.12912555	0.057282787	0.00088332
CFG00124507	HSG00248080	196	-0.175157666	0.001235723	0.000733554	0.010143459	-0.012300193	-0.004474699	0.282472014	0.090864241	0.835426271	0.410930634	0.615205169	0.410818815	0.738625109	0.300890565	0.295175731	0.155666769	0.494746059	0.454148024	0.28566879	0.363610446	0.257492125	0.400191784	0.25161314	-0.005885005	0.494325668	0.491441101	0.24267906	0.067271054	0.860168636	0.536051929	0.135675669	0.514615357	0.632818043	-0.208329201	-0.342887312	-0.353750437	-0.150698885	-0.182190582	0.231593177	0.298518181	-0.375724584	0.047306169	0.043835282	-0.365399867	0.107934095	-0.344385773	0.203299299
CFG00144938	HSG00222200	197	0.054201957	-0.039334469	0.006512799	-0.086039551	0.006331628	0.029722968	-0.068373844	-0.148474574	-0.174173892	-0.163206637	-0.013175401	-0.144819409	-0.165704727	0.062751412	-0.182749227	-0.066635504	0.075941078	-0.139755309	-0.144277796	-0.159477949	-0.130278155	-0.136445656	-0.131966233	0.049482729	-0.19387643	-0.174283966	-0.145303562	-0.028571494	-0.172598466	-0.146181434	-0.178003982	-0.205138102	-0.08059819	0.058901582	0.045799963	-0.025180001	0.039308444	0.045321647	0.003205996	-0.065486506	0.068767734	-0.03723475	-0.031183386	-0.024730993	-0.050954282	0.047277298	-0.015751852
CFG00121878	HSG00244564	202	-0.105111517	0.070599623	0.142375976	-0.050574772	-0.097206838	-0.007524677	0.240802228	-0.05284857	-0.072516948	-0.025612764	-0.121409111	-0.084582902	-0.078824893	-0.122317553	0.001756638	0.01933632	-0.204772398	-0.131328225	-0.108385965	-0.267846137	-0.012131386	-0.105581485	-0.150272757	-0.14879635	-0.270950645	-0.068150073	-0.408027261	0.027191542	-0.221061319	-0.198708132	-0.214864492	-0.213261306	-0.24492678	-0.077311814	-0.354284912	-0.142257899	-0.090116002	-0.0031185	0.076448262	0.121138826	-0.157463074	0.0063701	-0.218189776	-0.090093896	0.203498125	-0.013535031	0.055104997
CFG00010967	HSG00262222	203	0.080208689	0.090606958	-0.012684941	-0.101780117	0.118564934	-0.081404477	-0.001320302	-0.235724211	-0.013820678	-0.411839008	-0.338457555	-0.050351411	-0.399541825	-0.240072325	-0.298276037	-0.313037515	-0.077093095	-0.228521869	-0.200941384	-0.48461619	-0.386542141	-0.400798351	0.017471164	-0.252172947	-0.512358665	-0.095639884	-0.091513634	-0.410955161	-0.016807437	-0.169138163	-0.197276115	-0.294896871	-0.521058083	0.029450014	0.060581971	-0.022406092	0.033456638	0.089114428	-0.142270505	-0.10687843	0.121241473	-0.11006853	-0.059885606	0.025143648	-0.087904483	0.05000909	0.010033206
CFG00126068	HSG00202415	204	-0.03072473	0.039179482	0.044228159	-0.060921803	-0.03478552	0.018459296	0.065916501	0.053754058	0.114682883	0.027013851	-0.137446821	0.086058952	-0.022393966	-0.020599741	-0.001848909	0.002601392	0.032690324	0.035385374	-0.024785191	0.321938604	-0.057970285	-0.068138726	0.115792066	-0.103649586	0.083344273	-0.12146119	0.092982396	0.008065788	-0.026165163	0.114135042	-0.05228208	0.049747508	-0.019456767	-0.006717232	0.058370583	0.070779055	-0.034050662	-0.043986775	-0.033083137	-0.042445146	0.017518781	-0.012695195	-0.01613641	0.041654963	0.077556387	-0.013588117	-0.026440559
CFG00101764	HSG00306073	208	-0.017082574	-0.004840938	0.00235281	-0.033549406	0.049683552	0.028817322	0.005058037	0.049793661	0.062523618	0.040812265	0.004304491	0.066575453	0.02373888	0.090965748	0.038921565	0.009553578	-0.010536127	0.020093899	0.047577206	0.089102402	-0.002255028	-0.002126379	0.011075005	0.018909801	0.015034778	0.039159272	0.005546283	0.011337206	-0.01161208	0.020437021	0.006076392	-0.005082995	-0.003581294	0.031708375	0.05112157	0.048940681	0.020619705	0.081734143	-0.086375631	-0.061847661	0.116050869	-0.038464587	-0.034681793	0.007786574	-0.070810743	0.056040857	0.014582435
CFG00016967	HSG00261500	210	-0.140493244	0.115632683	0.198695689	-0.086472981	0.025252188	-0.04874295	-0.001252724	-0.231215239	-0.037687533	0.122193933	-0.363713145	-0.057469632	0.054301828	-0.015457282	0.092154369	-0.099108443	-0.200685278	0.042787157	-0.056848019	-0.281959087	0.031828798	-0.058156669	-0.114989333	0.027777376	-0.258237123	-0.145074695	-0.222072512	-0.077625394	-0.111940987	-0.013114996	-0.424874604	-0.05263203	0.099844769	0.024168637	0.020724475	0.120201871	0.021528203	-0.064333729	-0.00182337	-0.074719302	0.02520843	-0.149116144	-0.083665736	0.049116537	-0.008717326	0.049310513	-0.049469065
CFG00121890	HSG00220859	211	-0.010921986	0.023389554	-0.02740016	0.03468762	-0.107693642	-0.000598667	-0.003860601	0.037280776	0.143365219	0.006824406	0.067742996	0.217518255	0.635689437	0.514848888	-0.010914242	0.150565222	0.261480927	0.371922702	0.424101412	0.756816924	0.186871126	0.065021902	0.207463324	0.251768947	0.317006618	0.087806851	0.100139439	0.198369563	0.236855999	0.12307363	0.073419914	0.254531801	0.077537082	0.047212347	-0.049241979	0.102879241	-0.030235	0.130998626	0.02697942	0.100793421	-0.003981392	-0.046961095	0.048478182	0.053432383	0.160757601	-0.033759095	-0.015689069
CFG00124171	HSG00254667	212	0.045173012	0.001332793	-0.020098086	-0.007562094	-0.015433928	-0.025309142	0.018792151	-0.104880273	-0.168937579	0.052343853	-0.095052503	-0.137332216	-0.173660651	0.035205547	-0.076170616	-0.03434363	0.004075384	-0.038774803	-0.027530545	0.01823305	-0.02517716	0.165074632	-0.098358162	0.065995492	-0.154952854	0.060976423	0.117405526	0.009532029	-0.020371018	-0.037768532	-0.101761326	0.002771158	0.226596445	0.162375137	-0.063122824	-0.166468844	0.105402261	-0.111579865	-0.030745788	-0.0932841	0.051237203	-0.136897415	0.033352964	0.003865812	0.184942886	0.064910002	0.083481289
CFG00123458	HSG00228972	213	0.04507935	-0.01500023	-0.016297238	-0.036194868	-0.035294015	0.007428115	0.048470471	0.039658614	0.121512718	0.313345015	0.065532506	-0.013730307	0.029772287	0.014401898	0.271677911	0.425143957	0.022170175	0.0597049	0.036024436	-0.002377788	-0.026507128	-0.027451944	0.047680475	0.081489146	0.093879476	0.018737197	-0.000411951	-0.061584279	0.0073117	0.017827345	0.060577091	0.045087874	0.025528818	-1.031483173	-0.819526434	-0.700991631	-0.37726903	0.383098722	-0.240438148	-0.931871533	-0.702142835	-1.361570954	-0.891537547	-0.465681821	0.613108158	-0.3588458	-0.99788177
CFG00005888	HSG00262348	216	-0.008609504	0.139929906	0.289799988	0.016259164	-0.090975448	-0.076496258	-0.125257358	-0.524013281	-0.421096504	-0.113317922	-0.744466662	-0.141948327	0.563673854	-0.128520891	-0.211843297	-0.237824723	0.078990214	-0.381438792	-0.063969761	-0.662561297	0.020982265	0.206890866	-0.257147729	0.091606267	-0.358743906	0.023713529	-0.209875569	-0.176792189	-0.824011326	0.540292501	-1.116401434	-0.101730868	-0.176642045	-0.120473981	-0.173870802	-0.111884885	-0.021647081	-0.030647425	0.009713014	0.27689293	-0.201811478	0.357113391	0.05578972	-0.031013435	0.18180047	0.005187363	-0.001382083
CFG00143052	HSG00282120	217	-0.028547999	-0.029452797	-0.056466136	0.005371999	0.238912001	0.042529777	0.286312014	0.053818598	-0.047478002	0.124881998	-0.042599443	-0.233362764	0.174712002	-0.03469779	65535	0.065000549	-0.066287994	-0.173514485	-0.040337998	0.304012001	-0.010918003	0.034306243	-0.005608317	-0.036226276	-0.038258005	0.054926999	0.051856618	0.037429247	-0.001358002	-0.02904414	0.171112001	0.117272004	0.221212	-0.098067723	-0.217021018	0.067421287	-0.073291771	0.343854189	-0.199130639	0.265550882	-0.016919756	0.04053133	0.11152678	-0.119661219	-0.012244913	0.114965275	-0.108572498
CFG00027445	HSG00301912	218	-0.070522025	0.066518724	0.088941202	0.101581626	-0.013726167	-0.123999655	-0.045931399	-0.105891556	-0.009347014	0.096322536	-0.094960764	0.250717908	0.239924982	0.558098853	0.029549083	0.12472111	-0.225980654	-0.243878439	0.442943752	-0.280779064	0.01090706	0.117811508	-0.172284439	-0.010102201	-0.37462455	-0.01216853	-0.435125947	-0.090732843	-0.364839554	-0.306760728	-0.450549424	-0.000267528	-0.012726203	-0.008689364	0.064976089	-0.06617	0.034034599	0.030600959	-0.035241164	-0.041612227	0.067295834	0.000556601	-0.057994008	0.00228333	0.002034684	0.086050957	0.022339348
CFG00009714	HSG00261543	219	-0.036358379	-0.04238379	0.002210759	0.059786506	0.018232994	-0.069827653	0.042296287	0.196511894	0.191036552	0.121373087	0.013127156	0.264335215	-0.008490264	-0.088446178	0.121307015	0.009221435	0.073208548	0.222024173	0.129815802	0.146233171	0.082504131	0.080932379	0.201495409	0.077925079	0.106171675	0.018943898	0.081680827	0.012142166	0.034551609	0.6070894	-0.026534639	0.103334263	0.092276193	0.056467298	0.197231904	0.136399999	0.05931804	0.071180001	0.066699877	-0.069346935	0.101714842	0.123638153	0.090740934	0.105243683	0.14296484	0.06962809	0.007284367
CFG00122741	HSG00302013	224	-0.125269964	0.026617736	0.052798539	-0.03150747	-0.001633574	-0.022397805	0.015439774	-0.568703592	-0.173113421	-0.365084559	-0.444224805	-0.219540715	-0.145853013	-0.25506717	-0.237886056	-0.205801457	-0.169683248	-0.206792906	-0.259601682	-0.412657976	-0.100648686	-0.091731943	-0.267691582	-0.234791517	-0.347953081	-0.085666999	-0.166218668	0.005512549	-0.274329334	-0.315363169	-0.524403393	-0.604449093	-0.140174374	-0.077882037	-0.250283629	-0.036485612	-0.095619753	-0.002315	-0.013355622	0.14589946	-0.14091441	0.097266585	0.050730385	-0.005944099	-0.060672056	-0.014053282	0.088886671
CFG00079505	HSG00277297	225	-0.398689896	0.419119745	0.252740651	-0.23835744	-0.012229592	0.175336987	-0.112615883	-1.078901887	-0.167513669	-1.172871351	-0.602359533	-1.177627444	-1.179680109	-0.828272581	-1.010256171	-0.927829027	-0.75795579	-1.118238091	-1.105217457	-1.137912631	-0.922727585	-0.788054347	-0.923045635	-0.195001528	-1.15211463	0.129890949	-0.619237721	-0.706616759	-0.971539855	-0.591007829	-0.634968638	-0.562643707	-0.453968734	-0.040462181	0.007646896	-0.091512002	0.007013584	0.030234288	-0.043532073	0.091547288	0.019502902	-0.026470356	0.001789299	-0.070716299	-0.022014033	0.045343108	0.007819517
CFG00128337	HSG00302164	230	0.023433391	-0.087959431	-0.036804736	0.096473247	0.019516459	0.016794449	0.035731472	0.279985487	0.200552016	0.06985911	0.084184371	0.19930394	0.004674947	0.223073795	0.122215234	-0.107920229	-0.112657338	0.400359571	-0.01108208	0.344467372	-0.003694571	0.019991374	0.189756691	-0.032901827	-0.186593592	-0.037371129	0.057881199	-0.062617175	0.132612243	-0.046459582	-0.04851893	-0.084137604	-0.142639324	-0.149452165	-0.120370366	0.058703478	-0.04638359	0.165882409	-0.113518268	0.085442223	0.197149575	-0.09589725	-0.0095745	-0.055008236	-0.010985793	0.153926373	-0.106251486
CFG00144681	HSG00251381	231	0.066337973	-0.043926947	-0.099471219	-0.033505429	0.096399657	0.079065248	-0.1578888	-0.025575213	0.062971517	-0.082230821	-0.00207034	0.182797506	0.071429126	-0.002637449	-0.087904893	-0.088115819	-0.017851545	-0.02731313	-0.123522557	-0.135330766	-0.138377115	-0.045248199	-0.077624589	-0.063830465	-0.143166572	0.049551588	-0.110729225	-0.099145487	-0.042495675	-0.069060244	-0.113314725	-0.015251912	-0.053970136	0.1752415	0.056448206	0.060163215	-0.131073013	0.019125517	-0.163987964	0.083217762	0.066612691	-0.01728812	-0.012906167	0.023120001	0.070669584	0.112693757	-0.048075411
CFG00068392	HSG00214341	238	0.008620547	-0.02896568	-0.009502521	0.00435752	0.002262192	0.002206501	0.014657213	0.001561454	-0.03401731	0.052578259	-0.064955421	-0.040675916	-0.071689114	-0.087281786	0.012595095	-0.097891338	-0.079190455	-0.080688521	-0.013332998	-0.137227446	-0.128362089	-0.111056618	-0.041553229	-0.056554683	-0.090467714	-0.072325483	-0.038419969	-0.136734173	-0.050204486	-0.047497272	-0.0775984	-0.010923745	0.082275063	0.121603541	0.131123379	0.031646796	0.068162695	0.128113121	0.137380749	0.020860352	0.084148422	-0.109375693	-0.082583606	0.044793792	0.161704525	0.071977027	-0.012497964
CFG00138207	HSG00297750	242	-0.007233143	0.154721141	0.247970104	-0.139949441	-0.110236645	0.004545391	0.131057799	-1.00763917	-1.02452898	-0.911238194	-0.668618321	-1.027101517	-1.038673639	-1.04628551	-0.576596618	-0.286277056	-0.655305505	-1.000457048	-0.9670403	-1.006814003	-0.20662874	-0.592776537	-0.556161761	-0.946235418	-1.038415432	-1.002022028	-0.918726563	0.075902581	-1.008779645	-0.981427073	-0.981550932	-0.957724988	-0.825490117	0.033729244	0.018266188	-0.057201788	0.009625779	0.084090583	-0.093206942	-0.087045662	0.101967342	-0.064160064	-0.076750286	-0.001465223	-0.141049474	0.063115522	0.018235493
CFG00123948	HSG00268450	244	-0.016802341	-0.037652105	0.077131242	-0.272394925	-0.230448917	-0.011954337	0.260187954	0.006098211	-0.025941163	-0.73622334	-0.082274318	-0.246929303	-0.239512071	-0.367751092	-0.303673923	-0.190678775	0.06873104	-0.241460472	-0.09489876	-1.277293921	-0.304634362	-0.458066106	0.061354131	-0.540413916	-0.127193719	-0.161551833	-0.315395415	-0.115359634	0.120643526	-0.473427385	-0.250728995	-0.44475022	-0.758570671	-0.123204544	-0.068438008	0.014624114	-0.036751755	-0.023495754	0.089587264	-0.005344439	0.205500498	-0.046938438	0.11181239	-0.111835569	-0.091838367	0.042482473	0.026169254
CFG00137764	HSG00302892	246	-0.022565484	-0.08742854	-0.283269197	0.049629152	0.309589952	0.214014977	-0.394862652	-0.497469574	-0.298426479	-0.108763203	0.013067275	-0.519969642	-0.516265929	0.055668503	-0.207864434	0.258834332	-0.372510642	-0.477052927	-0.407361597	-0.461525381	-0.314524412	-0.071153462	-0.501571596	-0.26799345	-0.49761951	-0.065006018	-0.344332486	0.299863845	-0.349092573	-0.503895104	-0.508983016	-0.433841586	-0.331319928	-0.119930357	-0.485696554	-0.14568004	-0.479082495	-0.292436779	0.291561335	-0.316912562	-0.543763876	-0.45271495	-0.334600955	-0.208091915	0.382981151	-0.202565089	-0.11753954
CFG00115665	HSG00302896	247	0.00203874	0.013843186	0.029455975	-0.014772698	-0.036810469	0.051061809	0.003606051	0.005793661	-0.025839631	0.009916328	-0.052302115	2.93E-05	-0.025941599	0.023831002	-0.015315879	-0.022409841	-0.056408141	0.036425591	0.006794967	0.017182447	-0.015529871	-0.007197291	-0.006392881	-0.018958628	-0.031524554	-0.068403162	-0.000833146	0.024246849	-0.079686232	-0.012162797	-0.005887873	-0.055994347	-0.036570765	0.203806579	0.343093216	0.393958122	-0.510648131	-0.271755159	0.016693117	-0.583508193	-0.409514397	-0.22945188	-0.313524932	0.415257663	0.690661132	-0.481858075	-0.565924048
CFG00098967	HSG00209776	249	0.071389437	-0.199831128	-0.074517787	0.006601632	-0.051450133	0.085466623	-0.285995126	1.324509501	0.833085358	0.870012879	1.04718554	0.907781959	0.549776137	0.3723104	0.805945933	0.636694431	0.542975008	0.487836659	0.853919029	-0.389463007	0.501552463	0.350539804	0.369633555	0.419369787	0.390100956	0.095123351	0.224612564	0.377517402	0.194912165	0.611730456	0.951722145	0.324748218	0.634523213	0.034551769	0.133546531	-0.125799999	0.011413142	0.093214624	-0.07933446	-0.066972055	0.111173682	-0.039548866	-0.01585071	-0.025040731	-0.152976319	-0.003572043	-0.028181987
CFG00138553	HSG00317926	258	0.029538661	-0.035756595	0.012533113	-0.014213227	-0.008142166	0.002206974	0.000720069	-0.00582131	-0.079247259	0.21928072	-0.185078979	-0.138187587	-0.232856482	-0.199152231	0.080416337	-0.128867358	-0.108451657	-0.074861623	-0.069278546	-0.105302446	-0.04349456	-0.081157647	0.019744761	-0.041183062	0.016032688	-0.181275398	0.010306537	-0.020121269	-0.085600831	0.180160135	0.022428475	0.066695914	0.213545918	-0.046435829	0.088975966	-0.087129414	0.073834933	0.033122133	-0.133520111	-0.07022649	0.111279182	-0.039624233	-0.071128525	-0.051141337	-0.194215804	0.072254807	0.025449257
CFG00106737	HSG00263044	259	0.033129215	-0.025030144	-0.033083782	0.026964776	0.005785212	0.046280362	-0.027199019	0.067528941	-0.071557149	-0.043409221	-0.016608119	-0.020731505	-0.01885698	0.049134918	0.050340705	0.079759412	-0.016167276	0.044266649	0.049993075	0.189826846	0.001716204	0.008905932	0.023460977	0.037091836	-0.010629192	-0.035257611	0.016545899	-0.003843568	-0.039103877	-0.020168826	-0.044447049	-0.062716745	-0.026271328	0.037556857	-0.024700047	-0.006250329	0.233205914	-0.161007345	0.017477103	-0.1564219	-0.069087863	-0.174613073	0.006660789	0.047892574	0.20643957	-0.124764629	-0.124835722
CFG00125045	HSG00243599	262	0.001708573	0.039927728	0.015402994	-0.053260691	-0.079627559	-0.093164153	0.10131903	0.189529702	0.231496081	0.028473983	0.27915135	0.136184722	0.075045399	0.042464875	0.03609122	0.060497548	0.222947672	0.113438569	0.035140239	0.112093762	0.070820741	0.049955089	0.115152918	-0.050332997	0.355458617	0.146387264	0.129956245	0.071531534	0.122034922	0.137746185	0.182835668	0.112646028	0.092346609	-0.207664862	-0.065908857	-0.118198082	-0.113733105	-0.195643201	0.111466415	0.087083787	-0.258586705	0.147984207	0.089955866	-0.079657011	0.053248469	-0.098211795	0.072856963
CFG00103773	HSG00255161	265	-0.010537783	-0.035446711	0.015814696	-0.001201657	-0.008546775	0.006297681	-0.029033924	-0.067728192	-0.057825398	-0.050175123	-0.110173583	-0.05811337	-0.077856198	-0.071005896	-0.04550096	-0.086517721	-0.092892148	-0.041606132	-0.056387234	-0.054235678	-0.087265268	-0.08465077	0.011005634	-0.038838256	-0.051183742	-0.09343233	-0.087550387	-0.065927878	-0.090206601	-0.071077816	-0.099442646	-0.010542976	0.026679084	0.086444303	0.06515988	0.102399997	0.0195446	0.181381002	0.075404309	0.086806275	0.088364542	0.008102253	0.02007686	-0.006989	0.163720548	0.04778916	-0.023620956
CFG00112167	HSG00276822	269	-0.176183477	0.02731961	0.022898912	-0.014905572	-0.072209239	0.01247707	-0.217223763	-0.024093121	-0.380712271	-0.213636458	-0.306174338	-0.13462764	-0.175180674	0.1707232	-0.217327982	-0.262724072	-0.274805665	-0.164924383	-0.027165323	-0.216338962	-0.115134552	-0.062705874	0.07971397	0.073037714	-0.251095653	-0.206798106	-0.268608272	-0.108780175	-0.218100578	-0.302749574	-0.352931201	-0.328404993	-0.316774011	0.094402298	0.023550229	-0.018271038	-0.009408372	0.055422489	0.057890609	0.069256037	0.071083851	0.040717792	-0.023408884	0.048437346	0.390460104	0.087144628	0.10645996
CFG00109739	HSG00200099	270	1.18396461	-0.762171865	-0.725507379	0.484804332	0.890229464	-0.84856379	-0.419365734	-0.840869188	-0.991560698	-0.209179491	-0.861341238	-1.132650495	-1.076210737	-1.082465768	-0.986114144	-0.229292184	0.755164146	0.001340538	-0.642259598	-1.059745431	-0.815063119	0.488939166	-0.204882503	-0.96323812	-0.7671628	0.058333769	-0.926306486	-0.569838881	-0.54884696	-0.701729417	-0.824306846	-0.603109479	0.063755393	0.016732963	0.005508491	0.020827033	-0.00468924	0.025702059	-0.034089927	0.009017494	0.068985909	0.069423236	0.000775918	-0.010747201	0.053447638	0.197906315	-0.053728215
CFG00127040	HSG00214910	274	0.23259683	-0.037700891	-0.078073837	0.171244323	0.115307055	0.007831197	-0.141014799	-0.060503393	-0.203711271	-0.17789416	-0.146400258	-0.152281463	-0.186012089	-0.062010478	-0.188204348	-0.185530454	-0.009339926	-0.204435408	-0.111455292	-0.066918209	-0.126404047	-0.000115298	-0.054255348	-0.067525938	-0.267666757	-0.003769881	-0.213805169	-0.147271171	-0.26842013	-0.282399714	-0.227011755	-0.299521118	-0.266312957	0.055912919	0.144781455	0.108919546	0.180071205	0.197184429	-0.043837991	0.07087484	0.078437336	-0.056315389	0.016726406	0.114173807	-0.083574198	0.065262981	-0.092533052
CFG00002631	HSG00221255	275	-0.035105292	0.015684612	0.026049845	0.024070399	-0.046850909	0.036916599	-0.027073704	0.103272147	-0.122196458	-0.154675305	0.03298185	0.069493979	-0.079568118	0.053357381	-0.050038714	0.004668033	-0.129037172	-0.044267945	0.080376089	-0.176859036	-0.013531674	-0.031525489	0.034396101	0.037312221	-0.386957347	-0.112052687	-0.077824257	0.014315362	0.030631445	-0.125280127	-0.052156154	-0.219199151	-0.208555728	-0.019146958	-0.029711764	-0.092705712	0.027557539	0.021278203	0.007259217	-0.090181887	0.162393197	0.013585	0.041106924	0.010657357	-0.057779629	0.061909437	-0.0043287
CFG00098509	HSG00259301	284	-0.181298018	0.069792002	0.051752567	-0.043305397	-0.030653387	-0.066646695	0.143488318	0.139948741	0.262745649	0.115050644	-0.02429381	-0.26409173	0.316069663	-0.169287354	0.032376468	0.03971085	0.037721813	0.070831656	0.020763814	-0.310394108	0.046269476	0.10307315	-0.165026039	0.079234034	0.137586579	0.444760382	0.097135201	-0.085830182	0.263612002	0.094284818	0.306032151	0.114101589	0.242914349	-0.138799012	-0.220305204	-0.136970192	-0.071226604	0.077858627	-0.151186749	0.301747918	-0.13436538	0.163658068	-0.042175546	-0.198081225	-0.031717591	-0.063769609	0.050483193
CFG00125140	HSG00257889	285	-0.327030241	0.033015221	0.019006968	0.025082253	-0.173771918	0.025365114	-0.052640289	-0.110096335	-0.074073896	-0.009432703	-0.03457503	-0.41645816	0.014900208	-0.056870371	0.045739405	0.097909078	-0.189243406	-0.263422698	-0.027791485	-0.279041052	0.026429579	0.150843471	-0.110240757	-0.010262281	0.010952145	0.21493578	0.097857796	-0.105125278	0.188354298	-0.010601431	0.314527214	-0.114754766	0.147821963	0.034980766	-0.082382552	0.124293819	-0.121205702	0.082874157	-0.083027706	0.095540486	-0.001650691	0.126539022	0.037242793	0.022829302	-0.055320669	-0.116335683	0.016127704
CFG00100454	HSG00290282	290	0.193482161	0.088857211	0.053045742	0.091832928	-0.187724277	-0.082751274	-0.184878707	-0.272611499	0.27311942	-0.264178008	-0.164072946	0.449093014	0.202801794	0.571559966	-0.193507597	0.055977456	0.341906846	0.482040256	0.305672169	-0.49767071	0.189189434	0.194366097	-0.163046271	0.349507153	-0.322612703	-0.048347779	-0.347402602	-0.021945745	-0.553485394	-0.015016034	-0.713028312	0.289215386	-0.166092873	0.044967648	0.122115426	-0.166878507	0.094847143	0.176781997	0.161120042	0.184136406	0.081192262	-0.334489256	-0.004332061	-0.000949997	-0.113116324	0.174449056	0.057109363
CFG00128634	HSG00227141	291	0.318846196	0.00373162	-0.069490321	0.124017254	0.225802049	-0.12341439	-0.109436572	0.024620989	0.161250085	0.022689372	-0.004230135	0.157057136	0.124870531	0.126028344	0.002319125	0.016869912	0.349709272	0.053938642	-0.001871452	-0.002127342	-0.001909262	0.083514631	-0.033026624	-0.016023833	0.056778591	0.167309433	0.09067107	-0.012549501	-0.011083608	0.153975368	0.0082094	0.106375143	0.056540418	-0.027836114	-0.111179359	0.016278345	-0.124600008	-0.020957882	0.05777508	0.09929432	-0.106661052	0.066590451	0.080258198	-0.102569677	0.161304027	-0.003628457	0.006433633
CFG00003603	HSG00254974	292	0.026787579	-0.017109841	0.03350541	-0.063020259	-0.035102874	-0.043870538	0.045245647	0.106252506	0.233310759	0.295390487	0.150392637	0.172764584	0.331219375	0.092383549	0.20330146	0.096590355	0.308861494	0.174143761	0.137670726	0.243551388	0.044675231	-0.025165796	0.255530655	-0.066107631	0.388267189	0.212496847	0.31065917	0.137545541	0.15095222	0.309384495	0.119504571	0.356565714	0.26742813	-0.13229911	0.102852993	0.079895005	-0.042975813	-0.272247493	0.00041	-0.053201191	-0.073550604	-0.162564948	-0.009267595	-0.023776649	0.03501856	0.005696652	-0.026020324
CFG00004724	HSG00254895	293	-0.104457378	0.013412729	0.039675593	-0.022018194	-0.011989743	0.122521423	65535	-0.021254405	0.262044251	0.179204315	-0.183148637	0.225797579	0.099704348	0.091411218	0.115136601	0.119750597	0.047960259	0.127007976	0.111297593	-0.069142327	0.10037604	0.133300602	0.196126536	0.067526668	0.00747101	-0.093269303	0.138619363	0.062901765	0.106509238	0.186977416	-0.196785375	0.214995593	0.11065124	-0.024428332	0.123892963	-0.007112163	0.017059464	-0.075441614	0.002406905	-0.118079111	0.10047055	-0.147749797	0.121451952	0.001615	-0.117399722	0.02973289	-0.034890186
CFG00004627	HSG00263042	301	0.096653201	0.264662296	0.008719591	-0.433365703	-0.134814233	0.215857446	-0.14326942	-0.145332053	0.042918582	-0.47635591	0.30552575	0.20351921	-0.125659049	0.350358158	-0.273411632	-0.045493927	0.433693141	0.121013433	0.147299185	-0.280140668	0.177817881	0.294013113	0.726011276	0.436217785	0.101294681	-0.105049863	0.007316202	0.395209432	0.252623171	0.25130409	-0.610567689	-0.288289219	-0.249567464	-0.042817809	-0.216783449	-0.243880287	-0.191568837	-0.103574447	-0.141369417	0.168659464	-0.31377244	-0.036730133	-0.132095665	-0.126313552	-0.020027243	0.09029191	-0.016888058
CFG00028106	HSG00291630	302	65535	65535	65535	65535	65535	65535	65535	65535	65535	65535	65535	65535	65535	65535	65535	65535	65535	65535	65535	65535	65535	65535	65535	65535	65535	65535	65535	65535	65535	65535	65535	65535	65535	0.013960574	0.167333335	0.173569262	0.023203515	-0.22784625	0.053082295	0.225356787	-0.157617435	-0.049873311	0.012034188	-0.055781893	0.040519461	-0.034108292	-0.037483864
CFG00027116	HSG00215641	307	-0.24207893	0.134817153	-0.018994808	-0.054569095	0.091989517	-0.027612567	-0.008059233	-0.162389666	0.546535134	0.143412501	0.32452032	0.588481486	0.801678658	0.281442046	0.225263357	0.190952569	0.442526102	0.272581488	0.196378589	0.076446533	0.192097574	0.348758221	0.247184306	0.135160685	0.391329378	0.4284603	0.184695318	0.149100423	0.556396484	0.494297773	0.14021945	0.350729614	0.193976596	-0.299544156	-0.347224504	-0.237867028	-0.200534344	-0.320439756	0.135208353	0.251298934	-0.586076319	0.134084359	-0.044713732	-0.260459363	0.276017189	-0.309100002	0.005783608
CFG00128474	HSG00229588	308	-0.088173285	0.05758151	-0.013316108	-0.028629579	-0.019115616	0.166304216	0.026770273	0.026687589	-0.055915453	0.039337713	-0.075783834	-0.15961574	-0.075135119	-0.101932198	0.081026509	-0.002075614	0.021794867	-0.045416404	-0.09910816	-0.224920347	-0.12049941	-0.011595933	0.044230681	-0.017812571	-0.19563742	0.11338301	-0.044868693	-0.148321077	0.057281032	0.045017224	-0.242303774	-0.194188625	-0.014420491	0.0050775	0.07119517	0.139865354	-0.038662039	-0.175142556	0.010804125	0.198244497	-0.080798022	-0.021775	0.088065624	-0.045581035	0.0052495	-0.033605821	-0.154238731
CFG00122339	HSG00268040	311	0.01953122	-0.049074456	-0.040350437	-0.01424028	0.030625418	0.118962988	-0.177331418	-0.128745258	-0.169749483	-0.149917051	-0.030727684	-0.144390076	-0.076725319	0.04726927	-0.105961703	-0.102433316	-0.124640889	-0.106751695	0.001031965	-0.157690942	-0.058506951	0.006742179	-0.02413711	0.033574089	-0.177051961	-0.084825337	-0.155802667	-0.006295025	-0.102466062	-0.236016914	-0.434270203	-0.143685192	-0.178031266	0.178518683	-0.094507821	0.033268046	-0.008769979	0.150209412	0.046363812	0.118160799	0.066490613	0.034036022	-0.008784754	0.013755316	0.00546979	0.053532094	-0.006217676
CFG00022408	HSG00258555	312	-0.127971873	0.130784974	0.043241277	-0.039045632	-0.142576873	0.194901228	-0.034299344	0.225533009	0.219876662	-0.076312333	-0.110399611	-0.017872879	-0.024763027	-0.16272755	-0.118837945	0.12388622	-0.131099701	0.005381139	0.15722239	-0.105846062	0.220936283	0.152397662	0.240522504	0.432041138	0.453872353	0.036382291	-0.276447684	-0.256368726	0.119956419	0.09113428	0.486549973	0.082867242	0.117489487	0.148671046	-0.009017831	0.209134161	-0.110355958	-0.180868745	-0.024256876	0.005096599	-0.093541846	0.146194577	0.097673103	0.098782696	0.075450271	-0.114849262	0.055639639
CFG00032370	HSG00250049	313	0.066982955	-0.106432125	-0.099832267	0.016568288	0.197780877	0.016512923	-0.030195192	0.363349617	0.0992001	0.033854969	0.367475092	-0.064366266	0.693119407	0.559235573	0.13214539	-0.088121176	0.423568964	0.568165779	0.486233175	1.502020121	0.583358645	0.42266953	0.221563503	0.136753276	0.855621636	0.444724202	0.574605823	0.477424145	0.104217872	0.059899509	0.484960258	0.134656638	0.095418394	-0.04257362	0.233277842	0.063280754	0.053689733	-0.045119084	0.101107001	0.00255922	0.172250241	-0.074187867	0.002954741	-0.113891199	-0.051109672	0.255624592	0.006320081
CFG00056065	HSG00302895	314	0.009045973	0.011635065	0.008467756	-0.02012011	-0.022156462	0.032268561	-0.009088516	0.044485249	-0.032890521	-0.044519246	-0.023435574	0.015467241	-0.01650352	0.024290375	-0.023137052	-0.007541064	-0.06588684	0.025136784	-0.013728566	0.015690096	0.003349908	-0.044110321	0.009748138	-0.011669401	-0.053956803	-0.041426539	-0.040775359	0.001270443	-0.032359462	-0.035712074	0.002071247	-0.067847535	-0.063501947	-0.014563724	-0.050606936	0.105346076	-0.028250102	0.197923943	-0.019506151	0.049162447	0.026238143	0.019187082	0.00490675	-0.033074971	-0.086834826	0.057943672	0.011470808
CFG00015344	HSG00263231	318	-0.073359847	0.007592499	0.020439029	0.006271452	0.100976259	-0.019565552	-0.048129827	-0.154970974	0.104962945	0.332759231	-0.155056506	-0.06621629	-0.067675769	-0.145004719	0.192885742	0.079036266	-0.133560985	-0.007538706	-0.109789342	-0.240760118	0.059506685	0.09721902	0.017748863	0.134838372	-0.055021107	-0.123928845	0.132338226	-0.006955117	-0.010261774	0.306208223	-0.204154521	0.175882503	0.35220173	-0.013767703	-0.021703381	0.074638203	0.109986715	-0.043735322	-0.086067408	0.067718118	0.096193977	-0.070082523	-0.111153252	-0.039729826	-0.089143202	0.116507761	0.022209059
CFG00128401	HSG00277123	319	0.010061081	-0.02446286	-0.010183285	-0.017861931	0.044613697	0.035155974	-0.054208755	-0.030746864	-0.112093054	-0.09779872	-0.039736789	-0.118573055	-0.088551231	-0.043493446	-0.120984621	-0.103241205	-0.150690675	-0.102762952	-0.073121697	0.07682433	0.005273783	-0.112995103	-0.067082986	-0.040241551	-0.1983895	-0.143801346	-0.069869421	-0.036366522	-0.089164361	-0.15747425	-0.115526631	-0.122194864	-0.030285683	-0.003914576	0.003543726	-0.069164217	0.05046067	0.03943	-0.084336601	-0.063731067	0.063721776	-0.020647032	-0.058410458	-0.043967891	-0.057477828	0.065993346	0.009157792
CFG00126091	HSG00261092	320	-0.024038609	0.021226246	0.003849605	0.00738197	0.036934912	0.06690608	-0.011812574	0.090707302	-0.016059596	0.016866688	0.055737767	0.013173003	0.019590911	0.006437151	0.034191702	0.067563668	0.057570811	0.036364738	0.045308184	0.088243872	0.02612403	0.09485808	0.068996698	0.116067111	0.03200398	-0.096211106	0.051996391	0.027745347	-0.060683619	-0.036087625	0.072709784	-0.012115563	-0.020911302	0.006650412	0.050965518	-0.008646164	0.055312514	0.091000088	-0.127275288	-0.044347651	0.121402763	-0.045342389	-0.082126677	-0.014533454	-0.135496423	0.061904512	0.027638771
CFG00128466	HSG00236624	324	-0.011143675	0.045398533	-0.006237213	0.020847928	0.038996682	-0.097232334	-0.005334492	0.040096916	0.147002429	0.095663764	0.194814116	0.085851178	0.185188189	0.141519114	0.100897379	0.102786012	0.132200703	0.169420362	0.073835306	0.102797344	0.068050541	0.112568393	0.04415204	-0.028313139	0.064902067	0.059710871	0.025885524	0.027577193	0.093853712	0.147043243	-0.078113496	0.108358718	0.194383949	-0.088249139	-0.094323047	-0.013854668	0.014037862	0.000202879	0.039610978	0.070336923	-0.13772434	0.155003071	0.03058145	-0.05216201	0.125211224	-0.113981374	0.180634767
CFG00102772	HSG00315787	326	0.022033703	-0.05000747	-0.039362267	0.009921327	-0.007579379	-1.88E-05	0.047315046	-0.043626197	-0.053845845	0.042338431	-0.050035454	-0.022440232	-0.045046337	-0.015046552	0.083475083	-0.07480792	-0.01082278	0.040933441	0.056699514	0.030195385	0.029905193	0.026278295	-0.008594133	-0.022958234	-0.123058476	-0.045126654	-0.022751138	-0.029703334	-0.042111903	-0.010442644	-0.045089342	0.013912171	0.101560041	0.043603152	0.024325445	-0.02448999	0.047283627	0.063159503	-0.089742579	-0.047105055	0.10372138	-0.039328102	-0.053795159	0.030236708	-0.081255972	0.060348656	0.023213919
CFG00002916	HSG00288753	328	-0.002784282	-0.055297174	0.044740185	-0.075010054	-0.033697873	0.012990039	0.122080266	0.213415176	0.151963115	0.182727635	0.017448153	0.219444603	0.077144288	-0.048820749	0.08249741	0.110747196	0.028895188	0.090636045	0.043698169	0.226074815	-0.075617217	-0.122567035	0.108453557	-0.085401855	0.067508988	0.038291067	0.039767466	0.03189604	-0.019439265	0.041791178	0.039429992	0.110136122	0.073966749	-0.085124381	0.123505726	0.004110307	0.043037403	-0.094504736	0.032137528	-0.059726339	0.049347676	-0.084400706	0.0340105	0.014225375	-0.103580803	0.027465122	0.041886535
CFG00125066	HSG00254996	331	-0.117362991	-0.05850412	0.010595411	0.003228039	0.012101397	0.03807947	0.086743958	-0.182581618	0.096006282	-0.045135602	0.132846907	0.096829407	0.218489259	0.078277156	-0.051403776	-0.036118329	0.129454225	-0.019513264	-0.034902602	0.087161236	0.025506511	-0.000557572	0.152636558	0.09765248	0.40056926	0.119469918	0.14911446	0.068961307	0.147428229	0.16989556	0.164777562	0.155661106	0.14161323	-0.073704548	-0.146569744	-0.142499417	-0.139297515	-0.151076734	0.175906226	0.130813882	-0.289320439	0.097841792	0.059033692	-0.157730117	0.144510329	-0.191000476	0.072978847
CFG00128672	HSG00273763	337	-2.22E-05	-0.040534325	-0.024753597	-0.029129099	0.026071683	0.074592337	-0.034423552	-0.088597015	-0.132739797	-0.025851715	-0.041781239	-0.071026847	-0.076938637	0.015448816	-0.026078064	-0.098021485	-0.048159763	-0.062511258	-0.058046587	-0.079688802	-0.054311816	-0.061500899	-0.03910289	-0.050477922	-0.103233248	-0.068220094	-0.065923281	-0.047420345	-0.073438108	-0.059775919	-0.043401476	-0.08063107	-0.067190543	0.077827379	0.086962543	-0.004438719	0.005288828	0.11084231	-0.03707283	0.003291122	0.053266212	-0.014277861	-0.049013499	0.081165224	0.126309738	0.035414062	-0.032730095
CFG00124800	HSG00214251	338	0.002306057	0.015942551	0.004110458	-0.001796031	-0.010227515	0.004802854	-0.037962805	-0.018225936	-0.045860764	-0.058460593	-0.016568732	-0.061189547	-0.031118054	0.015042101	-0.055120714	-0.033181362	-0.021194305	-0.038891569	-0.010714605	-0.024906375	-0.00848377	0.051162016	-0.032582879	0.016644616	-0.027440533	0.002942012	-0.052097008	0.065541536	-0.053449932	-0.047614209	0.139766648	-0.046583969	-0.040115058	-0.040059909	0.007432134	0.138266832	-0.026416332	0.078614779	0.029249109	0.084629692	0.08498463	0.023571124	0.163387656	-0.122242436	-0.229369536	0.110595338	-0.082562611
CFG00024110	HSG00278185	339	0.008128744	-0.034481283	0.004785344	-0.04923756	0.024918798	-0.034353014	0.019480985	-0.028598635	-0.064163901	-0.030833481	-0.055360362	-0.047899656	-0.046659958	-0.118439466	-0.021437846	-0.075291127	-0.054715201	-0.061322801	-0.02837419	-0.040132392	0.097600162	-0.076341145	0.040406864	-0.068435296	-0.047687031	-0.0615495	-0.061805908	-0.033959862	-0.092972778	-0.077848628	-0.080446512	-0.044823114	-0.02883129	0.025110239	0.066017181	-0.039395612	0.027525101	0.017629525	-0.010752741	0.046593156	0.072683178	0.021159543	0.023019925	0.120219864	0.170590937	-0.012461771	0.029481338
CFG00013843	HSG00308101	341	0.01028908	0.082719795	-0.004941024	-0.072868973	0.057241596	-0.090617284	-0.073954217	0.075154684	0.387108386	-0.087125123	0.287066013	0.456561089	0.309959948	0.379612982	0.051553674	-0.005810261	0.15306139	0.364468157	0.27171585	0.923342288	0.354537398	-0.094104134	0.382413328	-0.110691734	0.325149894	0.222496182	0.139375657	0.13771835	0.222642362	0.014194734	0.883099735	0.472947061	0.009931169	-0.072107486	0.042150274	0.078216463	-0.174024284	-0.292596698	-0.017650081	-0.002551988	0.01473	-0.418931574	0.134551883	0.060482837	0.008531956	0.147467002	-0.017600896
CFG00013825	HSG00296613	343	0.012282688	-0.017606575	0.042451415	0.012700781	0.029104657	0.009741459	-0.01344927	0.006228892	-0.039254569	0.069806285	-0.01295082	0.023100745	0.001417737	-0.031054599	-0.031753354	-0.005813289	0.01120908	0.007626561	-0.003645169	0.032855131	-0.027898921	-0.039925501	0.027463447	0.008034464	0.034321386	-0.009671541	0.015936036	0.004247267	-0.00533965	0.030345842	0.022279713	-0.025719799	-0.012997241	0.055030063	0.023691334	-0.027801782	0.038770087	0.081224807	-0.019177007	-0.035666984	0.116811626	0.004396318	-0.013512314	-0.022203756	-0.083752453	0.059122384	0.041790742
CFG00025680	HSG00307851	344	0.007751971	0.009745046	0.016355544	-0.01849331	0.035726964	0.106192574	-0.047607422	-0.026569501	-0.174571887	-0.066160381	-0.11031992	-0.15265584	-0.159094959	-0.081207201	-0.106432572	-0.119853519	-0.160577416	-0.114500389	-0.102718793	-0.005566269	-0.095873073	-0.118790671	-0.069708459	-0.021013483	-0.181699619	-0.164807931	-0.100379556	-0.059027925	-0.114064969	-0.148678869	-0.110683925	-0.140117422	-0.077604093	0.02077033	0.034421023	-0.124849387	0.032901768	0.087911412	-0.031227028	-0.02298934	0.056686908	-0.037609741	-0.050706562	-0.020652374	-0.036687728	0.070690095	0.009340017
CFG00111500	HSG00272248	345	-0.027333587	0.026872993	0.128498897	-0.094134808	0.004074663	-0.067428499	0.227847889	-0.17578122	-0.350575805	-0.147347093	-0.391402721	-0.361091912	-0.527924299	-0.404370129	-0.215177387	-0.251178205	-0.419218957	-0.327120781	-0.431245387	-0.511517525	-0.21876058	-0.296301425	-0.36435461	-0.138056576	-0.377156138	-0.132238388	-0.283259809	-0.20464769	-0.268671989	-0.190902501	-0.214828879	-0.00958547	0.293960989	0.027958607	0.03436169	-0.029355247	-0.145505264	0.032889791	0.026900277	-0.017749127	0.056268282	-0.026171211	0.009732342	0.134734347	0.132609203	0.044994295	0.004806407
CFG00010649	HSG00317509	347	-0.073786497	0.025206201	-0.049997382	0.03718514	0.061837617	0.146269634	-0.203818381	-0.327921122	-0.153095007	0.06424538	-0.14154321	-0.393389761	0.187107071	0.056866776	-0.157380491	-0.092111051	-0.254034847	-0.335257649	-0.081912637	-0.540437281	0.000321562	-0.012902734	-0.239361256	0.193702996	-0.602688313	-0.017515734	-0.186634406	-0.051120423	0.114334382	-0.021225734	0.544690371	0.065492287	0.132954121	0.375419527	-0.094205111	-0.041668799	-0.381559968	-0.292577922	0.136329114	0.178643867	0.025420511	-0.393392056	0.030550195	0.008364505	0.433262169	0.143064857	-0.220403358
CFG00112462	HSG00307065	348	0.038875744	0.010070875	-0.050362661	0.232513174	-0.169802561	-0.102179565	0.091851398	-0.392390251	0.389480591	-0.062952191	0.424220443	0.431186318	0.495804369	0.41315192	0.036934033	0.140570447	0.160689786	0.381920457	0.35565114	0.622328818	0.388649225	0.056620434	0.325820446	0.131875142	-0.037503257	0.329196036	0.154514983	-0.039107054	0.208115712	-0.007008225	0.505630791	0.34864068	-0.08007957	0.010986061	0.032230131	0.116778247	0.059103817	-0.134837195	-0.123894006	0.001545	-0.020045001	-0.299838662	0.078427956	0.17274785	-0.037793607	0.14682655	-0.057419553
CFG00020526	HSG00302678	350	0.002565012	0.070756458	0.021919038	-0.039817594	-0.014306998	0.03360308	-0.018704915	0.109777719	0.041251875	-0.008470874	0.047538262	-0.026192557	-0.032672569	-0.014139863	-0.058023166	-0.026057707	-0.028504953	0.014621275	0.0054996	-0.030283052	-0.061329629	-0.018901566	-0.012354907	0.030579193	0.229735166	-0.006862381	-0.037273187	-0.01618265	-0.048539534	-0.052858524	0.01880816	-0.042889811	-0.045896206	0.049497057	0.0347316	0.034509119	-0.039625797	-0.038136572	0.055803057	0.034586381	0.077039264	-0.000334755	0.032694653	-0.025288865	0.018025152	-0.078769997	0.048993383
CFG00022450	HSG00315740	351	-0.060608506	0.003297985	0.022929907	-0.002530992	-0.05568397	0.05794245	0.00538969	0.433838755	0.382382303	0.103888988	-0.045553923	0.340528905	0.293655574	0.178034604	0.281973451	0.189390957	0.079872251	0.045753717	0.068042159	-0.016665936	0.093758404	0.06579417	0.099078774	0.067157447	0.144489527	0.039670646	-0.085398078	0.144567251	0.006584764	0.126068115	0.223738879	0.298019975	0.122753203	0.131651551	0.076241933	-0.012797395	0.214664802	0.229549393	0.264405459	0.021050697	0.138899997	0.017696159	0.074441731	0.162324294	0.165410057	0.042671215	-0.06305974
CFG00102514	HSG00296923	353	0.014462173	-0.03629443	-0.001988783	-0.037199043	-0.006486759	0.031065002	-0.008149847	0.126564428	0.066821828	0.015572175	-0.149657235	0.051027313	-0.06568224	-0.084421784	0.005265236	-0.019131005	0.037689701	0.106951311	0.075888857	0.246499047	0.021814167	0.00101766	0.175025478	0.014597774	0.09881416	-0.025781408	0.136002764	0.027065426	0.039192557	0.031255305	-0.049062744	0.090163663	-0.040161066	0.025358986	0.177983969	0.117141083	0.033058077	0.00639	-0.036928009	-0.102532424	0.176632866	-0.17172569	0.028288106	0.068873271	-0.018538974	0.032151852	0.023577847
CFG00103687	HSG00203802	356	0.06239529	-0.074708536	-0.092355385	-0.039631784	0.07272929	0.012857221	0.022577893	0.023846988	-0.041014664	-0.097340316	0.093281247	-0.175510988	0.216791213	0.184151769	0.05642616	0.046034172	0.061244637	0.229897723	0.338452697	1.025333047	0.582461298	0.463370264	0.084563099	0.036081806	0.014264069	0.181853712	0.076288715	0.174641162	-0.028666645	-0.061929569	0.077928632	0.043951616	0.069509253	-0.083156161	-0.189740181	-0.093992397	-0.113085642	-0.102073945	0.200189605	-0.151700586	0.065983124	-0.039495803	-0.055473097	-0.114476733	0.140152454	0.19305779	0.044444788
CFG00122125	HSG00255013	357	0.053642593	-0.068108633	-0.005326152	-0.023521312	-0.005910285	-0.079620987	0.079437643	0.173930347	0.237832621	-0.054821	-0.032984756	0.221417025	0.134408146	0.041802831	0.138627529	0.006100915	0.135037914	0.21566014	0.103092439	0.047382772	0.029713996	-0.068158492	0.158724815	-0.108072057	0.076558962	0.045669556	0.110262886	-0.057872683	0.068111658	0.239880398	-0.025232188	0.098146126	0.076840401	-0.060562477	-0.022373699	0.063529722	-0.001914999	-0.132114261	0.066396207	-0.075213075	-0.015483001	0.06739483	-0.119604997	-0.020268975	-0.013216989	-0.157535985	-0.01337903
CFG00021810	HSG00249572	358	-0.013420916	0.06697648	0.042061944	-0.030938242	-0.050218698	0.047489256	-0.100694805	-0.305090219	-0.192814991	-0.370569855	-0.028852303	-0.785470426	0.096382089	-0.201995105	-0.249488369	-0.145456299	-0.162544936	-0.252491146	-0.057686664	-0.439025879	-0.22074382	-0.210952878	-0.28251192	-0.235343143	-0.72563678	-0.13162896	-0.307177782	-0.153142571	-0.201447025	-0.355739385	-0.218268082	-0.206825331	-0.062883154	0.038396593	0.085380375	-6.26E-05	-0.080492228	0.434818625	0.002788038	0.127697229	0.105207369	-0.119925499	0.065503992	0.118011646	-0.13351284	-0.02037812	-0.072712034
CFG00136871	HSG00277587	362	0.084875941	-0.258905321	-0.28588295	0.119488463	0.152433082	-0.001201496	-0.722008586	0.024162501	0.21829778	0.655769169	-0.331910014	0.013018698	-0.075510085	-0.098060608	0.557122827	0.231091782	0.285306007	0.659640074	0.389665723	0.409823596	0.171895087	0.211277783	0.597040296	0.274193823	0.36242348	0.076052055	0.309532106	0.250392795	0.282570571	0.383985162	-0.811680913	0.251192033	0.402397394	-0.05123445	0.096110262	-0.02960356	0.12043827	-0.054715671	-0.035815448	-0.089717358	0.170810148	-0.142243385	0.051926468	0.006540795	-0.065150775	-0.019577218	-0.068912983
CFG00136367	HSG00276982	363	0.01802389	-0.022295417	-0.001956224	0.023901377	-0.002334245	0.027320985	-0.05075011	0.062952608	0.027722176	-0.037412859	-0.020313542	0.078224733	-0.12882407	0.002367433	-0.068654552	-0.070349276	0.020443704	0.152744338	0.137694076	0.197982162	-0.058697358	-0.058201473	0.024708424	0.012882661	0.173578516	0.018771168	0.031530309	0.027729023	0.023770321	0.025781576	-0.035794877	-0.063384458	0.014060501	0.022909407	0.045648456	0.038560033	0.068733856	0.126299888	-0.033330087	-0.103256106	0.127971277	-0.094984308	0.002294735	0.075993441	-0.104247279	0.048850864	-0.025459651
CFG00126808	HSG00263134	364	-0.053872406	0.146991834	0.103072479	-0.167687505	-0.086058348	-0.020673737	0.368967414	-0.277611315	-0.087259352	-0.203568816	-0.195164844	-0.275064141	-0.278959095	-0.248758316	-0.205525711	-0.090148762	-0.193604857	-0.27858758	-0.256081909	-0.230704889	-0.277288318	-0.234738529	-0.236288354	-0.189206779	-0.265677154	-0.172046661	-0.245950386	-0.261622369	-0.333979189	-0.305417418	-0.297706276	-0.254386812	-0.222046733	-0.020421732	-0.166959822	0.145700023	-0.113301657	0.549111843	-0.372040123	0.193534628	0.146970153	-0.173631713	0.081035152	-0.092098199	-0.375984669	0.233930424	-0.20964615
CFG00013597	HSG00253723	367	-0.006099649	0.025298957	-0.038568553	0.068609312	0.01335959	0.000983956	-0.159561038	0.254249781	0.096628249	0.102153577	0.15371871	-0.036383651	0.013139033	-0.04281104	0.09185756	0.005970957	0.001624957	0.118585281	0.072830759	0.380085886	0.1315604	0.117595755	-0.045045495	0.103069797	0.144771606	0.081787325	0.122521326	-0.012687289	0.144637853	0.11812003	0.448786438	-0.011317543	0.025128957	0.07722678	-0.098804511	0.117995121	-0.073498324	0.075806096	-0.057880104	-0.217684314	-0.053709418	0.174325183	-0.129637912	0.025568133	0.149423316	-0.144559279	-0.125109673
CFG00128193	HSG00254276	369	-0.003380351	-0.055610042	-6.91E-05	-0.008644387	0.059959643	0.071774997	-0.101470351	-0.071119115	-0.127799556	-0.017195348	-0.119189352	-0.14257437	-0.175585911	-0.082199618	-0.093879059	-0.102920949	-0.153288469	-0.072378159	-0.087384969	-0.055870343	-0.003375001	-0.031615552	-0.041564118	-0.05170488	-0.16420117	-0.118170351	-0.069470346	-0.056300025	-0.105541229	-0.066810876	-0.142951593	-0.101283908	0.036289651	0.012562742	0.087113097	-0.038382467	0.048727252	0.081725158	-0.035666894	-0.037457246	0.137214288	-0.087049194	-0.050270982	-0.028085543	-0.109504998	0.129849315	-0.004941288
CFG00034873	HSG00271085	372	-0.080285281	0.019008875	0.032203585	-0.106777191	-0.014676005	0.003874555	0.117787704	0.098487139	0.298552305	0.073273525	-0.065098375	0.032901198	-0.02538982	-0.07151109	0.079686329	0.058217064	0.087092102	0.062632248	0.138779536	0.201445848	0.121729821	0.127988577	0.174492389	0.032665387	0.105895311	0.037455827	0.072111487	-0.08440271	0.121467903	0.117567211	0.024560079	0.162413597	0.141502708	-0.033714209	-0.042837434	0.034765799	-0.036907874	-0.12744242	-0.009983196	0.02625113	-0.093994439	0.026807651	0.051904272	-0.031307768	0.044541426	-0.005865	-0.004765
CFG00138109	HSG00227170	374	0.240597159	-0.039984465	-0.072232366	-0.174798787	-0.002151191	-0.49654448	0.202836126	0.308637112	1.411298752	1.145996094	-0.035292149	0.410608768	-0.213355839	0.503148258	0.86415112	1.490660191	0.464771837	0.18842265	0.454655021	-0.406400204	0.234815478	0.544826806	0.012087584	-0.095952749	0.063385904	-0.219182491	-0.433674216	0.374767601	-0.050682843	0.9530164	-0.363580406	1.632094264	0.906409025	0.405971408	0.32948193	0.307660758	0.00288	-0.801318944	0.572791457	-0.477830291	-0.77173394	-0.54637903	0.106394693	0.328170627	-0.654243529	-0.662926435	0.350046009
CFG00013735	HSG00277609	377	0.053296939	-0.099948056	-0.044928573	-0.003492042	-0.062988989	0.020584971	0.06050076	0.212892473	0.287251502	0.114656784	-0.05563692	0.208230734	0.125233173	0.139223069	0.083940759	0.143035993	0.169069648	0.152077973	0.181274205	0.224479228	0.064701475	-0.02559118	0.171612114	0.012934633	0.328128964	0.006328985	0.169892833	0.040690757	0.116962716	0.19123885	0.165038154	0.218812734	0.024220869	0.079990037	0.008022153	0.106628612	-0.006168	0.02458	0.025275812	-0.016786082	0.091728203	-0.009837	-0.01685	0.062185001	0.029378839	0.040734362	-0.023500001
CFG00022649	HSG00301968	379	-0.094851822	0.001478881	0.002260983	0.030725732	-0.051870048	0.028486565	-0.06640403	-0.064315349	-0.001141369	-0.063048653	-0.130155474	-0.19043687	-0.186859071	-0.159532174	-0.101439245	-0.08583606	-0.046607539	-0.13532497	-0.071926206	-0.067480698	-0.070431888	-0.04826425	-0.083553903	-0.067562282	-0.14779669	-0.060447872	-0.127948239	-0.109690502	-0.053264081	0.20845747	-0.071610816	-0.100630976	-0.16061534	0.127572834	-0.060522761	0.030073917	0.09270937	0.302782863	-0.129080936	-0.144167215	0.108942233	-0.032314718	-0.142072618	0.069611743	-0.102945775	0.088575155	0.049621813
CFG00027534	HSG00251777	381	-0.02149497	-0.004768342	0.031795382	-0.038202778	-0.040056825	0.0047649	0.030816019	-0.016767994	-0.145078212	0.004113942	-0.160394147	-0.069293723	-0.233961493	-0.186724722	-0.045178071	-0.0794653	-0.201595917	-0.15656957	-0.111615263	-0.181396827	-0.15261808	-0.170431316	-0.088552311	-0.085316777	-0.272453934	-0.185064763	-0.183606058	-0.070189402	-0.192642346	-0.153824136	-0.20103474	-0.070588604	-0.064832151	0.044966348	0.111334518	-0.013276786	-0.003581254	0.065208517	-0.095460594	-0.046099357	0.01531636	-0.098360427	-0.073286019	-0.021461992	-0.139934987	0.030397205	-0.025995733
CFG00105571	HSG00243090	383	-0.023394287	-0.122632995	-0.11782147	0.26714763	-0.092056319	0.061870262	0.174950212	0.519381642	0.371925771	0.456257701	0.185852394	0.163856775	-0.067302659	-0.081359431	0.430091619	-0.027970374	0.163221061	0.087471366	-0.018365815	0.023005113	-0.148208663	-0.136839703	0.16253233	-0.289253652	0.920452654	0.366541654	0.43367067	-0.134432092	0.255912781	0.309716582	-0.088340625	0.370839059	0.154158413	0.07087484	0.023044717	0.114143625	0.094394319	-0.032408535	0.042121734	-0.02258837	0.077915758	0.046571814	-0.044271871	0.013402079	-0.062552936	0.038592335	0.026650056
CFG00126182	HSG00288431	384	0.127612352	-0.027330741	-0.07313855	0.039612554	-0.000182375	0.020182624	-0.014622033	0.286343932	0.128770515	0.010961339	0.284998775	0.27951318	0.322584152	0.178741649	0.153631613	0.04909911	0.520567775	0.353485763	0.385712504	0.365422249	0.13015461	-0.014487267	0.537255645	0.100602552	0.594244003	0.269270182	0.696075976	0.351816714	0.409793228	0.443034321	0.254107803	0.255207866	-0.044333443	-0.146088347	-0.032264691	0.01523	-0.064148866	-0.116548024	0.234452531	-0.415733904	0.002711006	0.053716592	0.186689913	-0.106155887	0.128387854	0.072273768	0.087246366
CFG00098533	HSG00214250	388	0.018988281	-0.147473246	-0.123932078	0.109463349	-0.0490762	0.19557713	0.158411756	-0.236456499	-0.23103036	-0.362754047	-0.253341258	-0.16455853	-0.247304052	-0.252190948	-0.237974688	-0.007768482	-0.153746262	-0.280393004	-0.226717487	-0.306215644	-0.146554932	-0.175999224	-0.208446115	-0.233738869	-0.225694433	-0.221806422	-0.329099655	0.054102764	-0.191190839	-0.215761572	-0.225854591	-0.228599086	-0.238315538	0.047261078	0.026356997	0.011545459	-0.049754765	0.021384848	-0.071123749	-0.066600323	0.090205394	-0.0315408	-0.029751776	0.009128845	0.101511963	0.066013016	-0.040021744
CFG00023332	HSG00213604	390	-0.080786496	0.005744636	0.014860064	0.035544902	-0.083567709	-0.109486669	0.078433082	-0.092129856	0.269404322	0.041674197	0.076591939	0.352189749	0.235386834	0.312733054	-0.070115238	0.171056345	0.343414366	0.204933584	0.138776898	-0.153632194	0.198336482	0.268020868	-0.024065256	0.146480426	-0.089600921	0.210023224	-0.067338586	0.428801566	0.210432559	0.24875021	0.033604056	0.207133502	0.219022393	0.106867112	0.002174478	0.110800549	-0.014007273	-0.004693711	-0.057221148	-0.012502084	-0.032766297	0.058392797	0.040108677	0.069678254	-0.037954867	-0.025418038	0.025923075
CFG00017308	HSG00274176	391	0.003331639	-0.045601875	-0.045930665	0.012252707	0.023128126	0.099230289	-0.002705608	0.077612177	-0.08349745	-0.02609569	-0.061112873	-0.065192878	-0.008737136	0.032993194	-0.035529874	-0.042571723	-0.078028612	0.016588654	0.03275973	0.086476937	0.011811856	0.000278126	0.013316136	0.003902592	-0.129183844	-0.138875797	-0.044921875	-0.039488174	-0.120970473	-0.09655118	-0.108069941	-0.134521082	-0.019645406	0.032181386	0.035357431	-0.050749253	0.019060593	0.121576801	-0.213574812	-0.079106487	0.077228755	-0.088507243	-0.121250004	0.033945519	-0.084480934	0.033028685	0.03327661
CFG00129080	HSG00271431	392	-0.013802364	-0.00503917	0.009418055	0.005813986	-0.069566116	-0.013319641	0.113471724	0.175736621	0.277625173	0.110060848	0.138939977	0.429191828	0.329271257	0.152762294	0.107133768	0.212348729	0.170490414	0.278328806	0.264852673	0.122346014	0.095026396	0.103664361	0.105987787	0.037685633	0.124246813	0.126889467	0.038109004	0.043952435	0.209314719	0.173586279	0.067142472	0.148393258	0.137889296	0.096249394	0.018279575	0.042904314	0.019280713	0.115965992	-0.085653476	-0.047301248	0.080552369	-0.02197453	-0.045384008	0.100974582	-0.048002921	0.053167854	-0.061578013
CFG00127794	HSG00254488	395	0.03631895	-0.041075375	0.001441466	-0.007546345	0.013813322	-0.008163538	0.018213598	0.03882895	0.033741686	-0.009621509	0.075860299	0.005939084	-0.017331751	-0.007486475	0.035315242	0.015145273	0.043935653	0.053285778	0.042351987	-0.021156669	0.029696211	0.000414945	0.090179555	0.054054927	-0.052378893	0.013528419	0.04875388	-0.004555929	0.088546529	0.040198896	0.091465302	-0.034326542	0.004232399	-0.036415059	-0.07191363	0.052672219	-0.001579687	0.02604421	0.155871749	0.107587956	-0.080120474	0.135939956	0.112100869	0.048238136	0.011688069	-0.046912912	0.011754146
CFG00026954	HSG00298722	396	-0.00677526	0.016695291	0.009622782	-0.021172285	-0.053093761	0.124448389	0.07549867	0.01831612	-0.099944711	-0.082095057	0.04881224	0.019937664	0.020347029	0.104931563	-0.080475926	0.039418608	-0.030366868	0.060781211	0.10783723	0.044641286	0.006203771	0.037956506	0.094505936	0.069164902	-0.224937499	0.050649613	-0.082825005	0.058913857	-0.003873885	-0.172725886	-0.092059195	-0.14396435	-0.158004284	0.222973406	0.138998881	0.173950464	0.043527879	0.244279042	-0.059652783	0.010650124	0.202685431	-0.137786627	-0.024772478	0.134745955	-0.03519569	0.07384757	-0.022382827
CFG00012615	HSG00277641	397	-0.022165239	0.044860765	0.055823117	-0.093819946	0.165270299	0.000200808	-0.190781593	0.183783114	0.216854095	-0.261246264	0.020031735	0.198589996	0.368803114	0.56952405	-0.208896637	0.000856847	0.187609404	0.281695753	0.494100094	0.29320997	0.192616343	0.208105236	0.077653572	0.313903123	0.111739993	0.14607203	0.014482468	0.364187062	-0.059235901	0.021274716	-0.02177003	0.07223469	-0.138264179	-0.000264999	-0.02932	-0.053012416	-0.055514082	-0.016474938	0.04261899	0.032755375	0.060754545	-0.037235033	-0.143953338	-0.097896077	0.039251443	65535	-0.098559998
CFG00034396	HSG00296327	398	0.004065946	0.005851246	0.049453795	0.016836148	-0.025614798	-0.031864345	0.073162161	0.25829342	0.300953627	0.052748494	0.055186845	0.246290445	0.115423739	0.111607537	0.056454875	0.127932429	0.067635976	0.078755148	0.168789327	0.206937015	-0.019226976	0.003658041	0.144827604	0.048320882	0.263840109	-0.018988006	0.16888155	0.036958393	0.073475093	0.126664221	0.103429832	0.083614223	0.051657952	0.116672434	0.028282801	0.001981947	0.014539665	0.053934094	-0.015753377	-0.037081145	0.063892283	-0.058513477	-0.004448866	0.052782975	0.001709096	0.060352731	0.007095471
CFG00117548	HSG00227058	399	0.122781813	-0.082154244	-0.109440744	0.065933838	0.05058435	-0.000133066	-0.068495676	0.370934039	-0.041088432	0.007784381	0.034148976	-0.142488062	0.097631641	0.33188951	0.044768859	0.019537039	0.119906247	0.382270753	0.266702056	0.758988857	0.408372253	0.285586506	0.011216393	0.063258573	0.122744739	0.094301619	0.096450821	0.081996642	0.088203043	4.38E-05	0.239602238	0.012229517	0.053087339	0.054120395	0.034952506	-0.068567343	-0.037309807	-0.066809349	-0.112570256	-0.338119149	-0.148955986	-0.110116862	0.099075645	-0.108537376	-0.195596948	-0.076962925	-0.06303826
CFG00111185	HSG00273425	401	0.012756277	0.01606581	-0.021448363	-0.015031498	-0.057234995	0.05269929	-0.010520617	-0.002218714	-0.009101696	0.009301629	0.007722747	0.048560597	-0.018876169	0.063890986	0.033816651	-0.028275009	-0.019781567	0.008495864	0.058132514	-0.060768757	-0.019923452	0.02542736	0.027329225	0.055283137	-0.043361153	-0.013380893	-0.002003394	-0.030592209	-0.025139712	-0.052484788	-0.009822011	-0.026032994	-0.015929751	0.043464351	0.04936542	0.04175619	0.014075472	0.054690041	-0.078094557	-0.072357215	0.094953291	-0.067368053	-0.052904379	-0.008146984	-0.023033706	0.040498026	-0.011098951
CFG00121676	HSG00269219	403	-0.02662931	0.021438599	-0.002902858	-0.028981078	-0.024032965	-0.026164658	0.019147389	0.146349549	0.14984484	-0.072131857	-0.034533836	0.026920252	-0.200336352	-0.097661451	-0.00303556	0.104698643	-0.03668109	-0.138302863	0.012399606	-0.139862686	-0.053086102	-0.006493121	-0.037973791	-0.051782735	0.325830162	-0.054217856	0.118961841	-0.085641116	0.107302502	0.053968132	0.343955755	0.006816022	-0.179014981	0.178618222	-0.137335449	-0.000290446	-0.03710841	0.167558551	0.097944021	-0.043723121	-3.77E-05	0.038348492	-0.001611764	0.142639205	-0.037555177	0.015606951	0.061824329
CFG00125321	HSG00204628	405	0.039660282	-0.049637772	-0.040633783	0.001860529	0.049918972	0.09636569	-0.070263147	0.055147633	-0.047698289	-0.078837365	0.02369903	-0.01838593	-0.093460292	0.062036909	-0.096283987	-0.051928867	-0.085852593	-0.035107568	-0.029899867	0.095694438	-0.034206368	-0.055932872	0.001494028	-0.031074367	-0.213315889	-0.152466133	-0.121711209	-0.043082368	-0.105980009	-0.127515942	-0.189378142	-0.10294462	0.00400608	0.153855562	0.063169368	-0.042715091	0.144808173	0.025645623	-0.064266592	0.056024998	0.082991511	-0.035487123	-0.075049236	0.028824661	-0.055071373	-0.070362575	-0.023117471
CFG00123611	HSG00271832	406	0.057781246	0.152258098	0.051891185	0.035468701	-0.039223719	-0.114044279	-0.074244641	-0.181787953	0.069192998	0.056212272	-0.044767119	0.263941795	0.019071279	0.125329569	0.009301241	-0.069033206	0.145211473	0.025768323	0.185528874	0.086322911	0.163841218	0.152894586	-0.143004134	-0.020785717	0.038616467	-0.186740264	-0.062424678	-0.021588359	0.131329015	0.048181131	-0.1022259	0.059656955	0.057431594	-0.112722293	0.043230094	0.284302175	-0.132539898	-0.183330789	-0.006641096	-0.237596393	-0.262176961	-0.06177726	-0.027026158	0.277079254	-0.084532842	-0.136829823	-0.041192953
CFG00122539	HSG00254946	407	0.006299991	-0.001653739	-0.020684255	-0.054683108	0.008635572	0.005250908	0.009505421	0.038437217	-0.036549769	0.008469227	-0.019211538	-0.021640077	0.025419574	-0.008874972	0.064762004	-0.016053362	0.016041474	-0.008997615	0.005338136	0.001212484	0.025116846	-0.011524817	0.009839133	0.007559114	0.002275418	-0.038303558	0.00876639	-0.047645673	-0.024413111	-0.019632351	-0.085735545	-0.009078453	-0.000583791	-0.016236773	0.027871156	-0.177399993	0.03452817	0.033803061	-0.008406019	-0.05957	0.056281224	0.093666553	-0.02909459	-0.030152453	-0.127023399	0.038305242	-0.009452883
CFG00027218	HSG00274174	408	-0.053266883	0.007807821	0.034484059	0.039576739	-0.065060973	0.048683569	-0.050721511	-0.467111081	-0.019122392	-0.254877955	-0.266584218	-0.529083133	-0.003320739	-0.357052445	-0.247898683	-0.073038094	-0.153201535	-0.14431496	-0.08685673	-0.179962069	-0.026668087	0.007511497	-0.288116992	-0.067030817	-0.223058671	-0.058546267	-0.141081959	-0.188133478	-0.231133282	-0.164087668	-0.120173424	-0.143125027	-0.216076314	0.042777628	0.113991022	0.043059938	-0.070765749	0.057670038	0.05462236	0.021537246	-0.024423959	0.015712354	0.022560386	0.108749315	0.045254033	-0.01308	-0.071298219
CFG00122716	HSG00314396	410	-0.005327642	0.009634614	-0.011148691	0.024456322	-0.040692508	0.082585931	-0.019593149	0.048136741	-0.196869791	-0.091702327	-0.11798206	-0.085019827	-0.151984051	0.055157632	-0.022142708	-0.039166123	-0.1071897	0.005644619	0.033993512	-0.214124143	-0.057438821	-0.05019635	0.023319483	0.089059681	-0.409426808	-0.127710566	-0.137171552	-0.030203342	-0.135435924	-0.191619873	-0.332343549	-0.177286744	-0.186119035	0.060947064	0.082655713	-0.007849427	0.062560849	0.0492603	-0.070944741	-0.071780883	0.098333664	-0.131834522	-0.034995697	0.011063	-0.034265425	0.00742669	-0.009355158
CFG00137804	HSG00254671	414	-0.001359705	-0.036838021	-0.011113949	0.0363978	0.014876377	-0.067495942	0.014168557	0.157070547	-0.001397643	0.054591209	0.065302461	0.097699508	0.011626385	0.10624966	0.060457632	0.003772259	0.071666524	0.122228369	0.106087044	0.013356019	0.094885975	0.044869483	0.087246165	0.093514264	-0.050758291	0.029608507	0.172827855	0.129815668	0.148964509	0.110805571	-0.095708862	0.066652186	0.057357896	0.062065993	0.047583371	0.014959578	0.003766476	0.005488029	0.00636072	-0.067259058	0.081115045	-0.058863986	-0.010385697	0.013460766	0.051109739	-0.022742605	-0.036533941
CFG00138705	HSG00254685	415	0.036964715	0.017807987	0.02019757	0.014640395	-0.009837992	-0.050837688	-0.036965437	0.040437594	0.013624799	0.026360396	-0.073176995	0.002883557	-0.047842152	0.070106074	-0.019056821	0.011365011	0.105073206	0.137493551	0.090598844	0.177911341	0.083675094	0.0783379	-0.010798298	-0.021600593	0.05236581	-0.030588644	0.016617589	-0.029536868	-0.025720764	-0.062480137	-0.117582038	0.136206359	-0.035672963	0.030130437	0.04557956	-0.02422799	0.067549437	0.033578936	-0.036314055	-0.025971755	0.110764645	0.000201448	-0.024396656	0.037356947	-0.015679279	0.029957535	0.012062528
CFG00117500	HSG00254551	416	-0.124822557	0.297204226	0.409351259	-0.064024597	-0.204051211	0.39524886	0.06642288	-0.37264663	-0.587546945	-0.580649972	-0.491774976	-0.570293188	-0.52188915	-0.546841979	-0.156799734	-0.237696245	-0.409405679	-0.63341105	-0.580494285	-0.714009225	0.118453771	-0.344644368	-0.422549158	-0.59730196	-0.569820762	-0.549745321	-0.492979288	0.263099819	-0.524988949	-0.485652983	-0.605877757	-0.521024346	-0.424615353	0.035214644	0.026642825	0.013364884	-0.043603335	0.105115607	0.014437354	0.060751412	-0.011230869	0.051565833	0.009091053	-0.112797484	-0.13440302	0.035851058	-0.025103509
CFG00111189	HSG00274162	417	0.737206399	-0.117104806	-0.107966363	0.490956962	0.602327466	-0.096584752	-0.101058826	-0.106875509	-0.139094755	-0.057276919	-0.117469229	-0.142260924	-0.130377948	-0.017406331	-0.243507862	-0.056261733	0.520471871	-0.115430161	-0.174357012	-0.181534961	-0.131247029	0.338719159	0.041670583	-0.100955598	-0.240009874	0.10642565	-0.198058918	0.033781767	-0.161366791	-0.256498158	-0.228371218	-0.146472141	-0.128106087	-0.007051147	0.052931003	-0.09680821	0.067039564	0.086937167	-0.058992755	-0.071184762	0.065420836	-0.038525	-0.01380438	0.021297093	-0.037976619	0.035209324	0.001782196
CFG00109379	HSG00314114	421	-0.007386712	0.008592724	-0.016224967	0.017785605	-0.041030139	-0.02089083	0.000766482	0.136489376	0.050952937	0.06676545	0.055263039	0.143771499	0.060007032	0.046333361	0.111197054	0.108606674	-0.029447962	-0.031104449	-0.000661933	0.0685369	-0.056063756	-0.032115411	-0.011648862	0.009568834	-0.001142993	0.004852933	0.03255529	-0.000115522	-0.017111931	-0.019140869	0.114048019	0.024556994	-0.009719579	0.182994783	0.047233313	0.100161135	0.095615253	-0.002284524	0.100005001	-0.070284545	0.085685439	0.087502211	0.075763032	0.111233093	-0.002457449	0.057196595	0.073566131
CFG00003310	HSG00257837	427	-0.210315078	0.01772666	0.011244476	0.073893607	-0.105701774	-0.042443782	-0.012329966	0.118103832	0.258080423	-0.045501888	0.165497243	0.098625124	0.533111632	0.023242235	-0.003195077	0.011014551	0.329309076	0.214624926	0.300235063	0.527887523	0.242795482	0.188691854	0.278132081	0.016863525	0.432463169	0.533595026	0.300890982	-0.025308549	0.3026748	0.297973633	0.314784467	0.235914841	0.164852083	-0.214985162	-0.183808729	-0.150457859	-0.171419948	-0.147114187	0.043946393	0.233901009	-0.373622388	0.140044019	0.107903272	-0.235948309	0.154749677	-0.248799279	0.009837
CFG00110201	HSG00311215	434	-0.06458278	0.790875494	0.6824615	-0.020793453	0.067998216	0.340335429	-0.219785854	-0.025700986	-0.738449216	0.406520844	-0.171083227	-0.759481668	-0.69487524	-0.038972959	0.221302226	-0.822917044	-0.322482139	-0.439834505	-0.069734409	-0.36443162	-0.214593261	-0.063602209	0.163483694	0.641573131	-0.314964324	-0.078668579	-0.245413885	0.336350381	0.056342378	-0.131021917	0.537397087	-0.366138577	-0.053050369	0.17427063	0.350133419	0.005333668	0.158732161	0.02644128	-0.082451284	-0.097914062	0.025244428	-0.12058498	0.01227147	0.063006096	-0.042425476	0.026284853	0.059019454
CFG00122256	HSG00251088	435	-0.02467937	0.015861213	-0.009583607	-0.040540934	-0.097698778	0.110436231	0.25265789	-0.12982738	0.073702216	-0.004144654	0.100397393	-0.04216934	-0.025747955	-0.046329357	-0.006784201	0.078907892	-0.194135427	-0.22324279	-0.079624586	-0.07488668	-0.0345117	0.063208163	0.124894887	0.082587391	-0.192514479	-0.118951268	-0.127296835	-0.178859547	-0.105784334	-0.22297129	0.055256203	-0.229905292	-0.151380271	0.109197356	0.052081142	0.094997913	-0.002282069	0.049510889	0.076773502	-0.000954714	0.089078717	-0.059185896	0.023693699	0.052891493	0.060236268	0.051133681	-0.020817373
CFG00013989	HSG00307009	439	0.031784624	-0.000772245	0.022472717	-0.060510658	-0.080288939	-0.011043467	0.035806939	0.091395855	0.145382971	0.038572177	-0.015065469	0.168610483	0.051840022	0.054584265	0.059384525	0.080496892	0.114192739	0.105311722	0.091586977	0.22671023	-0.032554328	-0.053892829	0.036235094	0.038639084	0.046019241	-0.050506048	0.050656363	0.007512651	-0.088673018	0.12870121	0.163950384	0.170271665	-0.071788013	0.082540452	0.038666371	0.005239241	0.050012879	0.136509255	-0.027355792	-0.037016574	0.104259461	-0.058752168	-0.022277556	0.038350001	-0.003955118	0.054469619	-0.007849404
CFG00126630	HSG00250033	440	0.090172619	0.007444561	0.064136006	-0.212801784	-0.085298963	-0.087939046	0.200753808	0.300457925	0.240729302	0.096017458	0.19514969	0.267543137	0.144198418	-0.013581991	0.111256428	0.132593185	0.099197462	-0.028520525	-0.026597828	0.497140765	-0.082174696	-0.082407109	0.02511736	-0.1358518	-0.115466617	-0.153752536	0.20381844	-0.037558667	-0.047507055	0.20914644	0.045242663	0.340058178	0.250928074	-0.064824767	0.087265193	-0.007032442	0.037744183	-0.034958366	0.098797113	0.005653657	-0.040798079	0.070898794	0.097684048	0.04965556	0.044291429	-0.01503369	0.004647974
CFG00030075	HSG00257806	444	-0.035590321	-0.102392495	-0.002197564	0.018097401	0.066101789	-0.07995832	0.156532884	0.14835614	0.386898309	0.20860219	0.131978482	0.173354	0.258060187	0.027368963	0.116547137	0.207877636	0.233649865	0.330166698	0.103532463	0.116278201	0.170973286	0.143989295	0.120950937	0.020657659	0.269548357	0.172748044	0.206834257	0.008287042	0.240396529	0.405173659	0.205069974	0.259395987	0.331890315	-0.146815643	-0.159862116	-0.071046196	-0.096342184	-0.013177819	0.026400862	0.081562415	-0.136085987	-0.020199148	-0.02015527	-0.109868683	0.054865919	-0.107730679	0.002144595
CFG00127360	HSG00262805	445	0.09841866	-0.159702212	0.022299558	-0.159944206	-0.037759215	0.028360397	0.35522455	-0.482913971	-0.460346401	0.64348042	-0.572480798	-0.471139431	-0.778048992	-0.586704493	0.495948434	0.049213558	-0.493294001	-0.488896191	-0.527812839	-0.328030825	-0.312191904	-0.292751372	-0.503323555	-0.4676947	-0.149268448	-0.325677812	-0.331309915	0.00663203	-0.615142941	-0.020821303	0.178081647	-0.006828561	0.674902439	-0.142333627	0.152565822	-0.04903274	-0.039941538	0.239134505	-0.03006175	0.165171564	0.009311363	-0.135756969	-0.015757175	-0.152252287	-0.22721535	0.271915674	-0.141697064
CFG00123433	HSG00205911	460	-0.017233388	-0.035351876	-0.015497485	0.018861298	0.011523904	-0.105582491	0.015676308	-0.025676398	-0.056064826	0.087132581	0.00312227	-0.024795948	0.058579557	-0.01917265	0.172941923	0.293792844	-0.027652996	-0.079813913	0.023304559	-0.020017928	0.129297793	0.034055784	-0.009490108	-0.059482154	-0.056663811	-0.056505889	-0.010296474	0.113329247	0.014938031	-0.035905469	-0.000903269	0.009107132	-0.01238361	-0.163567171	0.141533166	0.226699993	0.346893519	-0.238275185	0.379238784	-0.37628305	-0.270388782	0.204084069	0.07325986	0.210947141	-0.14259167	-0.1054639	-0.03101008
CFG00126041	HSG00205824	462	0.093481645	0.000267847	-0.00169274	-0.023465952	-0.02141555	-0.019631078	0.03071725	-0.028203044	-0.018875958	-0.042909108	0.001087203	-0.036180411	-0.021130543	0.001369818	-0.048523691	-0.019492665	-0.011660254	-0.020426851	-0.020638464	-0.032075066	-0.079583429	-0.066322304	0.011263524	-0.064514957	-0.034832705	-0.012919015	-0.037027359	-0.05597413	-0.041233461	-0.034701053	0.005445326	-0.019056598	-0.00200665	0.022958174	0.046446089	0.018542998	0.066701666	-0.004422122	-0.000931055	0.037741147	0.029255001	0.003948784	-0.0006253	-0.028337235	0.097755373	0.013134906	0.087257631
CFG00127905	HSG00294214	463	-0.021151304	-0.01270064	-0.009721496	0.004406103	-0.014247191	0.029555211	-0.037285112	0.109943606	0.044466984	-0.064843714	0.002734658	0.107913397	0.13644211	0.118821204	0.017670566	0.019305306	-0.053411812	0.026755463	0.043998346	-0.049495764	0.021078244	0.028285159	0.078315504	0.071962237	-0.128254831	0.015515118	0.064109474	-0.019900382	0.124598891	0.024406185	-0.015901195	0.005766639	-0.052344769	0.143838793	-0.001644999	0.058128059	0.018564254	0.105733439	-0.078274921	0.052099999	0.047696013	0.001700402	-0.018210491	0.059804745	-0.038782064	0.031551838	-0.08242806
CFG00000103	HSG00277211	466	0.002384841	-0.05711478	-0.026875436	0.02156961	-0.081692755	0.074112117	0.176359057	-0.092059731	0.353208005	0.318221748	0.172763705	0.189563155	0.247544438	0.040006876	0.120022058	0.093369722	0.291341931	0.230124027	0.101623178	0.228738427	0.103858709	0.177392751	0.026936769	0.034116745	0.62759012	0.206556976	0.283936292	0.02878195	0.40067932	0.452079386	0.242955953	0.363365412	0.448223561	-0.094099641	-0.052745454	-0.005826	-0.041602086	-0.065055825	0.142855406	0.343026459	-0.115479156	0.088682719	0.051222153	-0.04036	0.23228167	-0.100885041	-0.021139944
CFG00029394	HSG00203707	467	0.309766889	-0.128918692	-0.255580097	0.155627564	0.062272608	-0.076763146	-0.001169426	-0.465751559	0.181346089	-0.431103736	-0.057547241	-0.144367978	0.046780333	-0.032296292	-0.316386878	-0.015387906	0.395940095	0.101007558	-0.030430308	0.296921879	0.523101211	0.087518364	-0.033159379	0.109834038	0.073701486	0.102781124	0.01099913	0.267570227	0.053718597	0.216070145	0.052091032	0.06411963	-0.003811656	-0.171037987	-0.158189505	-0.188434258	-0.003227324	-0.256723434	-0.1046011	0.067050755	-0.297316849	0.032129209	0.058747865	-0.252590925	0.081205644	0.164189741	0.122516014
CFG00128953	HSG00314392	468	0.05274868	-0.041302554	-0.077346861	-0.001436602	0.017128352	65535	0.019099198	-0.079529054	0.001685154	-0.076176375	-0.069960102	0.066831991	0.1008019	0.196427584	-0.094204485	-0.004479054	0.027896486	0.051132634	-0.012298319	0.110501915	0.04165709	0.015471518	0.020218447	-0.01718941	-0.163366795	-0.001613248	0.090843409	0.055210739	0.08457157	-0.039511554	-0.221249059	0.004130948	0.009461757	-0.009739246	0.057521567	0.100173555	0.037779424	-0.053182874	0.036347143	0.000522127	0.107802816	-0.05698945	0.039869338	0.055388674	-0.015685	0.060963202	-0.029924488
CFG00126521	HSG00215671	471	0.002084266	0.039819531	0.050342739	-0.027258653	0.06466116	-0.01895082	-0.074435994	-0.003707945	0.052964155	0.190759704	0.088333845	-0.076555595	-0.059086826	-0.169631034	0.120943055	0.055113573	-0.028904032	-0.055307519	-0.075059131	0.043716695	-0.065114588	-0.022614449	-0.076373413	-0.134086117	0.044487134	-0.153202906	-0.054986116	0.013320217	0.010100629	-0.023193303	0.058536105	0.114093542	0.104076788	-0.017660558	0.077455029	0.098134801	-0.075454727	-0.136087552	0.036924224	-0.0855598	-0.007641019	-0.016703239	0.030131008	0.089862294	0.066444494	-0.058514565	0.028579276
CFG00112660	HSG00227246	474	0.001871698	-0.030240741	0.021540314	-0.004847236	-0.060272805	0.045141302	-0.010983296	0.029655576	-0.035721585	-0.080160677	-0.016563337	-0.013536446	-0.03352312	-0.041609801	-0.111054562	-0.07744848	-0.038347747	-0.026437588	-0.034589674	0.002390511	-0.037547864	-0.021054219	0.004803002	-0.023857202	1.63E-05	-0.048032872	-0.060799468	0.032968037	-0.042088307	-0.077694573	-0.012548208	-0.066525884	-0.049095795	0.020537959	0.047579478	-0.029307794	0.02304215	0.124037392	-0.11271739	-0.064703956	0.119733386	-0.064714171	-0.069295131	-0.009006865	-0.147116199	0.100337818	0.037388686
CFG00012768	HSG00237682	475	0.00244111	-0.023353187	-0.001146724	0.03395991	-0.027631171	0.006730372	0.004328249	0.101104721	0.030926812	0.028849099	0.038321923	0.06860587	-0.028027512	0.056811675	0.005021812	0.002770957	-0.037167687	0.058604345	0.044896558	0.103393182	0.018625487	-0.017623687	0.041390941	0.027766813	-0.042638183	-0.051428322	-0.016859187	-0.006413681	-0.051379442	-0.002159022	0.102751791	0.018054482	0.050467834	0.069918618	0.188374609	0.10107781	0.039374597	0.057500549	-0.07387656	-0.076306343	0.072662905	-0.087738194	-0.111862861	0.06718684	0.046151195	0.056525126	-0.081222467
CFG00098568	HSG00206060	476	0.320348918	-0.07598041	-0.053614154	0.054847132	0.135241181	0.018680664	-0.180534884	-0.071918048	0.101580754	-0.002816959	0.046071615	0.142158046	0.066305153	0.182014808	-0.021534756	-0.04086655	0.194558054	0.154458046	0.17615436	0.116028167	0.139045432	0.117969789	0.074158944	0.120391272	0.129777268	0.262107223	0.20308812	0.172651798	0.115484022	0.315382212	-0.150341958	0.17682755	-0.019200478	0.164534986	0.0085625	-0.03328	0.023684267	0.146820381	-0.077931948	-0.050256703	0.10661228	-0.067416154	-0.083306737	0.048166528	0.159058422	-0.053977121	-0.03547005
CFG00038673	HSG00204500	477	0.779781878	-0.098535463	-0.146894962	0.453891724	0.746137977	0.005168548	-0.239702791	0.135711312	-0.605754852	0.068711534	-0.094343424	-0.192785531	-0.064907104	-0.030275192	-0.054060828	0.140748262	0.62366581	0.498390019	0.425426394	-0.540436924	0.218198076	0.493684828	0.699726939	0.10411647	-0.155949697	0.326783895	-0.46529457	0.151749551	0.292338371	-0.272887945	1.093028545	-0.43940717	0.098066255	0.048787393	-0.388542831	0.306092471	-0.354238689	0.253454804	-0.13191928	-0.11668466	-0.220318392	0.399586827	-0.046366852	-0.01413	0.363296986	-0.241749778	-0.095169865
CFG00124433	HSG00305959	478	0.013736816	-0.018236421	-0.024325853	0.01787162	0.12546882	0.015891453	0.004618336	0.169287384	-0.108934931	0.177595213	-0.049896173	-0.139716238	-0.102640226	-0.024463076	0.075554743	-0.0733101	-0.079087533	-0.053555533	-0.026309421	-0.08156921	-0.096921295	-0.07887233	-0.031367991	-0.060404405	-0.110519998	-0.04061842	0.071650155	0.26898247	0.082207322	0.063294582	0.109105416	0.080601253	0.034511812	0.063137777	0.05375779	0.000511361	0.018207544	0.111538954	-0.102155961	-0.056552768	0.119718947	-0.064832203	-0.066800155	0.109896816	-0.036647029	0.054680016	0.00365213
CFG00098490	HSG00284686	479	-0.085966557	0.141095459	0.239517152	-0.119734168	-0.254754871	0.26392746	0.169022858	0.296984196	-0.709796131	-0.50176549	-0.363700718	-0.224462911	0.208077252	-0.047953188	-0.190096647	-0.365019619	-0.162867218	0.021880686	0.00219515	-0.527766466	-0.183795512	-0.211553812	0.604028523	-0.303121924	-0.249419227	-0.421411633	-0.62278384	0.132761776	-0.77493304	-0.385000497	-0.879647374	-0.4815889	-0.536794186	0.008709638	0.04895661	0.039630108	0.144195601	-0.066055708	0.204180688	0.070579559	0.216621876	0.063862428	-0.006467198	0.04875844	0.276743591	-0.005914206	-0.100467719
CFG00007929	HSG00302851	482	0.027815409	0.001460679	-0.025507085	0.004806437	0.013939299	-0.00227873	-0.055642504	-0.031081095	-0.111912936	-0.045018822	-0.079737097	-0.087068647	-0.038877558	-0.115590714	0.073801823	-0.04210145	-0.080853812	-0.068902977	-0.058548607	-0.023017671	-0.084044971	-0.088763542	-0.036984045	-0.012191702	-0.05043311	-0.030759078	-0.046156887	-0.041896116	-0.103061229	-0.073038682	-0.04277879	-0.072711602	-0.048403114	-0.009482936	0.030051919	-0.057646725	0.058907334	0.065938018	-0.124988079	-0.082622156	0.133567482	-0.027958173	-0.060365692	-0.019372789	-0.107400879	0.074968264	0.021927498
CFG00124593	HSG00221719	483	-0.151161447	0.00888592	0.025826856	0.012973726	-0.238949642	0.082645193	0.112497196	-0.16878584	-0.01385726	-0.468978763	0.001617819	-0.154082045	-0.052939057	-0.15012598	-0.215544045	-0.094189316	-0.101862192	-0.296123594	-0.232233554	0.013431475	-0.120495558	-0.11029458	-0.13617453	-0.351277649	0.062699631	0.015101939	-0.175241679	-0.121889055	-0.084849834	-0.251929045	-0.085490301	-0.191312924	-0.481570065	0.013014	0.072955698	0.105092123	-0.042462617	0.018585	-0.092227347	0.155138984	-0.020542437	-0.040052664	0.055694297	-0.048580002	-0.005352	-0.044702761	-0.082215317
CFG00142565	HSG00272244	486	0.061775852	-0.056386851	-0.026464844	0.14831008	-0.013188129	-0.004478752	0.029235244	-0.009700506	-0.002021069	-0.083381258	-0.114401661	-0.095011808	0.071999758	-0.060448967	-0.059281383	-0.12424802	0.336806476	0.236487329	0.28270334	0.124412335	0.233746186	0.057638437	0.130525142	0.042880595	-0.154813826	0.155061617	0.309826821	-0.08850982	-0.002838685	0.222799927	0.093270496	0.13753891	0.118119456	0.057969932	0.054801356	0.022816766	0.027921028	0.088518403	-0.076677009	-0.018618066	0.11045184	-0.056993034	-0.02546964	0.016911617	-0.017685588	0.041515581	-0.005839553
CFG00137229	HSG00294815	487	0.432033926	-0.060692213	-0.066048391	0.180690095	0.385360867	-0.03174014	0.054794084	-0.045179252	-0.118684508	-0.122827731	-0.072132058	-0.017362241	-0.08354336	-0.062578119	-0.018378247	0.30767408	0.681645393	-0.090055846	-0.027729932	-0.082786202	-0.127225086	0.171540067	0.254674017	-0.039606396	-0.118659444	0.305680722	-0.06406004	-0.003124302	-0.054947473	-0.036848146	-0.146187395	-0.017215472	0.129004523	0.073496342	0.032976188	-0.005731538	0.049982242	0.130215555	-0.082152396	-0.085270748	0.136763558	-0.05682572	-0.057399023	0.009775179	-0.046910599	0.061276741	0.014201727
CFG00018755	HSG00277238	488	0.157786474	0.003675103	-0.043141872	0.016249787	0.079396144	-0.000646449	-0.038004968	0.038195893	-0.086882092	0.002041086	0.202885985	0.030751821	-0.093387969	-0.020203155	-0.068487354	-0.070070758	0.145235166	-0.00949884	-0.105435528	-0.240901142	-0.180034518	-0.012529491	-0.07987646	-0.054897569	-0.191477194	-0.030364469	-0.109213106	0.024553662	-0.110793754	-0.200283259	0.389055669	0.016168663	-0.189828783	-0.024633054	0.024358178	0.097331196	-0.069405995	-0.063577138	0.074062943	0.059928238	-0.084182538	-0.026433328	0.036829874	0.031787198	-0.007625251	-0.051211052	0.01790869
CFG00128035	HSG00253730	492	0.070219651	-0.019426387	-0.023629716	0.012188992	0.014903037	0.041525975	-0.001196472	0.122069262	-0.023339437	0.0342445	-0.018987581	0.135310903	0.015586635	0.030458132	-0.013788924	-0.007007525	0.002873294	-0.002537157	0.007664828	0.152666256	-0.020177353	0.030638224	0.020729145	0.047165498	0.005222	-0.008812426	-0.044984289	0.003148802	-0.038671456	-0.061122864	-0.018665187	-0.017598119	0.01958696	-0.003556577	0.042246219	-0.006830641	0.041036058	0.004616036	-0.002963018	-0.0379523	0.040889852	-0.012181588	-0.000490525	0.009285796	-0.064398982	0.030936358	0.011298677
CFG00014522	HSG00201151	493	0.001691571	0.018196328	0.024492739	-0.015760222	-0.027045727	-0.005592071	0.016019059	0.076729089	0.004685467	-0.068035871	-0.022982167	-0.010851695	0.032036737	0.002839034	-0.070692413	-0.027675802	0.014663102	-0.026137525	0.006723262	0.039023146	-0.032722723	-0.055597566	0.00428774	-0.022075282	-0.056314245	-0.011140007	-0.017824026	-0.004750138	-0.011526241	-0.038192749	-0.047434442	-0.035646465	-0.045920864	0.09239234	0.042194754	0.088915944	0.104059704	0.086033262	0.000748645	0.034951892	0.085443415	0.009614792	-0.006387128	0.049155541	0.00750301	0.063749872	-0.009142774
CFG00026264	HSG00305952	495	0.005091496	-0.003615692	-0.012476236	0.029365249	-0.005273171	0.021156996	0.207506895	-0.029281691	0.334282994	-0.066072822	-0.043015569	0.011585504	0.017155021	-0.073212743	-0.003081471	0.447943956	-0.051599547	0.01920677	-0.005266227	0.164173931	-0.04511793	-0.474691659	0.083739646	0.001419455	-0.034481227	-0.06678848	0.014145665	-0.086038783	0.335781038	0.156185016	0.571852565	0.275787562	0.122335732	0.066256203	0.026719764	-0.047370002	0.073385373	0.095749952	-0.08071363	-0.094238713	0.134539559	-0.026745975	-0.051731527	-0.020991514	-0.054659944	0.081611969	-0.010276464
CFG00025766	HSG00284999	496	-0.090439506	0.003795601	-0.027625188	-0.013349406	0.092226595	-0.059083737	0.051733393	0.069487624	0.114010222	0.136303842	0.041257411	0.046841539	0.024738304	0.089144886	-0.021029264	-0.021572329	0.054506782	-0.019488327	0.089091979	-0.008046225	-0.034304917	0.092910022	0.068373881	0.080129385	0.077227481	-0.013818711	0.01647662	-0.058755659	0.108603612	0.107397325	0.035970457	0.077555187	0.087316848	0.01469829	0.076859713	0.07771983	-0.006965093	-0.004177452	-0.025706761	0.05144142	0.061671831	0.025985954	0.029485794	0.021393204	-0.132032976	0.043623909	0.014384741
CFG00005853	HSG00303978	498	0.062383227	-0.024144322	0.041656762	0.011779335	0.030119181	-0.026845418	-0.036873791	-0.032199644	0.223804221	0.148502961	0.14198193	0.004046996	0.05504404	-0.062534563	0.04213351	0.109118849	0.261559933	0.112459004	-0.076505609	0.002346422	0.024465038	0.062039685	0.153151631	-0.013324466	0.175378174	0.142219186	0.147349298	0.055066526	0.078324333	0.29190281	0.21035324	0.252136141	0.196661919	-0.065532126	0.008723336	-0.00457437	0.011070627	-0.130605072	-0.059581999	-0.058862619	-0.136988282	-0.02066	0.00235	-0.07569661	0.057261594	-0.086698264	0.038256299
CFG00001694	HSG00236844	501	0.011776049	0.015620501	0.073106937	-0.03371501	-0.002609885	-0.034360562	-0.028931679	-0.038729873	0.165375963	0.237192467	-0.134327471	0.148732781	0.202415109	-0.053256705	0.141066924	0.10074167	0.077587292	0.077758752	0.033486292	-0.131533131	0.003036891	-0.010524705	0.030252554	0.057575598	0.072142527	-0.008491716	-0.031226717	0.040834408	-0.021529067	0.212799966	0.045894153	0.334643632	0.211922213	-0.246939152	0.223824278	0.192900002	-0.112756662	-0.295461625	0.014546075	-0.374143034	-0.158345744	-0.029665483	0.107013144	0.122959211	-0.150824785	-0.038322799	0.017650001
CFG00121659	HSG00277084	506	65535	65535	65535	65535	65535	65535	65535	65535	65535	65535	65535	65535	65535	65535	65535	65535	65535	65535	65535	65535	65535	65535	65535	65535	65535	65535	65535	65535	65535	65535	65535	65535	65535	-0.0004044	0.061661426	0.121260792	0.001445	0.078981854	-0.070606053	-0.057348657	0.060917519	-0.091249473	0.038632534	0.033350833	-0.004205	0.048868496	-0.036048807
CFG00121725	HSG00269090	509	0.111082211	0.028688163	0.039908752	-0.089812487	-0.018652469	-0.193855405	-0.000771701	-0.16237551	0.051225528	0.107519917	-0.146091431	-0.064436823	-0.049782068	-0.127454638	-0.048034295	0.005385712	0.095684446	-0.001134351	-0.113746077	0.01578179	-0.141110361	-0.131483853	-0.042040184	-0.102260441	0.174968839	-0.131193876	0.045181453	-0.079125613	-0.033008367	0.217139691	-0.040297881	0.096204445	0.178901449	-0.036770001	0.168551773	-0.004236022	-0.030052504	-0.113234118	0.0034065	0.092338115	-0.081314348	-0.100897595	0.054543469	-0.040561248	0.037130717	-0.019115001	-0.00266385
CFG00121836	HSG00307390	513	0.177138001	0.001278035	0.032171581	-0.031378996	-0.007043585	-0.021108292	0.183825344	0.060505398	0.187927336	0.053793833	0.101300701	0.182013661	0.050964072	0.024387334	0.031631581	0.094355784	0.223011509	0.190553263	0.048811566	0.165268645	-0.123412475	-0.076071173	0.07365492	-0.017076477	-0.009930577	-0.042985406	0.016715333	-0.051887851	-0.037221167	0.163242146	0.043211125	0.07345964	0.006197929	0.048889734	0.080255881	0.00010183	0.064759828	0.105447568	-0.08295282	-0.048142523	0.110167466	-0.063881792	-0.038836043	0.033384643	-0.030799512	0.059549045	0.017575119
CFG00104622	HSG00311250	514	0.126265317	-0.06548129	-0.022580326	0.011133716	0.048961114	-0.064433277	0.049974985	0.011969931	0.033113718	0.104868256	0.071384996	-0.018973395	-0.013737798	-0.054264218	0.030044645	-0.015120998	0.139460668	0.007701755	0.024487987	0.211797237	0.004039444	-0.050621673	0.090376236	0.001024246	0.312414229	0.163595587	0.204357669	-0.033979192	-0.027724028	0.159507111	0.416883558	0.15294911	0.039108001	-0.072163783	0.071596459	0.022826606	-0.031360421	-0.08776217	-0.117450081	-0.068021648	-0.113679133	-0.100835845	-0.059954461	-0.035099871	-0.118286878	-0.016745001	-0.027994085
CFG00025174	HSG00409358	515	0.0210295	0.000286738	-0.030493939	-0.035189077	0.026163345	-0.143107638	0.027455004	0.005094581	0.219775796	0.21319136	0.303564668	0.177182391	0.238159508	0.068532392	0.073863275	0.046930484	0.259723634	0.06929677	0.07641723	0.199984819	0.052355736	0.102882519	-0.062598012	0.1016156	0.661287129	0.21186249	0.147763625	-0.014733016	0.10266792	0.333795786	0.350599229	0.24285683	0.224667758	-0.165577784	0.029399659	0.042842411	-0.064299092	-0.248528779	0.074178167	0.033759121	-0.247319609	-0.007418	0.060515001	-0.027963482	0.151957795	-0.101571903	-0.016173812
CFG00003225	HSG00297703	516	0.239657283	-0.109311841	-0.027146626	-0.01857431	0.034326985	-0.064756811	0.162668467	-0.073088586	-0.004374173	0.021667264	-0.073635891	-0.060345232	-0.140855968	-0.188967556	-0.035691004	-0.065211006	0.171568185	-0.071580425	-0.126196295	0.088289358	-0.18681556	-0.179513156	0.031796128	-0.150703877	-0.06081738	0.026974417	0.058804013	-0.120248474	-0.197206527	0.140280038	0.141067147	0.039926894	0.021489888	0.027081165	0.164305985	0.194442853	0.028819621	-0.066654332	-0.014334668	-0.2462392	0.023277	-0.089110941	0.005956734	0.084495701	0.010674761	0.002080582	0.023202971
CFG00010072	HSG00379496	518	0.082453705	0.032465421	-0.017508104	-0.051980302	-0.014383592	-0.001928873	-0.006451942	-0.090907201	0.120766126	0.138336122	0.124956131	0.105526127	0.033670779	-0.009795994	0.059236109	0.026456129	0.184336126	0.019507635	0.05776383	0.116644725	-0.017194502	0.03437889	0.0023956	0.004655935	0.033991728	0.067752615	-0.043663271	-0.101996347	-0.064769357	0.120781049	0.121918887	0.08741802	0.028050683	-0.115331061	0.092759125	0.010361792	-0.071851023	-0.121040531	-0.003244836	-0.019585	-0.124349996	-0.121228367	-0.016749404	-0.0341997	0.029416125	-0.034009647	-0.032196157
CFG00118397	HSG00227608	521	0.107713483	0.011466295	-0.00770393	0.059400328	-0.03453109	0.015846066	-0.03693445	-0.054597639	0.095274217	0.021613248	-0.046241358	0.075049706	-0.026757032	-0.090754092	0.022392899	-0.099584147	-0.039724052	0.02275455	-0.052422713	0.03906256	-0.03113451	0.00209396	-0.014707014	0.050082646	-0.05196023	0.062907062	0.036488608	-0.068330407	-0.051686108	-0.091441661	0.069388472	-0.050166871	-0.070424981	0.038877361	0.129400149	0.121200003	-0.035329863	0.064118966	-0.066817999	-0.111144461	-0.03769917	-0.098527849	-0.027819406	0.05293376	-0.038467579	0.001185	-0.034107801
CFG00028290	HSG00315850	522	0.031170422	-0.010708556	0.022521976	-0.029272575	-0.013869832	-0.038506523	0.0152832	-0.015982311	0.032025993	0.094844803	0.110989451	-0.065391108	-0.039145622	-0.097434908	0.007158739	-0.035313945	0.071864784	-0.052099921	-0.062413942	-0.006637177	-0.075446911	-0.08369939	0.020219896	-0.034805339	0.178224683	0.089839511	0.014340993	-0.094209701	-0.058087278	0.109324202	0.1225584	0.133827388	0.062671289	-0.078782506	0.013389518	0.068887465	-0.118106037	-0.076788045	0.085202456	0.042625003	-0.127192214	-0.023779225	0.094782233	-0.007865582	0.110014632	-0.016225483	-0.076790668
CFG00127240	HSG00225822	523	-0.069273859	0.001519233	0.085201561	-0.041357905	0.009059072	-0.137027323	0.154604495	0.013907045	0.327095062	0.098305538	-0.018699855	0.044068873	0.238668293	-0.072462499	0.081444219	0.013974786	0.517590344	0.331746906	0.174366385	0.331968963	0.084236428	-0.007786691	0.292260051	-0.181068808	0.600226462	0.30234006	0.416827887	0.120395049	0.246042222	0.643734097	0.193590224	0.332203865	0.214727491	-0.111937165	-0.038542654	-0.048580308	-0.012449622	-0.097409256	-0.001336294	0.047327667	-0.12458986	0.021937713	0.034133013	-0.048660472	0.336800009	-0.091447569	0.047423054
CFG00123541	HSG00259898	526	-0.023900369	0.002117038	0.018050164	0.013615039	-0.043486286	0.021624796	-0.010870559	-0.110761829	0.142669708	-0.121304326	0.128275663	-0.173825309	0.129050508	-0.072626658	-0.156738594	0.061354995	0.054203767	-0.049209088	-0.045560349	0.289234906	0.006209982	-0.053310357	0.153555498	-0.03984214	0.071893953	0.046045948	0.0461444	-0.030318469	-0.035745904	0.167751372	-0.021545935	0.175685674	-0.11604932	-0.039446134	0.087491944	0.015808055	-0.086871743	-0.148357674	-0.027778195	0.096711814	0.039289046	-0.035569943	0.039748352	-0.088234663	0.056111015	0.055987768	-0.012216088
CFG00126397	HSG00296708	527	-0.02537255	-0.003722496	0.047750063	-0.024995402	-0.057575502	0.077213265	0.132038176	0.119501047	-0.010857493	-0.101343274	0.13204062	0.025207646	0.185426146	0.116548367	-0.018305629	-0.01542829	0.125515759	0.052666672	0.129489779	0.246586353	-0.002346084	-0.095127568	0.215872675	-0.045454293	0.106998958	0.141594023	0.040503271	0.060576446	-0.110576399	0.133139431	0.092942677	-0.015324004	-0.175050721	0.046975471	0.009720829	0.069872975	-0.029758895	0.033063952	-0.075623423	-0.06329	0.060178518	-0.063017778	-0.046373393	0.024753142	-0.032048535	0.075251423	-0.067383498
CFG00124616	HSG00207305	533	0.065628111	-0.031653836	-0.000411049	-0.014628679	-0.010421783	0.030149609	0.031427309	0.08164759	0.056352243	-0.10190516	-0.090273246	-0.043751612	0.099887311	0.04154858	-0.060774095	-0.033614561	0.162596837	0.085532561	0.16243206	0.23101978	0.089149058	-0.02636978	0.145917073	0.009696424	0.059071153	0.159447655	0.115663216	0.040945664	-0.040493295	0.086420521	0.017120525	0.099959254	-0.141974047	0.062433112	0.136181802	-0.001152884	0.027255226	0.038698077	-0.083191305	-0.031906717	0.073857956	-0.089313537	-0.080518492	0.048759691	0.0076075	0.001429999	0.00482
CFG00026922	HSG00254535	537	0.009491771	-0.027949244	-0.009757698	0.013056383	-0.090094097	0.036517933	-0.024436384	0.081364974	-0.052314892	-0.080903977	0.09927766	-0.043870211	0.075969949	0.063460812	-0.021777079	-0.048795611	0.034753576	0.043451294	0.132751659	0.151203766	0.010799915	-0.059125587	0.217575684	-0.007184699	-0.069057405	0.103957906	-0.01583527	-0.018278465	-0.105063319	-0.002629116	0.101015732	0.007847354	-0.146606371	0.096743435	0.046404324	0.092045113	0.071430571	-0.089667268	-0.059702229	-0.142462909	0.078131929	-0.092285477	-0.064510003	0.049304806	-0.02386	0.001791	-0.018774999
CFG00108291	HSG00315887	539	65535	0.030288212	65535	-0.025914412	0.011194151	-0.000714008	-0.072761789	-0.040821787	-0.058361787	0.089328215	-0.118057624	-0.160061091	-0.193961784	-0.169989794	-0.084061787	-0.070606276	0.012288213	-0.093651041	-0.139474556	-0.007655285	-0.145580381	-0.092238888	0.066788211	-0.048345257	0.072928213	-0.150761783	-0.053104255	-0.086989701	-0.187956721	0.038078487	0.081728213	65535	0.109908208	-0.026431255	0.096364856	0.021117684	0.039154977	0.002868	-0.058891021	-0.03700706	-0.032096375	-0.048196215	-0.008162445	-0.03947949	-0.086580083	0.062498022	-0.014834535
CFG00127801	HSG00284533	540	0.002077952	-0.019235641	0.126003265	-0.035916299	-0.072723955	0.04552196	-0.003796786	-0.01542969	-0.162412047	-0.185845971	-0.182560265	-0.097484514	-0.019278735	-0.050270855	-0.059347883	-0.028543517	-0.175800472	-0.068917662	-0.045195535	-0.247707814	-0.055016845	-0.103094347	-0.061576709	-0.00642398	-0.225546136	-0.167699218	-0.167953417	-0.039812163	-0.235392183	-0.176657379	-0.26371333	-0.085105486	-0.137371764	0.021292197	-0.063804708	0.004404731	-0.023907501	0.024880277	0.112349153	0.005519172	-0.042232525	0.061777927	0.077770256	0.03182362	0.035679452	-0.05811486	-0.007563221
CFG00122217	HSG00254968	546	-0.033398997	0.004396847	0.017652472	-0.033128582	0.005617651	0.015520845	0.06266091	-0.049386095	0.145119905	-0.018823072	0.015338821	0.026459696	0.056771953	-0.034785062	-0.051644195	-0.017375534	0.027174303	0.046688061	0.018469425	-0.019699747	0.007497321	-0.043060917	-0.025806226	-0.035624009	0.167161301	0.068547741	0.040126137	-0.05854186	0.09817262	0.147393882	0.022041446	0.173456118	0.087172695	-0.278329879	-0.122784123	-0.177230388	-0.049266387	-0.352184534	0.090725094	0.168923169	-0.322278976	0.230246484	0.143236697	-0.129899904	0.193074867	-0.233147979	0.110124208
CFG00010576	HSG00214270	547	0.045771193	-0.001077983	-0.012898653	-0.008356224	0.004005541	-0.006351703	-0.007764432	-0.012894361	-0.001578267	0.080719739	-0.008145574	-0.007796301	-0.020950735	-0.007888253	0.036604993	-0.035823718	0.019406673	0.022236632	0.038068354	0.026230998	-0.03944971	-0.000640419	0.007407308	0.016778141	0.02749297	-0.035642575	0.024808031	-0.031177917	0.005190169	-0.014384751	0.032773282	-0.021442531	-0.008171665	0.177560195	-0.010903602	-0.022772657	0.013484763	-0.025531266	-0.099896416	-0.129045308	0.19084467	-0.079249121	-0.045397945	-0.00592516	-0.053222179	0.032519463	-0.0048789
CFG00126744	HSG00262808	549	-0.031431466	0.018286169	-0.023821682	0.010119617	0.023429304	-0.133935302	-0.098181576	-0.19398585	0.176488504	0.358357966	-0.030543357	0.056784362	0.223237261	0.000184983	0.241521582	0.101483017	0.209967807	0.228742018	0.047735006	0.092923701	0.093399018	0.107839823	-0.019129127	0.072944701	0.353407383	0.280110061	0.154931784	0.017340958	0.070103675	0.35368216	0.156757891	0.277078182	0.37997365	-0.145323262	-0.162356883	-0.109800003	-0.106114879	-0.055995487	0.144913435	0.097033449	-0.274584979	0.083664335	0.068826452	-0.157600626	0.189452559	-0.173800007	0.004517207
CFG00128005	HSG00216917	550	0.036269575	0.008671723	0.000500662	-0.038117807	-0.022405058	0.058451477	-0.027905127	-0.082904175	-0.093666583	-0.049284123	0.11041002	-0.081603736	0.004967571	0.028943118	-0.045054637	-0.075586565	-0.004952173	0.095792733	0.011546887	0.021342842	-0.033360928	-0.061919648	0.120600767	0.042586774	0.035881817	-0.005462199	0.023279171	-0.004664523	-0.00804368	-0.025998	0.04523252	0.081237227	-0.027125016	0.124949723	0.06538222	0.106930226	0.063494995	0.137346253	-0.102792695	-0.060113646	0.076912396	-0.054587293	-0.026422728	0.100030385	-0.071099713	0.021232622	-0.024195001
CFG00018793	HSG00312327	551	0.00467244	-0.003497595	0.015443666	0.038019434	0.031170493	0.013513794	-0.051383048	0.05513142	0.017181618	-0.008196733	0.042851828	0.038546525	0.004906021	0.171713561	-0.008389444	-3.67E-05	0.027493985	-0.009673041	0.062322423	0.093564562	0.050006658	0.00069317	0.03258343	0.043937132	0.023222012	0.02529191	0.037056044	0.019897187	-0.000773046	0.033810034	0.055406868	-0.011505679	-0.001696333	0.004457154	0.053103019	-0.110578567	0.017775187	0.094609141	-0.207761392	-0.146596402	0.130090356	-0.131485939	-0.084896758	0.016899381	-0.080714613	0.03609781	0.018769609
CFG00113083	HSG00318009	553	0.097550422	-0.028134909	-0.022960875	0.104048193	0.01636875	0.045475896	0.007807042	0.173573524	-0.044548642	-0.015502078	-0.009885591	0.019844841	0.106807873	0.063474104	0.027916726	0.05056145	0.057469942	0.166456252	0.073727071	0.255199403	0.100600414	0.078301519	0.067349859	0.094485417	0.103931054	0.090354808	0.063837856	0.025104325	-0.025325555	-0.008604374	0.02653208	-0.021836795	0.004882527	0.067370549	0.034194808	0.02049694	0.063009053	0.149966732	-0.027387135	0.008351282	0.095542528	-0.045858163	-0.003566885	0.04274324	-0.022175357	0.079682648	0.01803129
CFG00098613	HSG00254698	554	65535	65535	65535	65535	65535	65535	65535	65535	65535	65535	65535	65535	65535	65535	65535	65535	65535	65535	65535	65535	65535	65535	65535	65535	65535	65535	65535	65535	65535	65535	65535	65535	65535	0.132984951	-0.013423111	0.039111573	0.104732849	0.25792107	-0.047465332	-0.028853264	0.0925809	-0.013493448	-0.090319231	0.0578405	-0.117043234	0.082236394	0.002535586
CFG00025806	HSG00305655	558	-0.121626139	0.059201486	-0.029426709	0.047116064	-0.034850612	0.154768959	-0.007764474	0.221211895	0.402551949	-0.0215794	0.217456579	0.185695201	0.103875764	0.17167592	0.069410898	0.215181991	0.018690385	0.077099234	0.189053893	0.002591312	0.157647759	0.264775157	-0.114016831	0.181337357	-0.012113698	0.355494261	-0.095987976	-0.050367966	0.189439893	-0.109063327	0.161890745	-0.021431252	0.073761672	0.10310179	-0.001233569	0.015402201	0.06033079	0.108908415	-0.125279605	0.00068564	0.061588008	0.026169423	-0.001029681	0.008582143	-0.149708614	0.114898987	0.007138412
CFG00023659	HSG00251422	563	0.178831726	0.035130903	0.304939926	-0.11767219	-0.073714241	-0.254793882	-0.129737303	-0.000814751	0.004305482	0.205694631	-0.350368917	0.139730871	0.565829754	0.077149972	0.109501883	-0.097895816	0.437335968	0.34927702	0.266587496	-0.664616704	0.135281458	-0.144120738	0.38940832	0.097837448	0.296553016	-0.2820822	0.241037801	0.190443024	0.299628258	0.582979262	-0.146395251	0.492917657	0.388118565	-0.080463164	0.019043347	0.02383952	-0.127083078	-0.120506853	-0.058858536	-0.18585214	0.0140505	-0.127714753	0.108953148	0.018402992	0.363253027	-0.20520708	-0.220692024
CFG00121004	HSG00274642	572	-0.016935363	-0.02010081	0.029161662	-0.008732773	-0.055471938	0.060236052	0.005980022	-0.004698917	0.104283899	-0.070732996	-0.100594983	0.169647396	0.162692994	0.051024541	-0.026753679	0.016880609	0.01829879	0.040696472	0.0261648	0.105339378	-0.036640853	-0.054403987	0.184415817	0.052594215	-0.059198786	0.033471748	0.053989753	-0.048229806	0.085339516	0.142381281	0.027224272	0.074775949	-0.089051157	0.040194474	0.154800713	0.046470121	0.058138918	0.054349896	-0.009428645	-0.022858478	0.153064445	-0.121009462	-0.000285	0.032953996	0.016346017	0.035604734	-0.041999999
CFG00015318	HSG00263097	573	0.004390548	0.00510919	0.030555103	-0.088491708	-0.053936448	0.030988825	0.028542591	0.126064971	0.12120726	-0.02327924	0.13807328	0.120764762	0.059625175	-0.034416866	0.035269383	0.053594772	0.05624041	0.039078481	0.010831912	0.029906768	-0.073922269	-0.048663754	0.097044118	-0.04274546	0.018990545	0.05648455	0.049551304	0.026995189	0.019111821	0.027462762	0.039054029	0.040213432	0.005151983	0.015227715	0.065078504	0.04617016	-0.040567808	-0.047518753	0.033066828	-0.011731458	-0.00686062	-0.023466896	-0.002746994	-0.004797758	-0.054046355	0.008921008	-0.012664353
CFG00138533	HSG00204520	576	0.039592981	-0.06139636	0.040879786	0.017173856	-0.016889244	0.175862402	-0.052540123	0.337343425	0.175717413	0.125955611	-0.078607902	0.156984597	0.05783233	0.092476934	0.153680712	0.29932192	-0.058211222	0.108855665	0.060793459	-0.02170974	0.07801941	-0.043713719	0.137269914	-0.030605048	0.037710249	0.05911538	-0.091700152	0.052008092	-0.076539502	-0.105767712	0.260346204	-0.015420437	-0.252371401	0.124093287	0.218926847	0.075129189	0.115679055	0.031223634	0.038506549	-0.093453385	0.072809987	-0.048338369	0.014724257	0.172627181	-0.099403009	0.032535374	-0.020063203
CFG00060519	HSG00242029	578	0.047582135	-0.039427608	-0.072508872	0.026117653	0.066182896	-0.018896312	0.095573545	0.393575847	0.449860275	0.306520611	0.302763909	0.469607651	0.345793724	0.329367459	0.251488477	0.213861048	0.321051866	0.3398211	0.41811657	0.499841511	0.228048757	0.135518596	0.291519016	0.161315113	0.617418289	0.296152771	0.380995333	0.122136876	0.337000549	0.389747441	0.358935237	0.325523049	0.313734055	0.068521947	0.059115801	0.082831144	0.032138813	0.06014793	0.012019248	-0.063292369	0.115254387	-0.070347324	-0.020851286	0.070708938	-0.019831089	0.080620416	-0.022265591
CFG00110839	HSG00228985	579	-0.002825461	-0.027083829	0.045165323	0.031811737	-0.019218147	-0.105263069	-0.01752039	0.116590507	0.140863895	0.005325906	0.012650862	0.176819146	0.070817195	0.122505777	0.028839253	0.041376315	0.035024084	-0.006239906	0.080789693	0.128664643	0.059736572	0.005613945	0.094683371	-0.172757804	-0.254998177	-0.013843834	0.280603707	0.088692136	0.269688129	0.074074648	0.331397712	-0.060286772	-0.100707874	-0.114366725	-0.246962965	0.014138138	-0.09443929	-0.235708937	-0.179033279	0.208410561	-0.066965938	-0.108099997	-0.129865199	0.148529664	0.02039521	0.135694146	-0.120857917
CFG00020747	HSG00307470	581	-0.019323543	-0.019847691	-0.014525831	0.0245791	0.006799787	0.061298154	-0.110897779	-0.388824821	0.17431578	-0.201945528	-0.004169777	-0.455991209	0.045821998	-0.391304195	-0.279065311	-0.111278802	-0.045902833	-0.247473881	-0.303499997	0.442635298	-0.083243519	-0.188364938	0.124210693	-0.197561815	0.22106865	-0.169875816	0.07455878	-0.330781102	-0.054657146	0.056821883	0.210949749	0.039848834	-0.144275382	0.081414022	0.088283129	0.032080989	0.037688248	0.08596354	-0.030392829	-0.075199135	0.132880688	-0.08524812	-0.031790279	0.06364464	-0.055999789	0.035823133	-0.004469182
CFG00012499	HSG00271429	582	-0.099484041	0.077036023	0.179085284	-0.011867344	-0.143506765	0.050354034	-0.065775752	-0.302366197	-0.147585228	-0.283985943	-0.258504719	-0.131358668	-0.215453833	-0.197356328	-0.233055815	-0.05972819	-0.203907087	-0.297608972	-0.287386388	-0.298901677	-0.064665318	-0.173852116	-0.235326424	-0.237421229	-0.275057048	-0.275555283	-0.197135553	0.055926949	-0.21667552	-0.221509039	-0.329667628	-0.274582118	-0.26685968	0.00075	-0.10174422	-0.033864427	0.039067615	0.0068295	0.070973836	-0.025353855	0.142631873	0.11748638	0.038365465	-0.0005665	0.088195093	-0.01943836	0.054561339
CFG00007362	HSG00295061	583	-0.028896164	0.153529197	-0.037403625	0.046548307	0.019933205	-0.013007911	-0.216013044	0.174674064	0.039374061	0.106644407	-0.081067801	0.308732837	0.26992029	0.358580828	0.115391053	-0.054768488	0.032265283	0.095093638	0.206122592	-0.077560462	0.110597067	0.168935478	-0.000850779	0.246877819	-0.163145289	-0.007410908	0.073737651	0.122881174	0.260215729	0.036099914	-0.259546548	0.039996851	0.010857266	-0.087607466	-0.086879857	-0.148894697	-0.020894786	-0.133984804	0.134779662	0.069854997	-0.181860045	0.106199034	0.051577684	-0.231804848	0.058736093	-0.115050927	-0.026620001
CFG00124297	HSG00290906	585	-0.077626027	0.069365717	0.041568305	0.011121564	-0.037614025	0.011609506	-0.021177515	0.028183658	0.158577114	0.141603887	-0.101183079	0.128699094	0.127578497	0.051558204	0.090845376	0.071013018	0.105901301	0.218806177	0.119346604	0.087914169	0.103978783	0.155109867	0.061524354	0.120677516	0.13051644	0.071067721	0.079102173	-0.03347116	0.150246024	0.232364684	0.001840018	0.138161451	0.142153844	0.000338861	-0.084324799	-0.040209513	0.002395	0.055755001	-0.004692855	-0.032214999	-0.020599764	0.075101815	-0.020670636	-0.033500876	0.049283233	-0.051348023	0.023139089
CFG00028439	HSG00276621	586	0.006415054	0.006303914	-0.092173278	-0.017664641	0.010890804	0.116110489	0.034022238	0.533301711	0.236978158	-0.0125499	0.043427631	0.130907685	0.292021453	0.088073097	0.080948859	0.095186695	0.085892618	0.125326067	0.142279714	0.578634977	0.051791154	-0.003113613	0.191574514	0.014810346	0.37362498	0.212686032	0.158235371	-0.080124244	0.245350093	0.09203238	0.052379936	0.014440328	0.009037137	0.02522924	0.120807946	0.076605633	-0.038817536	-0.223766342	-0.116813295	0.198125839	-0.21605444	-0.086266875	-0.108960241	-0.017957069	0.085120082	-0.147872835	-0.018534577
CFG00093512	HSG00306480	587	0.101634614	-0.018524006	-0.021194562	0.013373055	-0.029529221	0.040401705	-0.039852291	-0.013540968	0.162279129	0.013392039	-0.128403455	0.288508534	0.011590935	0.228225023	-0.009410903	0.09939494	-0.036347747	0.137362003	0.074897222	0.028669633	0.038384221	0.0069765	-0.007521205	0.205477566	0.044461749	-0.113850191	-0.154782116	0.058504768	-0.154332131	-0.09646102	-0.137567371	0.008942097	-0.09937185	0.093898743	0.074691199	0.082133971	0.053284682	0.091826014	-0.053799029	-0.067422867	0.153183877	-0.10667026	0.033827975	0.018897885	0.067418329	0.030849565	-0.039636273
CFG00126271	HSG00220747	590	65535	65535	0.087905288	65535	65535	-0.048071049	-1.111802101	-0.657005966	65535	65535	-0.207491964	65535	-0.032934718	65535	-0.071834706	65535	65535	65535	65535	-0.972187042	65535	65535	-0.010434709	65535	-0.319065809	-0.296551526	-0.831463814	65535	-0.761698961	65535	-1.088086724	65535	0.003325291	0.03281194	-0.152144104	-0.017904263	0.030705154	0.055162456	-0.175351679	0.087935477	-0.053633213	0.149270087	-0.162478164	-0.058733132	0.201046228	-0.076950617	0.053688232
CFG00016853	HSG00308327	593	-0.024955206	0.006802075	0.081304543	-0.056039639	-0.08643505	0.011869766	0.07121893	-0.152111515	0.082908534	0.018746898	-0.154185921	-0.128640026	-0.073724538	-0.120987199	0.011921562	0.039684527	-0.046035707	0.015801854	-0.100882202	-0.027848467	-0.048134189	-0.083930619	-0.050845508	-0.052669879	0.131249279	-0.005284332	-0.093065649	-0.062781639	-0.12688975	0.029316552	0.070494659	0.220781505	-0.016359754	0.083798818	0.055494405	0.119279705	0.022816533	0.168598831	-0.053191405	-0.11523544	0.121365555	-0.082340002	-0.016249578	0.066721715	0.007575734	0.093324587	-0.0077195
CFG00128679	HSG00242968	594	-0.006196186	0.104589798	0.235508874	-0.028674494	-0.083960861	-0.110142991	0.01314911	-0.133138075	0.170670241	0.405619949	-0.033641338	0.235062853	0.243611902	0.149230644	0.245255426	0.02807622	0.230958536	0.221696094	0.052262131	-0.050787587	0.035451371	-0.049838539	0.092146508	0.045571115	0.294533402	0.086281158	-0.012705309	0.071706526	-0.019053195	0.315337002	0.296336979	0.463519037	0.361922532	-0.074477568	-0.060852215	-0.034230907	-0.111715414	-0.040619239	0.06949193	0.044638835	-0.143071219	0.040903922	0.03678228	-0.049387265	0.319373429	-0.080398783	-0.032049663
CFG00001467	HSG00270964	595	-0.021616176	-0.034128755	-0.000623763	0.049176231	-0.088729329	0.029369265	0.089088529	0.010691822	0.11746338	0.183215171	-0.115589693	0.11351034	0.000564888	-0.046374962	0.002423808	0.041196883	-0.116807617	0.245771021	0.054158539	0.047548279	0.002075762	0.033392623	0.272778928	0.069181055	-0.10459923	-0.140967011	-0.032482207	0.080776244	-0.032934695	-0.070289403	0.256675214	0.061514586	-0.082393631	0.021865178	0.038805909	0.12296389	0.053449407	-0.162398711	0.083683215	-0.043157797	0.104696535	-0.14019762	0.009651401	0.128296524	-0.047996119	0.030739345	0.04574981
CFG00017498	HSG00303644	596	0.00270845	-0.01140089	0.015789323	0.106429815	0.090530321	-0.006964318	-0.024771787	0.152955666	-0.009195775	0.016928717	0.087190419	0.072214276	0.013968252	0.221721604	0.029669143	0.041130684	-0.090409353	0.120868474	0.310291946	-0.075732544	0.293839395	0.261474848	0.089208692	0.239082202	0.025618605	0.190985724	-0.058951505	0.057071626	-0.097711042	-0.09373261	0.059971407	-0.007775292	0.106212676	0.020232907	-0.070681967	0.015994396	-0.031055126	0.025293142	0.022039117	-0.036861453	-0.043114368	0.095489435	-0.036095433	-0.066897154	0.045515876	-0.067941874	0.027617304
CFG00016178	HSG00291687	597	-0.001571476	-0.096233577	-0.227700472	0.208600163	0.084806681	0.068178073	-0.293101192	0.239086077	0.165373802	0.02013734	0.265628725	-0.047048211	0.650436938	0.60120976	0.12834388	0.298304826	0.424348354	0.34940812	0.532630742	1.164302588	0.431436807	0.34495151	0.602128923	0.092677787	0.692101657	0.419268399	0.302915126	0.4139961	0.148788497	0.104828283	0.351809382	0.317954421	0.142029554	0.00782392	-0.010947348	0.008050966	0.024787305	0.042276993	0.0074815	-0.035791777	0.009940676	-0.037548721	0.038114145	0.011274072	-0.003661925	0.074058183	-0.014501811
CFG00020133	HSG00311725	598	0.025671631	0.001297385	0.015590847	-0.05452925	0.013319612	0.013470411	-0.026612639	-0.091570169	-0.345770627	-0.270070761	-0.158169925	-0.044419885	-0.10463354	0.142678797	-0.237641066	-0.24716951	-0.148079187	-0.126820356	-0.081720173	-0.157026768	-0.186225504	-0.153355181	-0.039838076	-0.081740588	-0.289415359	-0.151519507	-0.188420951	-0.006145269	-0.254775107	-0.327609301	0.097885847	-0.291896611	-0.230978638	0.153799206	0.08253134	0.056285001	-0.014035	0.084943585	-0.014037	-0.06353417	0.069785431	-0.020769998	0.003103089	0.035249822	0.024530001	-0.005267737	-0.041402966
CFG00028184	HSG00287527	599	-0.036938936	-0.020924509	0.038532943	-0.030005604	-0.074792951	0.003578633	0.110416256	0.022842154	0.053738818	0.034285963	0.182089955	0.316631377	0.285391033	0.199438393	0.013978317	-0.017519221	0.000576749	0.034992144	0.012268901	0.134122223	-0.03408137	-0.038709402	0.059630767	-0.01066047	0.077546075	-0.106099039	0.06418331	-0.112246692	0.046219036	0.097761616	0.062376395	0.128425151	0.057505473	0.04620247	-0.142738104	-0.028659936	-0.041001938	0.120920621	0.047706556	0.141391501	-0.043897934	0.048244596	0.017724229	-0.01077721	0.077898867	-0.012688409	-0.020312103
CFG00123220	HSG00226490	604	-0.012249663	-0.013550967	0.016778916	0.082719788	0.061553732	-0.045191184	-0.081018224	-0.040664613	-0.267229199	-0.309432805	-0.12753275	-0.229792848	-0.075183451	0.056081012	-0.224942863	-0.230361387	-0.163836807	0.114488199	-0.136594445	-0.377460331	-0.062259644	-0.110147923	-0.220732868	-0.074193582	-0.384116143	-0.218631759	-0.188410997	-0.06998077	0.138443485	-0.174718499	-0.16560474	-0.275982887	-0.223582864	0.004497233	-0.083861351	-0.09774714	-0.11882019	0.047467712	-0.00892302	-0.057286389	-0.003459009	0.087061279	0.141119197	-0.143192336	0.09247601	-0.104417376	-0.11840605
CFG00060729	HSG00277215	605	-0.049816102	0.087180272	0.098499812	-0.036273479	-0.020266302	-0.270512432	0.061226092	-0.068474278	0.02179081	-0.247331232	-0.043082416	0.014952995	-0.209594727	-0.121155709	-0.218051732	0.032996759	-0.082206726	0.088310152	0.036508434	-0.347632676	-0.227058202	-0.309327871	-0.014796756	-0.132149875	-0.042018637	-0.058326319	-0.236243129	-0.331960917	-0.074929938	-0.141569003	-0.19374758	0.047959045	0.044527601	-0.099808939	-0.117848992	-0.15383485	-0.013062499	-0.037135843	0.087936513	-0.013555089	0.023343388	0.021536181	0.067236103	-0.037230793	-0.030419882	0.062386103	-0.0140535
CFG00016734	HSG00296860	608	0.033487596	-0.122620218	-0.101682462	0.208418936	-0.005340651	0.056628682	0.034642503	0.239372313	-0.118287273	0.031344824	-0.113255851	-0.24092409	0.091758683	-0.088338904	0.090658635	0.011605009	0.202569932	0.323185414	0.431981981	0.826533735	0.497246563	0.383921742	0.086264446	0.332166404	0.445111006	0.16970551	0.287184864	0.025187582	-0.140856832	0.133466452	-0.005970307	0.075240806	0.06458424	-0.252499998	-0.256171435	-0.44316557	-0.136450976	-0.370976627	0.139043406	0.013781499	0.123930939	0.303994894	-0.005266294	-0.473895699	0.265174091	0.136144638	-0.110683598
CFG00068818	HSG00305978	610	0.030518733	-0.024629148	-0.05398564	0.03037837	-0.005797027	0.002835358	0.038204074	-0.012062268	-0.112707809	0.145145401	-0.112007782	-0.020257181	-0.119647086	-0.049859941	0.056890115	0.038178418	-0.036742091	-0.04207667	0.057769299	0.048362322	-0.059254855	-0.024393862	-0.038879976	-0.068643667	0.030700408	-0.140564293	-0.10539946	-0.029616168	-0.055951484	-0.018721821	-0.107220322	0.028489947	0.063879721	0.011011677	0.03199096	-0.041000538	0.00617407	0.06789846	-0.166732058	-0.175576016	0.148760095	-0.139110625	-0.105131902	0.025609754	-0.101982266	0.052573595	-0.000495
CFG00109973	HSG00251438	611	-0.006534458	-0.005547305	0.028474107	-0.004446463	-0.030071974	0.036525883	6.18E-05	-0.022511531	-0.015472638	0.037252486	-0.033506718	-0.014074086	0.037638623	-0.01383073	-0.034927238	-0.072100297	0.037429988	0.041478191	-0.020899251	-0.04011026	-0.036793388	-0.044244908	0.059012268	0.012300445	0.006257027	-0.049282499	0.012724356	-0.007003413	-0.004866614	0.049945857	-0.055351026	0.03366195	0.048539974	0.033548631	0.054678332	-0.019649267	0.02043012	0.066648975	-0.082194425	-0.07551302	0.100022137	-0.031374414	-0.07632187	-0.003994005	-0.106249943	0.061233006	0.002057425
CFG00126839	HSG00216341	617	0.102753699	-0.023551717	0.029520556	-0.021165535	-0.008613199	-0.039554827	0.04896985	0.09074761	0.059680343	0.103828639	-0.021023452	0.070120722	-0.170114368	-0.171452999	0.094739184	0.03460221	-0.033973917	0.015687555	0.011507973	0.17391929	-0.057011932	-0.099927813	0.065128893	-0.074483693	-0.082408503	-0.17228651	0.076223463	-0.033065453	-0.049001798	0.047506139	0.183567494	0.008451685	-0.039331593	0.037892006	0.050234389	0.075141214	0.028802125	0.082297333	-0.016280461	-0.034303527	0.108065709	-0.058790501	0.027535435	0.101798005	0.038480673	0.014299754	-0.004133364
CFG00014611	HSG00222161	622	-0.075008601	0.059674442	0.11097315	-0.018310219	-0.041408747	-0.042468682	0.137697309	-0.091385737	-0.000260174	0.04526338	-0.306250691	-0.004566729	-0.099072248	-0.197317064	-0.025889724	-0.07668294	-0.333109319	-0.204650342	-0.278985769	-0.014542222	-0.202918157	-0.276465893	-0.287350893	-0.197050869	-0.056950137	-0.282590777	-0.242680013	-0.125564694	-0.231107131	-0.04072547	0.103310317	-0.027937353	-0.099283367	-0.104926385	0.021337608	0.010080092	0.037617773	-0.07475698	0.023310998	-0.262629628	0.101839051	-0.113601521	0.053751644	-0.026136851	0.077240631	0.04698709	-0.061762758
CFG00116124	HSG00288798	623	-0.022696977	0.003450461	0.018026542	-0.006714202	-0.005550172	0.030350488	-0.008477315	0.061707515	0.02461208	0.071331188	-0.06143105	0.050173167	-0.024686219	0.02463172	0.125889406	0.028565187	0.020570885	0.033688042	0.025680456	-0.013934728	-0.020160716	0.012701023	0.001998622	0.024932619	-0.022569545	-0.047974933	0.01046842	0.056148198	0.009004276	-0.032221191	-0.013503425	-0.014409348	-0.021428697	0.292264879	0.118825406	0.203411415	0.223311663	0.139922991	-0.093544915	-0.076703325	0.066570736	0.043633115	0.00498232	0.221056774	-0.115021363	0.046933871	0.038946841
CFG00098508	HSG00287458	624	0.039130133	0.006244287	-0.016185135	-0.002781782	-0.001497254	0.031919558	-0.00815762	0.035881538	-0.018505245	-0.025600286	-0.036879014	0.053990107	0.01191479	0.073845863	0.036077414	0.097239256	0.003748339	0.027523253	-0.007219454	-0.001322817	0.027440023	-0.030251633	-0.019751612	0.020772178	-0.030599218	0.018993996	-0.068567313	0.056440365	0.036863904	-0.01554296	0.039608348	-0.031570394	-0.027904999	0.214856818	0.45743987	0.385381609	0.404997289	-0.196253985	0.026044892	0.066837475	-0.144505158	-0.146299675	0.090160765	0.400746554	-0.265289485	-0.279885978	0.068471864
CFG00001439	HSG00270937	627	0.066635266	0.312606573	0.229434237	-0.123122714	0.015246497	0.001836569	-0.106257066	-0.450259179	-0.297074229	-0.130944803	-0.448181003	-0.297287375	-0.17340073	-0.026177606	-0.310628295	-0.240414873	-0.08751335	-0.418569535	-0.380641401	-0.402664512	-0.332739741	-0.278283238	-0.452562839	-0.20249325	-0.323663712	-0.423377126	-0.3329404	0.003887566	-0.349074095	-0.521313548	-0.42419973	-0.316098422	-0.326348037	-0.177930817	0.224027663	0.1777343	0.092473477	-0.242852539	0.079047054	0.243679583	0.068432413	-0.11464294	-0.207862318	0.145568162	0.362481534	-0.034887601	-0.166944385
CFG00111376	HSG00458769	629	0.107641831	-0.059636898	-0.075685032	0.131532907	0.11186517	0.016586566	-0.055378798	0.522095025	0.198913202	0.269584924	0.210451141	0.189595103	0.627310455	0.239398837	0.411497116	0.335939825	0.559191406	0.513713598	0.578193307	0.732444108	0.393335253	0.218400553	0.552529037	0.202124402	0.57951498	0.627465189	0.564102054	0.466402799	0.54480356	0.223910987	0.292610377	0.240354091	0.054372046	-0.082092345	-0.114948355	0.055284075	-0.013808666	-0.067346014	0.00587	-0.043704428	-0.037069853	-0.296143055	-0.255264103	-0.234882087	-0.230064303	0.106690608	0.01825
CFG00128306	HSG00311881	631	0.033340864	0.217433035	0.052592665	0.006410094	-0.113718666	0.10192275	-0.26685524	-0.05881796	-0.265834868	-0.440883517	-0.22383295	-0.210884899	-0.289122492	-0.167371228	-0.198950097	-0.212672025	-0.105126165	-0.134751678	-0.057445772	-0.441529155	-0.140968472	-0.07894516	-0.159429818	0.014414999	-0.005733754	-0.068219036	-0.152954802	-0.127464265	-0.071189739	-0.204842925	-0.218734294	-0.334556729	-0.3530505	0.048118912	0.132482901	0.046569847	0.145878866	-0.02569223	-0.049983617	-0.038041998	0.033636551	-0.064672381	-0.068870082	0.03160505	-0.043906972	0.001554872	-0.016346149
CFG00111977	HSG00208084	632	-0.012492895	0.108815044	0.221200943	-0.007410556	-0.00851211	-0.048128232	0.004550368	0.027774513	-0.022338063	-0.215994298	-0.246847644	0.260513544	-0.018573582	0.225935757	-0.129661277	-0.086228624	0.094998837	0.102146775	-0.055890515	-0.315675348	-0.080524191	-0.007746339	0.25828588	0.044023484	-0.368668199	-0.17093572	-0.112065122	-0.072436377	0.112071961	-0.00097242	-0.243287206	0.176645488	-0.254105896	0.037431799	0.077122457	0.056503017	0.068057105	0.077699542	-0.046183728	-0.11712376	0.103160657	-0.070089824	0.010823156	0.021273652	-0.029214699	0.032796085	0.008423727
CFG00096250	HSG00243045	639	-0.048782274	0.084133774	0.194386527	-0.033843726	-0.050444677	0.041065842	0.123071566	0.156247422	-0.116342962	-0.294940352	-0.097298853	-0.098151527	0.115533367	0.128583357	-0.008270711	-0.095285334	0.032151207	-0.038044035	-0.090510957	0.52241981	0.067433804	-0.11231821	0.21657531	-0.249264687	0.159046277	-0.092111632	-0.013894677	0.125473663	0.156194761	-0.0221183	0.117123708	-0.086215951	-0.158868641	-0.010669177	-0.062730409	0.161511511	-0.110070154	0.041232895	0.087292515	0.03000739	0.034565277	0.063430592	0.096637726	0.074994937	0.92419368	0.056562658	-0.070188165
CFG00116587	HSG00257747	640	0.051545184	-0.06958852	-0.07801304	0.00808432	-0.067803495	-0.045035176	0.078627363	0.1736691	0.056976479	0.069400415	0.021854609	0.021710277	0.131804869	0.091919675	0.070326358	0.007785872	0.12609157	0.185707331	0.186387807	0.39170292	0.137045562	0.074165635	0.059239939	0.03261742	0.141503349	0.144057214	0.029573105	-0.002818428	-0.006737694	0.035414591	0.104823858	0.091382183	0.070170857	0.124093018	0.092269622	0.034389883	0.076507062	0.157573402	-0.143727347	-0.079387859	0.15720284	-0.071774654	-0.073072657	0.038030323	-0.113548078	0.126897514	-0.002453845
CFG00026341	HSG00290166	641	-0.125863403	0.012139052	-0.053086042	0.053952441	-0.005381227	-0.025532782	0.083301023	0.222063422	0.424279898	0.373619884	0.314342976	0.059937805	0.142683521	-0.082752675	0.270466417	0.285162896	0.049224332	0.146103859	0.304367334	0.638330817	0.324892581	0.314773291	0.106188327	0.081299752	0.293359578	0.10088791	0.272679359	0.068308055	0.205439895	0.367365658	0.221211672	0.217353076	0.27619943	-0.065413363	0.128382638	0.009677607	0.085349359	-0.161205992	0.150753334	-0.012087652	0.003850334	-0.017519064	0.035018135	0.001919134	0.119500555	0.084238097	0.05390545
CFG00111680	HSG00271809	643	0.468448609	-0.231290206	0.187238604	0.318328351	-0.084039629	-0.118794501	0.440109879	-0.413314998	-0.462870687	-0.406139314	-0.418555647	-0.464036256	-0.456077397	-0.351357222	-0.316357911	-0.162366182	0.153467327	-0.426433474	-0.42956391	-0.422988087	-0.346661687	-0.226922154	-0.419685006	-0.4219473	-0.501432955	-0.139049113	-0.429798186	-0.3776685	-0.446278572	-0.459568679	-0.450816154	-0.459324032	-0.377020091	-0.050219145	0.030343525	0.123199999	-0.107017495	-0.025776271	0.004009806	-0.142776459	0.020833869	-0.035851143	0.038525645	0.079727389	-0.087770879	0.277974486	0.117509976
CFG00015251	HSG00307790	645	0.277958989	-0.147622854	-0.175060928	0.059016556	0.037915051	0.047856212	-0.072464168	0.055345684	0.029173166	-0.100090683	-0.134941041	0.20943068	0.621803522	0.295799255	-0.035257429	-0.119203925	0.409933925	0.210025072	0.430139095	0.250732571	0.258110791	0.183323011	0.308680415	0.260036826	0.014289171	0.032974869	0.132422045	0.239063382	0.127678141	0.090611935	-0.042211562	0.192389533	0.066427737	0.136496812	-0.183886513	0.100022607	-0.014163795	0.131475806	-0.297055066	0.060531463	0.035081662	0.015333726	-0.075765848	-0.023534402	0.109309293	0.001850002	-0.149537697
CFG00111079	HSG00289873	646	-0.001481172	-0.0153562	0.02864426	-0.046096947	0.022789687	0.027508784	-0.101125367	-0.127947494	-0.136872739	-0.071263395	-0.331782579	-0.216518149	-0.269159734	-0.193959683	-0.202179223	-0.110317864	-0.182327449	-0.161999047	-0.110177673	-0.131257638	-0.013626971	-0.099745318	-0.022658344	0.016375028	-0.030716281	-0.248566628	-0.039480269	-0.074700721	-0.130955681	-0.109901324	-0.107133955	-0.070404999	-0.073165715	-0.083145827	0.132595062	0.134615064	0.163061202	-0.107128322	0.222696885	-0.071490526	-0.069049999	0.053686593	0.16151087	0.257056057	0.001060086	-0.098623887	0.049844779
CFG00005955	HSG00267580	648	-0.104138613	0.045728683	-0.072070003	0.043181717	0.05130434	-0.129659653	0.101890266	-0.051576436	0.397171289	0.278447628	0.355152994	0.338426948	0.442903042	0.13667655	0.255688518	0.133822083	0.343966812	0.176141858	0.150993049	0.343805879	0.308725595	0.414226204	-0.103280604	0.09988904	0.633317649	0.336914718	0.36660099	0.010111392	0.613140404	0.458224684	0.326230109	0.447894812	0.474226356	-0.051237825	-0.151141346	-0.031297415	-0.14915733	-0.100636654	0.228134543	0.182982653	-0.160233155	0.085700892	0.11006441	-0.026874989	-0.032669108	-0.197117791	0.009952623
CFG00122894	HSG00257792	649	0.00811404	0.003699481	-0.008951396	0.016233355	-0.051931411	0.004088044	0.005771458	-0.024501681	-0.052609116	-0.022193193	-0.111078426	-0.152920753	-0.144890875	-0.19570154	-0.059320748	0.116466582	-0.142571464	-0.13040109	-0.100324288	-0.169983	-0.157642379	-0.110870749	-0.034171656	-0.109094441	-0.221699864	-0.146913871	-0.126573205	-0.145321175	-0.140355453	-0.11078012	-0.08708553	0.014726132	-0.148270741	0.055322837	0.148884684	0.046549935	0.102873072	0.052434716	-0.032669235	-0.055922594	0.067175068	-0.101805419	-0.006978488	0.055584386	-0.150148168	0.036803715	-0.042472251
CFG00127545	HSG00312147	650	-0.110600337	0.132006302	0.235621348	-0.020122394	-0.021820724	-0.027098849	0.284865022	0.060467973	-0.130805463	-0.459413558	0.148306951	0.106820539	0.118939474	0.356203973	-0.040262118	-0.156944424	0.258812428	-0.133299828	-0.320505023	-0.484998763	-0.150888145	-0.209014818	0.073954418	-0.118095413	-0.346012205	-0.026783109	0.578335106	0.057812318	0.544872522	-0.003761232	0.102013394	-0.216177016	-0.296084821	-0.014523125	0.069318533	0.046940595	0.014482644	-0.0420007	0.066942587	0.134327173	-0.011496523	0.161559999	0.121693969	-0.0115889	-0.008598818	0.048414856	0.017826775
CFG00070047	HSG00229542	651	0.010747366	-0.019002959	0.000947446	-0.033719443	0.012525856	0.04140611	-0.05926685	0.00387869	-0.087793924	-0.064796954	-0.102781072	-0.071874462	-0.087601006	-0.024479508	-0.095323108	-0.066705585	-0.092705756	-0.062332582	-0.061590865	-0.06792891	-0.058335006	-0.052479461	-0.071173608	-0.029410481	-0.14413248	-0.104699291	-0.094831496	-0.040980168	-0.114448726	-0.102227323	-0.097863868	-0.080021441	-0.061609872	0.026279802	0.124511294	0.057325356	-0.026973983	0.082547091	0.029149212	0.072484218	0.0078125	-0.027118266	0.055768628	0.034970548	-0.10329181	-0.084687352	0.06599611
CFG00017647	HSG00288447	652	-0.099323109	0.007779688	0.011736572	0.067273676	-0.151397869	0.133485407	0.312634408	-0.501358092	-0.460227877	-0.237350762	-0.527744114	-0.458030522	-0.53229022	-0.270119876	-0.176089302	-0.061887711	-0.532739103	-0.482935846	-0.083390579	-0.674484134	-0.035498023	0.096829623	-0.415350437	0.080861121	-1.046397805	-0.27034691	-0.499158949	-0.340496659	-0.601520896	-0.354109973	-0.77754581	-0.462028265	-0.214170247	0.06725648	-0.287483662	-0.114663586	-0.053824037	0.115247048	-0.097471327	0.048224907	-0.048003681	0.30334118	-0.288028389	0.000147183	-0.00232588	0.039904248	-0.050231729
CFG00015232	HSG00244078	654	-0.026071638	0.18225804	0.151766092	-0.002870709	-0.105033726	0.178389907	-0.11718291	0.478009522	-0.250662684	-0.225025445	-0.04300788	-0.554546356	-0.044586927	-0.009592593	-0.072069213	-0.017712504	-0.204040468	-0.149819911	0.087311983	0.20350194	-0.006711751	0.019756854	0.518576741	0.23163569	-0.318722367	0.07507059	0.188984811	-0.113693327	-0.112291008	0.087785631	-0.091213122	0.130420208	-0.114170998	-0.04665802	-0.079857469	-0.061077978	-0.012503902	0.024440059	0.164143816	0.02148233	0.047640175	0.088899583	0.018410329	-0.006337092	-0.035929296	0.031628612	-0.010208437
CFG00025805	HSG00312070	655	0.022882417	0.082195595	0.109931037	-0.058693565	-0.096152321	-0.037136987	0.324005485	-0.047264546	-0.479606748	0.053152651	0.076191291	-0.469864786	-0.368277073	-0.405005395	0.008303344	-0.191352665	-0.308722675	-0.315314561	-0.218622267	-0.38292551	-0.204621941	-0.233599901	0.10370551	-0.291203141	-0.007107958	-0.279667586	-0.16884245	-0.037453219	-0.21411258	-0.353238642	-0.606710374	-0.269881546	-0.180021361	0.385069698	0.253910661	0.345404774	0.126730546	-0.53116405	0.104651913	0.022553187	-0.143087015	-0.248632744	0.176083133	0.276124924	-0.2059187	-0.036941178	-0.054376986
CFG00122151	HSG00269696	657	-0.00574559	0.009214759	-0.012132585	-0.0501239	0.022432715	-0.049356908	0.20287548	-0.000500888	0.140496358	0.110922799	-0.005381584	0.086061746	0.035136729	-0.047873199	0.039696664	0.067858845	0.111344397	0.101874217	0.003623337	0.003284007	0.002875656	0.031459391	0.043340474	0.006179243	0.172562808	0.048249096	0.053422719	-0.012346655	0.086647749	0.170458823	0.007579416	0.257683635	0.23739931	-0.227183968	-0.050844479	-0.138518974	-0.108887896	-0.147744581	0.223672494	0.192518055	-0.286395252	0.140851751	0.065008208	-0.221296802	0.193989128	-0.168650791	-0.048396856
CFG00048704	HSG00229046	658	0.106320783	-0.015698357	-0.028763143	-0.009203303	0.044667237	0.029924739	-0.022206342	0.142822236	0.001409937	-0.073757775	0.091785729	-0.043822717	0.035683524	0.009343365	-0.103171684	-0.067159794	0.026455067	0.019498508	0.005526874	0.287174374	0.040760074	-0.021542281	-0.027606875	0.035830714	0.063586473	0.089256868	-0.019863449	-0.038639896	-0.013847919	-0.067410752	0.19750236	-0.030380893	-0.036067814	-0.084189616	-0.048122786	-0.04731518	-0.069848925	0.041157287	-0.123040967	-0.050854813	0.020164542	0.024569342	-0.100832954	-0.126044273	0.000666817	0.033019707	-0.063796155
CFG00018154	HSG00258231	661	0.068293191	-0.010670274	-0.022349961	-0.01415325	0.016805224	-0.021645278	0.12884976	0.298723847	0.246681869	0.108811334	0.125893086	0.230676576	0.06221661	0.171252012	0.185880303	0.13894175	0.12642622	0.145669803	0.08619599	0.225839898	0.065831266	0.083808593	0.088144049	-0.145820692	0.184877083	0.138937622	0.1286394	0.137761533	0.169813916	0.152619436	0.191630721	0.390345305	0.205567881	0.074748412	0.084365413	0.035519898	0.055061623	0.131385013	-0.09258046	-0.100201361	0.126056701	-0.058852345	-0.06991066	0.054831211	-0.065355524	0.07735692	0.013130988
CFG00000229	HSG00290956	663	-0.03805393	0.054956347	-0.05570662	0.003667176	0.00485152	-0.051584929	0.136569321	0.046471506	0.225981683	0.353312075	0.063056618	0.088791996	0.203913137	0.1245251	0.209975228	0.09187144	0.254760504	0.029059559	0.081467301	0.293584049	0.081130087	0.1244784	-0.002028763	-0.110666901	0.47647205	0.157533228	0.171132207	0.058042794	0.269213021	0.284488559	0.179099679	0.282623112	0.335696042	-0.19821173	-0.1511994	-0.176284045	-0.117813982	-0.09405078	0.150284722	0.19088313	-0.297056288	0.185460165	0.102759644	-0.221978858	0.155727446	-0.166034266	0.105942145
CFG00033949	HSG00213624	666	0.027179454	0.017234925	-0.018038452	0.037768725	0.009025481	0.050551366	0.090162203	0.01201478	-0.017968062	-0.01786178	0.041596409	0.030141424	-0.05201859	0.047814932	0.034635235	-0.013929568	-0.003907498	-0.013198014	0.034314949	-0.081615694	-0.013480406	0.042066228	0.016147014	0.05165736	-0.054464195	-0.033455763	0.001283176	0.007334072	-0.035518631	-0.017499022	0.067636356	-0.047946945	-0.013170738	0.040224697	0.026509078	0.169692904	-0.105760172	0.418618709	-0.121109173	0.1462854	0.121550001	-0.241944373	0.040447459	0.102229945	-0.09337008	0.220071152	-0.055599209
CFG00123280	HSG00242602	667	0.02934901	0.134645209	0.02941023	-0.007785566	-0.036781359	-0.05308212	-0.124483325	-0.10670194	-0.069848001	-0.396861166	0.016034992	-0.041621089	-0.076821841	-0.025893271	-0.231346756	-0.046232577	0.006796511	-0.200368345	-0.062102269	-0.548693478	-0.042406294	0.061054446	-0.199213073	0.083261631	-0.089372151	0.03132974	-0.322288334	-0.084057659	-0.023466228	-0.243089169	-0.060212225	-0.1525895	-0.250266582	0.021302477	-0.126875624	-0.203926653	-0.041959178	-0.097616144	-0.10557048	0.10184554	-0.152892858	0.187132776	-0.024471844	-0.038880244	0.02917855	0.043251246	0.082259968
CFG00120114	HSG00220268	668	-0.02900954	-0.009721532	0.017106298	0.026949691	-0.045665916	-0.005492199	0.055503655	0.04998916	-0.012080532	0.082712166	0.019704157	-0.016338401	-0.00505539	-0.093569294	-0.006995443	-0.003781017	0.017101366	0.03306146	0.018941801	0.006145339	-0.037934434	-0.050761346	0.048363082	0.004527796	-0.028527323	-0.030462172	0.003203217	-0.074144781	0.010773608	0.02582366	0.05052647	0.036948308	0.054179467	0.078120559	-0.079404883	0.046452872	0.316469759	0.018337818	0.021552233	0.341152102	-0.043212056	-0.098276854	0.099245824	0.119456276	-0.098868489	0.09450087	0.089397982
CFG00015004	HSG00243006	670	-0.052536815	0.142879456	0.178918689	-0.010271758	-0.050424814	-0.140435517	-0.174186558	-0.319584578	0.00169237	0.273538172	-0.132848889	0.150733322	0.30171749	0.021940351	0.135602266	-0.054740846	0.151513189	0.255053014	0.037210673	0.053021759	0.061063185	0.049063191	0.031287894	0.129763186	0.103105903	-0.084140062	0.05551374	-0.001772508	-0.077652395	0.415642649	-0.21378684	0.320983171	0.321877182	-0.062274355	0.040297996	0.125314295	-0.054711178	-0.093238838	-0.016746834	0.007194818	0.016966332	-0.019536076	0.064070769	0.021431934	0.073378786	0.011028968	-0.041803796
CFG00105187	HSG00312088	671	0.05459113	-0.182040304	-0.240594774	0.223142147	0.166526169	0.232006162	-0.272933841	0.427955627	0.211535156	0.416303188	0.17755647	0.075001165	0.625671268	0.117958695	0.299795926	0.177423149	0.316822588	0.359639555	0.556156993	0.715644777	0.255349517	0.100887358	0.619723856	0.040361501	0.262293011	0.421607018	0.325075358	0.16320309	0.202581078	-0.098094814	0.203632802	0.138578087	-0.213612139	0.083093457	0.037034407	0.006999422	0.109479874	-0.256584734	0.105099998	0.02247175	0.054258715	-0.240557581	0.342336506	-0.23797816	-0.107055403	-0.103509083	0.014620992
CFG00007000	HSG00302301	672	-0.093623206	-0.088307217	-0.033225432	0.00576736	-0.010401607	-0.058617994	0.14499183	0.080075048	0.332917154	0.233350545	0.259214699	0.155398265	0.042281821	-0.07461834	0.266951919	0.268066585	0.037865654	0.003707618	-0.048980713	0.238033354	-0.162380293	0.044479296	0.015468568	-0.205992267	0.156939372	0.265624166	0.100106515	-0.00777249	0.071229264	0.110689521	0.36016053	0.147413924	0.132926881	-0.023325764	0.104355	0.104195327	0.027295882	-0.017569108	0.115672231	0.056801904	0.025750691	0.051809661	0.070455626	0.132762492	-0.003118578	0.046773277	0.022765575
CFG00125486	HSG00249934	673	-0.062545434	0.047833394	0.149500921	-0.060709782	-0.013171264	0.111693293	0.091478534	-0.09884423	0.047514066	0.028486699	-0.01520837	-0.006447962	0.067766897	0.122915119	0.10550458	0.060534194	-0.056169149	0.002283615	-0.147922769	-0.017504593	-0.080708057	-0.032684542	0.19996433	0.087037049	0.097328402	0.051009178	0.072151765	0.16389972	0.005039952	-0.019686891	-0.052354407	-0.070514947	0.001753798	0.043968819	-0.037906334	0.078170002	0.087499999	0.133544087	0.041514665	-0.110248365	0.016761418	6.39E-06	-0.094484061	65535	0.055714816	-0.082089998	0.011055916
CFG00018328	HSG00284522	675	-0.018523037	0.160513312	0.067718744	-0.048928753	-0.009626217	-0.007484689	-0.03342329	-0.111125849	0.257620811	0.172208101	0.286131293	0.060784828	0.054128394	-0.168222874	0.175891683	0.155071855	-0.058065288	-0.01132606	-0.05481267	0.132746726	0.076032892	0.07236366	-0.119356133	-0.054024398	0.057080746	0.150556713	0.020983197	-0.00576856	0.191219449	0.045962125	0.097457342	0.203641862	0.042009011	0.087183855	0.02603236	-0.001580568	0.045217007	0.074558541	0.006179162	0.020899078	0.007909316	0.01248523	0.015530738	-0.056314562	0.100227535	-0.013455519	0.001382903
CFG00128768	HSG00287815	677	-0.093915373	-0.014026884	-0.003831451	0.12380971	0.034002881	0.003223888	-0.010529811	-0.141679421	-0.004155606	-0.099447064	-0.003059831	0.02062835	-0.012255388	0.020697171	-0.066998452	-0.045774706	-0.014085546	-0.008083784	0.032503765	0.187715769	0.071706153	0.041948561	0.036555484	0.004565209	0.078140408	0.073411345	0.141036987	0.009872922	0.10866069	0.059132837	-0.022107139	-0.026321724	-0.051969524	-0.136077836	-0.160540044	-0.191229045	-0.022533353	-0.005162789	0.010204733	-0.031159578	-0.076544605	0.126943365	0.001325	-0.174947158	0.113329031	-0.052768663	0.021065371
CFG00002746	HSG00308332	682	0.002794057	-0.046364844	0.0275684	-0.028523229	-0.151662424	0.025541753	0.049890541	0.296544164	0.17244707	-0.01440794	-0.046402559	0.202273905	0.04126247	0.057220072	-0.041308261	0.017834943	0.073398836	0.12116912	0.065679066	-0.009220459	-0.073109642	-0.092620775	0.062814899	0.009633146	0.112243399	-0.0509516	-0.081579357	-0.08933419	0.015258301	0.045485951	0.137044549	0.143706232	0.043332979	0.079034656	0.161782622	0.130251527	0.039968647	0.176001385	0.092274316	-0.021356305	0.034685504	-0.025126915	-0.01704089	0.207760826	0.003786172	0.025620406	0.049477763
CFG00005813	HSG00227098	683	0.068445176	0.016757905	0.079415843	-0.038420022	-0.166572645	-0.060639367	0.104111061	-0.225520998	-0.178487927	-0.399897337	-0.236894518	-0.387768745	-0.172321007	-0.200405285	-0.225613832	-0.224619761	0.117354825	-0.25786832	-0.071202815	-0.288940191	-0.116189882	-0.105902746	-0.16134496	-0.231084108	-0.158323511	-0.097468302	-0.206769645	-0.109877035	-0.105566017	-0.247279257	-0.483495891	-0.243142486	-0.259461015	0.070822865	-0.05697041	-0.004763877	-0.016181653	-0.142744452	0.002302872	0.225465596	-0.201659635	0.248927563	-0.128164485	-0.153622806	0.081034273	0.090821192	-0.135178447
CFG00064491	HSG00227152	685	-0.053631902	-0.005845249	0.043924809	0.103378952	0.058049858	0.055540562	-0.283170342	-0.238065362	-0.586085498	-0.465947568	0.146477938	0.556994855	0.182209253	-0.066217422	-0.491114616	-0.375891387	-0.521172762	-0.330065668	-0.325383544	-0.569121361	-0.417304277	-0.324154407	-0.28180632	-0.143467069	-0.622458816	-0.342419624	-0.390496612	-0.115588784	-0.31717813	-0.554969609	-0.408572078	-0.59272635	-0.478745282	-0.024752403	-0.016637145	-0.032134283	-0.005481211	0.000759987	0.010322495	0.024964634	0.019017827	0.02296702	-0.008921015	0.000939466	0.089396782	0.0222	-0.041074693
CFG00126605	HSG00221289	686	0.056185953	0.036693677	-0.005402198	-0.017094048	0.000339678	0.022038229	-0.047104046	0.182676107	0.094313197	0.160709202	0.046515949	0.05293005	0.045998946	-0.039854046	0.077362791	-0.008894047	0.065253869	0.137005687	0.124414034	-0.088239431	0.103475951	0.027210511	0.052239232	0.127735794	0.273288876	0.161820501	0.057715714	0.047705956	-0.015224047	0.056639113	0.267535806	0.114588566	0.091667823	0.0071895	-0.069454692	0.120137773	0.034292798	0.144415542	-0.064958252	0.177278727	-0.04750463	0.078673065	-0.010361	-0.217264548	0.058270685	0.016075028	-0.094325177
CFG00122742	HSG00260944	687	0.009957178	0.000610211	-0.015821543	-0.009740839	0.029431347	0.105476208	-0.137776047	-0.168221936	-0.097974017	-0.071571507	-0.074701689	-0.114035763	0.020950275	0.041329354	-0.045168251	-0.138887465	-0.05304037	-0.073207177	-0.080408603	-0.084211029	-0.008952416	-0.010798588	-0.069105685	0.032420915	-0.113929592	-0.042355288	0.003542359	0.034706682	-0.031206634	-0.026616601	-0.085592888	0.038328201	0.003287359	-0.320709884	-0.543969274	-0.402670383	-0.279458314	-0.407588899	0.235061899	0.301094741	-0.777535677	0.334570408	0.214493722	-0.460444689	0.249986082	-0.347091556	-0.016984999
CFG00110875	HSG00244074	696	-0.040506065	-0.128856122	-0.157252491	0.514078856	0.189109504	0.034989953	-0.018746436	-0.266050994	-0.110836685	0.728444517	-0.100731373	-0.269442618	-0.297690094	-0.240582883	0.654924095	0.317746699	-0.127441227	0.576296389	0.256775796	0.537965298	0.42108798	0.67687887	-0.028078258	0.274154782	-0.23013252	-0.116926014	-0.068217337	0.009332895	-0.217950404	0.68844974	-0.015297234	0.617749095	1.20536375	-0.80925262	-0.738488853	-0.529286444	-0.578390777	-0.650238931	-0.310037434	-0.719947994	-0.41523546	-0.473359853	-0.747253537	-0.462131888	-0.889863312	0.921946347	-0.290503711
CFG00007214	HSG00242557	705	0.042559829	-0.028298188	0.012686815	-0.036094122	-0.01678445	0.010376904	0.098529294	0.127991721	0.28061378	0.041403372	0.282406509	0.320508122	0.130095914	0.1062648	0.078153476	0.120541036	0.137797698	0.106812194	0.088812977	0.143424422	0.021120843	0.038258675	0.090963736	-0.091844186	0.221991807	0.158266157	0.110191062	-0.014796188	0.138915151	0.082014799	0.215696588	0.121323317	-0.017274968	-0.003309636	0.125988245	0.177355036	0.018638562	-0.058569733	0.01768256	-0.028625188	0.080187097	-0.073829837	0.034323882	0.147361621	-0.064854987	-0.024555424	0.034340002
CFG00009797	HSG00314705	706	-0.018053494	0.053678259	0.09198834	-0.028188847	-0.070009433	0.078814894	0.17343922	0.003446519	-0.027992859	-0.09316507	-0.232101664	-0.065128341	-0.111957945	-0.100193761	-0.07880412	-0.127282485	-0.026475482	-0.023928486	0.004786476	-0.083817489	-0.084597871	-0.115817778	0.140822276	0.043270111	-0.096110389	0.029870495	-0.054345608	-0.074190617	0.079036549	-0.048278742	-0.436077595	-0.123035498	-0.097006999	-0.015487738	0.034390491	0.088387653	0.0084217	0.093259193	-0.083029062	0.018791379	0.051011868	-0.145511657	0.021927591	-0.064902268	-0.057576034	0.060349118	-0.072693676
CFG00009918	HSG00302694	708	0.03943868	-0.038111836	-0.010653608	-0.060590852	0.015206568	0.002154872	0.080355957	0.06730777	0.186994448	0.106828704	0.020593062	0.224857435	0.0437029	0.06171985	0.077128217	0.133249044	0.027002096	0.109695151	0.025526062	0.027509093	-0.043123074	-0.037390992	0.014268138	0.004788823	0.006504573	-0.064597696	0.05850552	0.027250111	-0.076609477	0.0026462	-0.028883614	0.085388958	-0.008678712	-0.089089014	0.067631118	0.106233954	-0.089283682	-0.258373559	0.0809118	-0.063251361	-0.05745529	-0.104328834	0.078370631	0.026827138	-0.0051985	-0.075116672	-0.0107935
CFG00137036	HSG00273356	710	-0.005295865	0.032691002	-0.062180314	0.054670691	-0.017333023	0.079039827	-0.389787078	0.227159217	-0.006130196	-0.299898982	0.011197209	0.139197201	0.18911539	0.37502414	-0.095895723	-0.130980477	0.081935525	0.122331411	0.349293947	0.175086364	0.270148993	0.268676162	-0.022076719	0.159863278	-0.090794265	0.234257266	0.035629928	0.116277799	0.250880361	-0.327231765	-0.10345979	-0.242516115	-0.232542336	0.117017277	-0.00906146	-0.014917584	0.00160005	0.055069864	-0.018942472	0.182445347	0.102529369	0.119849995	-0.039958283	-0.006129691	-0.060145292	0.181777894	-0.070112243
CFG00016913	HSG00207342	712	-0.005171716	-0.212285295	-0.100202024	0.063098013	0.071630806	-0.065496281	0.255815774	0.236201048	0.012292981	-0.204959542	0.020416319	0.002040416	0.351196289	0.055571586	-0.053059146	-0.095483616	0.116554737	0.201032907	0.22955665	0.456833065	0.205017716	0.079300553	0.211958915	-0.030022874	0.133363694	0.181848377	0.27717793	0.019682795	0.027330369	-0.14298138	0.262537926	-0.05686754	-0.282286614	0.264762908	0.155029818	0.193346485	-0.089946494	-0.257866025	-0.185599998	0.188699916	0.002595	-0.201692283	-0.287032723	-0.080484129	-0.101823606	0.018925	-0.202726379
CFG00136569	HSG00207223	713	-0.067473248	-0.093816832	-0.000187337	-0.003625825	-0.07041768	-0.002111167	0.045539215	-0.025015742	-0.063360333	-0.166346848	-0.181011796	-0.140959337	-0.06164179	-0.159301266	-0.186248779	-0.102902077	-0.12665157	-0.030133985	0.005687699	0.086245432	-0.048381358	-0.1002938	-0.002879545	-0.063346431	-0.111255839	-0.11190705	-0.018258214	-0.016812578	-0.162604019	-0.185826182	-0.052251317	-0.122012682	-0.074783638	0.258164644	0.184534729	0.032383408	-0.050094895	-0.031178672	-0.127120718	0.168666571	0.08491601	-0.174172834	-0.142524138	-0.006098839	-0.049495891	0.059011113	-0.105390355
CFG00105445	HSG00206634	714	0.181038037	-0.17887713	-0.184187248	0.230637774	0.265673876	-0.049398422	-0.187839851	0.651025534	0.456343472	0.092064336	0.464580655	0.490327716	0.846793652	0.469052732	0.31813398	0.12244872	0.554607451	0.666338444	0.678707182	0.87880373	0.56738615	0.313622117	0.540291309	0.22745201	0.664723814	0.59852612	0.779026628	0.360340863	0.401493728	0.23979634	0.833741605	0.355773747	-0.038220793	0.207658142	0.194119588	0.097245909	-0.064272374	-0.097228937	-0.087818615	0.173961535	0.074585006	-0.178326204	-0.201724917	-0.110358581	-0.099891379	0.176097825	-0.157281637
CFG00009833	HSG00278027	715	0.030253194	-0.088821694	-0.101424389	0.050941467	0.222310692	0.117444776	-0.465270668	0.228719592	-0.093641065	-0.194432095	-0.025248591	0.020892797	-0.013426429	0.306584686	0.000106958	-0.283472717	-0.078734979	0.165938854	0.185291007	0.089955643	0.253202498	0.151146874	0.041470736	0.129232571	-0.232387438	0.111203	0.144305155	0.192093372	0.113506891	-0.269709915	-0.148074523	-0.324110508	-0.260562003	0.185340792	-0.114922926	0.058873583	-0.108478777	-0.012871001	-0.204377562	0.248165324	-0.022585001	0.018695001	-0.196013078	-0.04959055	-0.112098798	0.1237524	-0.158000961
CFG00053681	HSG00276706	719	-0.098954007	-0.077045485	-0.000746965	-0.010885403	0.082497284	0.035922721	0.094700903	0.106987253	0.11436595	-0.073968038	0.116497651	0.034583524	0.220408961	-0.029113635	-0.056206807	-0.032935813	0.120673805	0.187295064	0.180143863	0.237631336	0.176166013	0.068892986	0.082462415	-0.023312882	0.220785022	0.202932417	0.143446639	-0.030391231	0.1506809	0.109126747	0.17839472	0.13927187	0.179650277	0.19278717	0.051984999	0.094975352	-0.125735477	-0.118236832	-0.054802544	0.314599693	-0.053075001	-0.04280521	-0.034032453	-0.082430959	0.163820699	-0.016890703	-0.06155533
CFG00124388	HSG00353392	720	0.066853859	-0.160957813	-0.004560732	0.050808236	0.070198961	-0.014247183	-0.233104393	0.260663837	0.039654471	0.029178275	0.186586216	0.301372439	0.239497066	0.482291609	0.107043847	0.041573886	0.257942438	0.550309598	0.615171075	0.276968002	0.585761249	0.470967889	0.207695946	0.272406191	0.470306814	0.439895511	0.417170227	0.385911226	0.076069534	0.091106974	0.210541084	0.308235079	0.026750667	-0.00614441	-0.020411115	0.089691944	-0.40259999	-0.001446913	-0.019794215	-0.005986	0.141884923	-0.30651167	-0.441250592	0.085739695	-0.034070298	0.108744934	0.122379474
CFG00125551	HSG00271462	726	-0.037784196	-0.006306533	-0.02226275	0.031634808	-0.014037227	0.101688668	-0.025645114	-0.050144721	0.029739171	-0.060565993	-0.126563564	-0.018489132	-0.09917362	-0.073397495	-0.072684012	0.104477063	0.02901978	0.014699887	0.151401132	-0.115607612	-0.009568695	0.022147268	-0.053778246	-0.008103292	-0.070008174	-0.054914221	0.002610911	-0.025024137	-0.035764605	-0.037494946	-0.218025923	-0.108134456	-0.064277992	0.05415	0.068716191	0.009128653	0.054041117	0.081662089	-0.062736169	-0.037609689	0.114658542	-0.042278778	-0.022132747	0.05877915	-0.021083135	0.076913901	-0.014642512
CFG00098601	HSG00307439	728	0.045745872	-0.148494124	-0.267097831	0.034841739	0.102269344	0.188928038	-0.208844125	0.421995074	0.132023364	-0.224653557	0.421277076	0.160910279	0.671293616	0.679631233	0.071801595	0.024537511	0.245428115	0.271127343	0.409491628	0.586922288	0.294913292	0.115578108	0.574570298	-0.012888774	0.096713744	0.366394162	0.470665187	0.388532668	0.264214516	-0.092814125	-0.01654496	0.004593916	-0.242851347	0.094997354	-0.095780365	0.071560003	-0.301570266	-0.32192111	-0.11352919	0.110018432	-0.195029855	-0.301341414	-0.020570127	-0.177577838	-0.050309267	0.045895439	-0.204512224
CFG00121626	HSG00237580	729	0.045039598	-0.019421335	0.04984916	-0.07498125	-0.080001943	0.065643415	-0.043618742	0.307495713	-0.224224836	0.247618347	0.149596334	-0.194998205	0.051267486	-0.06268172	0.163900688	-0.243176043	0.059318587	-0.042496998	0.273004055	0.243369639	0.242081046	0.185032278	0.109720454	0.207256705	-0.17859529	0.243962288	0.134604484	0.111173943	-0.066970594	-0.238754317	0.18312332	-0.172492042	-0.09146627	-0.101147316	0.035487086	-0.000594626	-0.367231607	0.484402001	-0.282466799	0.084241241	0.003974104	-0.003657472	0.189933673	-0.01551	1.659723282	0.429378748	-0.352100015
CFG00016148	HSG00200066	731	0.031737611	-0.021433033	0.005758679	-0.014345961	0.003438399	0.014421267	-0.009620504	-0.004958196	-0.068667181	0.112759739	-0.086699359	-0.04589761	-0.106936797	-0.075086929	0.02574659	-0.085884809	-0.043587029	-0.002034948	-0.017743811	-0.026613435	-0.011456794	-0.016738119	0.02607023	0.024959143	-0.064798333	-0.101971045	0.001761771	-0.000909381	-0.069959618	-0.018350095	0.022303229	-0.024931327	0.02951532	-0.002239736	0.075561054	-0.040702574	0.046496	0.038839515	-0.063981257	0.004446894	0.073719278	-0.001446113	-0.045445446	-0.016187627	0.175494999	0.034388945	0.006636859
CFG00013287	HSG00260872	733	0.012321256	-0.000303	0.006804027	-0.015289336	-0.048636809	0.00042145	0.012331627	0.016169876	0.100793175	0.163826704	-0.03538179	0.066696443	-0.036478009	0.03734877	0.091704063	0.130075842	-0.076260924	-0.009742618	-0.058715597	-0.035261292	-0.1032051	-0.081121512	-0.035980001	-0.042227101	-0.00566937	-0.053853698	-0.078112379	-0.085675105	-0.065598339	-0.072143227	-0.007480577	-0.044708479	-0.072316706	0.041276209	0.053545248	-0.002898172	0.012769018	0.083456583	-0.069579877	-0.015532407	0.080304123	-0.043011025	-0.041655239	0.035363317	-0.103670828	0.055470131	0.032098249
CFG00124668	HSG00272087	738	-0.073406726	0.032943517	0.068914652	-0.081525594	-0.044558197	0.039203167	0.039670914	-0.128337562	-0.158724621	-0.148607925	-0.311439812	-0.061751544	-0.282542646	-0.146754101	-0.094882846	-0.026323378	-0.440477967	-0.120673925	-0.083543003	-0.213798285	-0.129004762	-0.11724028	-0.048137307	-0.055268437	-0.383080751	-0.322690547	-0.180879816	-0.025133401	-0.153619274	-0.208744839	-0.372239232	-0.142104641	-0.160362437	-0.016615	0.041131284	-0.046240885	0.052740898	0.031820249	-0.011613172	-0.128068462	0.14026621	-0.0711274	0.066021964	-0.022094974	-0.103321329	0.048835181	0.009886
CFG00128064	HSG00272754	745	-0.011720852	-0.024317976	-0.016911242	-0.012788146	0.022760276	0.057776198	-0.025447816	0.00511555	-0.02501202	-0.07650125	-0.087358184	-0.061471704	-0.102822855	-0.024567176	-0.081020206	-0.040571045	-0.125609368	-0.073724493	0.010941736	-0.004105784	0.007645144	-0.067296214	0.019231217	0.01320363	-0.081278577	-0.076173261	-0.022706307	0.010152322	-0.042578191	-0.059405375	-0.048257869	-0.107762709	-0.07433445	0.007306409	0.082132511	-0.040829737	0.097375974	0.025467012	-0.09287104	-0.102916315	0.126474842	-0.097505607	-0.008097664	0.015854964	-0.068152562	0.022288734	0.024224425
CFG00123406	HSG00272310	746	0.066561796	-0.065532781	-0.00730101	0.008195192	0.006835788	-0.006355815	-0.025882669	0.104488112	0.023679208	0.147185683	-0.20125562	-0.089973465	-0.120444283	-0.242554128	0.086144067	0.011348192	0.059136879	0.010701433	-0.052366793	0.145105183	-0.037298597	-0.044572614	0.120826572	-0.071230844	0.130397737	-0.028674416	0.149011299	0.005578816	-0.037776813	0.098417483	0.045095533	0.154016405	0.145972669	-0.076951705	0.145298511	0.041195173	0.07417322	-0.1630546	0.003115	-0.051963385	0.009692505	-0.071003743	-0.005076267	0.0047605	-0.01981	0.03246	-0.032691527
CFG00124511	HSG00301956	752	-0.006313415	-0.025114493	-0.027322285	0.056413651	0.017876735	0.135742769	-0.062814929	0.200646892	-0.075531766	-0.123881899	-0.058975223	-0.087918647	0.046299048	0.077435061	-0.084629111	-0.058582153	-0.10082636	0.094136558	0.093826845	0.359985888	0.097345985	0.07482475	0.050462633	-0.041964669	-0.161748335	0.033740945	-0.074896477	-0.029614439	-0.147764727	-0.246989504	-0.131150156	-0.228414357	-0.204694301	0.098515548	0.133615196	-0.013080676	0.008392666	0.041982196	-0.044264749	-0.010543281	0.158230126	-0.085563026	-0.015477775	0.066059701	-0.151536509	0.149325311	-0.028275443
CFG00062752	HSG00315798	755	-0.028961554	0.023830295	0.011627078	-0.079304501	-0.06520547	0.083388805	0.083449066	0.134168953	-0.10678874	-0.05402787	-0.120638609	0.049607247	-0.137260631	0.029759109	-0.019275442	0.022826672	-0.052604914	-0.017220035	0.071931422	0.02197054	-0.087917268	-0.06450136	0.122466862	0.154693723	0.064131171	-0.087707698	-0.060103953	0.029269695	-0.121409222	-0.014269561	0.102947116	-0.013648167	-0.179164976	0.040914997	0.089014195	-0.09090019	0.030505	0.054944336	-0.117143899	-0.085489511	0.096487351	-0.076893106	-0.005381311	-0.002104999	-0.056525528	0.037118793	-0.00082
CFG00123709	HSG00315752	757	-0.136577696	0.039208829	0.031341761	-0.026138395	-0.017914146	-0.080733865	0.006688952	0.176194951	0.139025152	0.045248419	0.381665945	0.193846315	0.384877741	0.161116242	0.074936524	0.042851061	0.31966567	0.191746503	0.222166657	0.289786875	0.211540043	0.12003085	0.176604331	0.075302362	0.528955102	0.377840519	0.30795154	0.177086696	0.288396597	0.292460859	0.320724577	0.288528323	0.117420197	-0.043847289	-0.079574116	-0.071789108	-0.155790389	-0.107820302	0.036976725	0.118289694	-0.279825479	0.152215019	0.085859723	-0.124763221	0.125504613	-0.147614047	-0.020300498
CFG00008652	HSG00314699	758	0.028130628	-0.040211789	0.028929345	0.013412185	-0.061947744	0.0619312	-0.07933864	-0.007152475	-0.095939167	-0.052488565	-0.113465413	-0.01319512	-0.089488164	-0.085735053	-0.039216049	-0.049665712	-0.106641404	-0.007925048	-0.133323848	0.02067592	-0.101201795	-0.08877524	0.005039662	-0.045430176	-0.119805209	-0.127864033	-0.085518844	-0.083765738	-0.084808037	-0.114017844	-0.0933704	-0.083071843	-0.100991078	0.040165722	-0.029723385	-0.001177729	-0.007728434	0.073223494	0.002122055	0.007782629	0.153243721	-0.052466929	-0.00765309	0.109648071	-0.101691291	0.05143078	0.051182434
CFG00138323	HSG00257832	761	0.073290467	-0.019975901	0.083025575	-0.054678351	0.156476557	-0.776013136	-0.148227215	-1.660814285	-1.514324427	-0.849834681	-1.363547564	-2.099918604	0.139503181	-2.015788555	-1.142755032	-0.539286315	-0.105505377	-2.208873272	-1.954921484	-2.430853844	-0.97471869	-0.316708088	-0.687893808	-1.191381454	-2.49647212	-0.487141728	-1.244117737	-0.558594227	-1.876946449	-0.834231496	-2.529813766	-1.734089375	-0.823472977	-0.193498507	-0.381834835	0.102222048	-0.190324113	0.168409631	-0.342437923	0.820610583	-0.328211248	-0.157734349	-0.051748674	-0.0220869	-0.107578829	0.421467096	0.132182121
CFG00015326	HSG00302721	762	-0.111952826	-0.036940128	0.017841816	-0.550291777	0.06922552	0.090824455	-0.001357198	-0.480479062	-0.325830847	0.358442396	0.08476758	-1.014486551	-0.18203941	0.221279949	0.149440408	0.118387043	-0.39950484	-0.803658128	-0.900231242	-1.27511704	-0.855561495	-0.451071203	-0.628296375	0.00704363	-1.050248027	-0.744055629	-0.773370862	-0.010993928	-0.96075058	-0.687962234	-1.121865988	-0.456756383	0.186866611	0.077782534	0.043701269	0.049892977	-0.178483993	0.244410813	0.012268041	0.042457528	0.113859326	-0.018546093	0.119544141	0.060119644	0.154754281	0.102523848	-0.106882282
CFG00014481	HSG00205853	765	-0.198348582	0.078679055	0.300249219	-0.002846986	-0.112670481	0.002700448	0.060334861	0.119446158	-1.28330946	-0.875094175	0.520302594	-0.561630666	-1.028182626	-1.146453977	-0.326038182	-0.180900633	0.62320143	-0.497406811	-0.84775281	-1.343156099	-0.452540755	-0.894376576	1.171363831	-1.098522186	-0.507672608	0.601589262	-0.120764673	0.176267684	-0.594694495	-0.460435331	-1.038831949	-0.815164268	-0.702938378	-0.319039166	-0.146447599	-0.106399998	-0.108181104	-0.458022982	-0.20857814	-0.354405195	-0.258472621	-0.178750947	-0.112622842	-0.048576124	0.557711184	0.207522154	-0.038773149
CFG00111855	HSG00296553	766	0.015562475	-0.048690021	-0.032029621	-0.004575104	0.03739281	0.052492127	-0.080452293	-0.050622299	-0.19086872	-0.081496552	-0.091334313	-0.096862003	-0.133993909	-0.01903598	-0.142778486	-0.114948779	-0.14771536	-0.082766861	-0.071091264	-0.040758379	-0.055302925	-0.068042889	-0.056671068	-0.029563911	-0.182116911	-0.102740102	-0.037650526	0.008720487	-0.11552909	-0.112201348	-0.104682229	-0.182374522	-0.105045825	-0.001411317	0.036374711	-0.016631316	0.05833542	0.104616694	-0.146873608	-0.076716125	0.082392015	-0.02000602	-0.082469955	-0.013976992	-0.086930215	0.072358556	0.040615
CFG00002870	HSG00258065	767	0.073997438	-0.162305027	-0.168031901	0.023979828	-0.050376862	0.136311084	-0.021534815	0.539511681	0.145729408	-0.047385544	-0.137327671	0.551426053	0.532417893	0.484660804	0.149092644	-0.25705421	0.488366067	0.291148484	0.371605337	0.188756362	0.264504611	0.241880596	0.131374538	0.818368435	0.802847743	0.24381125	0.305916727	0.305582494	0.062216446	0.122442044	-0.478052527	0.433983445	-0.128652275	-0.100595966	-0.077030294	-0.090102978	-0.02132538	-0.080247022	-0.016938912	-0.039293796	0.05302424	-0.053711802	0.031365398	-0.106018551	0.005647011	-0.027648443	-0.041032456
CFG00121986	HSG00262807	768	-0.081183091	0.068380356	0.022713434	-0.045628868	-0.019087899	0.177644283	0.014325429	1.239920735	0.678197443	-0.211560234	0.383051276	0.867239416	-0.032014024	0.194466531	0.372312933	-0.001792643	0.075311437	-0.111459523	-0.016471419	0.336281478	-0.109490961	-0.160872132	0.852848232	0.102717713	0.556683183	0.089334205	0.7669245	0.038838152	0.877573788	0.071386486	0.511204481	-0.201551333	-0.175382614	0.083994187	0.082918651	-0.090499997	0.039636619	0.002035196	-0.0653091	0.093711063	0.157808736	-0.050504431	-0.012079132	0.031338565	-0.103869766	0.052207768	0.096186273
CFG00138594	HSG00306580	770	0.010933742	-0.02291207	0.018179692	0.014546178	-0.006105952	0.032753058	-0.04852248	0.145023018	-0.065009564	0.002986483	-0.026688248	-0.015749607	-0.065735713	-0.003363274	0.126804829	-0.030150522	-0.085119948	0.021623038	-0.013903253	0.033625208	-0.043311656	-0.065166771	0.036384709	0.022085227	-0.078782149	-0.050906017	-0.021792829	0.004825078	0.018543743	-0.078153424	0.019241095	-0.08176665	-0.077412173	0.009755	0.135386154	0.008821482	0.194170326	0.116126858	0.101089463	-0.053916566	0.11302726	0.078421399	-0.023263009	0.112292632	-0.053431336	0.101642706	-0.051782057
CFG00125339	HSG00260668	774	-0.00768175	0.042272877	0.01565082	0.029925589	-0.063576087	0.016848233	-0.047429089	-0.003857981	-0.053603489	-0.011151742	-0.068145514	-0.040660284	-0.064595103	-0.050406624	-0.007134475	-0.028331982	-0.051172446	-0.015962593	-0.010697752	-0.074692577	-0.084815599	-0.082741916	0.004505225	0.026993003	0.00462047	-0.01648723	-0.036415756	-0.008746795	-0.011022247	-0.055019025	0.010372009	-0.05355734	-0.03089956	0.089559078	0.036029708	0.004231044	0.217099994	0.10625834	-0.067017227	-0.087102041	0.041283973	-0.096573271	-0.020214744	0.037939377	-0.109031916	0.00751385	-0.047202069
CFG00128869	HSG00224841	776	-0.031466939	-0.08290197	-0.051472809	0.081774727	-0.007405626	0.028782206	-0.006413223	0.166050673	0.361880243	0.043109898	0.114790305	0.069247395	0.17776902	0.206753001	0.114116825	0.248683229	0.12641032	0.132783622	0.185699075	0.397235781	0.186795041	0.148353592	0.135658681	0.139796287	0.172741339	0.015222957	0.1839488	0.008018225	0.056353819	0.070536196	0.041067697	0.031118792	0.012223283	-0.008895099	0.046937872	-0.075220004	0.028210118	0.041482806	-0.024828549	-0.056585457	0.071057692	0.011520496	-0.04501101	0.024171354	0.094205067	0.01952756	0.000140244
CFG00121237	HSG00201388	779	0.663345814	-0.096164808	-0.011016937	0.469058484	0.749736667	-0.04448273	0.062434077	-0.141397104	-0.202149764	0.113700993	-0.135471404	-0.146454588	-0.198562503	-0.131313518	-0.040656205	0.109939434	0.496960282	-0.095222428	-0.068690836	-0.129117787	-0.129143119	0.459439844	0.315499127	-0.038468346	-0.155106142	0.147322297	-0.108382083	0.165778324	-0.118839301	-0.069907039	-0.104920559	-0.063509785	0.036128897	0.044322714	0.040129192	0.010612241	0.055270001	0.020320471	-0.058116779	-0.036914028	0.09385141	-0.007184633	-0.070569798	-0.092675015	0.202201426	0.033784628	0.001193204
CFG00142661	HSG00243479	780	0.048415326	-0.046453755	0.025200898	0.021753363	-0.004768945	-0.097939357	-0.071397193	-0.036167849	0.010164998	-0.064214312	-0.232807964	-0.175740346	-0.296407521	-0.080581643	-0.037732411	-0.067449309	-0.101755716	-0.061657771	0.019090977	-0.423658401	-0.081666522	-0.135459617	-0.095117703	-0.093845733	0.053686213	-0.06897568	-0.202870592	-0.08927507	-0.115456387	-0.055409659	0.006567134	0.030054722	-0.052351035	0.013480541	-0.006545333	-0.017070536	0.002887486	-0.067817934	0.033628773	-0.130507991	0.129244432	-0.079193644	-0.011509114	0.061457913	0.068071112	-0.011612056	-0.029038945
CFG00127923	HSG00248654	781	0.058094028	0.003425337	-0.037201181	-0.028259754	0.016847044	-0.03092806	0.065810941	-0.181891859	0.015911348	0.061197203	-0.05983521	-0.126344323	0.011317834	-0.144556493	0.086900599	0.041674133	0.133928016	0.005305775	-0.107181579	0.007242501	-0.108263239	0.022041023	-0.092968106	-0.090691894	0.030653499	0.00045947	-0.072542876	-0.086984277	0.057158425	0.121199079	0.004858181	0.135767758	0.110803291	0.021019546	0.043668594	-0.050701588	0.055971216	0.071075395	-0.049246967	-0.031127676	0.073002525	-0.007724591	-0.035943516	-0.094684944	-0.180620342	0.016639624	0.020662833
CFG00128962	HSG00302011	782	0.004721247	0.004518837	0.018387116	-0.004705515	-0.003456049	0.048625126	-0.035654686	-0.0010949	-0.110825181	0.001610935	-0.075075559	-0.064261466	-0.099647924	-0.035289563	-0.052961219	-0.066848777	-0.063398093	-0.022202279	-0.015138291	-0.068943478	-0.07261762	-0.07310953	-3.02E-05	0.011935063	-0.102015689	-0.047900222	-0.031801298	-0.050016426	-0.071104124	-0.064613193	-0.042772561	-0.050789643	-0.023325793	0.060750417	0.034791645	0.009453694	0.036469627	0.159287557	-0.071802929	-0.06996873	0.089246899	-0.052244492	-0.054053806	-0.009938227	-0.109841377	0.098878108	0.000298075
CFG00010142	HSG00281968	784	0.019926697	0.042402208	-0.002091795	0.006936356	-0.097272426	0.115898252	-0.072921827	0.288122326	0.200037003	-0.020875171	0.039203435	0.184782594	-0.089017339	-0.075895257	0.130891383	0.146930218	-0.031561315	0.011970788	0.135022998	0.351584435	0.013706118	-0.025228381	0.265374929	0.012050867	0.398627162	0.089016259	0.22485736	0.017853707	0.124917954	0.027082294	0.137569278	-0.025281608	-0.168135226	-0.057346154	0.043906767	-0.153099999	0.053985368	0.038184144	-0.068912283	-0.080269426	0.092050813	-0.038904704	-0.058877617	-0.023220679	-0.159742579	0.062912695	0.054325901
CFG00124878	HSG00215699	785	-0.112799875	0.099275023	0.317370772	-0.110208638	-0.038190085	-0.013890313	0.137711182	-0.160968289	-0.208686292	-0.236014783	0.299642175	-0.385315865	0.072997734	-0.162304774	-0.167619228	-0.167192921	-0.303147435	-0.229950339	-0.217749104	0.07811027	-0.022529237	-0.123057909	-0.311271101	-0.283557683	0.090955734	0.073451102	-0.13410978	-0.049698632	-0.172336981	-0.125790089	-0.120176718	0.012342903	-0.062255688	0.030735319	-0.041721534	0.105961934	0.061658815	-0.058868185	-0.141199157	-0.082036942	-0.09368252	0.049082443	-0.011746578	0.169440493	0.226091087	-0.169838145	0.019548524
CFG00128520	HSG00257770	793	0.033164732	-0.04554851	0.00273843	-0.01904548	0.032678884	-0.005868395	0.046652973	-0.122827694	-0.122841537	0.077279784	-0.01254042	-0.118217014	-0.144362763	-0.11249689	-0.035668764	-0.111753695	-0.144113839	-0.066040233	-0.075367689	-0.15555343	-0.024652844	0.129740849	-0.051595412	-0.053451184	-0.124149822	-0.13877961	-0.052064944	-0.109106675	-0.091894031	-0.024914961	-0.049356069	-0.010150155	0.019942259	0.04347362	0.020020835	-0.025052695	0.032403879	0.029646594	0.009406762	-0.022188583	0.013746652	-0.025522146	-0.016053991	-0.000129241	0.079833128	0.050475843	0.012577494
CFG00008876	HSG00296573	794	0.027340606	-0.122739375	-0.003239647	-0.006807387	-0.039178193	0.007197209	0.055734538	-0.152249098	0.149697155	0.057275645	-0.079278246	0.192060977	0.129966676	0.092695966	0.076558195	0.086405091	0.312877446	0.355656058	0.034383528	-0.123553708	0.016502149	-0.028215006	0.078511178	0.189556479	0.155905217	-0.117008746	0.007263631	0.04570872	-0.068979084	0.008774675	-0.011030689	0.078709304	0.087050393	-0.203832641	-0.252415419	0.345991731	-0.052021679	0.392004102	-0.188787535	0.381127179	0.088034071	-0.265315652	0.220608175	-0.114146806	-0.296429843	0.318483829	-0.214732423
CFG00121084	HSG00255295	795	0.024924964	-0.026941888	0.032606803	-0.030016933	-0.019097466	0.02898296	-0.064249642	0.065933734	0.004885659	-0.136968613	-0.008065388	0.137489632	-0.000126794	0.15286307	-0.09424492	0.133071095	-0.041523147	0.002431348	-0.051288426	-0.117843643	-0.033088632	0.036826946	0.108367279	0.098461539	-0.029514384	-0.002488397	-0.010628715	0.046450041	-0.023547579	-0.005808614	-0.020975813	-0.044974998	-0.058930576	0.068405442	-0.027887417	0.071103938	-0.000668218	0.181495711	-0.031690806	-0.06442076	0.037084837	0.005552431	-0.004976263	0.058397684	0.000237209	0.024235845	-0.064748757
CFG00117873	HSG00248986	799	0.019897308	0.020238001	-0.015926756	-0.043680597	-0.035899729	-0.008211654	-0.017664487	-0.031739175	-0.040618993	0.0834096	-0.077280827	-0.179197818	-0.141459063	-0.097351402	-0.023404587	-0.063728765	-0.111128055	-0.09302865	-0.08144825	-0.08684656	-0.118396819	-0.037685182	-0.053999532	0.022427656	-0.09806104	-0.082425669	-0.022131659	0.015402067	-0.113676414	-0.094197147	-0.168145508	-0.020290237	-0.015019581	0.10664238	-0.035183899	0.038414691	0.085994169	0.190552756	-0.003334034	-0.042061295	0.105865084	-0.022298887	-0.055357009	0.067912757	-0.112547003	0.102343552	0.02338347
CFG00144410	HSG00248485	800	-0.364668489	0.068150252	0.06418249	-0.063438356	-0.189880043	-0.002535775	0.102335878	0.358086824	0.052152254	-0.245279521	0.167139471	0.111238174	0.20894891	0.048260801	-0.003350221	-0.011173515	-0.180869341	-0.082091406	-0.029045621	-0.369289786	-0.000726946	0.085322805	0.02642576	0.111254059	-0.025292002	0.139054716	0.032200314	-0.00924439	0.212584198	-0.047771268	0.176361203	-0.148126587	-0.197615087	-0.086949334	-0.035535239	0.0142501	-0.027905045	-0.162660033	0.093111493	0.153421029	-0.197230786	0.186838448	0.154562429	0.021205256	0.108194374	-0.104699768	-0.056938998
CFG00126263	HSG00307507	808	0.065267541	-0.064719662	0.041315421	-0.033352122	-0.026566148	-0.004800871	0.137599066	0.095246568	0.311316133	0.295366555	-0.089026228	0.022194415	0.063974664	-0.029773802	0.19890441	0.22844255	0.300402522	0.264065623	0.047751792	0.493620932	0.014153674	-0.008247316	0.221439302	0.021470264	0.242082268	0.09483096	0.144261569	-0.001296058	0.012579322	0.187049896	0.137968063	0.281752586	0.07085304	0.05531032	0.044919278	0.052609999	0.039021615	-0.013294645	-0.052711487	-0.052349396	0.101004578	-0.007477941	0.007583029	0.033071097	-0.01248881	0.041178949	-0.02020916
CFG00020939	HSG00249026	813	0.018309819	0.076520182	-0.009919838	-0.003562428	0.023730656	-0.010192711	-0.021910083	0.367975771	0.151323438	0.119213939	0.282549173	0.06985078	0.103931032	0.082291722	0.176513433	0.134164855	-0.008739817	-0.037662249	-0.002234568	0.07180196	-0.028691603	0.001759011	-0.012293515	-0.055715829	0.146722898	0.125509337	0.125341207	0.042691994	0.112792715	0.042437971	0.129209891	0.062451098	-0.019097496	0.021192014	0.232286215	0.162408695	0.013156231	-0.037417486	-0.02524152	0.093659766	-0.115221441	-0.140964925	-0.040025	0.062199533	-0.039312147	-0.10526678	-0.03005646
CFG00121827	HSG00227708	817	-0.1833359	-0.021790266	-0.003675699	-0.009360135	0.054741561	-0.166731894	0.030060887	-0.161003113	0.501511335	0.267163098	0.446201086	0.560488224	0.467361987	0.199595541	0.155187041	0.086061358	0.427277386	0.333998263	0.188035071	0.389407426	0.285265326	0.366492659	0.111748993	0.054547369	0.654261231	0.385538369	0.328874111	0.058953047	0.742209673	0.51827991	0.80833447	0.348825395	0.467299849	-0.067684837	-0.040876634	-0.053852007	-0.038273882	-0.036180697	-0.004912105	0.079478368	-0.078109339	0.046128459	0.004366021	-0.107750759	0.063800111	-0.031991862	0.02621047
CFG00124896	HSG00269673	818	-0.110714853	0.032163396	0.008783117	-0.024664909	0.055020079	0.011461213	-0.065921433	-0.061298758	-0.024133906	0.023410395	0.121574193	0.030592576	-0.026463583	-0.126630783	0.054258466	-0.015893802	-0.144546956	-0.062595509	-0.031207278	-0.008140445	-0.01683034	0.011115834	-0.088207193	0.053458348	0.102943152	-0.016253337	-0.098729074	-0.073457666	-0.09528771	-0.141900226	-0.129311621	-0.081727736	-0.10659267	0.004725524	-0.059309255	0.027993346	0.019738063	0.056398228	0.087025635	0.029638704	0.017309768	0.045029808	0.038424566	0.024474191	0.096393473	-0.007048874	-0.02933481
CFG00017002	HSG00220076	820	0.025275961	-0.001924939	-0.044719882	0.011670988	0.002646402	0.017813489	0.041188721	0.249326244	0.087719835	0.534675002	-0.029949501	-0.042112783	-0.09266445	-0.024999537	0.324341029	0.060541265	0.00957597	0.09683156	-0.047059834	0.078512162	-0.053056762	-0.095308661	0.047260314	0.061442461	0.06988094	0.107563466	0.997761011	-0.063080087	-0.0130191	0.007933006	0.327378869	0.418607503	0.080567323	0.203954518	0.167207882	65535	-0.027174274	-0.47553274	0.071075834	0.688758314	-0.223562136	-0.301524669	-0.067112021	0.216593936	-0.019693865	-0.043064408	-0.143773153
CFG00020549	HSG00237349	821	0.012141777	0.008949935	0.017929418	-0.018520841	-0.008513647	0.007117168	-0.026731299	0.133676514	0.127699673	0.173076734	0.25646767	0.095694602	0.175269499	0.016554283	0.074453712	0.106473662	0.207373783	0.227723256	0.145497113	0.087639205	0.126382381	0.136283293	0.210828125	0.07011576	0.16250439	0.25628224	0.250092715	0.140607446	0.200867042	0.206909299	0.10567794	0.196245521	0.204431057	-0.100980014	-0.036135074	0.024323586	-0.054434851	-0.263703942	0.023948161	0.027030392	-0.163083225	-0.01716	0.058943372	-0.026908422	0.113767497	-0.146975353	0.0079935
CFG00010222	HSG00213341	822	0.003485978	-0.04709971	0.021733046	0.009527147	-0.004872859	-0.029782623	-0.055772856	0.144164294	-0.09228386	-0.079223692	-0.106442906	-0.099527419	-0.284239024	-0.273672104	-0.025571674	-0.161779523	0.048689395	0.002017915	0.149827152	-0.119245827	-0.100516021	-0.162896737	0.117276639	65535	-0.092758268	0.029398531	-0.087743998	0.008441031	0.078327149	-0.113219529	-0.190802857	65535	65535	0.153025329	0.125100642	0.025132123	-0.039584998	-0.007191688	0.047588337	-0.077479154	0.067816228	-0.068806976	-0.018449781	0.115796283	0.145699993	0.024702407	-0.059622429
CFG00146074	HSG00271713	823	-0.082913265	0.008182287	0.064353257	-0.025212958	-0.027094916	0.030022711	0.015032858	-0.131157324	-0.288543671	-0.106968373	-0.271491408	-0.384970367	-0.190988213	-0.220111668	-0.173384041	-0.135217384	-0.249922663	-0.187249959	-0.167549983	-0.389941275	-0.207623243	-0.18882823	-0.109611377	-0.089443713	-0.380763501	-0.340701461	-0.245828167	-0.050876051	-0.288380265	-0.256447673	-0.371157289	-0.315238923	-0.177141979	0.127212331	0.05405904	0.114615306	0.049996119	0.03941495	0.024933344	-0.015202834	0.157666922	-0.101140969	-0.041984126	0.08297725	0.020539461	0.050840493	-0.045343895
CFG00123768	HSG00291349	825	0.406554967	-0.184603363	-0.119009309	0.201043487	0.249570251	-0.130763099	-0.078714907	-0.193585873	-0.20861122	-0.165685058	-0.308655769	-0.21422103	-0.372968465	-0.279520601	-0.190486431	-0.055622108	0.277477235	-0.235733449	-0.154759735	-0.336699754	-0.275090963	0.166252226	-0.00214497	-0.055358473	-0.244577467	-0.047067791	-0.216175199	-0.133586824	-0.158299133	-0.134412378	-0.213745564	-0.150830358	-0.027354993	0.095322691	0.065204702	0.056417275	0.100181758	0.07698483	-0.074831523	-0.042478468	0.10607437	0.025875412	-0.069737062	0.007890763	-0.13314715	0.119584091	-0.010628895
CFG00137513	HSG00253965	827	0.007746436	-0.059122261	-0.041739549	-0.027671736	0.01966387	-0.04094236	0.052478194	-0.007104475	-0.005372349	0.013540119	-0.039840084	-0.027340371	-0.007989693	-0.029351126	0.095818043	-0.043969173	-0.033597674	-0.003512859	-0.000736989	0.029752513	0.047309205	-0.055028696	0.002094686	-0.064098984	-0.040390838	-0.046303008	-0.004324283	-0.017717924	-0.066797823	0.006187361	-0.089866281	0.049445461	0.044649299	-0.167062148	0.355627298	0.160146758	0.09294679	-0.275117069	0.296591312	-0.1550477	0.018172111	-0.095737226	0.22581391	0.272869319	-0.275698841	-0.102903605	-0.093801685
CFG00022579	HSG00306963	828	0.130690321	-0.099316388	-0.142356008	0.081023753	0.131330535	-0.067898989	-0.406699717	0.903746247	0.380164802	0.120368548	0.906319916	0.603107333	0.631412745	0.419389367	0.269281477	-0.044603586	0.611735821	0.482294708	0.730677962	-0.26156801	0.169196427	0.109405763	0.653891087	0.250735492	0.958959877	0.50984931	0.396678805	0.300356686	0.577286601	0.023230001	0.962029636	65535	-0.168009102	0.138724908	-0.310796499	0.01620529	0.081616305	0.02754556	0.159266979	0.043209426	0.032838866	-0.100321509	-0.023269119	-0.243370622	-0.004369035	-0.017698662	0.023683885
CFG00000299	HSG00250016	830	-0.169061363	0.122437388	0.047358155	0.006881177	-0.000910461	-0.081224799	-0.012065172	-0.011837423	0.262109399	0.088223189	0.29282245	0.149823755	0.309016615	0.215190321	0.051228881	0.128148526	0.260868877	0.140384078	0.076744348	0.240853876	0.142157286	0.228449732	-0.071834087	0.030772865	0.397399157	0.332805276	0.135738701	0.065038919	0.280541956	0.300068766	0.16153717	0.188949049	0.281831414	-0.36367476	-0.14668265	-0.117032453	-0.191970482	-0.311460853	0.246818036	0.268270224	-0.61954838	0.188118517	0.123308532	-0.229596049	0.247378036	-0.413238585	0.065740004
CFG00020656	HSG00232451	831	-0.107345492	0.078131579	0.028341029	-0.023525935	-0.038327113	0.065333202	-0.037728045	-0.180089772	-0.317490757	-0.273473859	-0.049975157	-0.207690164	-0.102287017	-0.052638851	-0.197082326	-0.188147321	-0.090867907	-0.169700369	-0.131086826	-0.432226866	-0.103107527	-0.025864918	0.021431021	0.029237268	-0.372758865	-0.118480399	-0.113857277	0.049872041	-0.004777124	-0.266078204	-0.448097587	-0.4144364	-0.22977981	-0.081479505	-0.080273874	-0.04038927	-0.069657944	0.020602766	-0.058625527	0.130877256	-0.048552465	0.032352861	-0.06605199	-0.076480709	-0.06273222	-0.00548989	-0.054178491
CFG00025350	HSG00207224	832	-0.013100995	0.002745151	0.019700626	0.008518178	-0.044229101	0.004409256	0.02295517	0.137964636	0.155148163	0.00588186	-0.046769191	0.04517588	0.102593966	-0.085332356	0.003903006	0.008701896	-0.03371067	-0.036683116	-0.038863853	0.084319271	-0.057561088	-0.091792516	0.009097407	-0.061690357	-0.008847692	-0.053445268	-0.009657546	-0.031888429	-0.034914184	-0.053778179	0.039427903	0.062969126	-0.046950951	0.134350061	0.081035115	0.075734057	0.014289278	0.013387234	-0.028280646	-0.013803716	0.075615004	-0.053939827	0.008189999	0.057293236	0.0482	0.009271103	-0.084113047
CFG00017533	HSG00272094	833	0.11341463	-0.001465291	0.022191092	-0.083283767	-0.081110016	0.023098513	65535	0.082912594	0.050016508	-0.003420845	0.123031303	0.198617116	-0.007701263	0.147309169	0.077262223	0.087902427	0.057903558	0.121398494	-0.052514203	0.147065684	-0.074326955	-0.08653634	0.106827587	-0.109000474	-0.231455848	-0.158671677	0.080751568	-0.034710161	-0.014933772	-0.019951388	-0.25985235	0.036866233	-0.050035253	0.026099468	0.043643419	0.102039099	0.001793121	-0.013439438	0.02909987	0.028376574	0.031306002	-0.043934215	-0.006938473	0.047920842	-0.014343857	0.02365645	-0.008555139
CFG00021396	HSG00228522	836	-0.060471088	0.069504112	0.024058223	-0.043012649	-0.049305886	-0.12358883	0.170945406	0.424230367	0.539564788	0.136302799	0.337328136	0.458802611	0.4126454	0.362309009	0.157508135	0.256098151	0.576968133	0.408360273	0.263179541	0.720881701	0.27961579	0.304823279	0.292253673	-0.058043748	0.67489934	0.490942717	0.448249072	0.131317556	0.488630176	0.666023731	0.364903152	0.498418629	0.297158301	-0.082639776	0.025119172	-0.05183192	-0.051410101	-0.135760456	0.095468417	0.119261205	-0.241125345	0.076785311	-0.005219012	-0.143243089	0.06641762	-0.097472996	0.085797608
CFG00018142	HSG00229581	839	-0.065534353	0.098453015	0.035348982	0.004733473	-0.00054875	-0.098021626	0.017838448	-0.107434928	0.377380639	0.304049253	0.208826929	0.258323789	0.301762223	0.007263422	0.20085454	0.181926906	0.239677191	0.106349051	0.160744727	0.467189342	0.176319122	0.190590948	-0.016820401	0.132542789	0.678831816	0.246236846	0.226511046	0.05134812	0.255567104	0.426256657	0.383650601	0.352330297	0.342425257	-0.056559473	-0.034555573	0.008129735	0.032203224	-0.041184481	-0.015641142	-0.012924749	-0.035810202	-0.058302462	-0.11499653	0.018355664	-0.025801174	-0.047029063	0.019824572
CFG00126240	HSG00268086	840	0.019005865	-0.027094796	-0.002469212	-0.019406274	0.069002211	0.092192411	-0.060102925	-0.070347756	-0.233562559	-0.096843451	-0.170833111	-0.207394257	-0.225373819	-0.121215045	-0.160349786	-0.164460182	-0.202060834	-0.140677959	-0.137983575	-0.121513478	-0.133222371	-0.139637932	-0.099159472	-0.072995216	-0.21533452	-0.19810085	-0.13728267	-0.109941572	-0.169710562	-0.194515646	-0.14155677	-0.194132611	-0.062422007	-0.187190831	-0.149395153	-0.154723957	-0.018108798	-0.120143607	-0.003208365	0.158144578	-0.223053843	0.082677215	-0.122332416	-0.137823969	0.035352349	-0.140137553	0.01773967
CFG00014450	HSG00203112	842	-0.020088114	0.013561826	0.026574817	-0.065912738	-0.032313965	0.012704324	0.071733624	0.055338625	0.160853982	-0.083293512	0.047887642	0.264815778	0.15492627	0.126138553	0.046743769	0.088925451	0.017328043	0.063068762	0.062720478	0.18361944	-0.013097737	-0.001018897	0.112943396	0.019059654	-0.046127494	0.003234219	-0.010243002	-0.011662595	0.039654914	0.021292266	-0.068701372	-0.010585271	-0.048671238	0.004995405	0.027188322	0.04541989	0.073049963	-0.042610016	0.026775001	-0.052366681	0.073386684	0.065514721	0.032112531	0.030825	-0.071018815	-0.01863	-0.017960001
CFG00125514	HSG00209830	845	1.065581799	-0.425392628	-0.329734057	0.638467848	1.097516894	-0.328289926	0.009434156	-0.470160514	-0.402893007	0.197741851	-0.218788296	-0.351260364	-0.292280197	-0.293813229	-0.126884356	0.151371405	0.846381605	-0.2965855	-0.252888441	-0.015850842	-0.303623736	0.574761212	0.33351779	-0.437752217	-0.179862782	-0.11559388	-0.505831063	0.24446018	0.028051814	-0.323775232	-0.559226751	-0.056101646	0.110015385	0.027503034	-0.092076764	0.038870942	-0.024592759	0.11619167	-0.136587903	0.157106981	-0.004434728	-0.006161753	0.024372036	-0.034091715	-0.094911687	0.062612087	-0.102238223
CFG00042135	HSG00225369	846	0.009064905	0.002128728	0.026486941	0.006821863	-0.02535934	0.014007792	0.014010988	-0.051798385	-0.133131295	-0.098758027	-0.05045497	-0.112411454	-0.106054291	-0.054853901	-0.040136963	-0.096070245	-0.120883323	-0.093795314	-0.084131576	-0.0231295	-0.083429791	-0.117216557	-0.078151509	-0.052426651	-0.155534521	-0.150954396	-0.10040006	-0.043437883	-0.137801737	-0.14153716	-0.116408519	-0.084239595	-0.071833819	0.041354682	0.032752074	0.005279123	0.037116833	0.013440108	-0.049430706	-0.062831223	0.073705927	-0.028929675	-0.029074203	0.006515311	-0.110561989	0.020900434	0.027965961
CFG00026848	HSG00272439	847	-0.132615477	0.005487301	0.002288254	0.016088575	0.038979329	0.059335399	-0.031141412	0.046638902	-0.010160883	0.29922387	-0.099338457	0.129514843	-0.097066611	-0.158901483	0.343159825	0.124142386	-0.029223975	0.211718813	0.168611303	-0.119077727	0.05977805	0.051822692	0.275346488	0.137714654	-0.025801817	-0.008000202	0.330510527	-0.090541556	0.227222696	0.171554789	-0.46289891	-0.028784111	0.162503734	-0.194989517	-0.209886834	-0.147799999	-0.135031909	0.099554606	-0.031311162	0.109541692	-0.258039087	-0.04260331	0.015084108	-0.064999886	-0.069300398	-0.113121532	-0.069121584
CFG00107687	HSG00249042	858	-0.111387193	0.151018053	0.045636926	-0.011964124	-0.066986628	0.031868856	-0.023044033	-0.056848425	-0.027669594	-0.057918154	0.434673935	-0.175173	-0.118645921	0.049984902	-0.024736166	-0.101472765	-0.001201125	-0.173403531	-0.150706992	-0.535140932	-0.023156429	0.076020285	-0.280572534	0.116061509	-0.043507952	0.153643683	-0.312090307	-0.148631528	0.216651499	-0.315568656	0.2064417	-0.047199573	0.151698187	-0.157765239	-0.287722588	-0.156229481	-0.143211395	0.100166224	0.024485018	0.288459569	-0.251265675	0.120704815	0.021939827	-0.194372356	0.04008235	-0.034516938	0.028995508
CFG00120637	HSG00226780	859	1.440608144	-0.327236742	-0.253376514	1.138464093	1.514896631	-0.061356455	0.099928707	-0.460512012	-0.428003043	0.286418736	-0.207310587	-0.220175713	-0.298766643	-0.184890896	-0.245133132	0.241112024	1.194789767	-0.291559786	-0.240303069	-0.36929968	-0.276886612	1.109579802	0.581731856	-0.319234759	-0.386429816	0.353186548	-0.188067704	0.498942554	0.005823195	-0.074629128	-0.471490532	-0.011302859	0.378433496	0.015639124	-0.022966657	65535	0.022457171	0.178458333	-0.09578	0.2287848	0.059579998	-0.078985788	-0.044724751	-0.060263813	0.096212253	0.068857528	-0.090137944
CFG00122501	HSG00242975	860	-0.006151875	-0.074206777	-0.021618098	0.129097149	0.10709364	-0.037175979	-0.065282188	0.087425455	0.093369484	-0.084015794	0.182574973	0.190259278	0.157322019	0.206000373	0.053085841	0.009934125	0.14242442	0.18112947	0.204363376	0.162283272	0.1766451	0.180593863	0.153859988	0.225056171	0.098818481	0.206876934	0.361106813	0.144962981	0.264323831	0.20214507	-0.10195177	0.033024665	0.007667226	-0.235039786	-0.124863811	-0.098972045	-0.062793449	-0.221001431	0.157549933	0.127389133	-0.223602593	0.10791155	0.146622404	-0.034805905	0.028298136	-0.207355827	0.046216726
CFG00118063	HSG00294663	863	-0.053207628	0.013922803	0.024002939	-0.01985842	-0.020239081	0.083735503	-0.034190316	0.090225883	0.066150807	-0.038591802	-0.049225595	-0.038212501	-0.041558634	0.023712814	-0.095223501	-0.007577404	-0.019890267	0.016394645	0.02633284	0.100570805	0.045597829	0.00977958	-0.023433514	-0.051923692	-0.020335685	0.005477555	-0.104616776	0.002012588	-0.073758639	-0.104577504	-0.017990891	-0.049807377	-0.053973645	0.039515	-0.125050008	0.109591581	-0.014239433	0.106650002	0.027962757	0.109838553	0.070476145	0.044888716	0.112149082	0.095775314	-0.13318342	0.168726146	-0.029807171
CFG00019294	HSG00295106	865	-0.127166569	-0.011130929	0.042418659	0.027937472	0.053633153	-0.06571579	0.26284951	0.065490484	0.687681615	0.350204289	0.414922565	0.602511883	0.636826873	0.293527365	0.249007046	0.270281136	0.460403502	0.444755673	0.276941121	0.518086672	0.297835082	0.302736431	0.143626869	0.044495046	0.679626763	0.473644674	0.365594983	0.046062231	0.606955886	0.615332663	0.376273841	0.577276766	0.564776778	-0.226439267	-0.139412165	-0.160127312	-0.135177195	-0.171395764	0.193613097	0.171258301	-0.347717553	0.132779256	0.115875907	-0.140033454	0.182453424	-0.247551739	0.070671394
CFG00137727	HSG00288755	866	0.073865935	0.006544378	-0.015662435	-0.037818857	-0.08368092	0.014646526	-0.025917383	-0.057377528	0.158973098	-0.021692798	0.001248565	0.114378259	0.092217922	0.109418973	0.004042219	0.043275435	0.080679223	0.013706718	0.005137224	-0.037445009	-0.087731615	-0.084320605	0.081178054	0.044779871	0.017167445	0.12390314	-0.032428145	0.006608512	-0.060708512	-0.041357715	-0.061523579	-0.001058798	-0.103946775	0.080973104	-0.139373913	0.008566253	0.117015213	0.20893532	-0.082480349	-0.166473806	0.049307369	-0.071544901	-0.148474067	0.012315182	-0.173980922	0.011870177	0.043479294
CFG00123174	HSG00271661	867	0.020720333	-0.023946777	-0.020998627	0.010894179	0.076691568	0.090477914	-0.073684528	-0.085366249	-0.279380322	-0.11422272	-0.201910302	-0.240182817	-0.235182822	-0.124421746	-0.177832574	-0.171670824	-0.211369619	-0.148161873	-0.142149746	-0.144410551	-0.118796289	-0.135465473	-0.110545948	-0.07643804	-0.254379541	-0.208342701	-0.147476882	-0.068492129	-0.188179255	-0.214508891	-0.189507842	-0.22931394	-0.070675522	-0.024678424	-0.083549753	-0.107212365	-0.023408735	0.040393949	-0.01309672	-0.045715906	-0.020036777	-0.008273815	0.018576754	-0.051129252	0.001693116	-0.014238242	-0.016647223
CFG00122922	HSG00226007	868	-0.106112406	0.037662059	0.004785746	-0.00396885	-0.009684876	0.036455423	-0.025557593	0.182361722	0.00913243	-0.104436994	0.016566798	0.055927008	0.064797759	0.186018795	0.094051093	0.139643222	-0.125364855	-0.041476458	0.078203842	0.230257243	0.105560631	0.04637152	0.066129684	-0.004195988	0.082818389	0.042464525	0.157566816	0.12884748	0.188047469	-0.068807073	-0.083694495	-0.143454164	-0.125948742	0.260446101	-0.045499247	0.012839347	0.048876755	0.107077919	0.049976252	0.140603974	0.066215195	0.122760929	-0.017829319	0.027412031	0.071503453	0.085145406	-0.000969679
CFG00063547	HSG00296398	869	0.006779443	-0.033135477	-0.004446957	-0.002965938	0.052321736	0.029891061	0.042027399	0.003535427	0.17458792	0.087077901	0.023825739	0.195838422	0.082770094	0.049835514	-0.033443246	0.045873016	0.066651948	0.044629321	0.08431945	-0.002197661	-0.011111293	0.024468377	0.018875375	0.027577735	0.065090209	0.020086523	0.045047037	0.045081031	0.020733908	0.035374187	0.045146424	0.089874089	0.094135687	-0.206054643	-0.114500567	0.096562475	-0.177851826	0.079222709	0.367361367	0.121082723	0.198464543	-0.092516944	0.326198608	-0.143106997	0.033008881	-0.00573445	-0.102573246
CFG00028889	HSG00272460	871	0.02549845	-0.015086889	-0.017928749	-0.002639756	-0.057591587	0.095013469	0.199493319	0.40620932	0.254985541	0.156713903	0.030164391	0.261690348	0.094410807	-0.098819643	0.312917918	0.284092456	-0.049504191	0.151571065	0.037981302	-0.064250156	-0.044767305	0.086748123	0.000468105	-0.081146672	0.233760059	0.007922262	0.138526887	-0.134289682	0.114892006	0.267199725	0.282223493	0.067609221	-0.089444622	-0.095671654	0.348513216	0.294272363	0.10887266	-0.133198068	-0.035342529	0.098330282	0.059931483	-0.128143877	0.082343049	0.177176774	-0.120328173	-0.082280055	-0.125028178
CFG00044426	HSG00315875	874	-0.129858285	0.068973869	-0.024850368	-0.043365747	0.038488984	0.184361041	0.07867521	-0.284518242	-0.269967735	-0.528888226	-0.167000651	-0.175863564	-0.159763008	-0.176576555	-0.354339868	-0.155938953	-0.297012031	-0.170675173	-0.038273752	-0.389595479	-0.059331298	-0.025245398	-0.131748796	0.038303703	-0.435312748	-0.086510509	-0.188423276	0.046364635	-0.330645263	-0.363240391	-0.249971509	-0.323035032	-0.458206475	0.121382087	0.040595051	0.024671707	0.104662634	-0.032007009	-0.11518129	0.019559763	-0.047798909	-0.10948649	-0.009571443	0.073412247	0.146032989	-0.005182503	-0.018703558
CFG00129128	HSG00262525	881	-0.016572455	-0.003366986	-0.02924234	-0.035764366	0.06670244	-0.000304405	0.063610636	0.064386874	0.105800986	0.147315115	0.012896121	0.06599316	0.03175408	-0.009131744	0.019995809	0.026288657	0.044634588	0.042206462	0.058599502	0.043642972	-0.022731006	-0.007888981	0.001530599	-0.002881389	0.055121817	0.011567255	0.057088617	0.127849206	0.086192414	0.09984266	0.084419586	0.09838742	0.09305197	0.167871818	0.267819792	0.208476186	0.110603943	0.026947528	0.014754632	0.189594984	0.047640175	-0.070218481	0.146890625	0.087088801	-0.1985102	-0.041929044	0.006285007
CFG00137273	HSG00262343	883	-0.026132226	0.100895405	0.28802678	-0.086427316	-0.01062879	0.005868107	0.083285421	-0.282777041	-0.234741285	-0.181985989	-0.394113362	-0.096594423	-0.16342631	0.00647369	-0.171157017	-0.216767266	-0.27086249	-0.2046334	-0.052650347	-0.4498263	-0.010005683	-0.162408561	-0.222896308	-0.006477535	-0.440271854	-0.347230285	-0.339516312	0.000273675	-0.395672202	-0.294947863	-0.293635011	0.088790029	-0.149105266	0.063737661	-0.018785467	0.084826589	-0.019347524	0.028357657	-0.029265208	-0.098797172	0.095980406	-0.040557258	0.003425	0.092097819	0.048143219	0.000120848	-0.081913672
CFG00023690	HSG00220109	885	-0.013748229	0.012794971	-0.001810431	0.062580168	0.008936167	0.624788225	-0.229203552	-0.549651206	0.305647373	-0.436920553	-0.631002426	-0.08362937	-0.135552585	0.307559013	0.473441422	-0.053898454	-0.340484798	0.121136308	-0.52605319	-0.446117431	-0.272850066	-0.545941234	-0.292313367	-0.165006191	-0.65298748	-0.590070188	0.123182356	-0.230194718	0.794398963	0.014901757	-0.350696772	0.419728518	-0.532407522	-0.001648748	0.097888388	-0.013527938	-0.028866397	0.073407598	-0.018814456	-0.109494708	0.019000256	-0.057115756	-0.076519579	-0.010873782	-0.17222099	-0.070292734	-0.034423199
CFG00068419	HSG00229577	886	0.030697426	-0.003040471	0.001253063	-0.020470887	-0.029499851	-0.008127589	-0.010642275	0.038117804	0.003599506	0.006445893	0.027724018	0.041147117	0.086293623	0.174883932	-0.012154954	-0.005037073	0.023409817	0.014130207	0.047721267	0.021741347	0.039716665	0.002799951	0.055892818	0.05400534	0.043584898	-0.0069973	0.020262603	0.008292997	0.012767009	0.017777191	0.002083288	-0.009041503	0.01188856	0.024416428	0.041531667	-0.097800002	0.02377589	0.003934546	-0.036187727	0.016436728	0.090275586	0.109840058	0.017518485	0.070317738	-0.056522094	0.078577541	-0.046427611
CFG00128855	HSG00248429	889	-0.044426888	0.077728391	-0.021034449	0.002635986	0.028621197	-0.077844799	0.005572736	-0.019493937	0.203631192	0.24177219	0.332091749	0.184001908	0.175035655	0.096020967	0.183224469	0.149384633	0.280152529	0.213377461	0.066321701	0.265056521	0.187888756	0.239561349	-0.103441477	0.108253449	0.243187383	0.251153111	0.208373636	0.079265416	0.274017572	0.297680289	0.244794697	0.264766604	0.302095085	-0.072316445	0.017587507	-0.050776895	0.046392813	0.036547586	-0.014938354	-0.002282798	0.038585167	0.029958744	-0.045095682	-0.02124387	-0.052595086	0.04286902	0.007157756
CFG00123713	HSG00236525	891	-0.056328505	0.057215542	0.185075879	-0.140017301	-0.053378135	-0.208801359	0.330808848	0.341306329	0.794581175	0.845560789	0.27009815	0.484896809	0.155805022	-0.415496141	0.781747341	0.627558768	0.156862319	0.021176726	-0.125908673	0.832957029	-0.29737553	-0.230927795	0.267268091	-0.689024687	0.725423098	0.133783311	0.361947834	0.000680923	0.180330321	0.257810414	0.639676571	0.509112895	0.123919129	-0.183609262	0.163329899	0.05342	-0.007341595	-0.261157036	0.122864552	-0.062735207	-0.063968748	-0.06802097	-0.102342889	0.025379665	0.012651189	-0.077787392	-0.100053303
CFG00138911	HSG00276839	894	-0.081074238	0.104471117	0.111548096	-0.238981456	-0.151071221	-0.024748296	0.237045139	0.08582738	-0.137542516	-0.262812197	-0.245591044	-0.202785075	-0.140259981	-0.084620565	-0.231577039	0.115922421	-0.358449966	-0.45790419	-0.314354867	-0.263821602	-0.142003924	-0.23277083	-0.567699611	-0.326373577	0.260007232	-0.349881858	-0.564190984	-0.068691999	-0.427468359	-0.521316409	-0.021049678	-0.269457698	-0.549737334	-0.051711649	0.226380065	0.137967095	0.019477792	-0.259326845	0.056083202	-0.023863129	-0.168340132	-0.004419447	0.154298067	0.204104051	-0.170839921	-0.134348348	-0.00123
CFG00128778	HSG00242076	896	-0.002610169	0.007077385	0.021697644	-0.007349156	-0.011770636	-0.001726888	0.066237122	0.225227833	0.202963978	0.11239028	0.154236853	0.222295314	0.109203652	0.151135862	0.071216114	0.08882311	0.122605115	0.195392758	0.15724735	0.175388128	0.061447613	0.055124704	0.127269134	0.022422433	0.169693112	0.104567625	0.087900892	0.06961482	0.148929477	0.092373788	0.268282682	0.088427275	0.163435638	0.089358427	0.008368682	0.009070346	-0.016743712	0.106668152	-0.018282328	-0.056667175	0.071029887	-0.02500347	-0.095448688	0.016859699	-0.042037163	0.102631897	0.02563237
CFG00014333	HSG00238437	900	0.116888426	-0.121460363	-0.086109705	0.162918165	0.071906716	-0.071867324	-0.096386656	0.068638362	0.117389604	0.374942005	0.259884208	-0.057443686	0.199859872	-0.029852286	0.245939702	0.028242599	0.40986827	0.269498706	0.098559298	0.315064162	0.318461835	0.268613845	0.216031805	0.144187927	0.523009419	0.365134209	0.198385894	-0.072165497	0.316350609	0.469158888	0.0106239	0.493629009	0.410701126	-0.208510399	-0.161278799	-0.050592635	-0.034186017	-0.15459384	0.109727688	0.022136193	-0.234713212	0.169681057	0.180648297	-0.004519305	0.306547612	-0.166241989	0.030908065
CFG00023686	HSG00237239	902	-0.010396093	0.035524368	-0.016526073	-0.019253165	0.008051842	-0.145075828	0.078258723	-0.037814766	0.144776821	0.27369678	0.032609284	0.014823914	0.038761646	-0.065651804	0.121487468	0.075516313	0.153501123	0.064388901	-0.033116221	0.009145558	0.039785713	0.043023914	-0.058125764	0.021874547	0.114574879	-0.090657681	0.10759154	0.09511444	0.136538029	0.23137024	-0.080714554	0.197324798	0.332310706	-0.015253754	-0.000566974	0.093744799	-0.022674225	0.02296051	0.052102089	0.021465402	-0.139944971	0.042992599	0.024997788	-0.101841807	0.138796851	-0.027833559	0.050645396
CFG00084282	HSG00282017	904	0.011545718	-0.015639205	-0.013867814	-0.061586224	-0.083835989	0.014395231	0.016048143	0.051288728	-0.076723278	0.018578699	-0.013698546	-0.083480157	-0.019049501	0.00267042	0.18960546	0.020058718	0.0015097	0.001133381	-0.02214982	0.039041094	0.192982227	-0.166165829	-0.019076895	-0.020099912	0.062940471	-0.022501968	0.007135028	0.049589034	-0.009096297	0.021515995	0.033246342	0.0093379	0.020789001	0.078697421	-0.002097492	0.011091542	0.102012165	0.204256818	-0.042497195	-0.097129181	0.108042911	-0.020695454	-0.078772895	0.057588235	-0.075742155	0.074766628	0.032253779
CFG00118048	HSG00249889	908	0.010937757	0.056957997	0.000188737	-0.020768901	0.055845637	-0.04973555	-0.048048355	0.122536734	0.221872658	0.184104085	0.32425788	0.21498096	0.113737643	0.013753513	0.155274212	0.122676946	0.179499224	0.133954376	0.054392103	0.187892392	0.103575081	0.108045124	-0.018581701	0.034188591	0.513808668	0.191967279	0.195976093	0.068446383	0.272078246	0.278925955	0.313387185	0.281821847	0.138034925	-0.10425707	0.126196012	0.119634688	-0.069031619	-0.242402062	-0.020942001	0.044041798	-0.192596197	-0.020677077	0.069787242	0.022050714	0.052038599	-0.137718126	0.054592997
CFG00116915	HSG00272253	915	0.127264202	-0.216052324	-0.202272713	0.183933824	0.097951904	0.032317996	-0.293684632	0.530750573	-0.155232042	0.138770908	0.118052952	-0.229139745	0.219301462	0.358710408	0.013897382	0.000572011	0.134922713	0.368608683	0.506696999	1.017922163	0.529441833	0.463912368	0.124572381	0.125466526	0.280927926	0.318540782	0.17309159	0.167431504	-0.096124478	-0.383099049	0.329889506	-0.195460677	-0.004077621	-0.137099475	-0.04699216	-0.139023364	-0.142844975	-0.120116457	0.249290526	-0.109722547	0.100492828	-0.002661705	-0.06638401	-0.160449654	0.01650117	0.312856823	0.037716579
CFG00025825	HSG00274170	916	0.136524439	-0.21803534	-0.165776595	0.198630095	0.180858254	0.178806931	-0.311754763	0.523732722	-0.156546339	-0.053428784	0.204063028	-0.140026227	0.296483129	0.623226702	-0.060584541	0.08686731	0.045109354	0.378190935	0.523278952	0.978252709	0.487906277	0.429641008	0.171729952	0.254943758	0.111019902	0.295733601	0.009897359	0.194333851	-0.100365028	-0.475309253	0.181227893	-0.249507368	-0.262879372	-0.008096481	0.025025113	-0.119297095	0.027619006	0.042762928	-0.09583772	-0.036151357	0.080561444	-0.02698214	-0.056123845	-0.028816968	-0.088571362	0.060986865	0.028482737
CFG00022613	HSG00278171	920	-0.004925914	-0.029710338	-0.152663022	0.027146369	-0.027754635	-0.143801808	0.080735646	0.072506711	-0.10413982	-0.010993481	-0.014301106	-0.011947006	0.374259681	0.025466539	-0.076551825	-0.062231511	0.026633322	0.030519128	0.040981077	0.252568334	-0.102861524	-0.088801235	0.069559172	-0.083544314	0.150342271	0.029455207	-0.022465408	-0.152728021	-0.020759255	-0.081949905	-0.052240193	0.055990361	0.075053513	0.109173678	0.073085643	0.013381412	0.011311953	0.109276436	-0.059266765	0.010054782	0.112822115	-0.043775152	-0.050130166	0.031590164	-0.0163667	0.05347183	-0.002638212
CFG00136668	HSG00202390	922	-0.078937247	-0.045627009	-0.288831025	0.03294168	0.444617659	0.150512338	-0.063179508	0.417952359	0.03039675	0.463583291	-0.082211152	-0.3786394	-0.06472972	0.407656789	0.520593584	-0.092306092	0.312124908	0.596129715	0.401441336	1.266267776	0.55385536	0.664717674	0.174389988	-0.082019746	0.514249742	0.67370075	0.639478743	0.352087319	-0.268282562	-0.168759465	0.068426721	-0.02433585	-0.051389683	-0.047527175	0.023985375	-0.005031087	0.04108442	0.091260135	-0.052472867	-0.031140007	0.095408857	-0.047183562	-0.046042096	-0.027784957	-0.118824631	0.04488356	0.012642245
CFG00098554	HSG00215039	925	0.052313171	-0.110216461	-0.110969193	0.059966575	0.164008528	-0.015256487	-0.003714196	-0.023704492	0.045101929	0.048085056	0.061804451	-0.154229611	0.245266825	0.298402399	-0.086119108	0.103138581	0.165428773	0.265491933	0.466553926	0.911309242	0.40819791	0.626674831	0.064666688	0.131043181	-0.025900029	0.324055642	0.011559702	0.229027763	-0.071045063	-0.111765005	0.012763448	0.008691892	0.095983997	-0.087454364	-0.06069294	-0.154434994	-0.09078227	-0.203336418	0.19113937	-0.086811535	0.156280354	-0.106798343	-0.117627546	-0.073380545	0.000636423	0.204850525	0.046921045
CFG00105565	HSG00213445	926	-0.049140729	0.120147422	-0.098412782	0.038152333	-0.059214361	0.206492424	-0.147951692	0.09656924	0.248566568	-0.186820418	-0.224164993	-0.14162983	0.04641721	0.079176903	-0.181815997	-0.001203816	0.334364653	0.343162417	0.175114483	0.504227102	0.052151624	0.450553715	0.22231847	0.354691505	-0.07960844	0.088633016	-0.143581316	0.270394027	-0.220186159	-0.119638324	-0.17329362	-0.110336736	-0.057302605	0.035594776	0.028654734	0.021384127	0.002545686	-0.005917639	-0.027618872	-0.072159253	0.108200535	-0.080853343	-0.10238979	-0.02933323	-0.085935682	0.076359272	0.010971848
CFG00126919	HSG00277657	928	-0.061531208	0.019318894	0.017211773	-0.042856194	-0.244942188	0.070828788	-0.304212749	-0.239156723	-0.371786058	-0.35593003	-0.041785669	0.074979283	0.038069382	0.16928184	-0.24765569	-0.305856168	0.139278799	0.026861817	0.163527459	-0.166250378	0.049331449	0.096542068	0.04170274	-0.009008188	0.025611579	-0.125637233	-0.370283514	-0.147793859	0.104720213	-0.120520197	-0.241800874	-0.064366706	-0.18274793	-0.108267844	-0.181308508	-0.168147236	-0.10994193	-0.125278607	-0.04212774	0.030468324	-0.08543355	0.075922564	-0.108551458	-0.127941206	0.230987296	-0.080870308	-0.096885845
CFG00010760	HSG00237242	929	-0.01906509	-0.040203862	-0.06257017	0.150093749	0.057676878	0.104514815	-0.05419609	0.260612309	0.209716141	0.033142731	0.229827821	0.246188581	0.692752302	0.421649188	0.150234833	0.104001619	0.160918176	0.297135741	0.490623087	0.587967992	0.208562031	0.21529974	0.479654759	0.148060203	0.357857853	0.265161633	0.327644706	0.29997173	0.202320561	0.246011049	0.212827593	0.228089049	0.089656137	0.104202166	0.10336104	0.139100626	-0.017020443	-0.183309644	-0.083722159	0.199252576	0.026904082	-0.270887911	-0.168147936	-0.151505113	-0.148204029	0.184379578	-0.158992827
CFG00136816	HSG00296047	930	-0.13355051	0.098384872	0.103081033	-0.03236606	-0.126774117	0.076662421	-0.0919066	0.271488726	-0.216444731	0.006226271	-0.074203439	0.015631333	0.000723615	0.328932941	-0.011336565	-0.162204877	-0.137752056	0.108434692	0.041439235	0.255882919	0.028973088	-0.105177447	0.100473091	0.039817512	0.135283455	-0.07316418	-0.136089459	-0.090460397	-0.182044819	-0.200853139	0.031789511	-0.281893611	-0.158206731	-0.15958035	0.138260856	-0.03746799	-0.082945004	-0.130881712	0.035605628	-0.105616227	0.097590365	0.017480316	0.045112193	-0.080175459	-0.129291177	0.328309	0.08875405
CFG00117982	HSG00273267	931	-0.019580068	-0.045620956	0.013867389	0.013447534	-0.027458442	-0.016501358	0.077324994	0.125024125	-0.039619952	0.010341752	0.036047231	-0.059642762	-0.014787732	0.10874965	-0.035166889	-0.001172012	0.006790638	0.211064056	0.065831833	0.482257962	0.148018479	-0.006130865	0.016111972	-0.047692992	0.066153266	0.028778072	0.047807001	-0.046906047	-0.024905382	-0.034675755	-0.033406503	-0.030730398	0.047187898	-0.019792724	0.054242752	0.105870724	-0.013794374	-0.013600705	-0.027425542	-0.056131527	0.081766188	-0.008649298	-0.010962478	-0.040835179	-0.00549166	0.172631517	0.088785194
CFG00018836	HSG00312972	934	-0.254576355	-0.006895052	0.043563481	0.100263096	0.014966282	-0.26951167	-0.002040746	0.272173315	0.334635496	0.479755074	0.422000587	0.253558576	0.563581586	0.027613636	0.480223715	0.243514463	0.431023836	0.333844244	0.537626684	0.271653384	0.387706548	0.348419815	0.50870198	0.180304751	0.93688792	0.56630373	0.301838338	0.21174188	0.37274304	0.849002898	-0.088937595	0.700327873	0.670128167	-0.358046055	-0.175683767	-0.247594997	-0.070069999	-0.579111278	0.168304503	0.165735289	-0.524768531	-0.115284577	-0.026462629	-0.138883829	0.064168029	-0.182453856	0.092873506
CFG00010861	HSG00211943	940	0.001742825	-0.120281719	-0.083223112	-0.004391037	0.025831491	0.066044763	0.013982587	0.297170788	-0.007499069	-0.131908715	0.190180123	-0.184279948	0.243831336	0.455891997	-0.110695876	-0.091826476	0.10694845	0.302997887	0.179512501	0.861735821	0.268146038	0.134866372	0.102837227	-0.042148434	0.339687437	0.216451764	0.096658923	0.030979492	-0.011318408	-0.103541799	0.187705129	-0.012341142	0.043052129	-0.038722698	0.122766249	0.082126491	-0.103417881	-0.09311004	-0.012870206	0.213093504	-0.044002108	0.063809022	0.045071799	-0.072386354	-0.070714429	0.052160699	0.092155226
CFG00007225	HSG00220282	941	0.127071068	-0.044287089	-0.018341135	0.074214235	0.09756165	-0.009581201	-0.081844732	0.451422364	0.443644226	-0.05882958	0.188111812	0.410586476	0.55855006	0.599151969	0.266139358	0.075129092	0.319434613	0.455446541	0.386904269	0.744072497	0.493583977	0.158212706	0.184884205	0.011226583	0.437166035	0.357292444	0.533695877	0.271666616	0.645067215	0.374069005	0.80706203	0.442253053	0.162358075	-0.011754874	-0.168633759	0.026879247	-0.138623849	-0.086801127	0.018291168	-0.039615326	-0.098224916	-0.05538192	-0.034034844	-0.097352624	0.914621651	-0.001742621	0.014896386
CFG00007474	HSG00220301	942	-0.061893806	-0.074963294	-0.067335881	0.118910581	0.050830346	0.162305221	-0.097757965	0.677019179	0.580311954	0.103506334	0.502181947	0.520181417	0.839801669	0.535034895	0.312395871	0.284980327	0.463271439	0.581396341	0.591009498	0.879398882	0.597175896	0.273921221	0.662470222	0.192999154	0.646974683	0.637092769	0.758946836	0.30872336	0.570242524	0.358523637	0.704014242	0.412170768	0.094573654	0.063644297	0.143231422	0.034360625	-0.051173471	0.003105961	0.041041989	0.186483189	-0.02133183	-0.1160933	-0.03362992	-0.124867	0.027847217	0.082295105	-0.095712021
CFG00136958	HSG00205999	943	-0.013845481	-0.033735059	-0.001034938	0.01048632	0.002202518	0.026455559	-0.055069964	0.01133696	-0.043290798	-0.066767186	-0.067687847	-0.01933369	-0.071208708	-0.002472892	-0.047902849	-0.047914371	-0.092452079	-0.000677213	-0.03940561	0.013928659	-0.009128042	-0.061554834	-0.017742448	-0.005180821	-0.015523881	-0.066353045	0.012116961	-0.014266595	-0.042067133	-0.064735152	-0.011281535	-0.083733186	-0.055276401	-0.04069924	0.55911845	0.398185641	0.315023273	0.0410689	-0.115062758	-0.147583932	-0.2123162	-0.110231414	-0.119077533	0.465090394	-0.369722962	-0.080137677	-0.074113257
CFG00024499	HSG00209197	947	-0.044407845	0.033006728	-0.045088828	0.037969887	-0.035802424	0.125586808	-0.028662503	-0.085932612	-0.541085124	-0.429761201	-0.406853974	-0.652669549	-0.50172323	-0.294002831	-0.277207702	-0.212299049	-0.498475432	-0.475852758	-0.23122707	-0.641889453	-0.274825782	-0.074082553	-0.491712451	-0.134988546	-0.934838712	-0.102278709	-0.454578131	-0.17044276	-0.397183627	-0.716063023	-0.465484142	-0.62900424	-0.457856596	0.302733928	0.023630001	0.075467154	0.140086055	0.206572458	-0.056911081	0.173497349	0.057209846	-0.0171785	-0.030074991	0.099311739	-0.255385548	0.10149952	-0.078534253
CFG00126061	HSG00282035	949	-0.004294601	-0.024278611	0.023972215	-0.014485629	0.015950792	0.002451753	0.0457821	-0.081618048	-0.060913693	0.006937877	-0.083384402	-0.067320473	-0.249432012	-0.072428092	0.016130004	0.003684416	-0.124522127	-0.019778654	-0.125925064	-0.053126723	-0.055867292	-0.089044094	-0.146243781	-0.075613089	-0.083391219	0.021325361	-0.105202407	0.056571573	-0.16840902	0.003509767	-0.101439029	0.059698716	0.009442881	0.083436623	-0.023155246	-0.013297506	-0.018141598	0.043025535	-0.022187075	-0.075231723	0.122370973	-0.071135283	0.002970862	0.011193113	-0.094273403	0.006121702	-0.062499233
CFG00027389	HSG00227358	950	-0.044447362	0.012916449	0.098201431	-0.04154608	-0.086374052	-0.002490906	0.197954744	-0.105934776	0.167724833	-0.219351113	0.423913538	-0.00194714	0.247504666	-0.019731056	-0.235182807	0.007669791	0.074250065	0.024399856	0.153465256	0.062341228	0.112340428	0.022926506	-0.049612328	-0.119862042	0.221467555	0.247659922	-0.115429066	-0.004278674	-0.013355761	-0.047830645	0.392255366	0.004708151	-0.145550042	-0.081674978	0.010888526	-0.066453777	-0.053408559	-0.141596198	-0.016584905	-0.00182	-0.147464231	0.05043	0.034339003	-0.121183433	0.079264306	-0.106569067	-0.029605301
CFG00128281	HSG00307094	951	0.019950047	-0.060356006	-0.100820109	0.05158025	0.023664951	0.153529227	-0.056092307	0.522692144	0.444720417	0.149182916	0.317947716	0.330350161	0.553643703	0.542166173	0.17600213	0.290873945	0.2499457	0.571538091	0.493413985	0.835682034	0.537990272	0.364143014	0.416840792	0.207441136	0.423934817	0.441075265	0.36561507	0.10413	0.272830874	0.202531755	0.444731653	0.198673651	0.079517841	0.031360839	0.042557739	-0.000787388	0.019286964	0.105194457	-0.057341672	-0.070529975	0.066090517	-0.055889018	-0.050967276	-0.00288579	-0.108103588	0.096454367	0.017722052
CFG00008406	HSG00227062	952	0.140993297	-0.0357171	-0.157431394	0.001516819	0.287563711	-0.051050752	0.01307103	0.274155557	0.731552005	0.434392959	0.303382277	0.433207452	0.813097835	0.775086164	0.342165381	0.255017251	0.420862138	0.299872965	0.186270952	0.860785723	0.365785569	0.15076372	-0.07865271	-0.0568811	0.594738483	0.449521542	0.690742254	0.309189469	0.718417287	0.026257545	0.391605139	0.319187969	0.263479471	-0.156928867	-0.094263032	-0.147628605	-0.148630723	-0.295135438	0.086674951	-0.039666083	0.140513673	0.159119964	-0.101572372	-0.183733493	0.061436642	0.273584962	-0.13644442
CFG00129083	HSG00268441	953	0.004924208	0.044038527	-0.027918413	-0.036109477	-0.00989417	0.351948351	0.045391515	0.156847611	-0.06624411	-0.154508919	0.109957516	-0.101440594	0.23796533	0.09792009	0.085381165	0.009621859	0.166773006	0.092122525	0.102679834	0.40904817	8.25E-06	0.038715236	0.315594703	0.419660628	0.050850369	0.174999967	0.051830903	0.001891099	0.138871893	0.019691356	0.139366135	0.032480262	0.053739958	0.119518459	0.06589745	0.115286365	0.056224346	-0.036088374	0.065120459	0.057141345	-0.048067853	-0.036680952	0.103338569	0.093027763	0.038451497	-0.057714235	-0.070446111
CFG00111268	HSG00262379	954	-0.039294317	0.166702718	0.156012028	-0.059192508	-0.141565919	-0.031957597	0.146951258	-0.253360599	-0.205243558	-0.269546568	-0.252724648	-0.319157243	-0.314305156	-0.299190015	-0.162942618	-0.036993086	-0.124484748	-0.253053665	-0.262010694	-0.387393236	-0.248439491	-0.313297838	-0.323179722	-0.262161314	-0.31394282	-0.092919558	-0.305400223	-0.029699922	-0.352962345	-0.320354074	-0.388691366	-0.281706661	-0.255908251	0.002263251	0.040952019	-0.087277517	0.042300459	0.031922463	-0.09935791	-0.052292738	0.114463612	-0.038669553	-0.049135104	-0.014535001	-0.10939268	0.046702173	0.008470356
CFG00136445	HSG00288393	957	0.005877354	0.027622124	0.200988516	-0.121699668	-0.083579928	-0.021703996	0.155952036	0.055971958	-0.077447489	-0.05127589	-0.135593265	-0.071866348	0.260323197	-0.103165694	0.003650313	0.128599137	-0.033111151	0.022079747	0.000347451	-0.278977603	0.010687478	-0.031360757	0.022778895	0.106677994	-0.152284011	-0.107142642	-0.0770742	0.053774238	-0.085271582	0.003176394	-0.035161655	0.06082822	-0.020856578	0.029257774	-0.009326927	0.043605294	0.016291229	0.028197298	-0.061123744	-0.078979373	0.077983499	0.018758057	-0.054444183	-0.013896652	0.12101341	0.01254	-0.02083618
CFG00014408	HSG00312367	958	0.012375176	-0.049999118	-0.009514168	0.004693761	0.000754088	-0.01559563	0.030449435	0.315046191	0.004384503	-0.138194144	-0.079526275	0.006651804	0.088657498	0.183927625	-0.092594557	-0.055305138	0.028905034	0.081672132	0.159699231	0.513299644	0.031442508	-0.029864863	0.136311531	-0.045048088	0.286846101	-0.003892601	0.048377991	0.034425199	0.039755732	-0.057082146	0.064778835	-0.04578805	-0.15009211	-0.049904335	0.049732059	-0.016573133	-0.016279524	0.06761539	-0.095705509	-0.041373432	0.099489771	-0.076841436	-0.050688457	0.0040291	0.018850798	0.185878471	-0.043695241
CFG00098488	HSG00254701	959	0.039212428	-0.031219415	-0.047402523	-0.010181352	0.02317027	0.081060223	-0.029145095	0.051630177	-0.036013857	-0.039473575	-0.007289775	-0.007942788	0.031569302	0.084664278	-0.066231772	-0.009488769	-0.037789572	0.041729234	0.011441343	0.10933166	0.057898246	0.009681642	0.012809888	0.002351679	-0.067570649	-0.050573394	-0.030886535	0.022672653	0.040884547	-0.065748274	-0.045745578	-0.089539915	-0.064758539	-0.131237969	-0.293129534	-0.155026644	-0.088261172	0.005799219	0.015691508	-0.203391954	-0.013466955	0.171559423	-0.039927866	-0.13937892	-0.011436393	0.153780177	0.083965734
CFG00028043	HSG00271689	960	-0.148417532	0.040568709	0.048086941	0.001064718	-0.012885094	-0.061879575	-0.179343164	-0.245476753	0.050544202	-0.21977973	-0.114869773	0.05062139	0.204832017	0.377271891	-0.023158431	-0.029719234	0.067114234	-0.048919201	0.063902557	0.22049135	0.094325721	0.154575467	-0.012256026	-0.099654019	-0.160970807	-0.071671307	-0.068333685	0.067464888	0.168071747	-0.127785742	-0.207309961	-0.126494288	-0.397192121	0.262658536	0.074176833	0.012016872	0.073544808	0.155805096	-0.167634547	0.289699227	-0.022654748	-0.049120374	0.109283976	-0.051411688	-0.076479055	0.010211172	0.023797875
CFG00016377	HSG00272625	966	0.001215473	0.014281616	0.05318065	-0.071194097	-0.056955636	0.074475035	-0.247342438	0.105205908	0.075651988	-0.357497007	0.079205886	0.095909432	65535	65535	-0.244934112	-0.194329053	0.105905905	-0.017118365	0.018259645	-0.641133666	65535	-0.127061293	0.048459753	0.105440751	-0.34129411	-0.090009153	-0.049855024	0.01446785	0.151309922	-0.182837963	0.08484076	-0.105855525	-0.359688342	-0.043208424	0.036232594	-0.065648243	-0.050881077	-0.176107779	-0.037480354	0.126857892	0.002131328	-0.034694023	0.066486798	-0.031121381	-0.014858024	-0.047705501	-0.032074437
CFG00127785	HSG00278183	967	0.031934604	65535	65535	-0.033725396	0.049234599	0.095776513	-0.132040396	-0.042725392	-0.083435394	-0.058275394	-0.067545399	65535	0.014334604	-0.000465393	65535	-0.043815397	-0.083195396	-0.044525392	-0.010065399	0.087934598	-0.022765398	-0.000365391	-0.066715397	0.088734612	-0.066195399	-0.059105396	0.009334609	0.065034598	0.017934605	0.041734606	0.028034598	-0.055115394	-0.11254438	0.092941709	0.149902314	0.185662508	0.040482067	-0.110989928	0.004496976	0.099646419	-0.054621402	-0.04416221	0.011604918	0.074975222	0.070897534	-0.030609483	-0.086921893
CFG00110739	HSG00307445	970	0.005761866	-0.058131602	0.010285688	-0.035477985	0.019553097	0.077316977	-0.012012511	0.646383584	0.069408596	0.022472924	0.599903464	0.07149896	0.136247143	0.117080942	0.060235649	-0.033860538	0.049276672	0.025092978	0.217727289	0.614311218	0.170758724	0.140095904	0.207942903	0.117721148	0.44982338	0.090276554	0.066736698	-0.029994586	0.038082156	0.010486533	0.252073318	0.077731892	0.002841593	-0.017565049	0.052024949	-0.114773765	0.017076533	0.065053575	-0.100476302	-0.043007027	0.078327753	-0.053844295	-0.052871175	-0.042089965	-0.108085617	0.07859762	0.004795282
CFG00105776	HSG00237260	972	0.033800006	-0.169625461	-0.159604371	0.075557321	0.22489959	0.11994347	-0.288316846	0.470395595	0.319780141	0.138732046	0.312695295	0.247017086	0.644994497	0.416097879	0.107568383	0.307709813	0.408261567	0.485561252	0.647394598	0.99122858	0.488094062	0.310007572	0.37772131	0.040144503	0.635651886	0.511419475	0.38420862	0.288261473	0.376811296	0.220200509	0.420124173	0.150903523	0.11049068	0.004906	65535	-0.060434423	-0.031890001	-0.025319999	65535	65535	0.084190004	65535	65535	-0.249200001	65535	0.193700001	-0.190899998
CFG00112651	HSG00307122	973	0.005555682	-0.028631985	-0.055989541	0.06305258	0.063840151	-0.0275428	0.04056672	0.144895077	-0.06281665	0.026324054	0.041104119	-0.062292375	0.174093097	0.284415662	0.155980855	-0.073223375	0.042627651	0.340501547	0.06953977	1.171067595	0.300850183	0.125743926	0.018989421	0.026756203	0.141921937	0.09980917	0.214385033	0.203044295	-0.015910022	-0.046622545	0.037684534	0.029899402	0.067833282	-0.036529332	0.014766573	-0.089388356	-0.043381866	0.023937868	-0.043905634	-0.067251533	0.154900119	0.008819622	-0.002870993	-0.038141754	0.068617173	0.196529627	-0.030037921
CFG00045970	HSG00302609	974	0.019666584	-0.01540989	-0.028205317	-0.003924001	0.13782455	0.01330152	-0.023415325	0.079022892	-0.139810503	0.046988793	-0.022616919	-0.111124083	-0.056251511	0.117065132	-0.010983882	-0.12940982	-0.06527137	0.045196258	0.01574781	0.222519264	0.016153583	0.013095157	-0.029036408	-0.018083431	-0.068525977	-0.047987424	-0.001532163	0.059032679	-0.097855128	-0.071750291	-0.034757115	-0.050475772	-0.005168024	0.071882114	0.075763829	0.076393798	-0.004964993	0.086293049	0.007911667	0.00164265	0.113207459	-0.043319631	0.006761708	0.045220796	0.104367204	0.148288086	0.045322258
CFG00124637	HSG00306651	976	0.066190958	0.088775545	-0.085333079	-0.039885595	-0.069586799	0.06862092	-0.212014228	0.221082658	0.022798985	-0.312417895	0.140940636	0.238386154	0.232747674	0.493898243	-0.051849753	-0.040447697	0.117700547	0.141191095	0.234911919	0.191365719	0.113149881	0.175287247	-0.008906782	0.10755828	-0.141366333	0.118782431	-0.075159892	0.138381213	0.140283704	-0.273312062	-0.130765975	-0.150574505	-0.240795523	0.172049999	0.038201936	0.095731117	-0.070178322	-0.049169999	0.123849295	0.143495783	0.056049716	-0.072321489	-0.00411865	-0.064329423	-0.020775786	0.155662939	-0.110689074
CFG00014625	HSG00207373	978	0.033777058	-0.120837808	-0.112649709	0.037322551	-0.038473964	0.082686484	-0.001061514	0.510381937	0.357342005	0.019159481	0.487935126	0.218601272	0.709035873	0.411565363	0.201974332	0.12041574	0.507495403	0.30103159	0.5179317	0.841861129	0.353351772	0.068263367	0.421891868	-0.08221516	0.70223999	0.380560637	0.475541919	0.175696284	0.325682729	0.312763095	0.394454837	0.220159516	0.078155592	0.314553827	0.223726988	0.072942272	0.016603138	-0.006870073	-0.046602692	0.172986612	-0.086771034	-0.101786762	0.085824981	0.100088835	-0.185527906	0.083814718	-0.073132664
CFG00009019	HSG00269039	983	-0.001933575	0.04703933	-0.045484364	-0.027700841	-0.035102785	-0.168226242	0.1617513	0.056111336	0.719932377	0.668315113	0.377223462	0.301885575	0.218686998	-0.229414582	0.426250368	0.298841983	0.118455559	-0.095065475	-0.138038039	0.621815145	-0.199612737	-0.149568498	-0.045746386	-0.389130235	1.043370962	0.262102664	0.136635303	-0.157998621	0.13926813	0.280804515	0.616075933	0.499758512	0.258184463	-0.354619354	0.113086171	-0.014832859	-0.107298523	-0.347348183	0.251654625	0.01215905	-0.258441895	-0.16580306	-0.184214175	-0.064775378	0.069424205	-0.194119647	-0.169469789
CFG00127043	HSG00317325	984	-0.020478398	0.019937873	0.005674124	0.001734316	-0.020837754	-0.007619411	-0.009013623	-0.012607247	-0.104319409	-0.170462221	-0.137776956	0.045154542	-0.106732637	0.061543554	-0.121874645	-0.073141485	-0.195963278	-0.025258467	-0.048791021	-0.168260038	-0.078279167	-0.057115436	-0.086887106	0.042521626	-0.248037606	-0.170439735	-0.156291246	-0.016292632	-0.145987839	-0.215436116	-0.169944644	-0.184996292	-0.199073285	0.062152501	0.10019929	0.009704646	0.005738566	0.148974761	-0.121079683	-0.071894661	0.166035712	-0.111029349	-0.029991403	0.010698861	-0.026350377	0.05942779	-0.005321616
CFG00128032	HSG00227227	987	0.048658475	-0.043316469	-0.024730042	0.053135522	0.021103665	-0.034207702	-0.11266543	0.04570847	0.034729317	0.379513174	-0.222241148	0.011235192	0.007576078	0.008749068	0.303104997	65535	0.120020762	0.214495957	0.006384537	0.055828467	0.039020509	0.049880534	0.11712347	0.185028538	-0.117020443	0.046010882	0.066800371	0.072342448	-0.066429302	0.198108882	-0.36801672	0.129408464	0.140078887	-0.034437779	-0.044261418	0.022058709	-0.10237737	-0.126613736	0.045406677	-0.038363654	-0.102004327	0.030164998	-0.011128498	-0.023006914	0.154194474	-0.165045589	0.0319575
CFG00122193	HSG00204451	991	-0.01846984	0.036566883	0.115936786	-0.103484839	0.017772377	-0.023121312	0.116289437	0.210129261	0.282943189	0.558111787	-0.023066357	0.270965636	-0.086794287	-0.277900964	0.458169132	0.261572838	-0.071090579	-0.008516818	0.01288417	0.364236087	-0.20999302	-0.209012687	0.156266063	-0.2528795	0.200609624	-0.007025346	0.045477495	0.042403072	-0.030041397	-0.079696462	0.036884934	0.14966473	-0.115063563	-0.00978172	0.109870836	0.08672183	0.104540356	0.120061971	-0.021207407	-0.137926891	0.119150005	-0.11113327	-0.124560542	0.077219337	-0.118701369	0.058906473	-0.019547833
CFG00025006	HSG00226502	993	0.008464064	0.015398921	0.041083187	-0.051951908	-0.035743967	-0.049327157	0.040653415	0.158419266	0.176307559	0.071085811	0.076852016	0.247192338	0.01623749	0.010376824	0.049796484	-0.006752176	0.060902856	0.030481793	0.043248739	0.092775516	-0.038253736	-0.061076812	0.113409251	-0.058206297	0.120369144	-0.006483192	0.030965248	0.006418987	-0.043384988	0.022759797	0.201788202	0.066831455	0.000813797	-0.034192245	0.137778372	0.085870303	0.075439528	-0.008917359	0.058095623	-0.013844062	0.119729228	-0.089545123	-0.044397581	0.055741247	0.004891769	0.135763183	-0.006703965
CFG00123294	HSG00311524	994	0.014468357	-0.023472324	-0.011764925	0.020159665	-0.001819029	0.005330365	0.055293661	-0.003242567	-0.04156908	-0.029137051	-0.081198931	-0.050333783	-0.051264614	-0.00254539	-0.040823217	-0.036712132	-0.015934259	0.001619164	-0.00152475	0.103952721	-0.012512062	-0.021249596	0.026944522	0.014051676	0.016438343	-0.022722878	0.005081106	-0.006983336	-0.029179942	-0.021541132	-0.034996293	-0.022614134	0.005590163	0.120898321	-0.036748793	0.099879056	0.046748728	0.152665272	-0.066864729	0.109877832	0.100225635	0.137044981	-0.154790968	0.073303632	-0.075248577	0.056670658	0.013469721
CFG00126994	HSG00302417	996	-0.132854164	0.051858991	-0.016037732	-0.00309521	-0.081511021	-0.231242597	0.18110095	0.095035464	0.3621822	0.095409572	0.319453299	0.17983304	0.34209317	0.094948649	0.123786986	0.081445515	0.268642455	0.142057315	0.128087014	0.173339128	0.126169741	0.176657945	0.075723499	0.067425311	0.416011661	0.381432176	0.33021608	0.022481978	0.367305398	0.34108898	0.434082419	0.317678779	0.280968934	-0.024217138	0.063280754	-0.002601614	0.015654376	-0.005641029	-0.018879157	0.085280821	-0.033360813	0.046586562	-0.039074052	0.013100582	0.083576187	-0.036608048	0.007339721
CFG00013356	HSG00306586	997	0.021507442	-0.044909507	-0.001155704	0.001163185	-0.083033323	-0.025480568	0.056572497	0.104306847	-0.110204488	-0.1380817	-0.127146631	-0.013707668	-0.057549894	-0.056336254	-0.057134658	-0.086691901	-0.03968206	-0.110437065	-0.022079915	-0.02394107	-0.180323392	-0.150131032	-0.045862645	-0.100783736	-0.203603834	-0.249893785	-0.180279985	-0.054531038	-0.160346836	-0.247422889	-0.006063193	-0.074866384	-0.190035328	0.060372576	0.00068	-0.023780391	0.083102867	0.119320512	0.025569735	-0.064685851	0.118074432	-0.051823031	0.007325842	0.069243088	-0.032694079	0.040180773	0.026959203
CFG00017524	HSG00294471	999	-0.058370829	-0.045232892	-0.081153482	-0.083883524	0.031216979	-0.003139019	0.141060963	-0.21755743	-0.010206819	-0.080189109	-0.097856522	-0.04982385	-0.099681288	-0.072053194	-0.101564735	-0.048098564	-0.116609991	-0.159812808	-0.174848676	-0.041145682	-0.10850051	-0.156252503	-0.015142977	-0.014155298	-0.06324923	-0.095472038	-0.000905007	-0.193081856	-0.121072203	-0.011234581	-0.264369369	0.043218374	0.14984104	-0.090515003	-0.035202723	0.019794429	-0.07102304	-0.424400926	0.098406889	-0.122002199	-0.01244	-0.041039765	0.020719999	-0.053038247	0.125161603	-0.135489151	0.039834775
CFG00109987	HSG00294763	1001	0.007911056	-0.028417617	0.088356838	0.032224387	-0.046512276	-0.074416637	0.399883091	0.630967736	0.573395133	0.121311441	0.290801227	0.460902214	0.336265743	0.187101021	0.135594636	0.411342442	0.284033477	0.179948166	0.209180892	0.24639532	0.132899314	0.059357971	0.249824375	0.013053417	0.371893823	0.138341591	0.199523017	0.144588068	0.336484581	0.239807725	0.44823885	0.259173304	0.150971755	-0.005754647	0.055906218	-0.052628338	-0.021855	-0.257447958	0.133200005	-0.162489548	0.134641975	-0.039673936	0.017558567	0.13363269	-0.173493147	0.070313983	0.132232904
CFG00125994	HSG00303825	1005	0.015636455	-0.030140687	-0.001346666	-0.010666434	0.022331867	0.05674598	-0.057966251	-0.152032122	0.017892588	0.075727925	0.606243253	-0.152479365	-0.139589056	-0.17121616	0.045500997	0.133449271	-0.129762933	-0.090040855	-0.054822091	0.013814624	0.004474442	-0.106964588	-0.09979178	-0.095497116	0.373076618	-0.045288727	-0.052683223	0.027555842	-0.168123156	-0.13167192	-0.013613939	0.06529443	-0.013944741	0.121103927	-0.044328202	-0.041114729	-0.013971438	-0.029138096	-0.071538292	0.007642209	0.151340276	0.09078417	-0.109883949	0.047435272	0.297597498	-0.004358518	-0.005922392
CFG00124119	HSG00237641	1008	-0.018734459	-0.020067047	0.012071807	0.003336943	-0.013349674	0.058035754	-0.010323629	0.010324682	-0.045162015	-0.008847988	-0.022386257	0.051239483	-0.098784745	-0.044351578	-0.050911851	-0.073277928	-0.015644856	-0.026011301	-0.078136563	-0.050354447	-0.054849524	-0.098971486	-0.031955373	-0.025062544	-0.020883694	-0.085150458	-0.025743172	-0.01753502	-0.050928134	-0.051033054	0.018984655	-0.006446528	0.010641281	-0.067111872	-0.078132838	-0.045796197	-0.048263151	-0.094790027	-0.099604726	0.059034813	-0.109287374	0.094477549	-0.067141384	-0.082226872	0.670567989	-0.063808486	-0.089576781
CFG00016552	HSG00237350	1010	0.04704101	-0.009505291	0.012460599	-0.107544243	-0.058767218	0.021745754	-0.000563309	-0.094798654	-0.162866458	-0.203254968	0.058809996	0.130394265	0.360295951	0.090723559	-0.11846891	-0.18422699	0.089361191	-0.037842866	0.073075682	-0.170233309	-0.099130705	-0.061351519	0.034041543	-0.071851552	-0.041703869	-0.046547953	0.023590811	-0.021627102	0.030421849	-0.025298599	-0.170116082	0.017575048	0.016536482	0.063961104	-0.019610241	0.024432287	0.062638678	0.202464744	0.054532837	0.023119038	0.090120599	-0.041190907	-0.117147036	0.067242809	-0.073326722	0.090771526	0.006669697
CFG00030763	HSG00295120	1013	0.060171854	0.003476351	0.006789331	-0.003916604	0.034255654	-0.009684023	-0.028740002	0.049088918	0.077469118	0.08349283	-0.047002394	0.095589615	0.037719153	0.054695915	0.070717998	0.072715208	0.011389405	0.047644671	-0.001882234	-0.022973169	-0.020710545	0.002778142	-0.032876402	0.027211022	-0.087488778	-0.042685337	-0.000438925	-0.009244491	-0.061013386	0.107280605	-0.041494906	-0.015082777	0.014574494	0.020942109	0.013768849	-0.052889857	0.055693682	0.078916922	-0.124218591	-0.051774349	0.18712467	-0.063340455	-0.00882923	0.053502917	-0.103407107	0.039728757	-0.046582162
CFG00136587	HSG00282263	1017	0.028410994	-0.018323164	-0.004952528	-0.061355982	0.00532818	-0.033133611	0.014105374	0.070473857	0.053746358	-0.051376522	-0.031774364	0.035698093	-0.047614079	-0.016579192	-0.025980916	0.050480802	-0.003884981	0.018841814	0.021703117	0.043374173	0.076731443	-0.034953672	-0.005653766	-0.01158389	-0.012014607	-0.006605817	-0.028002076	0.011270443	-0.04079875	-0.011081421	-0.012512393	0.009261051	-0.048665106	0.035665166	-0.001277297	-0.02084239	0.013018379	0.09386418	-0.015580868	-0.057942256	0.062071409	-0.015171062	-0.030833462	0.042046007	-0.027404761	0.04811177	-0.003459599
CFG00105637	HSG00302701	1018	0.002799764	-0.092725098	-0.125520155	0.037616499	0.056090154	0.126758188	0.077651873	0.294702113	0.274915874	0.161946356	0.134402499	0.392971456	0.274443716	0.243651688	0.133890733	0.333911359	0.063576967	0.373721451	0.280255616	0.123993859	0.200789735	0.260704875	0.420203745	0.246755391	0.066088766	0.094261184	0.0012687	0.201463282	0.025679119	0.283260167	-0.068359628	0.055326454	0.115248144	-0.034722112	0.039009288	-0.117838524	0.045305002	0.009012463	-0.113677636	-0.046572462	0.093441658	-0.021985903	-0.046334434	-0.06453	-0.096540436	0.067970134	0.030118372
CFG00029214	HSG00277507	1019	0.007956415	-0.008699566	0.004616737	-0.018095002	-0.033370569	0.025724575	0.076719068	0.221021116	0.350605369	0.220008224	0.202251941	0.251695871	0.138309568	0.006559387	0.190158129	0.216930777	0.131983891	0.136679575	0.036657624	0.362192988	0.034273289	0.042433187	0.153479576	7.13E-05	0.249936342	0.150198489	0.188993096	-0.005632699	0.137469575	0.269636571	0.158462375	0.288355291	0.099805266	0.088612281	0.147630364	0.059638944	0.054150403	0.032132324	-0.023507725	0.006699979	0.132491142	-0.054256614	0.045579631	0.091523871	0.005520077	0.034793384	0.010190503
CFG00027885	HSG00251435	1020	0.013336278	0.005446993	0.072112568	-0.029323813	-0.060790859	-0.032574251	0.072990276	0.209018171	0.210214019	0.13720426	-0.115467578	0.120854728	-0.120006189	-0.174952149	0.111703984	0.098461531	0.074752547	0.067004532	0.136846811	0.166045666	0.031109467	-0.038693968	0.094682299	-0.101729497	0.065903828	0.119834639	0.080528073	-0.040364161	0.10626214	0.126621276	0.118545674	0.169524163	0.018619359	0.023540344	0.11491216	-0.025849734	0.062476337	0.055760808	-0.089207694	-0.054474488	0.116465479	-0.074375533	-0.05326112	0.021009771	-0.070821345	0.073146395	0.02071134
CFG00128597	HSG00237234	1022	-0.058407094	0.047384549	0.037938617	-0.058463573	-0.043269131	-0.121512428	0.152983412	-0.018839486	0.276427418	0.031004416	0.119901359	0.196584702	0.368813157	0.163177073	0.042201761	0.091786817	0.224214986	0.128411591	0.050986279	0.243276075	0.117144823	0.033704564	0.105876021	-0.01127192	0.349773496	0.131933734	0.224539801	0.115987137	0.222893417	0.306637377	0.21366334	0.287003666	0.18939282	-0.102521755	-0.015973493	-0.007181795	-0.052852616	-0.128731295	0.193047926	0.078191966	-0.119055793	0.049497973	0.087708786	-0.01690622	0.04378432	-0.061047137	0.062160663
CFG00118590	HSG00262688	1025	-0.147348568	-0.00809503	0.015240056	-0.013221944	-0.036304303	0.042223793	0.076872908	0.085668892	0.228177279	0.085770294	0.201568112	0.223640487	0.177345365	0.289453834	0.167335302	0.208106309	0.076844506	0.165118635	0.162126929	0.161471471	0.132856146	0.160662025	0.17217046	0.13308008	0.041676812	0.170442626	0.125150099	0.087520093	0.241379678	0.196688339	0.180979148	0.10033147	0.06284979	0.065463327	-0.087577797	-0.070269376	-0.008384433	0.134941161	-0.004063099	0.003935	0.041153282	-0.034919847	-0.029562104	0.019677488	-0.033718016	0.053026646	-0.024002897
CFG00023677	HSG00282095	1027	-0.050122082	0.024217613	-0.027824692	0.119482599	0.026288262	0.045946054	-0.082339324	-0.194673166	-0.087812841	0.098918967	-0.220792875	-0.062005334	-0.104684196	-0.084658958	0.051912226	-0.063765809	-0.095079109	-0.012977384	-0.010351881	0.057216559	0.032138612	0.066286422	-0.135474965	0.1603778	-0.154201671	-0.025052359	-0.116848037	-0.080565169	-0.013481531	0.004668283	-0.111101754	0.004648011	0.172109708	-0.195492804	-0.454832822	-0.416762203	-0.141841516	-0.111729614	0.091894954	0.118289173	-0.300247401	0.27816391	0.027178861	-0.31910947	0.18194595	-0.236025825	0.08385846
CFG00120897	HSG00263169	1029	-0.025072334	-0.009644639	0.050479859	-0.006466869	-0.060916685	0.013360813	0.13723588	0.112402417	-0.011578657	-0.120160259	-0.067102484	0.151241601	0.140485108	-0.012376096	-0.048073322	0.060133316	0.2227256	-0.035409782	-0.020373322	-0.044871397	-0.047220316	-0.053923551	0.257015675	-0.139705181	-0.006028656	-0.069169492	0.008078892	0.021523565	0.095822573	-0.011967503	-0.033068873	-0.048243113	-0.025971318	0.049427789	0.054068238	-0.084741645	0.013823989	0.086190544	-0.06487029	-0.011259329	0.112766221	-0.012253525	-0.069024988	0.001942946	-0.06761542	0.052896377	0.029930014
CFG00127456	HSG00202535	1031	-0.132775888	0.083881885	0.128110975	-0.017150592	-0.053774692	0.033291008	-0.003627352	0.061896395	0.349514425	0.283578515	0.207959607	0.311794579	0.055635571	-0.037476502	0.298256934	0.169815764	-0.020914305	0.213476568	0.008442545	0.020016892	0.074658357	-0.021222174	0.158587098	0.038162902	-0.051605284	0.227792144	-0.012623992	-0.010744277	0.134411037	0.019434713	0.303469539	0.099409893	-0.015949603	-0.152170479	-0.00124245	0.199178189	-0.017880414	0.17775476	-0.137402013	0.160195723	0.037404247	0.03165761	0.079822809	-0.037293915	-0.092846043	0.154432759	-0.070535585
CFG00143955	HSG00306660	1032	-0.079720274	0.062327236	-0.052711636	0.038512871	0.034262866	0.045207649	-0.139131457	-0.092254624	0.031491831	0.052890897	0.064028725	-0.166103318	-0.147690505	-0.091642372	-0.061578326	-0.047266945	-0.155839652	-0.331444442	-0.15898101	-0.028138965	-0.209345236	-0.148032784	-0.227131665	0.063109681	-0.092776693	-0.158139467	-0.250970334	-0.100669555	-0.192250416	-0.271521807	0.041579753	-0.197486833	-0.192524359	0.001463049	-0.101685055	-0.036360398	-0.038523149	0.019848045	0.005354667	0.1485423	-0.022471081	0.017005114	0.00385	-0.067565776	0.0096369	0.054767963	-0.057155445
CFG00077920	HSG00287016	1033	-0.249283403	0.037365079	0.086820081	-0.196530879	-0.026459329	-0.139389008	0.090729825	-0.041388683	0.320104837	0.424694657	0.006276682	0.145856664	-0.078399874	-0.381780118	0.296516955	0.148172393	-0.194157928	-0.36434707	-0.228206098	0.255402565	-0.234214246	-0.274098366	-0.03928379	-0.387498528	0.165536165	-0.108515315	-0.045776211	-0.045289747	-0.040300272	-0.076195382	0.226562232	0.212021738	-0.013501965	0.004629629	0.072247826	0.036894556	-0.005893322	-0.024056109	0.055555452	0.010575993	0.031010807	-0.022093207	-0.027012277	0.028638188	-0.079868458	0.01043	-0.019781422
CFG00124561	HSG00236996	1036	0.032535255	0.540348828	0.275576591	-0.319928765	-0.016186263	-0.008297417	-0.133705616	-0.298802137	-0.145860061	-0.601059198	-0.252092808	-0.380381167	-0.406529635	-0.549023271	-0.226983935	-0.159739271	-0.207487091	-0.235808879	-0.426053792	-0.594484329	-0.11897812	-0.146808714	-0.266020268	-0.231797576	-0.701891482	0.106836602	-0.216988772	-0.323976755	-0.29507184	-0.085878186	-0.162535638	-0.053716097	-0.465280861	-0.094638661	-0.246999234	-0.094588846	-0.027362844	0.037966359	-0.20270589	0.226228863	-0.206229404	-0.025444077	0.176006496	-0.154063165	0.054413922	0.088689029	-0.068129815
CFG00126692	HSG00254930	1038	-0.019586883	0.018821172	-0.022906948	0.030249696	-0.066133864	0.014859945	0.021492222	0.075825833	-0.006025408	-0.00549705	0.001915299	0.049241882	-0.010875148	-0.029359877	0.010280441	0.001846111	0.033941668	-0.031713758	0.043163177	0.041394733	-0.04221357	-0.071066201	0.003111854	0.031026948	0.034026038	-0.029786419	0.005219444	-0.007607454	-0.011803179	-0.02327678	0.009734996	-0.000486902	0.004312559	0.186813653	-0.092845358	0.272986978	-0.10939505	0.455150336	-0.623041809	0.232522354	0.044638399	-0.054150309	0.125872537	-0.006449139	-0.276033401	0.26761657	0.132306173
CFG00018162	HSG00351491	1039	0.044634882	-0.009657094	-0.014616581	-0.026810033	0.035600167	0.011668622	0.005202156	0.208397225	0.126309097	-0.075143896	0.044633601	0.145635009	0.238112777	0.102719344	0.017744483	-0.116913199	0.112807862	0.07353089	-0.01511341	0.053083055	0.022490725	-0.042950619	0.023594182	-0.089094326	0.257960081	0.152070895	0.059103608	0.072989509	0.171867326	0.000218635	0.075722829	0.002668949	-0.023163831	-0.033750001	0.02651597	0.128624246	-0.052142713	-0.22976999	0.162483707	0.099654585	-0.180471584	0.165631205	0.108125292	0.042443436	0.020267302	-0.07261955	0.074234493
CFG00000714	HSG00228602	1040	-0.034796819	0.106875032	0.303263098	-0.073791124	-0.095841117	0.004712265	0.235802889	0.241422027	-0.05066476	-0.431981623	0.304712385	0.070848823	0.100053012	-0.042550419	-0.094743744	-0.008522123	0.216611892	0.070204839	0.175033823	-0.409245789	0.117690876	-0.111965552	0.287592769	-0.131594673	0.386344969	0.344748139	0.311814427	0.242419004	0.140801609	0.161547348	0.201829672	0.019047838	-0.260914713	-0.016210388	-0.071086273	-0.114695095	-0.052257665	-0.124986798	-0.045744322	0.035674844	-0.198454186	-0.052740883	-0.110000201	0.094908826	0.26253435	-0.238938525	0.001298561
CFG00098569	HSG00208781	1043	-0.009074835	-0.001183502	-0.020991562	0.024656605	0.006914917	0.076020375	-0.034438908	0.073112078	-0.121826656	-0.013732266	-0.037398171	-0.16610229	-0.032829858	0.058301166	-0.004471069	-0.043930944	0.004196811	0.01957693	0.02904636	0.201572627	0.112923004	-0.049132496	0.025454581	0.015285645	0.086077094	0.046548784	-0.089257278	0.024664901	-0.155704051	-0.131985009	-0.053460054	-0.058612235	-0.033875115	-0.107253976	0.056064352	-0.040137541	0.13262938	0.041268393	0.079508416	-0.09603966	0.046899419	0.036026794	-0.187675625	0.002611	-0.210524291	0.210722461	0.068651967
CFG00005114	HSG00284876	1045	0.082688808	0.134708166	0.165819228	-0.029543221	-0.023872614	0.191749752	-0.448424608	-0.238431543	-0.388751447	-0.404662341	-0.479989916	-0.074881285	-0.516279459	-0.085976899	-0.453988612	-0.391841888	-0.448468089	-0.230342329	-0.334567755	-0.370134711	-0.543775916	-0.227388412	-0.125612497	0.101138175	-0.37640202	-0.24274537	-0.427846014	0.054940403	-0.191569716	-0.473677814	-0.234346688	-0.529670715	-0.509563386	0.086115621	0.112044804	65535	0.065199919	0.072162881	0.106185101	0.10386458	0.07749141	0.042115685	0.067733526	0.122934327	0.12823154	0.008751909	-0.01142927
CFG00111917	HSG00255157	1046	-0.019669294	-0.0528327	-0.015356578	-0.028019261	0.04776185	-0.000526147	0.012336545	0.049342915	0.115369186	0.072647363	0.108596027	0.156511083	0.13813968	0.062190156	-0.023647875	-0.018792756	-0.002575161	-0.018851835	0.00960354	0.005138406	0.098772332	0.041605167	0.002344513	0.000197567	0.042292539	-0.03285059	0.066176839	0.142068386	0.082923964	0.078389317	0.052604504	0.026998904	0.040511806	0.101717263	-0.011335997	-0.012498753	0.093748942	-0.018759999	-0.019089896	-0.079362847	0.106183693	0.020977909	0.033093527	-0.087429203	0.255433351	0.113788188	-0.053815112
CFG00130532	HSG00312076	1051	-0.064307213	-0.021339975	-0.05112493	0.047869772	0.126939297	-0.082198769	0.145751148	-0.017617181	-0.155935273	-0.044852152	0.052566737	0.057793587	0.065744027	0.306934029	0.072978601	-0.108531043	0.031604275	-0.009955272	0.116438329	0.062868252	-0.091410279	-0.170381397	0.04594402	-0.052822299	0.204942673	0.115273923	0.339559346	0.234588295	0.161507398	-0.046990417	0.240031272	0.027192578	0.084665775	-0.073353499	-0.122904621	-0.172729522	-0.091683447	-0.070367754	0.007792228	-0.029884415	0.056738976	-0.149080262	0.138355494	-0.056990143	-0.041744437	0.007035545	-0.043875575
CFG00110021	HSG00288812	1053	-0.007274047	-0.015549719	0.01668182	0.004124776	0.014055073	-0.00803186	-0.059596561	-0.081795193	-0.208991259	-0.090663604	-0.07357379	-0.087991871	-0.095703706	0.005732045	-0.116716027	-0.111603744	-0.115221754	-0.101481467	-0.053143203	-0.06952358	-0.081353106	-0.114147156	-0.017940611	-0.031960942	-0.088451229	-0.061093107	-0.014065951	-0.011495516	-0.05923067	-0.122276187	-0.028188899	-0.111943103	-0.104719594	0.051393148	0.021292962	0.051217929	-0.0132905	0.036877792	-0.068621092	-0.043733481	0.11643301	-0.072409913	-0.070570946	-0.062464017	0.012003099	0.055431958	-0.040192138
CFG00126425	HSG00305915	1054	-0.082732141	0.054359678	0.05316142	-0.073276043	-0.00136324	-0.046464436	0.180521801	-0.104392514	0.232528254	-0.07017079	0.063617676	0.14518334	0.252758324	0.218015671	-0.011812359	0.105464853	0.096372209	-0.079388887	-0.058151111	0.205561683	0.000921577	-0.054065943	0.038089938	-0.156420216	0.330334604	0.017310247	0.051817417	0.103493184	-0.01891353	0.00174728	0.172466859	0.068701178	0.010352187	-0.011637087	-0.030685578	0.012067131	0.006280289	-0.034586571	0.055052027	0.122395381	-0.093079448	0.041700661	0.04249268	-0.02340411	0.032717571	0.015429704	-0.005199264
CFG00018634	HSG00262164	1056	0.024312062	-0.030380022	-0.001413345	-0.012611466	0.008950186	-0.000143217	0.013755895	-0.013216343	-0.103575587	-0.043203104	-0.074241161	-0.047043663	-0.089272738	-0.013432806	-0.09707047	-0.086070642	-0.064499348	-0.047084052	-0.050382301	0.023088917	-0.081950828	-0.055648807	-0.00250234	-0.046008486	-0.067632467	-0.089918584	-0.016627168	-0.02876858	-0.052833162	-0.024448844	-0.021981161	0.17181389	0.150048479	-0.102960572	-0.061718006	-0.08813449	-0.03860132	0.05814632	-0.192392662	-0.15794538	0.001020711	-0.150364682	-0.139658615	-0.099592745	-0.10835208	0.567063391	-0.085104413
CFG00009140	HSG00217030	1058	-0.009098634	-0.028338168	-0.019948326	-0.031061418	0.037476592	0.074807093	-0.024647914	-0.054810915	0.285635293	0.14929235	-0.056960069	-0.047102332	-0.108847879	-0.150050163	0.072488189	0.020235002	-0.104360819	-0.091911964	-0.053512789	0.139407516	-0.148512945	-0.096600048	-0.050280891	-0.086006321	0.305947751	-0.054480966	-0.047035933	-0.258477807	-0.079413824	-0.079046965	0.054413706	-0.045613304	-0.030007061	-0.161004767	0.228806749	0.053460497	0.079589643	-0.299590319	0.206156343	-0.099832125	-0.086677782	-0.267750293	-0.152907714	-0.015620097	-0.039537352	-0.097730272	-0.142046943
CFG00021571	HSG00228204	1060	0.028883988	0.060554054	-0.081085473	0.029051665	-0.000994548	-0.121101722	-0.033985123	-0.021136472	0.195513517	0.184773669	0.229949072	0.0434376	0.174127147	-0.039054774	0.126778156	0.103757039	0.227276415	0.112652905	0.055594452	0.234880254	0.120146394	0.193876415	-0.100291096	0.023125373	0.394441187	0.256506532	0.178310484	0.049752124	0.248662397	0.280406028	0.214871496	0.169669002	0.279814899	-0.074647918	-0.152138218	-0.182098582	0.005568562	-0.044219535	0.058145624	0.075083189	-0.158769861	0.145701393	0.02011757	-0.222032323	0.122407682	-0.136570662	0.111057058
CFG00144477	HSG00227245	1062	-0.128639877	-0.038483951	0.034291875	-0.014008188	-0.091770321	-0.262832582	0.196315229	0.065769337	0.116621926	0.225496873	0.230417669	-0.049534515	-0.174575597	-0.150400013	0.269505829	0.26519078	-0.026513651	-0.233698294	-0.009618049	0.119272642	-0.099104144	-0.235156283	-0.017705815	-0.130336538	0.396439523	0.058569457	0.11839062	-0.031112529	0.066138491	0.103656538	0.358247399	0.182741955	0.146840021	-0.128834188	0.112917691	-0.009107766	0.027431624	-0.122335181	0.115737095	0.069988526	-0.157585293	-0.139915302	-0.140774295	-0.045405403	-0.069764368	-0.099534698	-0.047860153
CFG00003526	HSG00201145	1063	-0.092682272	-0.010125458	0.139876395	-0.068483233	0.026699603	-0.044216871	0.249460205	0.221646756	0.673609495	0.546337008	0.445341647	0.20210211	0.05741033	-0.256481379	0.497877538	0.493769884	0.058452159	0.025757402	-0.046207368	0.546439409	-0.135249019	-0.156304836	0.161893472	-0.256476074	0.585339129	0.328026921	0.25701642	-0.081246406	0.170685738	0.213356644	0.605727851	0.27913636	0.213554636	-0.270259351	0.241556436	0.030218599	0.075738534	-0.31783402	0.065718211	-0.066761076	0.033753145	0.095175251	-0.124170221	0.147200003	-0.058108572	-0.010324276	-0.146521449
CFG00099322	HSG00304182	1068	0.047996443	-0.036548864	0.006221861	-0.040477291	0.00060026	0.01694588	-0.038183507	-0.014365245	-0.029871752	0.027941678	-0.021617727	-0.033456143	-0.079601139	-0.06429369	-0.025953008	-0.034253795	-0.009177297	-0.013412837	-0.04281665	-0.004941426	-0.053938519	-0.065386936	0.029089432	0.008297551	0.024502601	-0.076233916	-0.056992903	-0.017373892	-0.059597664	-0.012288623	-0.011205133	-0.026040813	-0.028934654	-0.031801485	0.062007319	-0.017479345	0.038022429	0.081086993	-0.044148654	0.000204104	0.088526756	0.011536645	-0.027933137	-0.041437294	-0.216679797	0.051677365	0.036976151
CFG00008632	HSG00255118	1069	0.078181379	0.00115069	-0.018161239	-0.028720148	-0.021761796	0.046128333	-0.091821104	-0.042373341	0.026209623	0.032451987	0.180783719	-0.173004389	-0.04109633	-0.066993341	-0.042952839	-0.006083339	0.073105894	-0.035601135	0.013714001	-0.138670266	-0.004161138	-0.050076339	0.054936662	0.104183488	0.148237884	0.041001663	-0.033168338	0.005342003	-0.032257609	0.027344979	0.2652978	0.009382911	-0.065793335	-0.032755729	0.045646776	0.118722893	-0.043966752	-0.180794626	-0.044358641	0.022403214	-0.020725263	0.051443938	0.0046485	0.057097852	0.127056271	-0.079122715	-0.020056883
CFG00003493	HSG00274678	1072	-0.042317417	-0.049634196	0.005692371	-0.063775368	-0.078102894	0.084721141	0.038059678	0.075873256	-0.06299898	-0.031844221	-0.051982678	-0.000731696	-0.030356983	0.003928368	-0.042781934	-0.020960288	-0.049236476	-0.042477846	-0.013289	0.047387604	-0.144660816	-0.139954314	0.067540348	-0.056554779	-0.062277511	-0.126469597	-0.05150231	0.007270272	-0.08017052	-0.112686656	-0.107163809	-0.059461448	-0.151953474	0.101430722	0.10802573	0.09723638	0.002577	0.100129433	-0.056606106	-0.080179594	0.081522644	-0.071494997	-0.088229842	0.069623634	-0.124996498	0.060029678	-0.034315489
CFG00012390	HSG00287786	1073	0.203515545	-0.069460779	-0.106611639	0.023067618	0.165172443	0.058970638	-0.086934201	0.129094064	0.139134571	-0.155268744	0.015536923	0.128080159	0.0521104	-0.049972162	-0.093070649	-0.075910628	0.136970535	-0.083763823	-0.058764972	-0.37132284	-0.054176435	0.008564219	-0.064667597	0.039130334	-0.23644498	-0.044758745	-0.152998284	-0.153850019	0.112984195	-0.167746797	0.060510475	-0.076633841	-0.195711195	-0.270297974	-0.303401709	-0.283865958	-0.171671212	-0.005972465	0.076264754	0.263772964	-0.41486454	0.250893384	-0.026945001	-0.337364048	0.096528314	-0.208684832	0.102228329
CFG00113679	HSG00273278	1075	0.457285643	0.014142871	-0.073073283	0.042383663	0.046522014	-0.037400767	-0.680688322	-0.221325621	-0.035564154	-0.322110593	-0.107008085	0.316888869	0.389962465	0.438358784	-0.240767226	-0.219241038	0.343334317	0.422925949	0.372049183	-0.051610783	0.158848986	0.221761346	0.037405998	0.330991924	-0.028164446	-0.033972189	-0.144662306	0.335846364	-0.08884868	-0.076528788	-0.205252185	-0.03053312	-0.15338777	-0.009618117	0.04310606	-0.022790663	-0.091648087	-0.134186357	-0.115759164	0.308461785	-0.190647826	-0.087776862	-0.161699042	-0.116338328	-0.122459039	-0.014130519	-0.098412037
CFG00011203	HSG00244368	1081	-0.014300562	-0.009049542	0.032268941	-0.018513426	0.010472789	0.08433336	-0.097579405	-0.069357976	-0.176542148	-0.027560763	-0.085763887	-0.079368606	-0.046587758	0.00422594	-0.08704827	-0.111909688	-0.01864785	-0.068516083	-0.07907562	-0.075266421	-0.071611658	-0.080156401	-0.061818667	0.070356846	-0.207276762	-0.174766481	-0.093566269	-0.029164679	-0.127175316	-0.103037417	-0.087744862	-0.163999975	-0.025815457	-0.2392167	-0.163800687	-0.083175331	-0.165855989	-0.071853764	-0.184986234	-0.227745041	-0.118670233	-0.20589225	-0.200499058	-0.142553389	-0.319247246	-0.151447698	-0.202896744
CFG00053157	HSG00301754	1101	-0.011181364	-0.0010403	0.062988997	-0.044487469	-0.036165535	0.008630993	0.117419772	0.07116726	0.050019078	-0.035227366	-0.026356321	-0.030818831	0.080240726	0.080161534	-0.03484492	0.013866578	-0.030349709	0.099107698	0.080942757	0.019889254	-0.016328337	-0.024313424	0.084916808	-0.011289068	-0.037331589	0.334560752	0.413300037	-0.060815867	0.189986587	0.331506073	-0.043733858	0.032473199	-0.022493284	-0.094133183	-0.126655936	0.217516541	-0.074690528	-0.236353189	-0.094964996	-0.528004706	-0.119080931	-0.005840927	0.035288576	-0.043847695	-0.184834868	-0.210784778	-0.070936859
CFG00026736	HSG00284711	1102	-0.00659452	0.004477564	0.009505998	0.059766095	-0.067170292	-0.044091422	-0.021759901	0.05182327	-0.204169676	-0.063424468	0.042564686	0.030141819	-0.009707365	0.089541823	0.024957672	0.033379801	0.066228554	0.264334112	0.09305948	-0.074639603	0.087710395	0.03256432	0.072391823	0.05067182	-0.107791513	0.117989853	0.119934797	0.112108409	-0.006601598	0.045237165	-0.149148822	-0.083808199	-0.032346036	-0.199250966	-0.115726799	-0.120442159	0.05731	-0.032019831	0.058673356	0.043386675	-0.232437864	0.180326223	0.050387461	-0.025594765	0.098679952	-0.220293075	0.086345002
CFG00119620	HSG00268357	1103	-0.025376763	0.049141794	0.032278068	0.025802679	-0.056626804	0.011923235	-0.013688307	-0.018783597	-0.116622463	0.116806366	-0.064617664	-0.033415508	-0.144086599	-0.128911927	0.071874499	-0.045535259	0.036611393	-0.053405628	-0.122028857	-0.023951543	-0.028017761	0.024599224	-0.060051467	-0.008515852	-0.097869493	-0.082274109	-0.045441605	0.037407584	-0.060621679	-0.018280242	0.000945352	-0.01806633	-0.02205164	0.020990007	0.0043309	0.02757873	0.067131855	0.104944453	-0.021389524	-0.019504251	0.114376493	0.023561228	0.004068091	-0.051469531	-0.104502268	-0.019272499	-0.018935259
CFG00126160	HSG00311747	1114	0.047188979	0.096653774	0.134105667	-0.071053162	-0.157701015	-0.090097196	-0.001325674	0.117111012	-0.05875485	-0.075434044	-0.035743497	-0.021939743	0.087732211	0.005197633	0.008130614	0.077484801	0.242549479	0.10104084	0.106001586	0.093458608	-0.061852954	-0.153310478	0.100561857	-0.074421003	0.505738616	-0.025316212	0.044869464	0.080552295	0.034466725	0.051711086	0.059742045	0.033383634	-0.048591133	-0.086557843	0.006689358	-0.009232868	-0.060475845	-0.179762617	0.081005238	-0.127848908	-0.065116219	-0.124542154	-0.107797697	0.178376362	-0.030689696	-0.05226516	0.019036986
CFG00054882	HSG00203673	1116	0.172309518	-0.289671779	-0.186884046	0.410015225	-0.030129611	0.054374009	-0.132529497	0.826997161	0.664537072	0.247867495	0.718585432	0.82390213	1.013464689	0.689269662	0.477829784	0.555932999	0.731269836	0.584489346	0.89241159	1.052737713	0.567679405	0.100566089	1.180789113	0.359171271	0.99644351	0.814214647	0.887567282	0.63116622	0.809358001	0.436657727	1.197021723	0.529007971	0.191963345	0.319017291	0.053568143	0.041356042	-0.15027678	0.199649259	0.361307651	-0.047472261	0.217305377	-0.448664904	-0.17878966	0.21732311	0.15065752	-0.013475555	0.211964741
CFG00127007	HSG00272003	1119	0.014341199	0.023196114	-0.031169962	0.080932088	0.019284507	-0.0558393	-0.07741835	0.121972948	0.269563526	0.252382576	0.100305066	0.28409493	0.34350574	0.289506972	0.350081503	0.242748976	0.250599712	0.557650983	0.312079489	0.406366885	0.200248256	0.179966077	0.334291697	0.282622784	0.223450392	0.246280804	0.355968475	0.132045597	0.295901179	0.498194695	0.003036571	0.205659062	0.226463899	-0.117546558	-0.029764999	-0.118171774	0.091454774	-0.103650004	-0.041704997	-0.056345001	0.119332209	-0.052814148	0.120949998	-0.051097702	-0.016172323	0.059804998	0.02571
CFG00145118	HSG00314094	1120	0.255041718	-0.048258282	-0.048682854	0.107356012	0.225948364	0.032681331	-0.081991673	0.123271346	0.071040586	-0.07370095	0.163918883	0.222534746	0.007195652	0.086468816	0.046298981	0.120608538	0.166144758	0.112079889	0.136954129	-0.143112868	0.125343621	0.091787368	0.101554066	0.093232974	0.198875487	0.069448531	0.019308507	0.15178439	0.038065106	-0.013651431	0.13453719	-0.029677257	-0.106538326	0.178988412	0.122369304	0.129096568	-0.013571441	0.022860011	-0.113421701	-0.194386974	0.209046289	-0.04496967	-0.055273488	0.10373342	-0.023854326	0.084417209	-0.003970904
CFG00125280	HSG00454429	1121	-0.033915721	0.018186599	-0.019512616	0.056803789	-0.049079455	-0.044257723	0.047729477	-0.221247464	-0.018539831	-0.080790855	-0.099844404	-0.176653445	-0.07234215	-0.063561805	0.067898914	-0.072971292	-0.041311719	-0.048329659	-0.046989404	-0.037539221	-0.038684629	-0.105558015	-0.053893812	-0.201032937	0.057972811	-0.061638154	-0.001893193	-0.087512322	-0.010530666	0.073110357	0.001675412	0.076028228	0.061827309	-0.217570424	-0.190032691	-0.304320931	-0.111406751	-0.117052488	0.07904467	0.060537059	-0.269500762	0.113453567	0.020704497	-0.233493075	0.145642921	-0.229844302	0.091133788
CFG00008947	HSG00214884	1123	-0.088410482	0.090978295	-0.036834724	0.052913263	-0.007452466	0.234991834	-0.138963714	0.028624967	0.081877962	-0.058114775	0.027551189	0.015816107	0.11919485	0.044582456	0.05023329	0.191432551	-0.036465064	0.185783312	0.053332493	-0.379394978	0.097833291	0.127515063	-0.020818524	0.25781101	-0.228954479	0.053812489	0.021824718	-0.06221661	0.165215388	0.385259807	0.209426329	0.005228654	-0.046197891	-0.171791762	0.123499997	0.101919115	0.127884671	-0.287216365	0.137908936	0.363650739	-0.143131211	-0.066104025	0.051763907	0.101303309	-0.079682	0.023673862	0.013287365
CFG00128410	HSG00250412	1124	-0.068279549	-0.055495474	-0.074405804	0.037936382	0.095130607	-0.01004985	0.070489645	0.162787557	0.231105417	0.214430854	0.242762819	-0.132434368	0.221746296	0.051949892	0.167630598	0.14661622	-0.040850531	-0.026381217	0.103103295	0.241357416	0.118676558	0.219413728	-0.092855886	-0.050928056	0.074961506	0.329164952	0.052164927	0.01877228	0.022171957	-0.060381088	0.437994152	0.239647359	0.102066904	0.034731202	0.038729589	-0.005799	0.026297405	0.068440482	0.004996685	-0.049223442	0.068551615	0.029725805	-0.048283387	0.001075211	0.071150914	-0.048779778	0.00971363
CFG00111453	HSG00271798	1128	0.048136663	-0.011313295	0.037858672	-0.001916084	-0.041200161	-0.0042117	0.193536133	0.128122672	-0.001215504	0.084829971	-0.05336687	0.009229887	0.001435062	0.051473871	0.182467848	0.347029984	-0.020024305	0.061472967	-0.037404984	-0.019831901	-0.00926503	0.023301393	0.096512415	0.132128209	-0.020658759	-0.01620361	-0.025127342	0.011898432	-0.006928617	0.027759936	0.358708024	0.120539971	0.06042403	0.02435232	0.060127985	-0.089017883	0.05386832	0.043729894	-0.114789426	-0.068418719	0.09072648	-0.03708905	-0.060383037	-0.015946023	-0.094984934	0.060823489	0.015496418
CFG00004487	HSG00251370	1129	0.035724353	0.021682935	-0.009423599	-0.003535034	-0.002475042	0.020182941	0.01935982	-0.033132665	-0.069047898	0.093429901	-0.023419777	-0.017222228	-0.032181859	-0.091259025	0.175865218	-0.065865412	-0.056520149	-0.01485447	-0.020124441	-0.111816734	-0.015870688	-0.125987098	-0.020452915	0.002496591	-0.013611306	-0.064072832	-0.048193611	-0.057189256	-0.041694127	-0.071418285	-0.052023456	-0.00146929	0.055243813	0.06079381	0.028091205	0.089437075	0.015727518	0.004137825	0.014064385	-0.007554312	0.061975293	-0.014898431	-0.001063	0.054734934	0.094413288	0.021316366	0.014171416
CFG00136706	HSG00200007	1130	-0.095089205	0.100073986	0.111048952	-0.040257521	-0.066204354	-0.096979782	0.092298374	-0.001085576	-0.044523962	-0.163515046	0.299709678	-0.019574184	0.109573953	0.183104008	-0.027587373	0.102983765	0.071702659	0.028108642	-0.006936596	0.021469247	0.160659432	0.108596385	-0.001046623	-0.052894052	0.130055174	0.215514347	0.063595042	0.183479786	0.201502323	0.014051839	0.069258362	0.059126627	-0.045101676	-0.056656346	-0.067944147	-0.059614882	-0.058275353	-0.098585442	0.025648773	0.130234882	-0.157569453	0.19026804	0.047210209	-0.081942774	0.045066264	-0.065146737	0.030614123
CFG00098480	HSG00204375	1131	0.032586515	-0.023034632	0.000350695	0.006335147	-0.013056975	0.022415116	-0.020867582	0.020235956	-0.08980006	-0.076970272	0.019939095	0.011341996	0.074568383	0.034312114	-0.047800977	-0.055180632	0.026921801	0.167136103	0.058074571	0.471504539	0.085548706	0.035144679	0.030410446	0.006422728	0.169204593	0.042230532	0.101911224	0.019003481	0.016663581	0.066986628	0.041033447	-0.002579417	-0.048684493	-0.00733226	0.07293617	0.046919834	-0.003642855	-0.000409289	0.001299532	0.006187154	0.066304356	-0.024829198	0.076186188	0.003627632	-0.000640257	0.009378958	0.015286125
CFG00115544	HSG00273775	1132	-0.003091134	0.013282731	0.008755695	-0.023791598	0.01728696	0.027462374	-0.019189883	-0.009589599	-0.041858293	-0.012779709	-0.00496948	-0.007591765	-0.074856088	0.031714384	-0.002907181	-0.094562344	0.014250528	-0.046489656	0.019120302	-0.015395796	-0.056941997	0.012241092	0.008165248	-0.023535639	-0.020614605	-0.060288623	0.008617092	-0.006616391	-0.011367867	-0.030999886	-0.009343376	-0.033225425	-0.028388008	0.014295937	0.078665778	-0.069243982	0.084917389	0.008210521	-0.083032675	-0.101703636	0.080754541	-0.053185515	-0.051371705	-0.009133319	-0.170765787	0.022309065	0.052609075
CFG00098460	HSG00216307	1134	0.048462704	-0.027918156	0.023806384	-0.007275721	0.102941133	-0.058977716	-0.005816555	-0.033873707	-0.034830045	0.016310958	-0.04349529	-0.046534933	-0.011340158	-0.053367279	-0.027293168	-0.088879362	0.094954029	-0.017596917	0.021954363	0.053466477	-0.026992595	0.108628988	-0.0192459	0.011962585	-0.03982418	0.022523461	-0.046554923	0.003756121	-0.000583156	-0.053477265	-0.104970649	-0.029246327	-0.007641735	0.047543321	0.011711217	0.043518703	0.078821972	0.132715851	-0.053317256	-0.084947377	0.07370127	-0.028387491	-0.10027422	0.033864815	-0.042895414	0.068197124	0.001850445
CFG00116572	HSG00257719	1135	0.011364118	0.049508281	-0.004991021	0.01179595	-0.028608343	0.068032309	-0.025030525	0.042974766	-0.024632502	0.067393541	0.001788722	0.057235464	-0.094383173	0.017907748	0.01582941	-0.030369081	-0.004503354	0.006915499	0.037946418	-0.004481455	-0.020273907	0.02927405	-0.023474025	0.147559062	-0.016501319	-0.009169454	0.01248832	0.055428695	-0.030824406	0.00864613	0.017449431	-0.040914387	0.016970515	-0.030897811	0.084350005	-0.070517227	0.03598411	0.090921059	-0.108704135	-0.075800121	0.106669225	-0.042151775	-0.096558847	-0.027972026	-0.175540462	0.080787383	0.04462095
CFG00118961	HSG00290647	1136	0.029447597	-0.050076474	0.026404399	-0.017213166	0.019955683	-0.009754824	-0.009413453	-0.138759255	-0.024909951	-0.007629195	-0.004983074	-0.03803812	-0.054515835	-0.020114783	0.037222378	-0.030683704	-0.009525315	-0.036481157	0.000249811	-0.05020275	-0.034137223	0.01109122	-0.050571065	-0.00110248	-0.036363665	-0.074478664	-0.008169576	-0.040260613	-0.027981456	-0.010932866	0.002320337	-0.028086033	0.002674778	0.019531809	0.00850595	0.016272986	0.018837078	0.045803387	-0.013697567	-0.035478413	-0.020424144	-0.023099849	0.022203648	0.008924705	-0.035736714	0.040534794	0.000167251
CFG00136612	HSG00311503	1137	0.001367734	-0.008184427	-0.018208949	0.005515151	0.046078544	0.058581602	-0.009742118	0.042576816	-0.069963105	0.085815661	-0.011468858	-0.041668169	-0.015353141	0.118956849	0.042534795	0.00314379	-0.019567266	0.032360457	0.021348545	0.018643701	0.016772971	0.007210987	-0.007586847	0.202712938	-0.064937085	-0.022034666	-0.016481357	-0.011220718	-0.017192759	0.001849412	-0.081315644	-0.022622548	0.003419917	0.068695791	0.044072803	0.015087238	0.037082598	0.085235722	0.009972551	-0.056434408	0.07698299	-0.044713441	0.03303	0.042309236	-0.021614501	0.033299413	0.019054677
CFG00118962	HSG00290922	1138	-0.107775867	-0.013099343	0.003486052	-0.004407242	-0.005875379	0.017823607	0.056075357	0.322790504	0.254506201	0.22516349	0.816542387	0.146889389	0.134764224	0.034722865	0.134081274	-0.004201725	0.020563245	0.123569787	0.069547027	-0.056892097	0.025518656	0.045787662	0.134627432	0.064982161	0.471901566	0.127402246	0.181114286	-0.075524941	0.016057447	0.08815302	0.786430478	0.080165438	0.149020091	-0.056026705	0.074865736	0.0427	0.009585208	-0.149966314	0.151284307	0.103502333	-0.062623836	0.079473339	0.134212196	0.036338035	0.234526262	-0.020998394	0.001714969
CFG00125585	HSG00290982	1139	0.095506027	-0.064369887	-0.036346421	0.095880434	0.004044935	-0.129890382	0.009302393	-0.020224787	0.210719571	0.037456501	-0.170572966	0.016170494	-0.171601564	-0.064703554	0.072305016	0.03408872	0.148241073	0.239258766	0.07043495	-0.12897256	0.02009777	-0.033349246	0.042236634	0.087128721	-0.108064935	-0.114676699	-0.104451045	-0.146894157	0.119633287	0.210966066	-0.027437866	0.109158263	0.130897	0.047487427	-0.145016626	-0.002102728	0.137671188	-0.028648345	-0.122113608	-0.198109061	-0.059894968	-0.104653455	0.01712	0.088109188	0.124846071	-0.041581854	-0.030956142
CFG00144224	HSG00297758	1140	0.059374407	-0.025150899	-0.062186733	0.007113674	0.094487734	0.004355511	-0.050132141	0.206650481	0.143464878	-0.008804071	0.054254826	0.3041583	0.049283348	0.166087255	-0.007591989	0.009682924	0.186000228	0.089980841	0.200479507	-0.017068082	0.014650675	0.100610815	0.179333419	0.057314355	0.202214107	0.013714683	0.123466425	0.059699778	0.106570452	0.041998085	-0.06299337	-0.0172142	-0.078399837	0.018932354	0.047422539	-0.054203223	0.046592731	0.041550305	-0.074387178	-0.019884227	0.118609175	-0.062919997	-0.051268395	-0.008137113	-0.06177849	0.071215391	-0.001714066
CFG00125186	HSG00209931	1141	-0.059554223	0.00222842	-0.005621199	0.032362182	-0.047030885	0.095725104	0.090287596	0.172368482	-0.025502568	-0.056016918	-0.019430161	0.03158718	-0.030574713	0.030520465	-0.034811288	0.048703115	-0.012284391	-0.04083338	-0.012991	-0.01337013	-0.037126467	-0.033497348	0.07498087	0.042387318	-0.051106177	0.038859297	0.014979247	-0.021993615	0.011347674	-0.03074991	-0.061860476	-0.064795285	-0.016862517	-0.009326079	0.069345698	-0.01004438	0.048056975	0.051166121	-0.03075996	-0.054765522	0.129099458	-0.036285635	-0.029851476	0.055194054	-0.062530749	0.035379987	0.03496477
CFG00138563	HSG00216263	1144	-0.005702239	-0.000796873	-0.022179484	0.040750258	0.004323459	0.056623556	-0.005482512	0.031960528	-0.032864671	0.082102656	-0.001815233	0.034556188	-0.003060892	0.036657806	0.034344587	0.015276573	0.100605391	0.011374419	0.026413701	0.099523135	0.000840674	0.047878619	0.040841699	0.060721688	0.00540769	-0.01928575	0.054299667	0.053140096	0.056778274	0.014186525	-0.000898504	-0.011767536	-0.007806387	0.090810917	-0.025133921	0.014668942	0.063500404	0.203094423	-0.078951851	-0.090879314	0.117629409	-0.013838048	-0.092585966	0.055487502	-0.087781951	0.094301835	-0.01325235
CFG00127098	HSG00297752	1145	-0.035028867	-0.00439439	0.020754501	-0.020375386	-0.030286614	0.110173605	0.018333703	0.270350546	0.038478188	-0.223827243	-0.236005157	0.364875466	-0.210606486	0.2193214	0.175910592	0.189120978	-0.106437676	0.08128155	0.028214261	-0.089065753	-0.084702462	-0.097723901	0.275938123	0.228685409	-0.011081755	0.057456307	0.005883351	0.133124292	-0.23642692	0.019785926	-0.187157542	-0.09654364	-0.090558514	0.089683153	0.036681235	-0.001037996	0.057073429	0.054322105	-0.039829463	-0.044092461	0.05588416	-0.035194073	-0.005387588	0.027529724	0.068715654	0.039051015	0.012835323
CFG00106999	HSG00216922	1146	0.000774097	-0.035275649	0.002675951	0.010292601	-0.01037769	0.027856905	0.004509121	0.024503145	-0.077073917	0.059395399	-0.063977838	-0.041309692	-0.066882625	-0.023548983	0.021579754	-0.053984839	-0.044840328	-0.013820346	-0.028605182	-0.02002022	-0.025224339	-0.020478265	0.01590886	-0.015737567	-0.055136204	-0.089420311	-0.011168124	0.013141759	-0.062103547	-0.060418095	-0.043635879	-0.039062176	-0.008632904	0.03948395	0.067407973	-0.011775631	0.048387252	0.063163973	-0.059501406	-0.033096194	0.091949679	-0.057459209	-0.024544386	0.02032795	-0.068427525	0.040870104	0.00821022
CFG00124793	HSG00269713	1147	-0.030485451	0.006576598	-0.005159646	-0.099913925	0.048021972	0.067909688	-0.033860058	-0.368743688	0.136745557	0.032101959	0.075587198	0.057517767	0.200598359	-0.053252757	0.124300689	-0.001501769	0.068627968	0.015491128	0.052547544	0.064235225	0.112233534	0.054540753	-0.075191706	0.084958985	0.241886377	0.071022779	0.136145562	-0.142350584	0.158707142	0.212401718	0.229243055	0.176960886	0.221813038	-0.048897918	0.033108674	-0.00397045	-0.052289333	-0.026537752	0.083269358	0.131725058	-0.115919307	0.084344447	0.07551273	-0.086829208	0.073260531	-0.069315828	0.066228598
CFG00012550	HSG00288768	1152	0.050979227	-0.001614034	-0.042287394	-0.124687344	0.012224585	-0.028320059	0.19506067	0.093175977	0.041849345	-0.062479332	0.00526312	0.006570011	-0.071438476	0.116417706	-0.03498663	0.067034394	-0.007466614	0.050272048	0.058771729	0.134647667	-0.021627128	-0.176256388	0.05324769	0.011032581	0.000670552	-0.013670087	0.086445749	-0.035172984	0.044435233	0.126234025	0.079688579	0.039671451	-0.296962023	-0.001068423	0.185588881	0.114548653	-0.104422592	0.044871487	-0.192474231	0.117880546	0.115927823	0.015126965	0.17472215	0.073001854	0.045370966	0.240505606	-0.143631876
CFG00138466	HSG00306910	1153	-0.26278922	0.041984931	-0.010635342	-0.034305025	-0.02836596	0.064672552	-0.158048734	-0.259170383	-0.112623438	-0.002603654	-0.03493176	0.11300227	0.244344935	0.219518334	-0.026953029	-0.034188479	-0.233420789	-0.114772521	-0.131034449	-0.018471327	-0.030130945	0.005896659	0.000172312	0.228535071	-0.302865475	-0.158344209	-0.068385772	-0.010845434	-0.149903044	-0.096586108	-0.068796016	0.006745271	0.021940172	0.01151	-0.192300007	-0.17422314	0.018956317	0.033380989	65535	65535	0.053199999	65535	65535	-0.208800003	65535	0.034468986	0.092560001
CFG00102810	HSG00221193	1154	0.015769824	-0.022315308	-0.032266721	-0.056002215	0.067242488	-0.007204041	0.113672599	0.032015502	0.245122626	0.252977967	0.005309939	0.231067732	0.041159511	0.113918588	0.142078012	0.162291229	0.034216374	0.250363618	0.195693538	-0.048323587	0.095340297	0.106550276	-0.055465743	0.076991543	0.00908874	-0.017650291	-0.021479562	-0.016298488	-0.024920717	0.148855627	0.061243907	0.272022456	0.337877333	0.038796943	0.279046148	0.099376172	-0.045937076	-0.110636152	0.068248726	-0.234119609	-0.16738759	-0.274300009	0.196476951	0.065546751	-0.265463322	0.174692437	0.175397173
CFG00028690	HSG00307425	1155	0.018558115	0.002555668	-0.016033888	-0.041140899	-0.04257229	0.063802436	0.0268244	0.104160294	0.039463297	-0.033540636	0.173618212	0.128024414	0.039737776	0.015697375	-0.028238043	0.029953882	0.027402118	0.025855511	0.054442033	0.100739852	-0.064715862	-0.055828676	0.077695295	0.006697342	0.071404085	0.022638246	0.026888892	-0.030708075	-0.03583549	0.02885294	0.185331181	-0.081883766	-0.138544992	0.139485687	0.066769555	0.073486157	0.02892077	0.054553792	-0.04487681	0.020688847	0.12059626	-0.04363494	0.00235	0.055310883	0.026131188	0.056457091	-0.035250053
CFG00002178	HSG00236960	1160	0.995299459	-0.181107536	-0.180048868	0.406887859	0.484137744	-0.040205471	-0.043833598	-0.145904988	-0.231608808	0.03282794	-0.175411031	-0.155641794	-0.170237288	-0.069701016	-0.225475535	-0.110593453	0.770855427	-0.090457335	-0.08934132	-0.151654407	-0.069001019	0.149488971	-0.107811019	-0.096937686	-0.308376044	0.367372334	-0.181058079	-0.04512962	-0.207471728	-0.178789705	-0.335542828	-0.235853001	-0.127189964	-0.238570556	-0.095229208	0.126076669	-0.163442791	-0.099736318	-0.122965433	0.002755601	-0.075741976	-0.229744092	0.403849214	-0.194914401	-0.048505068	0.029327216	-0.10066402
CFG00102055	HSG00236565	1161	-0.041963011	0.010989636	0.051543683	0.031192571	-0.000644296	-0.077651352	-0.007956088	0.118955851	0.49895066	0.287888467	0.248104081	0.276035726	0.190921515	0.126447737	0.24394834	0.238567591	0.282687962	0.263366103	0.163215756	0.276604295	0.217219025	0.114582241	0.134361982	-0.032665938	0.49508059	0.258097589	0.316712499	0.117065519	0.387911499	0.451673478	0.18997854	0.477228284	0.373888701	-0.100668177	0.088141389	-0.024089092	-0.006862505	0.026022341	0.119179368	0.096233375	-0.116611756	0.071105964	0.034523189	-0.039492074	0.112704873	-0.115833141	0.063674875
CFG00002252	HSG00207967	1163	0.000141814	0.046664305	-0.001863614	0.020458259	0.007002905	0.000452295	0.003403276	-0.056503326	0.215219855	0.105512798	0.136698261	0.10572987	0.159566522	-0.029975772	0.056850813	0.025741026	0.031155482	-0.026812464	-0.03217414	0.198227301	0.084673598	0.049392916	0.022642955	0.003478572	0.176526248	0.112558261	0.054368712	-0.050805837	0.100294702	0.051158257	0.407505095	0.046638258	0.064394154	-0.061287757	0.115294397	-0.054408323	-0.031371091	0.015392001	0.0137245	0.046259526	-0.019110437	-0.083518483	0.024411047	0.00508815	-0.070001788	-0.003885	-0.006988
CFG00007427	HSG00260909	1164	0.001637252	0.07268706	0.038855992	-0.046334814	-0.03347557	-0.127897859	0.098718323	0.157780975	0.451658696	0.392894745	0.313039184	0.22282508	0.170227394	0.105565496	0.282385081	0.27435559	0.183413878	0.07477957	0.072919659	0.4315238	0.045737226	-0.027428625	0.064246714	-0.071619965	0.711799324	0.174738586	0.185172558	0.125681818	0.182418689	0.218496218	0.827758908	0.433716506	0.056647945	-0.132976979	0.04832555	0.074111566	-0.089785375	-0.15600583	0.037960555	-0.078952394	-0.041155871	-0.073495701	-0.050955817	0.049469769	0.067413047	-0.079445936	0.136313021
CFG00138110	HSG00221630	1173	0.0098553	0.003491938	0.02148214	-0.016273648	-0.017542124	0.146471664	0.095023468	0.100792244	-0.049303547	-0.01513885	-0.000493765	-0.005841941	0.001323462	0.062111601	-0.016025648	0.014838383	-0.024664328	0.010739833	0.033594236	0.011042923	-0.025567472	-0.010767609	0.045456484	0.055121586	-0.007511109	0.006906465	-0.027138934	-0.002979219	-0.0056348	-0.049452871	0.030064732	0.015424088	-0.088827774	0.162687019	0.074784458	0.169541955	0.043337155	0.131956398	-0.055877969	0.004970623	0.040595941	-0.018726289	-0.032670002	0.165701807	-0.05777254	-0.028157104	-0.027324282
CFG00145412	HSG00251858	1174	-0.027584486	0.006139226	0.074969813	0.033041492	0.005171724	-0.184179798	-0.087254614	0.090457216	-0.0483272	0.083597213	-0.121935278	-0.147898093	-0.072345793	-0.233948916	-0.030030966	-0.038186483	-0.034535147	-0.081728444	-0.211808264	-0.150077611	-0.278129876	-0.368972898	-0.118166126	-0.290146202	0.350167572	0.02854225	0.002002537	0.041508093	-0.146380946	-0.066682428	-0.036455452	-0.021695852	-0.065939009	0.067529283	0.096327998	-0.008314606	0.060944363	0.095586941	0.057112783	-0.035315573	0.08115714	-0.039605778	-0.034660131	0.054009471	-0.097191192	0.064187013	-0.006704812
CFG00028718	HSG00307807	1175	-0.034500241	-0.017954499	0.052462295	-0.094553173	-0.054663777	0.057266697	0.158197448	0.009472653	-0.026353866	-0.089243189	-0.106723465	-0.119771838	-0.003360495	-0.218501896	-0.021603689	0.010107756	-0.062691987	-0.078279048	-0.066921562	0.089116767	-0.115390584	-0.138899758	0.056978479	-0.205526754	0.023363605	0.018932804	-0.00740014	-0.045694232	-0.102179766	-0.061196655	0.135379836	-0.048986092	-0.184688285	0.056971341	0.160334945	0.129546404	0.056767944	-0.012984538	-0.025424531	-0.088306822	0.032717325	-0.137671351	-0.041949093	0.084995784	-0.061368361	0.040932965	-0.033166174
CFG00011267	HSG00249118	1180	0.575516224	-0.284781098	-0.288987279	0.343760908	0.40292418	-0.23222068	-0.272315472	-0.107604325	-0.045438528	-0.228673667	-0.130261064	0.041357994	-0.233057454	0.049550325	-0.323828459	-0.015019298	0.389975309	-0.239451796	-0.205475181	-0.297314823	-0.385176063	0.115816921	-0.006252855	-0.128443003	-0.288089991	-0.022180766	-0.271570534	0.029834628	-0.230443925	-0.207466036	-0.327243179	-0.080188826	-0.37010771	0.050205495	0.000867	-0.027919088	0.026930001	0.125344798	-0.089704543	-0.077334046	0.137078628	-0.026412303	-0.084913164	-0.004504999	-0.037459999	0.124448702	-0.0082745
CFG00128285	HSG00220312	1181	0.014520958	-0.049079314	0.009178225	-0.005561627	-0.019843787	0.024073847	0.007598802	-0.022668757	-0.049806923	0.116355523	-0.10144031	-0.069757193	-0.12942417	-0.093220994	0.011466213	-0.092491016	-0.043620974	0.025859872	-0.005592197	-0.003256623	-0.026262827	-0.02376508	0.01312577	-0.024483576	-0.03194163	-0.100366965	-0.021962747	-0.048347436	-0.108749226	-0.04101532	-0.007983752	0.021247134	0.164550915	-0.027384242	0.046443112	-0.050362416	0.044862684	-0.036271617	0.029956322	-0.059665479	0.053918317	0.02022722	0.011243773	0.037294906	0.048457887	0.010433041	0.022565212
CFG00121969	HSG00228253	1182	-0.098163664	0.068190783	0.028822899	-0.071323395	-0.027622581	-0.185770214	0.073481098	-0.104315042	0.228668928	0.305878878	0.187684998	0.229758352	0.365351468	-0.045854509	0.253270626	0.104180366	0.292098969	0.136080369	0.138133287	0.220748782	0.055430025	0.088282168	-0.067718238	-0.033619195	0.271079391	0.198183104	0.136876419	0.101494476	0.185830384	0.309759617	-0.071559221	0.41281414	0.282338947	-0.20781748	-0.052806623	-0.097333752	-0.041033156	-0.255694628	0.104503103	0.086873755	-0.204558641	0.010608056	0.063358009	-0.124994874	0.174929097	-0.141153619	0.004074167
CFG00128636	HSG00253711	1183	-0.012560335	0.069342189	0.05371654	-0.011596488	-0.048052046	-0.013977072	-0.048426986	0.231001407	-0.163801298	-0.110807046	-0.162541792	-0.17747356	-0.007296206	-0.265104562	-0.008851346	-0.014607909	-0.038831763	-0.174886763	-0.086190797	0.037130382	-0.312718242	-0.155788988	-0.003734734	-0.102691382	0.077577077	0.187559322	-0.039069984	-0.074794017	-0.094254911	0.041443478	-0.230891153	-0.222372428	-0.148959309	0.024454454	0.127857104	0.048062634	0.014907791	0.052278258	-0.01887496	0.053874161	0.035674836	-0.058789037	-0.024313889	-0.029112224	-0.159056887	0.084904872	-0.058690771
CFG00124117	HSG00254007	1184	-0.00335009	0.011727076	0.016585305	-0.02672898	-0.006709795	0.095898382	-0.001170988	0.098792203	0.046592183	0.026482923	0.123489574	0.07725925	0.073829629	0.017701367	0.024093295	-0.005532368	0.072196223	0.025009589	0.05189025	0.035178296	0.021464432	0.020610023	-0.013894449	0.035575062	0.036196746	0.076668754	0.011999063	-0.006235545	-0.008745817	0.093663014	0.269667	-0.003010355	0.026316578	-0.007672215	0.091033772	-0.035971675	0.034207501	-0.074728876	-0.047063962	-0.030233452	-0.00498959	-0.061213281	-0.032231256	-0.064706504	0.175242841	-0.026061775	-0.050376371
CFG00126167	HSG00204498	1185	0.01218713	-0.053737134	-0.017759567	-0.00625984	0.049228221	0.018223552	-0.03237484	0.030363901	-0.020762267	0.054343872	-0.041265186	-0.003689953	-0.009422903	0.092294864	0.038222749	-0.044065237	-0.052603766	-0.007698886	0.011416749	0.033751559	-0.055378858	-0.020843936	-0.018878333	-0.005613589	-0.06213706	-0.006431231	-0.003110806	-0.018297564	-0.021301717	-0.043217935	-0.00152114	-0.004700299	0.003988062	0.040795308	-0.184832558	0.004246629	-0.027614389	0.09742219	0.032963388	0.077812389	0.039519999	0.115973979	0.065731585	-0.107372381	0.058800001	0.065014996	-0.039785001
CFG00137404	HSG00294739	1186	-0.00409998	-0.013407603	0.040349424	0.035880178	-0.01752463	0.038992673	-0.03866826	0.061566696	0.039672598	-0.072656177	-0.023248345	0.01383251	-0.007524893	0.021215379	-0.003160894	0.07357581	-0.074881494	0.113831446	0.097754583	0.113113895	0.027371272	0.009403035	0.043774307	-0.012823403	0.018883929	0.020600453	-0.020573452	0.034910321	-0.008245245	0.017855123	0.028623492	-0.062756084	-0.132599294	0.1664996	0.105560929	0.105045341	0.064505003	0.101183802	-0.015773501	-0.067281462	0.121968336	-0.061106771	-0.009158944	0.139642239	-0.05010242	0.025189999	-0.0211
CFG00126941	HSG00209958	1187	0.001461975	-0.008707441	-0.002553962	-0.019453362	0.020321317	0.115426213	-0.017216712	0.035748467	0.113270193	0.110909224	-0.063139111	0.281960815	0.152761221	0.117850378	0.12463446	0.291399151	0.651724637	0.05129914	0.088567272	0.02420833	-0.01150649	-0.050309576	0.022228807	0.119390056	-0.086312607	0.350089878	0.385059655	-0.026550472	-0.076882295	0.37319985	-0.071079291	0.027316824	-0.074105479	0.005136074	-0.035990644	-0.055692021	0.017080903	0.145765707	-0.110121034	-0.055174451	0.187402651	0.072526082	-0.141965672	-0.09172222	0.042946078	0.068294577	-0.012773274
CFG00125363	HSG00259919	1191	65535	65535	-0.014341652	65535	65535	-0.018341646	-0.131496206	0.562558353	0.16976136	0.085998356	65535	65535	0.225108355	65535	65535	65535	0.541958332	0.682058334	65535	65535	65535	0.103938356	0.43795836	65535	65535	65535	0.305558354	65535	65535	0.304358363	65535	65535	65535	0.076690376	-0.196580902	-0.042323861	-0.055008382	0.062685549	-0.039087564	-0.154083639	0.178356528	-0.007492865	-0.050496783	-0.041167215	0.132990345	0.060046468	0.123801202
CFG00125104	HSG00453922	1192	0.082042128	0.017768525	0.026720786	-0.042450342	-0.030151209	0.107797459	-0.030031342	-0.084080428	-0.066832267	-0.202814594	-0.121872552	-0.251559764	-0.134415969	-0.137600705	-0.197435409	-0.156976551	0.1077253	-0.096803345	-0.071453176	-0.050247684	-0.095796235	-0.144747466	0.16768989	-0.058457475	-0.053801429	-0.109463215	0.052093253	-0.089709602	0.044076037	0.036895342	-0.137296796	-0.020177308	-0.139885664	0.054900173	0.154775023	0.127612472	0.00087	-0.045403954	-0.018567638	0.091422103	0.0042725	-0.066006586	-0.051512979	0.048747789	0.036985245	0.003796492	-0.048855301
CFG00023092	HSG00216259	1195	0.119033843	0.203121245	-0.11458379	0.0292992	3.04E-05	-0.086646855	-0.229687393	-0.17932868	0.225356817	0.45589301	0.08902669	0.059330046	0.25708285	-0.095703244	0.205339283	0.04230082	0.26775378	0.220047891	0.043093264	0.163682252	0.307081759	0.325688809	-0.193876922	0.002295375	0.308309019	0.068597138	0.052691221	-0.002088368	0.412002861	0.483216882	0.074908733	0.041451693	0.480145454	-0.193698049	-0.387316942	-0.372962385	0.024291867	-0.355301708	0.146444768	-0.01793254	-0.430914283	0.195941448	0.062960312	-0.257925779	0.16440472	-0.34163028	0.184448615
CFG00004157	HSG00291329	1198	0.032904074	-0.010445103	-0.006823316	-0.009441257	-0.00036554	0.021911919	0.009933516	0.007224783	-0.151759192	-0.052711502	-0.218604878	-0.054760784	-0.116126083	-0.010440946	-0.01119858	-0.033211485	-0.140420228	0.016517699	0.025197804	-0.071631938	-0.009096488	-0.037107661	-0.054241642	-0.019262418	-0.236537978	-0.191211745	-0.132803023	-0.016888976	-0.102057956	-0.162112221	-0.279316366	-0.131014735	-0.078470483	0.050580002	-0.026453143	-0.017358586	0.036562063	0.101841092	-0.014474001	-0.055796161	0.101631843	-0.00928316	-0.031746201	-0.010594058	-0.024694813	0.078614578	-5.45E-05
CFG00123366	HSG00271353	1200	-0.195421487	0.061956786	0.056602858	-0.084894843	-0.179668605	0.008102782	0.135353506	-0.014235161	0.081521682	-0.160077006	0.033500008	0.150279582	-0.011711076	0.034521572	-0.002483286	0.008078434	0.052346848	-0.082002364	0.0152466	0.059920602	0.122095607	-0.000700548	-0.014118381	-0.257223606	-0.239109397	-0.255001426	-0.104230806	-0.176335558	0.035112701	-0.138476193	-0.03406297	-0.113957331	-0.115202151	0.080860399	0.122831263	0.06988246	0.066250689	-0.072070003	-0.081590436	0.05928307	0.075469159	-0.083057716	-0.053275596	0.017279282	-0.161788389	0.077317685	-0.014313758
CFG00122663	HSG00296305	1201	-0.04096929	0.024593528	0.018726107	0.057930555	-0.040550791	0.036164697	-0.092599183	0.001931135	-0.019655153	-0.092824295	-0.04882779	0.058973085	-0.091642693	0.039595705	-0.009034291	0.042162616	-0.082675517	0.009524345	0.073879212	-0.033303291	0.064371154	0.044973288	0.002915338	0.107253149	-0.034046292	0.019727696	-0.091185823	-0.003169037	-0.086602539	-0.029904792	0.074009925	0.072516352	-0.028540794	0.099306606	-0.012935	0.083353415	0.01722662	0.10801439	-0.035795081	-0.1238451	0.101384021	0.037334457	-0.041262761	0.081388518	0.100417271	-0.013682229	0.011026426
CFG00031880	HSG00284641	1203	-0.172813952	0.060425967	0.014691114	-0.050409734	0.019904733	-0.042930245	0.198472828	0.198352188	0.440693736	0.237733006	0.526628196	0.495450377	0.565565467	0.298848987	0.24467054	0.282888532	0.369593501	0.299222916	0.273755431	0.277417034	0.271507442	0.297664434	0.261297047	0.124287546	0.502028048	0.442633033	0.377822995	0.120133013	0.538966	0.485058248	0.381585419	0.422702014	0.38042745	-0.013502622	0.099666975	0.036847848	-0.02291448	-0.106805265	0.075876102	0.183150172	-0.21864754	0.057225086	0.028269071	-0.066850632	0.173965231	-0.180527568	0.081054442
CFG00020279	HSG00274121	1207	0.052069619	0.002886325	-0.012989178	0.042761639	0.003465667	-0.0574774	0.039131597	0.018310353	0.227724537	0.246960536	0.043207571	0.10477253	0.11221458	0.005554527	0.131091237	0.091910839	0.146561608	0.096464932	6.69E-05	0.163717076	0.048289299	0.03890641	0.078645498	0.024646819	0.204315543	0.003811061	0.169006854	0.029177442	0.13378036	0.225578099	0.047526464	0.169953197	0.216045856	-0.116860814	0.078405723	-0.026304999	-0.04346	-0.152150005	0.024640068	-0.032835208	-0.069859013	-0.005663	0.006348338	-0.046265811	-0.020355891	-0.070816949	0.0198
CFG00020292	HSG00244424	1208	0.017290793	-0.000750411	-0.035041705	0.012413777	0.000988472	-0.00040891	-0.038766939	0.023928724	-0.065198295	-0.01017506	-0.074071288	-0.076161698	-0.005575698	-0.02007978	-0.004263256	-0.028189484	0.001390375	0.004700862	0.00465579	-0.017311733	-0.029359343	0.00577407	-0.004604202	0.041645445	-0.093815014	-0.05669333	-0.028963707	0.026127726	-0.075443476	-0.048019812	-0.038462058	-0.063433357	-0.015502028	-0.037282832	0.067336194	-0.035753448	0.077224098	0.072310597	-0.072392613	-0.036272332	0.106205441	-0.024071224	-0.050503984	0.01315	-0.085767157	0.075722627	0.021452796
CFG00128400	HSG00307146	1209	0.055716157	-0.000630751	-0.006691083	-0.000792503	-0.008315071	0.015998304	0.015448257	0.104309514	-0.020051315	0.012727275	0.141859218	0.08868973	-0.05087252	0.087739155	-0.003156289	0.055488199	0.020834789	0.040815338	0.07825543	0.10608016	-0.035279557	-0.077362441	0.038507193	0.043194205	0.01863493	0.016175911	-0.058439016	0.063707992	-0.130995721	-0.095838502	0.037289277	-0.037567317	-0.15869236	0.043403402	-0.009096	0.068658397	-0.016096	0.279783309	-0.064122781	-0.147093326	0.057191588	-0.125038832	-0.058495	0.122348115	-0.061354071	0.01712996	-0.075252041
CFG00007174	HSG00263260	1211	0.010369119	-0.028219847	-0.043299079	0.021604486	0.034766525	0.034797166	-0.066420615	-0.010241246	-0.034744829	0.149804622	-0.046649635	-0.035993606	-0.045123033	-0.059656177	0.061717652	0.003882185	-0.032940019	-0.007737323	0.032834053	-0.059681058	-0.017311063	-0.012999809	0.040509764	0.012476197	-0.112177782	-0.052234374	0.032396991	0.004241348	-0.052138675	-0.004251076	-0.097428448	0.024710935	0.139367968	-0.016795216	0.075649865	0.01084775	0.018015414	-0.040716309	-0.031630151	-0.030636631	0.05552106	-0.044190414	-0.007050443	-0.023771454	-0.061561532	0.029704399	0.00191972
CFG00015076	HSG00237329	1212	-0.004916535	0.036215734	0.001726954	-0.047896363	0.029621387	0.026546391	0.016956082	-0.036619224	-0.018774778	-0.124049783	0.045039579	0.068568319	0.025024511	0.227576613	-0.087707311	-0.002317401	-0.027792502	0.024645584	0.104803979	-0.029218499	0.100359939	0.046219915	0.108327337	0.125085905	0.106644288	0.071820892	0.091630533	0.126497105	-0.005090745	0.007303979	-0.130981207	-0.013736094	-0.07779853	0.149898738	0.005431	0.02351694	0.03340999	0.100906216	-0.00299472	0.053055	0.063255273	-0.004809252	-0.021188604	0.156948701	0.019231692	0.025690686	-0.024632715
CFG00125562	HSG00301410	1213	-0.042305678	0.027946796	0.034177605	-0.037437178	-0.001032425	-0.03287119	0.028712392	0.049814176	0.164026648	0.098818667	0.265164971	0.069938131	0.251253814	0.097034663	0.084584631	0.109411299	0.238400251	0.089605182	0.109938346	0.11304412	0.161121696	0.105658337	0.149644449	0.012105954	0.244826615	0.238450795	0.243949249	0.129385054	0.317486465	0.301109046	0.315850765	0.2432933	0.176074371	-0.043646283	0.068882123	-0.020744333	-0.018714661	-0.154927805	-0.114943624	0.014390896	-0.132036567	-0.011688977	-0.042604282	-0.043758288	0.049023528	-0.13229683	0.00202
CFG00113447	HSG00287026	1215	-0.234786376	0.058191121	0.079966873	-0.094306439	0.078421056	0.297755361	-0.088779002	-0.055263355	-0.35227859	-0.312859505	-0.125859842	-0.782737792	-0.354016721	-0.023111701	-0.146383822	-0.049010545	-0.516188681	-0.449312031	-0.048968792	-0.136813208	0.08468011	0.224605441	-0.336460948	0.260016322	-0.643952131	-0.177459329	-0.079660609	-0.043562099	-0.384537637	-0.581249952	-0.351704717	-0.331207275	-0.207556695	0.039009653	0.040187269	0.033811711	-0.020719692	0.02922469	-0.060003798	0.288230211	0.028013468	0.106808111	-0.023688985	0.019980401	-0.138934061	0.014085308	-0.071823344
CFG00117624	HSG00221225	1230	-0.013130754	-0.035004824	-0.043995172	0.025207702	-0.004055798	0.062468853	0.015308488	0.058012173	0.234047741	-0.012384601	0.156388044	0.038966164	0.55396384	0.195556596	0.013543572	-0.033583105	0.06792634	0.125932306	0.082114913	0.470968455	0.05979614	0.000466764	0.126633272	-0.053132959	0.169266894	0.090001076	0.147038132	-0.068421669	0.032658517	0.212963045	0.0378117	0.048411481	0.04219567	0.083110005	0.071678765	0.130387992	-0.170928523	-0.228098989	-0.242636263	0.186025366	0.095552109	-0.174627036	-0.180887744	-0.219191492	-0.098066546	0.136528939	-0.159137562
CFG00118672	HSG00317918	1231	-0.0291932	0.012300111	-0.000958286	0.023550346	-0.01908467	-0.01476676	0.059146829	0.10884326	0.078139894	0.059937157	0.088433526	0.09619759	0.062219359	0.060250048	-0.0228457	0.038966041	0.080369703	0.113997377	0.149802297	0.255556703	-0.068070367	0.024260204	0.048808858	0.034451548	0.10455513	-0.00850749	0.01735498	0.015083756	0.042642996	0.026186403	0.006353684	0.087754592	0.064319909	-0.148339599	-0.034742434	-0.06329304	-0.071575001	-0.050548542	-0.043655742	-0.05589309	0.041334115	0.030413924	-0.042971224	-0.14186576	0.014839187	0.062178828	0.007022651
CFG00118673	HSG00221610	1232	-0.023509111	-0.034184679	-0.023194335	0.020312829	0.036561809	0.091999292	0.000503711	0.0630472	-0.064909682	0.067072079	0.004513642	-0.080423489	0.011205249	-0.005210966	0.059557587	-0.06590426	-0.104445934	-0.027421763	0.03652047	0.064837553	-0.008518829	0.15572612	-0.011608534	-0.032670669	-0.026991725	-0.032681521	-0.017533882	-0.063803159	-0.050568614	-0.025398638	-0.045457393	-1.57E-05	0.090931855	-0.08911401	-0.023245463	0.043540057	-0.026972283	-0.042099215	0.08329279	0.000998102	0.048431553	-0.095545642	0.0647958	-0.073795944	0.110690132	0.02107263	-0.127384007
CFG00098468	HSG00221720	1233	0.003990091	-0.008430392	-0.03547854	-0.009602532	0.034265146	0.01291129	0.054324023	0.055910788	-0.105969176	0.07545162	-0.023840323	-0.068713337	-0.051231131	-0.022521451	0.12317203	-0.094220176	-0.023737341	0.027753983	0.03209544	0.167300209	-0.056414425	-0.03368938	-0.006388701	-0.036164656	0.027041353	-0.05259946	-0.000690408	-0.010672688	-0.085165858	-0.023954853	-0.012835421	0.044506412	0.087466054	0.016364429	0.047545604	-0.043521512	0.023119809	-0.009875534	-0.031813275	0.008896443	0.071518652	-0.001948897	-0.009286256	-0.017875137	-0.011018022	0.03720152	0.030805962
CFG00118671	HSG00226480	1234	0.044720229	-0.135340393	-0.133721828	0.05912092	0.083550915	0.095827013	-0.141695663	0.265899062	0.000259209	-0.108743131	0.30664137	0.320243508	0.304846436	0.342949092	-0.067193814	0.070342332	0.135082513	0.398249149	0.519150674	0.790542543	0.497475237	0.390822738	0.262666851	0.055625293	0.121259257	0.309416711	0.240755677	0.120869204	0.100620121	-0.021645308	0.127797857	-0.00321731	-0.061515134	-0.167346939	-0.092469662	-0.089450836	-0.177423909	-0.079780146	0.099055536	-0.14334479	0.070395	-0.07556311	-0.103619352	-0.192801908	-0.070930183	0.20555	0.05058552
CFG00003726	HSG00243577	1235	-0.024093859	-0.066014335	-0.011914626	-0.00514365	0.023858778	-0.001066305	0.03679562	0.234884709	0.085353352	-0.034789629	0.074855015	-0.045541227	0.204753086	0.173943996	-0.000174753	-0.051462986	0.144160628	0.170932651	0.165663928	0.27959615	0.233878091	0.038708776	0.066458777	-0.021883652	0.292178482	0.128206551	0.050828464	-0.042819768	0.046188485	0.031543709	0.088661671	0.008215494	0.071213834	0.124116749	0.115630895	-0.012036367	0.033711165	0.188064799	-0.082557954	-0.18212612	0.055221777	-0.054852039	0.175829276	0.072863631	-0.150223181	0.050621487	0.028260341
CFG00112865	HSG00298170	1236	0.025704678	-0.028701577	0.029079661	-0.039788846	-0.034935694	0.020963356	0.003162731	0.219009906	0.000180789	-0.005327892	-0.000319073	0.025002126	0.085639939	0.220605537	-0.038490742	-0.054483812	0.113457717	0.268250972	0.037682932	0.459761292	0.075982347	0.022020165	0.012872712	0.009466474	0.119101159	0.128840089	0.01209945	0.003832814	0.008504693	0.014734474	0.103207245	-0.010591023	-0.003641511	-0.047419734	-0.16021876	-0.077128343	-0.135583952	-0.044891629	0.01841628	-0.151607558	0.042690177	-0.076152869	-0.06294398	-0.128267169	-0.258719772	0.254351377	0.107658595
CFG00067242	HSG00219712	1238	0.042120077	-0.04437343	-0.044121139	0.011245899	0.011918671	0.072129317	-0.034671769	-0.016687207	-0.110387042	-0.057844475	-0.059950806	-0.061187118	-0.081621349	0.008308925	-0.070227884	0.03789299	-0.08859618	-0.058898196	-0.022935472	-0.041784108	-0.020730399	-0.051159225	-0.021272674	-0.012521513	-0.075803325	-0.066234648	-0.05789087	-0.018838063	-0.079667315	-0.101401076	-0.068661869	-0.0904641	-0.077463932	0.030144937	0.029027516	-0.017273394	0.048100002	0.059574287	-0.089596175	-0.101026639	0.071778841	-0.03261359	-0.065298304	0.03212722	-0.075262107	0.087593518	0.058913089
CFG00106292	HSG00276787	1240	-0.000877686	-0.031270325	-0.010637324	0.018539503	0.021671668	0.018026853	-0.002772201	0.053855687	0.219625354	0.00545853	0.053958386	0.008971097	0.206678391	0.109869137	-0.005046275	-0.04000257	0.079389021	0.036830537	0.022971248	0.207141966	0.012104476	-0.033870257	0.080994532	-0.012738615	0.047315534	0.031137777	0.081082717	-0.021862112	0.231269479	0.066432662	0.310196549	0.062162261	0.056181926	0.315576702	-0.068439201	0.0231	-0.026452962	0.204144537	-0.197490245	0.022542395	0.049217496	-0.132637188	-0.17331779	0.060600583	-0.164295897	0.074962303	-0.148760438
CFG00020748	HSG00269150	1244	0.032933623	0.020933479	0.007860005	-0.057871625	-0.024848297	0.03601405	-0.163521469	0.157794595	0.121670276	-0.056987897	0.044691592	0.167724192	0.009861737	-0.030556053	-0.00635235	-0.074134976	0.006996468	0.221031725	0.027931899	0.071929902	-0.046805918	-0.009591654	-0.062161922	0.011732742	0.101367563	0.054102361	-0.014816955	-3.16E-05	-0.032216966	-0.076846227	0.158632338	-0.019477993	-0.166648373	0.150887415	-0.069434874	0.035173535	-0.078551412	0.01362864	0.03763951	0.019990658	0.000766257	-0.05880852	-0.079131745	0.092231914	0.486123145	0.033094138	-0.061416466
CFG00104875	HSG00294553	1258	-0.078278027	0.027299773	-0.102215789	0.017184954	0.000667254	-0.038580239	0.049755886	0.025803141	-0.022592934	0.017045503	-0.144466341	0.036056027	-0.019048681	-0.033272862	0.177359536	0.049249426	-0.040607236	0.066980772	0.014150857	0.147793978	0.021647077	-0.242685646	-0.007139416	0.042817879	0.045092545	-0.025666559	-0.024108259	0.067111179	-0.001270214	-0.055028081	-0.018492388	0.028084839	0.023289001	0.032741871	0.070574462	-0.039485984	0.033218153	0.042127684	-0.049732823	-0.033053134	0.057648968	-0.078212976	-0.035705794	-0.001614209	0.114955142	0.090186037	0.020912437
CFG00098586	HSG00228578	1259	-0.099501878	0.087870345	0.083711132	0.106943145	-0.176202789	-0.018121839	-0.085844003	-0.093813367	-0.162248433	-0.260847539	0.061243042	-0.20988071	-0.246889293	-0.318920374	-0.216268301	-0.234667093	-0.204004467	-0.130813494	-0.235587046	-0.106793866	-0.046011239	-0.180646434	-0.120329253	-0.147935331	0.064404652	0.098792419	-0.268325269	-0.198108509	-0.353982151	-0.169429109	-0.318477094	-0.258603007	-0.222557425	0.012987009	-0.471334159	-0.279799998	0.033077586	-0.274508983	0.219608635	0.3247751	-0.017018506	-0.128732979	-0.277524114	-0.31957677	0.315375566	0.105142385	-0.019579148
CFG00126967	HSG00203005	1266	0.010325786	0.023126263	-0.03033819	-0.020008221	0.040789459	0.130699858	-0.098873168	0.086681977	0.419380754	0.059347581	0.391436666	0.388372511	0.158396125	0.217827469	0.139801502	0.2939713	0.189645395	0.201190621	0.32101354	0.179991171	0.126776978	0.266631663	0.138203382	0.192203045	0.220430791	0.192777276	0.00980645	0.141327724	0.224779248	0.16238001	0.509105384	0.203960449	-0.058096617	-0.116750002	-0.018826826	0.078305274	-0.042574018	-0.26150921	0.12070366	0.201577798	-0.297445387	0.252994567	0.029991228	-0.067946821	0.215132222	-0.184746101	-0.090562664
CFG00099727	HSG00242997	1268	-0.026594002	0.009541541	-0.041126061	0.060045555	0.024470128	0.019529738	-0.048593972	0.049358159	-0.013037607	-0.06304308	-0.016629882	-0.01900078	-0.074299566	-0.033362858	-0.036970507	-0.06572213	0.019160286	-0.001567654	0.02307418	-0.036750466	0.1454923	0.013939179	0.059986323	0.107770383	-0.080210052	0.015084781	0.268859595	0.022750646	0.303664684	0.215435416	0.002211198	-0.077817567	-0.052487455	0.107369483	-0.146332368	-0.067668438	-0.010437146	0.119469002	-0.045172594	0.143500462	-0.059082951	0.103172459	-0.092305169	-0.101723388	0.078196645	-0.020271596	-0.063044712
CFG00113224	HSG00317333	1269	-0.017413422	-0.055166975	-0.029439747	0.162175387	-0.00352338	0.018204898	0.112192094	-0.209841922	-0.164484069	0.329833806	-0.059356108	-0.156733587	-0.111889526	-0.016836002	0.256603837	-0.198473349	-0.167814687	0.079577863	0.078398719	-0.129409954	-0.060061738	0.018142164	-0.055124775	-0.085352197	-0.181390181	-0.170934454	-0.095787749	-0.143280074	-0.12282674	-0.05271776	-0.116849288	0.102886885	0.287584245	-0.040855564	0.016154779	-0.079910003	0.028132085	-0.029852172	-0.014926449	-0.021359572	0.056155715	0.018385001	-0.040595725	-0.099098392	0.019264225	0.05566138	0.022097053
CFG00144674	HSG00273283	1270	-0.025668658	0.030103907	0.009087218	-0.082492314	0.006373605	0.011436072	-0.003494728	0.025422119	-0.003006884	-0.0346644	-0.035121478	0.056541301	0.063640565	0.068480253	-0.015729506	0.03476245	-0.071661212	-0.011747977	-0.114115313	-0.114663586	-0.124198668	-0.067589194	0.048304092	0.046200655	-0.140144408	-0.182336956	-0.041867964	0.052559841	-0.019826964	-0.085774839	-0.149458408	-0.078591391	-0.113987081	0.088823415	0.07072679	0.013318292	0.024748443	0.042083163	-0.022532446	0.023560567	0.021251636	-0.019651253	-0.033812299	0.061192475	0.004836836	0.042286068	-0.000394855
CFG00123303	HSG00262528	1271	-0.028794345	0.080626875	0.178745404	-0.024675108	-0.142158568	-0.008376654	-0.032186046	-0.137210459	-0.148793429	-0.050904021	-0.182024166	-0.117709562	-0.201093048	-0.162398398	-0.102276996	-0.159475014	-0.15417093	-0.134179935	-0.17015329	-0.158776477	-0.150391147	-0.188284218	-0.128967822	-0.17200464	-0.106280193	-0.219436437	-0.111831352	-0.101933703	-0.173373163	-0.113562226	-0.059062302	-0.102734432	-0.032043129	-0.046966057	0.037335902	-0.091380104	0.050565179	0.172050536	-0.173202649	-0.096406654	0.136044577	-0.01800858	-0.089196667	-0.027761262	-0.160676584	0.084304765	0.017646018
CFG00122835	HSG00277673	1272	-0.105824292	0.109359391	0.041857764	-0.081796445	-0.025544591	0.087868787	-0.004387289	-0.079202652	-0.022682786	-0.155365065	-0.090468496	-0.10145244	-0.132325113	-0.107886948	-0.099601224	-0.064103767	-0.112036914	-0.164136335	-0.099225082	-0.073066056	-0.126531139	-0.103881031	-0.114261739	-0.058034196	-0.162295207	-0.102777347	-0.089275643	-0.1907603	0.151323959	-0.094642401	-0.202698514	-0.028630055	-0.051726442	-0.165634245	0.051985536	-0.082426742	0.001715465	-0.136847809	0.155990526	0.086204268	-0.136957288	0.135763139	0.071678162	-0.099182576	0.173118293	-0.134526953	-0.065657191
CFG00060857	HSG00301580	1277	-0.088239193	0.052918762	0.05899027	0.011822313	-0.082307056	0.08650279	0.209184349	0.243933558	0.032129019	0.128871709	-0.23737511	-0.049887002	0.096007317	-0.642951548	0.148725331	0.178408653	-0.100961432	0.153728336	-0.032285213	0.134862393	0.133507818	0.172520518	-0.002630591	-0.355802864	-0.18041046	-0.112476587	0.023786515	-0.502620101	-0.078474388	0.083079964	-0.080476195	-0.064181298	-0.016513288	-0.235924736	0.735213935	0.545251787	0.459751457	-0.594337463	0.059985001	-0.104426607	-0.368944705	-0.779747963	0.144700557	0.429344624	-0.888423145	-0.657553911	-0.305684686
CFG00128570	HSG00248107	1278	-0.126204416	0.09147317	0.042720482	0.026631104	-0.170687914	0.103736468	0.319408745	0.513953745	0.048540197	0.02347192	-0.248589963	0.020227542	0.063802198	-0.259912074	0.23684001	0.403742135	-0.2803756	0.19201687	-0.10344363	-0.065665342	-0.007577794	0.108935162	0.100480191	-0.199292928	-0.183139712	-0.056419708	0.120567225	-0.339671671	0.001304365	0.598982334	-0.200279951	-0.114329211	-0.132326603	-0.424616516	0.616295695	0.291900009	0.358522475	-0.683563352	0.067955472	-0.020845	-0.594791174	-0.532488644	0.100561894	0.126617581	-0.730817199	-0.581757367	-0.298466593
CFG00024975	HSG00276990	1280	0.43968761	-0.077361047	-0.071590483	-0.031458437	0.030193985	-0.064672649	0.111430764	1.490562916	1.513657093	1.189903378	0.685226977	1.56025362	1.117735147	1.301689625	1.523763657	0.975290537	0.925210357	1.700302601	1.047371387	-0.308206975	0.70895946	0.254774094	1.358891964	0.379424244	1.040909052	1.714804649	1.817620754	0.122176468	1.858602762	1.779192924	1.72322464	1.566192389	0.890384912	0.012428444	0.073785134	0.117818914	-0.092745632	-0.12713559	-0.067665614	-0.310775459	0.1224778	0.003982608	0.072350189	-0.045147136	0.087030217	-0.027154813	-0.108912542
CFG00127470	HSG00211153	1281	-0.390048146	0.073951125	0.097152777	-0.090248466	-0.296614498	-0.019768812	0.256287009	0.311553389	0.145291969	0.189793438	-0.218635455	-0.047477134	0.217426687	-0.563869059	0.256741941	0.450886875	-0.067654945	0.291924208	-0.202904969	-0.017386287	-0.044045009	0.192106634	-0.092486888	-0.35407275	-0.110534653	0.086750701	-0.143535152	-0.493410289	0.058736406	0.23181127	-0.129377782	0.05357632	0.110447116	-0.223829746	0.159615383	0.203220189	0.237056598	-0.307537317	-0.170565486	-0.057168126	-0.342279404	-0.110936761	0.161240056	0.308836728	-0.295033395	-0.437828451	-0.032560952
CFG00024547	HSG00284534	1282	-0.090511195	0.138304517	0.15219833	-0.0645926	-0.081624128	0.027870769	0.226704776	0.673430979	0.317891061	0.311618745	0.334198058	0.375389278	0.461366385	-0.010837131	0.319620699	0.300668061	-0.01962892	0.111709759	0.089797556	0.096328646	-0.038584359	0.108375318	0.019990116	-0.002510454	0.121186167	0.379425704	0.209736586	-0.109075926	0.401957452	0.203641295	0.409156859	0.223979071	0.061438274	-0.127825215	0.159485072	0.154173568	-0.085495673	-0.034884062	0.043802917	0.088744976	-0.063625	-0.152184919	0.06202402	-0.022148611	-0.326458544	-0.135596648	-0.133852303
CFG00024580	HSG00214287	1285	-0.014237458	0.021822354	0.006477376	-0.051939555	-0.011477266	0.024324218	-0.009139577	0.107365362	0.017237337	0.061316703	0.082600214	0.049052402	0.154267147	-0.033149499	0.174642712	-0.006355715	-0.070808932	0.055642657	0.005547198	-0.015956046	-0.031078352	-0.018381875	0.001714693	0.04319774	0.023373444	0.074922182	-0.020125736	-0.045525223	0.042336881	-0.039931826	0.120571554	-0.00202532	-0.035624731	-0.011086248	-0.173683986	-0.244599998	-0.055470947	0.040693358	-0.004440357	0.054160435	0.039104488	0.153975472	0.078814767	-0.099653184	0.167051315	0.021426782	-0.071317442
CFG00098575	HSG00214289	1286	-0.006080121	-0.033987023	0.006636865	-0.015159622	-0.026084617	-0.022680305	0.050975434	0.046691332	-0.071151741	0.193654448	-0.122769706	-0.094048239	-0.12340612	-0.140172511	0.079563841	-0.107988112	-0.075407006	-0.055658661	-0.040514745	-0.092030443	-0.034455933	-0.01468914	0.00150045	0.019741498	-0.065089501	-0.14236325	-0.016008668	-0.047935911	-0.098990254	-0.049487226	0.037498087	0.040517356	0.133631691	-0.086743876	-0.121110313	-0.241046667	-0.021862129	-0.09765216	-0.113910973	-0.038059909	-0.204813555	-0.062416654	0.096860893	-0.08129368	0.222281456	-0.120064475	-0.017942863
CFG00023862	HSG00255032	1287	-0.159169316	0.050202113	0.042196464	-0.032407571	-0.118758664	-0.05592142	0.146142542	0.154936299	0.615132928	0.316652119	0.389166415	0.558828056	0.204567015	-0.007936213	0.379434377	0.269184262	0.243577108	0.102328293	0.075903647	0.122221887	0.152377844	0.088131629	0.07535135	0.04017942	0.34774366	0.344808966	0.166756332	-0.094500236	0.528863251	0.462082297	0.439685971	0.432564229	0.341068655	-0.07260222	0.057826005	-0.015765605	-0.112185992	-0.296253681	-0.013809175	-0.115035713	-0.264286011	0.068046451	0.052518792	0.041464441	-0.018265119	-0.211608797	-0.018734004
CFG00098576	HSG00255027	1288	-0.080694914	0.156364098	0.190451398	-0.000580698	-0.086978376	-0.082513899	0.062914982	-0.131424561	0.384695113	-0.028352559	-0.389408529	0.411601007	-0.132010609	0.083816484	0.148964807	0.056138143	0.074994639	-0.453749418	-0.004546344	-0.43860814	0.194260493	-0.139054239	0.222714856	-0.068342969	-0.823744893	-0.378933311	-0.241515011	-0.142265126	0.294285119	0.013198256	-0.361653745	-0.149234563	-0.082334563	-0.023514494	0.0936075	0.14254503	-0.113270715	-0.421050936	0.243801206	-0.082077049	-0.174662769	0.044268064	0.14745	0.150456831	-0.101375818	-0.146429121	-0.020999916
CFG00137622	HSG00260682	1289	-0.063370012	0.061466299	0.043905359	-0.071062431	-0.162749305	0.067482643	0.197308183	0.599754095	0.293405384	0.112350933	0.016692121	0.235363156	0.298686892	-0.058925278	0.367691696	0.434814274	-0.131373912	0.228815854	-0.005364967	0.000330676	-0.168486312	-0.033012006	0.164518356	-0.079693034	0.025319366	0.122295141	0.11920388	-0.181556448	0.111350015	0.322815776	-0.010621634	-0.014615624	-0.071357533	0.023946058	0.33737573	0.099982098	0.178498507	0.114595205	0.066508576	-0.017198334	0.000409881	-0.137830496	0.00294141	0.200669438	-0.270701408	-0.025507491	-0.128594115
CFG00127583	HSG00214342	1290	-0.110430099	0.146455243	0.024330016	-0.093408599	-0.126588374	0.090591721	0.217593968	0.550931513	0.550758302	0.082348503	0.136756524	0.567988217	0.443983674	0.009912383	0.41454798	0.406636894	0.047623456	0.260038078	0.039442085	-0.104058385	-0.031363025	0.158436894	0.191030756	-0.082830757	0.106923513	0.180952355	0.210995197	-0.178528979	0.420119494	0.537920475	0.269085526	0.141774848	-0.088987626	-0.13548404	0.533515513	0.221723929	0.250403345	-0.257849842	0.14316313	0.037351333	-0.234863102	-0.230988353	0.160532683	0.149508551	-0.272780657	-0.223807737	-0.163841948
CFG00027458	HSG00224797	1294	-0.084350705	0.098575354	0.114559114	-0.091122627	-0.195135862	0.118959367	-0.055818319	0.261663139	-0.21305263	-0.3959589	-0.520202458	-0.069398105	-0.180588454	-0.242345124	-0.151105672	0.055808127	-0.260985285	-0.559128761	-0.301841587	-0.351677507	-0.203613073	-0.328415364	-0.41424948	-0.237174779	-0.017309964	-0.591017962	-0.713872492	0.008007705	-0.345888734	-0.406511098	-0.659978092	-0.419167131	-0.647125542	0.055843785	-0.033947952	0.116025582	0.162275568	0.203899294	0.093850285	-0.147298887	0.090265788	0.013113093	0.025759656	0.232571468	-0.038971066	0.147052631	-0.030473556
CFG00109497	HSG00205098	1296	0.0347891	-0.021498263	0.021183535	0.015653588	-0.030936744	-0.021751834	0.014600337	0.10301403	0.214607641	0.048935935	0.067455761	0.102410741	0.160382226	0.002433684	0.007456051	0.03957089	0.084256254	0.138853267	0.050210327	0.028988648	0.066734895	0.004509067	0.129364505	0.024563853	0.067597881	0.018479329	0.071378976	-0.011409347	0.295910358	0.004714914	0.124988556	0.050637819	0.000231583	-0.041020401	-0.023985	-0.051007036	-0.052244015	-0.170885652	0.100960217	0.038736701	-0.028857272	0.023006447	0.067526244	0.095984019	-0.028956568	-0.019760091	-0.087932833
CFG00015545	HSG00244591	1297	0.038812608	-0.114458203	-0.165041566	0.162149027	0.220194578	-0.070574075	-0.149214566	0.627751648	0.649924517	0.562777162	0.85407424	-0.321167827	-0.419796288	0.15899241	0.625789702	0.723146975	-0.088308573	0.026670635	0.073440939	-0.015462548	0.226222247	0.536772251	0.507184207	0.287158757	0.630069315	0.605282068	0.705082119	0.334710479	0.67105186	0.986693561	1.172913313	0.854180932	0.490190327	0.017755838	0.019036427	-0.002723905	-0.002269793	0.017723547	-0.02695349	-0.025331914	0.077717669	-0.008928936	0.001601735	0.011565837	0.239344731	0.036694322	-0.004228995
CFG00107627	HSG00243630	1300	0.021102864	-0.059875384	-0.032863796	-0.020516856	0.033798236	0.031536583	-0.015278608	0.009491138	-0.073127896	0.00533741	-0.052329637	-0.038460445	-0.040873997	-0.009425413	0.125635937	-0.085060418	-0.090601325	-0.031763099	-0.035750553	0.043519441	0.008143339	-0.070116609	-0.015129026	-0.003426727	-0.006561816	0.499256462	1.04881835	0.094932184	-0.03226769	1.115727663	0.005314175	-0.061839346	-0.016567618	-0.021565551	0.020537304	-0.070151366	0.011298303	0.02792763	-0.134949997	-0.103586972	0.069251351	-0.075704031	-0.092151925	-0.098271817	-0.147655576	0.035413664	-0.035410043
CFG00011580	HSG00201361	1301	-0.18699342	0.022738129	0.222360969	-0.143990934	-0.064252764	-0.229682088	0.373626292	1.913122892	1.570234537	0.250701368	1.087530851	1.545990944	1.154557943	0.824178457	1.200170398	0.293182433	0.659502745	1.202667117	0.952820003	0.736027598	0.435129136	-0.020207584	1.519807577	-0.360589266	1.412590981	1.482991219	1.350941896	-0.14798969	1.553556442	1.622130871	1.747950554	1.22785759	0.184617564	-0.394748122	-0.140745625	0.111199997	-0.022513378	-0.344922245	0.034192406	-0.329694867	-0.168596596	0.105663642	0.216225043	-0.072553329	-0.022043871	-0.268776745	-0.08442948
CFG00126906	HSG00242658	1302	0.048607692	-0.037898593	0.076726519	0.07812313	-0.019240376	-0.025841033	-0.046924382	0.243347943	0.314274013	0.001020156	0.229100972	0.22919026	0.080517627	0.560646832	0.307014436	0.096675552	0.132438898	0.784141779	0.228063911	0.404266834	0.026262395	0.052047223	0.338586658	0.131184816	0.674960971	1.216480613	0.806202352	0.009854883	1.132404685	0.837693512	0.589595318	0.069597356	-0.028446585	0.015523798	0.063121125	-0.061815314	0.11893867	0.051748544	-0.012948595	-0.145817935	0.20260188	0.000996167	0.011351331	0.042458046	-0.108412445	0.081805691	0.015308984
CFG00128543	HSG00242578	1303	-0.125118211	0.225629419	-0.000680671	-0.136524439	0.044174042	0.168418005	-0.029628817	0.626844108	0.491904199	-0.100152873	0.380950361	0.510678232	0.548159659	0.150363326	0.244605243	0.184457198	0.166672319	0.299801499	0.273537576	-0.30614841	0.079441518	0.178555161	0.368951023	0.281174362	0.828487396	0.345989823	0.364151418	0.206529424	0.30157885	0.091183908	1.058212757	0.190158993	-0.105164438	0.000914425	-0.121426709	-0.019624034	-0.088003553	-0.137675658	-0.07997442	0.144590139	-0.109689802	0.22837989	-0.101066753	-0.070651591	0.058923502	-0.064215347	-0.178932592
CFG00109628	HSG00268782	1308	0.000465572	0.265069932	0.30598107	-0.135029942	-0.090908796	0.161188871	-0.009855658	0.050251126	-0.225929931	-0.273223758	-0.332752347	-0.27359122	-0.385427922	-0.269456625	-0.19827351	-0.049473107	-0.332099915	-0.392221391	-0.302593023	-0.340950191	-0.148067608	-0.286677897	-0.375093281	-0.280363321	-0.276245892	-0.364551663	-0.346493006	-0.013331473	-0.331676334	-0.372196674	-0.275267601	-0.351548135	-0.386983931	-0.032958042	-0.12370614	-0.138019159	-0.029661277	-0.066968255	0.052744929	-0.088648111	0.131720617	0.044197951	0.042612482	-0.026493929	-0.080766074	0.027983254	0.00686219
CFG00126480	HSG00242617	1310	0.023097076	-0.011054604	-0.018990275	0.009122099	-0.02495232	0.015354385	-0.008038125	-0.013985363	-0.05450698	-0.025112862	-0.003225323	-0.015869211	-0.031580161	-0.018083891	0.026691914	-0.096815057	-0.063864797	-0.005451871	-0.017899288	0.052259296	-0.014853423	-0.040866438	0.018707244	-0.005166565	-0.028158052	-0.042401921	-0.006943783	0.023939731	-0.028293632	-0.022145106	0.007856194	-0.03760479	-0.035217423	0.015798235	0.084646903	0.030060001	0.054895706	0.078754671	-0.036085084	-0.069980703	0.128087103	0.055097379	-0.040546838	0.005559303	0.062397517	0.064357556	-0.052757252
CFG00125201	HSG00307153	1311	-0.098763674	0.299443156	0.393901974	-0.053483903	-0.03463316	0.460951835	-0.089302093	-0.134738028	0.183269948	-0.293470502	-0.015058845	-0.374749482	-0.108763397	0.157906801	-0.041898102	0.041797817	-0.054507673	-0.326733321	0.26714471	0.166761965	0.008451909	-0.125551283	-0.067757338	0.076056659	0.317844182	0.456881195	-0.155614525	-0.057262599	0.387502819	-0.262801766	0.45630011	-0.071506411	-0.427529246	-0.003914517	0.01270522	0.081490405	-0.087190002	-0.045495	-0.10405831	0.089941412	0.091384642	-0.157280833	-0.079060361	0.020564897	-0.026538601	0.00129225	-0.110145889
CFG00109381	HSG00314583	1312	-0.036258932	0.063150749	0.030675491	0.059941895	-0.062224682	-0.014084497	-0.233894646	-0.047517892	-0.115933068	-0.000162809	-0.101047128	-0.025943758	0.108589128	0.008678732	-0.008649149	-0.169481575	0.07463935	0.095973752	0.0463911	0.105359234	-0.089576267	-0.074990526	0.003999195	0.087948017	-0.054150127	0.041142121	-0.108280957	0.072272398	-0.198697746	-0.228736892	-0.102947861	0.064495109	-0.204796776	-0.032926627	-0.022586429	0.020697122	-0.065413408	-0.137087718	-0.007559919	-0.06584131	-0.013565454	-0.074318454	-0.031072369	0.01158746	0.139144078	-0.02424033	-0.067532755
CFG00126508	HSG00204591	1314	-0.005363707	0.010630204	0.023550743	-0.017431498	-0.052668329	0.007631278	0.104662187	0.10605064	0.161696166	0.094401002	0.011060796	0.176978931	0.190372005	0.069927059	0.121709622	0.132576823	0.052478824	0.097245619	0.050749127	0.199185282	0.040787745	0.019508576	0.094650522	-0.007382001	0.121252902	0.121502198	0.070100196	-0.008947566	0.117764086	0.116192542	0.114296116	0.120761238	0.087868616	0.01116368	0.025840389	0.005776026	0.020944497	-0.108820073	0.003562809	0.032752749	0.006148945	0.03299224	0.02347794	-0.00068	0.04857105	-0.015792506	-0.019909719
CFG00123879	HSG00271380	1315	-0.02388078	0.018701464	0.005026817	0.008636296	-0.003177077	-0.097325325	0.002847761	0.073023945	0.144694269	0.296546817	-0.013952494	-0.027823538	0.028713584	-0.069951147	0.179584727	0.122527748	0.194126621	0.135913342	0.035428911	0.015252739	0.105984569	0.128749758	0.008393168	0.05750528	0.344024003	0.030736148	0.192546248	0.087023824	0.259600341	0.320327342	0.108166695	65535	0.323075831	-0.114948273	-0.048235439	-0.169193342	-0.039473787	-0.165150002	0.022236301	0.106700003	-0.277873427	0.058820941	-0.019695001	-0.150736928	0.091953248	-0.199504212	0.092492647
CFG00062529	HSG00262726	1318	-0.077531636	-0.004229369	0.156092212	0.044802837	-0.051604465	-0.035391767	0.056645107	-0.029489422	0.082829371	0.110324107	-0.01531262	-0.035013333	0.351097643	-0.098579049	0.071873978	0.042243134	0.19036229	0.36222133	0.227842733	0.201906696	0.130020812	0.004807925	0.114749938	-0.118892364	0.153379798	0.209273681	0.030054303	-0.019200943	0.041546039	0.174691841	-0.096243218	0.021255998	0.046213556	0.04742698	-0.194404542	-0.156842843	0.066986352	-0.078691036	0.003876265	0.170324728	-0.108148269	0.024996413	-0.178049177	-0.177133769	0.134241506	-0.058364999	-0.090049595
CFG00117335	HSG00267603	1326	-0.12614277	0.057137221	-0.017026633	-0.045143694	0.137839198	-0.14083913	-0.026141495	-0.205900222	0.079394192	0.13768968	0.233354241	0.11330837	0.405260742	0.371310353	0.318448603	-0.025512964	0.34107548	0.178517729	0.080259204	0.298255891	0.152875096	0.134307742	-0.060716301	0.22544691	0.616249025	0.280953944	0.323415339	0.183093995	0.339927375	0.374755442	0.352334976	0.391362488	0.539626598	-0.155697107	-0.39769417	-0.301499993	-0.237562686	-0.116430104	0.150448769	0.377564579	-0.387156248	0.036896214	0.03979069	-0.447912723	0.089756347	-0.038665317	0.111876741
CFG00000062	HSG00296928	1327	0.108927652	-0.032315932	-0.015188359	0.018819168	0.043531455	0.008991234	-0.05724676	-0.073836759	0.061351404	0.011159606	-0.183929563	-0.140057415	-0.063951761	-0.137526751	-0.050866757	-0.034547202	0.084507242	-0.058019757	-0.111892588	-0.03994783	-0.082740307	-0.076553963	0.107880324	-0.03767176	-0.092555791	-0.108075932	-0.007039469	-0.063226759	-0.073198527	65535	-0.072346039	0.0824489	-0.017935004	-0.115384407	0.156885773	0.01488	0.056304418	-0.092983402	0.005413053	-0.099317797	-0.01316606	-0.072350569	0.051500399	-0.008749154	0.010734738	-0.013173268	0.031976189
CFG00000995	HSG00214101	1329	0.150977045	-0.076942861	-0.004123703	-0.003004454	0.047376357	-0.022674166	0.01552961	-0.042269349	0.044243552	-0.014051601	-0.019027635	-0.126159564	-0.057949554	-0.141441986	-0.035705633	-0.023525663	0.146177709	0.005094953	-0.070124388	0.1094018	-6.80E-05	-0.077395812	0.112297989	-0.009734005	-0.030058146	0.086287372	0.091272123	-0.01468648	-0.094260484	0.133693367	-0.002271228	0.102245651	-0.070168287	-0.031004667	0.139224634	0.085262686	-0.01090406	-0.00866404	-0.098648973	-0.237529933	-0.018145001	-0.064774998	0.00600611	0.010160725	0.007492553	0.030861627	-0.039504711
CFG00028808	HSG00278561	1337	0.091039538	-0.043497987	0.039991558	-0.048903443	-0.04031188	65535	0.133239731	0.071600012	0.094721563	0.026269829	0.058671556	-0.008908441	0.008039986	-0.081757836	-0.083258443	-0.024854956	0.094841562	-0.00968358	-0.033268444	0.361854941	-0.073333517	-0.178942516	0.134293899	-0.016508441	0.052960508	0.06671156	0.140701562	-0.025102656	-0.028642235	0.211188495	65535	0.153852865	0.087980121	-0.023640916	0.141614422	0.098012917	0.047411427	0.049947135	-0.078187123	-0.056552462	-0.028332353	-0.067297183	-0.025145546	0.01486444	0.019099999	-0.005422064	-0.021488741
CFG00075660	HSG00294889	1339	0.282784671	-0.092600726	-0.067877106	0.252278149	0.422886431	0.009507194	-0.023429679	0.042532146	-0.146765754	-0.017776892	-0.059652209	-0.044499967	-0.099479996	-0.030622076	-0.128619254	-0.036100712	0.265617371	-0.090275519	-0.064065233	-0.096869886	-0.083282553	0.182351902	0.004829769	-0.025940025	-0.175899148	0.015399249	-0.09629146	0.010706479	-0.107765183	-0.095531009	-0.119102865	-0.093704723	-0.083097778	0.007894453	0.070995286	-0.04531379	0.047274429	0.084151745	-0.110704027	-0.056864806	0.123967066	-0.060814917	-0.065649278	-0.003445272	-0.115613103	0.056611855	0.016435355
CFG00027316	HSG00307917	1340	0.156014875	-0.010309022	0.04190588	-0.023805998	-0.008106285	0.005408086	0.035029013	-0.001740649	0.082571134	0.008632306	-0.004982033	0.016345652	-0.018291648	-0.054883599	-0.046873998	-0.005402041	0.141777903	-0.022015335	-0.052918248	0.0712533	-0.071427695	-0.102183282	0.108558916	-0.016854635	0.200283945	0.023260923	0.048799761	-0.042275511	-0.080198728	0.09354917	0.229162112	0.137142494	-0.012988911	-0.055437211	0.136219516	0.133526415	0.036629863	-0.031902723	-0.085200086	-0.041838888	0.050684735	-0.084072456	-0.001370001	0.022032399	0.011352913	0.050807882	-0.029185001
CFG00078663	HSG00307821	1346	0.392929196	-0.051226631	-0.121270172	0.076576456	0.113331422	0.013655469	-0.33139509	0.068197414	0.009587407	-0.073307723	-0.113190696	0.052118972	-0.1117156	-0.019099161	-0.033201471	-0.20073764	0.221032545	-0.01838097	0.046523467	-0.164537326	-0.024054185	-0.03412047	0.067786172	0.03268899	-0.156618565	-0.035191208	0.090788677	-0.274419695	-0.002926096	0.238549873	0.273884296	0.015639588	-0.186313659	0.0098465	0.118029296	0.113415107	0.118555978	0.205346435	-0.165691867	0.132693067	0.051451702	0.007880684	-0.064888373	0.038771514	-0.074972138	0.050013401	-0.027483771
CFG00117104	HSG00255294	1349	0.170948192	-0.017457448	0.0019821	0.006500259	0.031999942	-0.04737027	-0.09256646	-0.139196038	-0.015117563	0.018310677	-0.048507392	-0.08254464	-0.07940878	-0.11680086	-0.054633968	-0.02039817	0.178607941	-0.016252138	0.040718488	0.02103601	0.049447879	-0.062678859	0.072184563	0.045076817	0.092317775	0.055549283	0.084319964	-0.036027759	-0.025605939	0.248262301	0.108976714	0.17603448	0.009709731	-0.003398022	0.12604478	0.046477888	-0.049390987	-0.005842979	-0.070968188	0.019336179	-0.067956202	-0.048268083	0.030708307	0.04766361	0.021414222	-0.012272445	-0.058931086
CFG00007737	HSG00269203	1355	0.03134077	0.030379284	0.018262686	-0.039783522	-0.028162315	-0.016577315	0.017668691	0.029973218	0.2266877	0.124393195	-0.102805935	0.108165495	0.082842499	-0.155451328	0.061373826	0.061426912	0.153634906	0.122945517	0.064067684	0.121362738	-0.009182911	0.027009416	0.073085032	-0.044069916	0.328436136	0.0138554	0.033119664	-0.068207316	0.091845952	0.166359007	0.306423068	0.21181792	0.043372683	-0.064265631	-0.019872278	0.046251222	0.021676069	-0.07622844	0.046622619	-0.021500442	0.029620571	0.040350888	0.077435747	-0.006983764	0.030449113	0.002768001	0.002129981
CFG00127692	HSG00251390	1357	0.010364531	-0.004755622	-0.002911402	0.013689528	0.06379234	-0.029880745	0.077628396	-0.001677547	-0.007848026	0.045089535	0.015992116	-0.067669742	-0.002356544	-0.089519992	-0.020011963	-0.056595676	0.000211829	-0.064629249	-0.02638167	0.016904958	-0.013598176	-0.044359431	-0.024436953	-0.012026405	-0.019930581	-0.040150486	-0.014308373	0.012348302	-0.016835285	0.005035333	0.031418707	0.010383325	0.058384009	0.025180092	0.055815388	0.006636	0.082238175	0.11023204	-0.004870662	0.128688484	0.109952107	0.035159543	-0.029618224	-0.008181073	0.173653677	0.058805589	0.044152401
CFG00102943	HSG00251411	1358	0.006196614	-0.069527715	-0.099325538	0.006385095	0.030450998	-0.021467168	0.029454542	-0.057529863	-0.017075274	0.175031349	-0.246607706	-0.143975407	-0.240584597	-0.12841332	0.10636653	0.001517288	-0.074806333	-0.018221524	-0.083087057	-0.098060206	-0.057758104	0.00174791	0.007294253	0.044359557	-0.254673749	-0.148054048	-0.08133623	-0.146549061	-0.180763811	-0.036196161	-0.055212889	-0.00993808	0.144404724	0.053672876	0.067758963	0.082699999	-0.02098906	0.036630657	0.083415568	0.1141093	0.009770547	0.044366647	0.134800598	-0.031862196	-0.112189718	0.00402239	-0.031777494
CFG00124002	HSG00222137	1359	-0.141052037	0.032454163	-0.027459234	0.015375674	0.089195892	0.239576221	-0.208682775	-0.22402519	-0.238585711	-0.118866652	0.392060846	-0.915616989	0.095329896	0.230700314	-0.0129475	-0.121851802	-0.223744452	-0.368463159	0.051711887	-0.347429752	0.26440239	0.526189744	-0.380627394	0.342858374	-0.660970092	0.192775249	0.190846205	0.026038677	-0.264370859	-0.399330318	-0.202812314	-0.303924859	0.107858971	-0.021068951	-0.001118017	0.028337911	-0.039686602	-0.323407412	0.062726974	0.451990873	-0.188921988	0.268646687	-0.022622349	0.066447161	-0.052002009	0.030528018	-0.091513142
CFG00027130	HSG00226785	1360	0.007780351	-0.016850332	0.000368312	-0.022685876	-0.008718383	0.024052463	-0.010872819	-0.024231682	-0.029386353	-0.031159289	-0.045251861	-0.017561438	-0.051223788	-0.068089165	-0.0729215	-0.039136149	-0.16029653	-0.011843568	-0.045666587	-0.0113733	-0.063758753	-0.055998053	-0.011754392	-0.031205263	-0.044451494	-0.007601298	-0.032769635	-0.046890523	-0.042330727	-0.026153374	-0.037667975	-0.021325303	-0.028451737	-0.130321518	-0.21821481	-0.01154015	0.072632276	0.055442862	0.271600604	-0.266840369	-0.083780199	0.222201318	-0.232860655	0.008685468	-0.36424315	-0.18493636	-0.181574911
CFG00122798	HSG00301373	1362	-0.04483363	0.075042978	0.06077899	-3.98E-05	-0.014840215	-0.015856117	0.033042729	0.247290492	-0.063272893	0.052439734	0.240043506	-0.120161816	0.020942345	-0.031438172	0.023188137	0.077046111	0.059992693	-0.055891529	0.075074568	-0.169086888	0.182514742	0.162926316	0.086006805	0.110598102	0.055243105	0.19341816	0.146608099	0.188183099	0.190193102	0.115703106	0.268263102	0.01772099	0.110623106	-0.274272084	-0.059707873	-0.149644211	-0.092543893	-0.247340664	0.064734913	0.035201266	-0.260997087	0.106602542	0.080047138	-0.149903134	0.18572557	-0.19610101	0.054912172
CFG00016331	HSG00228593	1363	-0.064468056	0.137344211	0.073921263	-0.051858008	-0.139212355	0.064532608	-0.050368339	-0.099085137	-0.064418182	0.009140879	-0.076261371	0.022891641	-0.037588894	0.095901459	0.08784169	0.167401731	-0.26543048	-0.310845226	-0.258596718	-0.586324573	-0.0976751	-0.040491164	-0.351692051	0.091257006	-0.514175832	-0.124063417	-0.145480141	-0.24527891	-0.083892316	0.353180438	-0.037043571	0.104423016	-0.176901847	-0.213510096	-0.171791255	-0.205345497	-0.099733599	-0.33276844	0.081785344	0.09647242	-0.56632185	0.153381601	-0.010870246	-0.177109778	0.037195876	-0.381991893	0.09243916
CFG00018190	HSG00250564	1364	0.012546226	-0.048922032	0.018818274	0.041199014	-0.062203825	-0.086676687	0.070192039	-0.096800953	0.18822059	0.01319968	0.229512572	0.30851832	0.255020201	0.310833275	0.03693071	0.089312226	0.189081937	0.111639306	0.292709321	-0.033770487	0.175245345	0.069365054	0.347988844	0.148364559	0.36530444	0.422092974	0.131551191	0.108990684	0.289519191	0.277879268	-0.454502106	0.265446723	0.144990683	-0.071729779	-0.164982721	-0.254499376	0.054558191	0.014622738	-0.041246425	-0.020416088	0.073393181	-0.122102425	-0.079490736	-0.110384561	0.061418366	0.052007426	0.10401246
CFG00116887	HSG00251416	1365	0.052220903	-0.083741337	-0.034167074	0.065359727	0.054089252	-0.134270713	-0.272100121	0.035328932	0.086214334	0.170097396	-0.43563816	0.218708709	-0.136262849	0.103739813	0.165155336	0.192278519	0.148860916	0.316848457	0.20158051	0.368882626	-0.027172282	0.004333404	0.271794528	0.186428368	0.181094721	0.070691094	0.151255324	0.126934767	0.140010908	0.257631779	-0.519487023	0.137905851	0.213765562	0.015595388	-0.053958561	-0.1066835	0.102717467	-0.050055452	0.022331443	-0.074497066	0.038769808	-0.099368393	-0.068609327	0.031362277	0.112300344	-0.035473574	0.03807804
CFG00006496	HSG00302593	1366	0.101772487	-0.123103142	-0.067791164	0.147043377	0.058626622	-0.089194655	-0.138434112	-0.061011076	-0.057614088	0.282777131	-0.352205396	-0.173814297	-0.156327486	-0.057173669	0.191507667	-0.114294112	-0.065827489	-0.093881547	-0.147333145	-0.184301317	-0.1844275	-0.098593771	0.118578613	-0.006189287	0.008915335	-0.189378262	6.56E-07	-0.009554267	-0.166172028	0.144680083	-0.246449769	0.160719216	0.481797159	0.202154189	0.015372758	0.097777531	0.025574805	0.09134464	0.205224738	-0.070554562	0.088705599	-0.154206693	0.000933969	0.317717612	0.052547678	-0.088326879	0.004723956
CFG00126799	HSG00268673	1369	0.038490914	0.006995257	-0.030630009	-0.008964274	0.001905855	0.021779243	0.004366097	0.092193574	0.003052639	0.03359656	-0.022782536	-0.012588144	-0.022648919	0.004509853	0.024013173	0.016342526	-0.033886977	0.038574569	0.03906507	0.071864247	0.036593784	0.031207472	0.0004389	0.005735118	0.103336446	-0.033620227	-0.005221432	0.002105082	0.028217863	-0.037523288	0.022466335	-0.002560538	0.004363996	-0.027832361	0.001591844	-0.133586019	0.014537996	0.009630166	-0.076980822	-0.004824711	0.06421826	-0.016436273	-0.038430475	-0.037383541	-0.059971087	0.002405415	-0.017153708
CFG00098514	HSG00272329	1374	-0.052881956	-0.030337185	0.024516284	0.011400461	-0.007595241	0.01940605	0.233296543	-0.067611039	0.12006174	0.324710071	0.080402881	0.254471958	0.346676171	0.072980016	0.153229922	0.165560365	0.093487337	0.192272544	0.078949422	0.008217841	0.037923574	0.126914024	-0.006285816	0.044459522	0.143070027	0.125487179	-0.011281699	0.035501242	0.170368388	0.172241643	-0.106148154	0.137390286	0.251530707	0.066822119	-0.053921688	-0.221222103	0.006404944	0.089252077	-0.081485845	-0.046479166	0.015464002	0.085371487	-0.227155223	0.106744468	-0.170128673	-0.092717983	0.024197243
CFG00003816	HSG00207503	1376	-0.001390308	0.016354568	0.007939525	-0.023938872	-0.051596627	-0.048368722	0.067947187	0.242120326	0.049169309	0.071431063	-0.09651491	0.074809067	0.04896941	-0.205147371	0.111158051	0.062343918	0.008141451	0.007487871	-0.008306012	0.037850805	-0.02463299	0.002202012	0.117220841	-0.138852015	0.079179622	0.007132605	-0.078270957	-0.102108903	-0.016924247	0.050220214	-0.03283909	0.064025335	-0.11974825	-0.047543991	0.01167455	0.097787358	-0.112422034	-0.077755004	0.094936907	-0.023956554	-0.039237116	-0.01806386	0.00050465	0.006865	0.100951523	0.026437808	-0.016404619
CFG00123823	HSG00205876	1380	0.172204152	0.001799428	-0.00185839	-0.050291374	0.014595491	0.00962354	0.0064699	0.119740777	-0.055549517	-0.095705628	-0.006789628	-0.156202093	0.147192866	-0.11638917	-0.127299622	-0.155026391	0.200131416	-0.126877591	0.053456802	-0.051190067	0.181873083	-0.11764586	0.062528305	-0.103422232	0.017940752	0.001147926	0.086228125	-0.016411802	-0.112911098	-0.09737888	-0.061874002	-0.026254425	-0.018585259	0.143600002	0.039118126	0.02730003	-0.013215341	0.138275072	0.089900278	-0.05533294	0.05270927	0.075028323	-0.103805475	0.058603134	0.054919999	65535	-0.012790021
CFG00126147	HSG00215050	1386	-0.025131673	0.017349511	0.015651286	-0.020911366	0.009412766	-0.044894606	0.080890119	0.012857795	0.183552161	0.121905044	0.081019849	0.110704601	0.079771236	-0.0018875	0.126440316	0.111408859	0.114599541	0.126972571	0.088190421	0.073568508	0.051609039	0.10739404	0.078971773	-0.031986028	0.123685807	0.168237001	0.061968178	0.041744947	0.15586856	0.162030309	0.073787645	0.217154875	0.182675391	-0.228880629	-0.159539655	-0.059613954	-0.083221368	-0.220190063	0.09260574	0.163645789	-0.290073872	0.164985836	0.045147154	-0.239196882	0.101285458	-0.211820468	0.044340163
CFG00128893	HSG00294234	1387	-0.109166108	-0.003454701	0.008073428	0.033689175	0.007479627	0.008397895	-0.075547829	-0.106787436	-0.153533623	-0.036710203	-0.01727628	-0.035688743	-0.125511989	0.054912716	0.038159806	-0.049549405	-0.130143717	0.070597358	0.076468796	-0.043663528	0.035922088	0.065833114	-0.10943725	0.02126102	-0.082806878	-0.031819906	-0.094724007	-0.029021759	-0.067259386	-0.148555964	-0.028458348	-0.101881228	-0.08212585	-0.058191687	-0.144654259	-0.088584274	-0.012067919	-0.050309867	0.075389907	-0.00990283	-0.082894564	0.116273612	0.048848853	-0.033559952	0.018584915	-0.016477821	0.028861037
CFG00028937	HSG00244559	1388	0.001654446	-0.032854348	0.00754416	0.0146465	-0.000404686	0.017103404	-0.028617859	-0.08589606	-0.136676684	-0.087921038	-0.050308257	-0.110088363	-0.193330765	-0.108929113	-0.163152263	-0.112492383	-0.141091719	-0.028945506	0.000343472	-0.158087969	-0.021489352	-0.096670911	-0.021941423	-0.052559316	-0.108610272	-0.126707539	-0.059162825	-0.093007028	-0.14781867	-0.13840434	-0.070354491	-0.160460278	-0.269992471	0.235457346	0.110024966	0.1355194	0.158999443	0.33590883	0.201907262	0.004161058	0.223641112	0.009125159	0.080978885	0.245784447	0.095334075	0.085600004	-0.08278767
CFG00024439	HSG00277370	1389	0.002337113	-0.008110747	-0.037990734	0.010749489	0.103522442	0.007806405	0.062212914	0.055048138	0.120337032	-0.00351359	0.119210057	-0.001476139	0.231496722	0.146817252	0.009576291	-0.048269048	0.174665257	0.089033216	0.147224098	0.285844088	0.188529029	0.025776371	0.066283226	-0.071336702	0.32923755	0.065025985	0.206189796	0.098485768	0.16092357	0.138534918	0.110286191	0.144918799	0.154980525	-0.16636993	-0.193139553	-0.187118173	-0.150055125	-0.210992143	0.052843414	0.198278621	-0.381457448	0.154126182	-0.007316711	-0.167388946	0.176498115	-0.120277822	0.072667323
CFG00100089	HSG00258603	1392	0.035734951	-0.03549239	-0.008292347	0.033449799	-0.086946696	0.064017057	-0.11655274	-0.096909612	-0.095710903	-0.485559732	-0.401507646	-0.465525448	-0.477361262	-0.319413841	-0.422784746	0.015714526	-0.130555227	0.057042271	-0.121743858	-0.061201543	-0.083406895	-0.103623778	-0.057659149	0.091590166	-0.232462093	-0.058828324	-0.121234283	-0.098803699	-0.296990633	-0.393355101	-0.118505463	-0.387948871	-0.36396119	0.063743539	-0.030423939	0.05879296	-0.045853171	0.037885647	0.023518344	-0.087970145	-0.025291938	-0.09022586	0.028460868	0.013695917	-0.092752628	-0.023351844	-0.026043894
CFG00116114	HSG00297709	1394	-0.001635589	-0.007631211	-0.000812698	-0.017456606	-0.01260661	0.074927256	0.032156944	0.049004987	0.035069551	0.047259822	-0.011665313	-0.087733485	0.03054565	-0.058447681	-0.076535597	-0.011408301	0.02548058	0.021964427	-0.041328195	-0.018241849	-0.019068372	-0.034638882	-0.005290246	-0.004231287	0.041508667	0.003331888	-0.022842117	-0.039634928	0.001773764	0.025387894	-0.040030695	0.021964837	0.033458266	-0.009853417	0.271937132	0.095681675	0.182481214	-0.027004207	-0.102896884	-0.052638561	0.047677394	-0.136186391	-0.0096295	0.06774316	-0.205837026	-0.006983094	-0.024455702
CFG00015544	HSG00250481	1395	0.227319598	-0.065784581	-0.0832562	0.058527417	0.124087743	0.118163012	0.00386966	-0.056920674	0.003913954	-0.051539391	-0.098104537	-0.070135564	-0.150377706	-0.068605378	-0.07118801	-0.028634027	0.221609801	-0.075078771	-0.056517459	-0.052833457	-0.094666809	-0.003017474	0.025061369	-0.079923555	-0.135392815	-0.074563727	-0.046876129	0.01699578	-0.079469614	-0.093736842	-0.045277525	-0.014363877	-0.055654202	0.006362843	0.051397391	0.021265883	0.06463819	0.048750352	-0.078073949	-0.064646974	0.076310888	-0.029817458	-0.049131338	-0.017543595	-0.099619918	0.042465378	0.015782189
CFG00010370	HSG00287074	1396	0.094722152	0.081440926	-0.047971547	-0.052200317	-0.018964648	0.227342725	-0.083916068	-0.119699597	-0.467887789	-0.431834877	-0.116840154	-0.420354187	-0.33459878	0.012996972	-0.225892484	-0.188036382	-0.200334847	-0.38131234	-0.050213575	-0.045078933	-0.266803026	-0.114630431	-0.276809156	-0.009170532	-0.65855068	-0.118203878	-0.366395116	-0.157462358	-0.316113234	-0.712338865	-0.37633729	-0.668160975	-0.565949321	0.271542609	-0.013182391	0.039823346	0.010769595	-0.067607775	-0.129801616	0.164755717	-0.018587589	-0.236068085	-0.234082505	-0.047475301	-0.174516559	-0.021752737	-0.186411843
CFG00125565	HSG00453532	1399	0.039686143	0.073540479	-0.008201733	-0.002975494	-0.024254471	-0.002903149	-0.076968491	0.019163594	-0.137429744	-0.093498006	0.068992719	-0.050666839	-0.435398757	-0.009679332	-0.080468662	-0.127138242	-0.056394376	-0.056676865	-0.063616686	0.051302999	-0.000869244	0.023055896	-0.035465494	-0.054708622	-0.197754741	-0.028371513	-0.082306594	-0.013282485	-0.024477459	-0.15497613	0.090492606	-0.008074701	-0.089010552	-0.010205083	-0.027578965	0.052735142	0.017741058	-0.044719733	0.015035652	0.011753823	0.021652164	0.034811243	-0.003823859	-0.022376331	0.090912417	0.024325619	0.029715182
CFG00126276	HSG00228242	1400	0.030536495	-0.021373868	-0.025210945	0.00947061	0.008859734	0.019643422	-0.010110154	-0.016601723	-0.015178206	0.014247315	-0.037294362	-0.000256087	-0.007816168	-0.048504792	-0.008935013	0.140174285	-0.012307835	-0.02530128	-0.007541187	0.014888611	-0.042549822	-0.028479455	-0.019950679	0.021704717	0.241775274	-0.020610919	-0.026167491	-0.009769415	-0.017756496	-0.00424333	-0.014271731	0.004717095	-0.011325095	0.056954145	0.046583161	-0.009581576	0.041512772	0.084885873	-0.082158059	-0.045141071	0.123176679	-0.063166037	-0.047101684	0.011935286	-0.06746912	0.068155088	0.0012215
CFG00117564	HSG00236854	1404	-0.009184167	-0.030804172	0.001906812	0.004618615	-0.040904984	0.002307534	0.068979621	0.127353951	1.119240284	0.085510314	0.908245087	0.681968093	0.657073617	0.711086392	0.529474616	0.087503694	0.127258122	0.877781868	0.156388551	-0.063390836	0.328397751	-0.05794099	0.482807666	0.05992876	0.072810195	0.820457816	0.765430093	0.022349499	1.557270527	1.059272289	0.335316539	0.593412876	0.128514543	0.064165525	0.004628364	-0.027931698	0.022385567	0.090793565	0.03575531	0.046691049	0.103793539	0.057766642	0.026619405	-0.010721629	0.350558639	0.029565599	-0.047190078
CFG00098513	HSG00307473	1406	0.017651251	0.027336562	-0.008603517	0.005363852	0.008038439	0.029594457	-0.021744093	0.016688181	-0.126288295	0.001826676	0.06877847	0.020298811	-0.031037958	-0.196959913	-0.282213837	-0.058587015	0.011258995	0.025551653	0.089520961	0.041331105	-0.107835345	-0.04070694	0.049737483	0.055436492	0.043894738	-0.106940173	0.056429856	0.016650839	0.001872577	-0.008309739	0.028107041	-0.027137369	0.011163903	0.015822703	0.04286769	-0.002621009	0.015533629	-0.024671085	-0.086978227	-0.096111648	0.107104391	-0.012630027	-0.00749692	0.019051377	-0.036727112	0.034339245	0.009165716
CFG00000344	HSG00272195	1410	0.438698709	-0.214704707	-0.222817779	0.255058467	0.47990185	0.317278564	-0.135166883	0.190757468	0.120870903	-0.095916405	0.062208578	0.073769167	-0.071210995	-0.05018273	-0.034801185	-0.044354364	0.281852543	0.140046135	0.027556077	-0.355426133	-0.031978175	0.084559754	0.161905065	-0.063315138	-0.025353044	-0.050709173	-0.146391243	-0.07856071	0.122079358	0.11327298	-0.100112826	-0.081319317	-0.101554327	0.079593256	-0.216580123	-0.157541901	-0.118607454	0.249842435	-0.076944828	0.229230657	0.095767267	-0.05345583	-0.056705143	-0.086182766	-0.033695143	-0.054939069	-0.039342053
CFG00017124	HSG00297638	1411	0.046045437	0.00063913	0.058042154	-0.080655754	0.014086496	0.177979082	-0.391465068	-0.077076457	-0.077722266	-0.315475523	0.00020451	-0.10689202	-0.02752029	0.320239216	-0.285344541	-0.072548904	-0.026890215	-0.22592704	-0.168145344	0.200251266	0.230931923	-0.098439395	0.030291598	0.077909991	-0.129135147	0.081744015	-0.040840372	0.37320751	0.004103276	-0.196591288	-0.067254126	-0.432469428	-0.448678225	0.042925611	0.195700899	0.049953859	0.353414625	-0.039110001	-0.015369233	0.132539779	0.367662758	0.098146185	0.089188986	0.172467187	0.103100002	-0.167730987	-0.029808698
CFG00113103	HSG00214010	1412	-0.036546174	-0.054032125	0.118222244	-0.026928276	-0.033346694	-0.011713644	0.054391921	0.046334907	-0.049458444	0.049734969	-0.011194572	0.057484668	0.098185174	-0.080211207	0.010496257	-0.024976064	0.113522291	0.043205563	0.004374449	0.038403437	-0.029956773	-0.004210779	0.054061104	0.021672519	-0.014555249	-0.019099649	0.020902658	-0.003895558	0.002280014	0.003965961	0.051097736	0.06107977	-0.009815341	0.043835986	0.047532834	0.013054637	0.054582924	0.058329456	-0.013487549	-0.046168879	0.089103699	-0.022467595	-0.003483804	0.041916497	0.00270166	0.043489605	-0.000220633
CFG00017085	HSG00314694	1413	-0.01202108	-0.012066692	-0.053246796	0.03103181	-0.029962108	-0.042482555	0.102190092	0.266060531	-0.008520961	0.200665593	-0.223499224	0.021496482	0.102056608	-0.074947	0.121389784	0.018283717	-0.108057305	-0.022858381	0.019747093	-0.057511657	-0.066853374	-0.086541936	0.06558609	0.080368765	0.125143752	-0.086116165	0.016482837	-0.129818037	-0.06696102	0.092312984	0.049114667	0.215404779	0.192286149	0.057786122	0.004593232	0.055683758	0.046898555	0.076225869	0.081656724	-0.044274174	0.100853667	0.104840286	-0.01820112	0.02420513	0.582026243	0.159658894	-0.055603608
CFG00142289	HSG00314700	1415	-0.014297184	0.022647979	0.02771757	-0.030190656	0.003039229	0.014671974	0.004304489	0.045577016	-0.038292352	0.053551458	0.028268857	0.059241112	0.053164061	-0.00843092	0.031332448	0.073474795	0.010588884	-0.019008243	0.032087229	0.051351301	0.021897025	0.030115483	-0.020421002	0.052433126	0.014965129	-0.024541641	0.008510268	0.05838044	-0.009051438	-0.007226446	0.108280435	0.018771002	-0.036557667	0.006181725	0.307540178	0.066919997	-0.023873962	0.034736276	0.155660316	0.160066471	0.065834701	-0.086228564	-0.014944589	0.218835205	0.172749475	0.007485645	-0.10692922
CFG00117346	HSG00214043	1419	-0.029688168	0.070259318	0.033134885	-0.031262308	0.033173364	-0.025465081	0.012078868	-0.095493197	0.163412124	0.071848832	0.015905606	-0.04477473	0.064798422	-0.029230317	0.075238906	0.163963526	0.041367996	-0.040225577	0.036394283	-0.101216108	-0.047760595	-0.015265869	-0.000618715	-0.006526958	0.009193385	0.043118458	-0.001754408	-0.01740418	0.013730997	0.043677278	0.02589958	-0.014140385	0.016066357	0.068267867	-0.005305178	0.174118966	-0.090944201	0.108943887	0.008516953	-0.011090539	0.060119491	0.028164644	0.022517789	0.102071665	0.250655532	0.03150814	0.00791763
CFG00117347	HSG00214053	1421	-0.00914647	0.015879273	-0.020810956	-0.04318003	0.013046961	0.031326286	-0.01075551	-0.028764226	-0.019020135	0.038457297	-0.00109419	0.023371574	0.002308317	-0.011185306	-0.013885707	0.009621069	0.016751312	-0.015813153	-0.003655029	0.054575216	-0.000111368	0.028915767	-0.017338878	0.030278094	0.021460298	0.010275915	-0.007667608	0.00593638	-0.021662476	0.025209308	0.015358415	-0.027076993	-0.016627191	0.049773879	0.036099967	-0.007961139	0.066274241	0.102678135	-0.013554632	0.002897414	0.078131765	0.010521471	-0.009276164	0.031828679	-0.027911618	0.051840384	0.01087424
CFG00011886	HSG00220012	1427	0.05514206	0.00309132	-0.041937426	0.036459744	-0.022900872	-0.0499321	-0.118214369	0.120211422	-0.056585379	-0.143509507	0.059099555	-0.034201778	-0.198456809	-0.068923064	-0.021406099	-0.011713296	-0.021650724	0.039916322	0.141545713	0.031035647	0.090166032	0.066639066	-0.080389172	-0.108878739	0.038075626	0.050122932	0.048093423	-0.023301139	0.033179954	-0.003493428	0.051044732	0.025690094	-0.136863559	0.060740177	0.101022467	0.063664243	0.064074539	-0.06728933	0.03448198	0.001166738	0.092501603	0.003861566	0.035618484	0.011599134	-0.067651302	0.025978908	-0.041430064
CFG00009048	HSG00296640	1428	0.095599547	0.011153717	-0.137089655	-0.266471207	0.032359328	-0.279474288	0.239992514	0.377007872	0.400184691	-0.158811331	0.710490406	0.506648064	0.192148387	0.412570447	-0.023586951	-0.286429286	-0.199859902	-0.184122741	-0.488484591	-1.033088923	-0.115896612	-0.320219666	-0.382665873	-0.441201031	0.658349037	0.341873497	-0.428419352	-0.342917025	0.311457843	0.118875027	0.359582782	0.533960223	0.019841131	-0.07222876	0.11758092	0.069024883	5.10E-05	-0.555030048	0.137466669	-0.413853317	-0.166906908	-0.043965336	0.093003936	0.32378763	-0.188174918	-0.102455527	0.170372531
CFG00137835	HSG00203761	1429	-0.007386401	-0.024603475	-0.010234447	-0.002559484	-0.015033505	0.050965659	0.007497591	-0.065690458	0.070376456	0.033081867	-0.058170203	-0.111813486	0.37729004	-0.074471183	0.001479369	-0.083286278	0.062447626	-0.01193874	0.031006292	0.085691325	0.02320073	-0.042860623	-0.002239357	-0.073122874	0.315156758	0.026751122	0.056883175	-0.011403966	0.027909528	0.101765037	0.134746388	0.092378296	0.159299567	-0.182163209	-0.172243819	-0.311331213	-0.216233417	-0.135237515	0.152224302	0.21885097	-0.329768836	0.081234276	0.005944768	-0.218479484	0.033312421	-0.262903154	0.009317999
CFG00126787	HSG00278184	1431	0.015353574	-0.005029651	0.004227702	-0.058937438	-0.001356914	0.005381077	0.016365204	-0.077358417	-0.168493614	-0.024756949	-0.103608198	-0.077930994	-0.178097904	-0.16076678	-0.004608992	-0.099764019	-0.092837028	-0.07440947	-0.148600668	-0.130483016	-0.167408511	-0.137664005	-0.04127172	-0.148144484	-0.270792514	-0.063493878	-0.181386843	-0.055071775	-0.229251578	-0.095743716	-0.369502217	-0.183298409	-0.007761501	0.022103993	0.12404602	0.148000002	-0.032463755	0.084938042	-0.034071811	0.001438915	0.058427803	-0.096957169	0.192580208	0.02005716	-0.006065271	0.104885608	-0.090354159
CFG00128803	HSG00205037	1435	0.009121349	0.018214107	-0.00414062	-0.002388563	0.028799612	0.020955831	-0.0085084	0.101570562	-0.047526523	0.022049731	-0.020390162	-0.026078248	0.026289219	-0.022826552	0.065323219	-0.048104618	-0.01392029	0.030257829	0.043890357	0.108997352	0.034773272	-0.024800235	0.036258157	-0.011288964	-0.004635923	0.020913426	0.011192582	0.003304948	0.004832927	-0.019011078	0.001808294	-0.005270172	0.015433504	0.041648805	0.045316905	-0.03358341	0.043906193	0.09592279	-0.119279951	-0.037707753	0.119868018	-0.067738995	-0.06204772	0.001527783	-0.093568258	0.060694534	0.019796457
CFG00126004	HSG00237429	1436	-0.001026952	0.018764837	-0.044219155	-0.001977115	0.035637695	0.056283444	-0.103095405	0.10437303	-0.054577399	-0.143289268	-0.006942438	0.017797332	-0.029540434	0.086080931	-0.033936132	-0.039048489	-0.085068502	0.03798851	0.073649064	0.0450214	0.030503776	0.003453573	0.013993866	-0.024621379	-0.103458807	-0.025885193	0.019582314	-0.032263912	-0.015594031	-0.108687967	-0.108743064	-0.046904076	-0.256969541	0.171997324	0.132098958	0.133170456	-0.0039122	-0.000135	-0.057534706	0.191000193	0.092830002	-0.153463811	-0.148888007	-0.025557701	-0.070044816	0.096524514	-0.177399993
CFG00027216	HSG00237498	1437	0.016775467	-0.054199509	-0.037331253	-0.043635689	0.010203777	0.042529374	0.008335119	0.542459846	-0.137304783	0.054794848	0.035950746	0.03363879	0.040950458	0.010951474	0.015070808	-0.04550238	0.053389609	-0.013846008	0.073820174	0.092029661	-0.036092013	-0.002820147	0.074499384	-0.025868071	0.066419959	0.053412382	0.03421348	-0.02924036	0.502878249	0.22305268	1.067202687	0.037174378	0.085757174	-0.014382455	-0.131862253	65535	-0.167233184	-0.094632871	-0.063313074	0.381224602	-0.033118334	0.029349735	0.356700182	-0.049485106	0.056302451	0.035184696	-0.116206594
CFG00114313	HSG00301860	1440	0.004199382	0.008996315	-0.03193754	-0.0159037	-0.072733916	0.006919112	0.002980579	0.085706487	-0.066199258	-0.013668677	-0.032806773	0.040301628	0.378957421	0.163005769	-0.015971122	0.004074004	0.07505957	0.038592905	0.051121213	0.07259807	0.024734329	0.019048136	0.020271659	0.031926699	0.032401741	0.032098964	0.046084531	0.153089106	0.098177321	-0.014016552	0.041444555	-0.024205487	-0.045541905	0.017955789	0.027291184	-0.016715661	-0.005047167	0.046713412	-0.117488079	-0.051100161	0.093056753	-0.065293178	0.016339673	-0.012386666	-0.087750614	0.038760137	-0.032125242
CFG00028584	HSG00290933	1445	0.003677905	-0.014621019	-0.048368067	0.06575942	0.052320272	0.109116971	-0.081728771	0.315903187	-0.015848637	-0.013065249	0.047017515	0.146773785	-0.009277105	0.18163231	0.076867282	0.048504889	-0.0364106	0.147373736	0.213504612	0.350571334	0.104155511	0.052070528	0.116447121	0.105628043	-0.070295677	0.044625789	0.016073346	0.067094862	-0.058349729	-0.144497678	-0.102627218	-0.132082179	-0.209089696	0.116017729	0.038230825	0.028232042	0.010973	0.057011466	0.100964181	0.053860731	0.071692258	-0.025557494	0.008985769	0.090383604	-0.03729951	0.100598305	-0.027414106
CFG00038654	HSG00227286	1446	-0.026463866	-0.185772479	-0.179630816	0.237582088	0.123325586	-0.674017966	-0.336938739	-0.435652435	-0.533502042	-0.063317895	-0.402562678	-0.471237004	-0.40422684	-0.335746109	0.067692518	-0.25797683	-0.398454607	-0.069797337	0.164739251	-0.321883619	0.186287105	0.207382083	-0.287548006	-0.138122737	-0.445621789	-0.353165388	-0.368607819	0.024330437	-0.341121733	0.389482081	0.112682104	65535	65535	-0.810150206	-1.159600139	-0.771483302	-0.806429267	-1.150777221	-0.511099994	-1.229832172	-0.76939249	-0.739064813	-1.402874351	-0.698444486	-1.410567164	0.667753458	-0.053227682
CFG00098465	HSG00227249	1447	0.025685161	-0.149414837	-0.072814852	0.176285163	0.073485166	0.033085167	-0.044014841	-0.336014867	-0.332914829	0.325435162	-0.503914833	-0.435314834	-0.45241487	-0.434014857	0.246685162	-0.144014835	-0.365214825	-0.024314851	-0.182314873	-0.38751483	-0.226014853	0.038485169	-0.105414867	-0.215914845	-0.239914834	-0.52191484	-0.532614827	-0.000514835	-0.244314849	0.171685159	-0.091414839	65535	65535	-1.646295786	-1.530989528	-1.191839695	-1.416211724	-1.373510003	-0.481688112	-1.523303747	-1.286906958	-1.12374866	-1.583987117	-1.256697655	-1.736778021	1.201413631	-0.931122422
CFG00011922	HSG00298632	1453	0.047196824	0.001687704	-0.025019538	-0.006646798	0.009135733	0.016117282	0.024607001	0.035545889	-0.069334328	-0.017051596	0.114528462	0.06737785	-0.112814695	0.061659582	0.012294902	0.005231116	-0.060482711	0.042402141	0.062686741	-0.031748049	0.018993685	-0.014168222	-0.010940732	0.012592666	-0.136053979	0.00525305	-0.035652645	0.022076182	-0.045834251	-0.067967124	-0.037583433	-0.032763112	-0.033604767	0.099768355	0.056339007	0.081529252	-0.007846565	0.012858813	0.023875	-0.00957818	0.097386703	-0.042400002	0.056631543	0.052963976	-0.001415	0.058098596	-0.017331135
CFG00007219	HSG00314282	1454	0.005190566	-0.009703815	0.013478622	-0.035872817	-0.011149123	-0.022424087	0.038693622	0.236015782	-0.044310972	0.13152267	0.101793334	0.109979913	-0.205946416	0.081429079	0.064201459	0.088592157	-0.149047107	-0.016970828	0.0221086	-0.185074866	-0.043417037	-0.025196508	0.000580147	0.089448854	-0.198806196	-0.103869736	-0.106269851	0.108325109	-0.055879414	-0.168487519	-0.15928331	-0.108635426	-0.040253803	0.11589057	0.040096354	0.04584134	0.016178718	0.089510798	0.003677903	-0.056455392	0.101420887	-0.000714564	0.014942651	0.041466083	-0.041014213	0.127508849	0.031191891
CFG00127596	HSG00232457	1456	-0.083647013	0.041741282	0.085181355	-0.048964113	-0.07519263	-0.107747078	0.18570517	0.220387548	0.019558102	0.063811898	0.187014371	0.171314225	0.083176464	0.323936552	0.175361499	0.146741658	0.173256502	0.131102115	0.115603775	-0.097524583	0.221168369	0.172502711	0.126244962	0.04243353	0.229086146	0.294973671	0.315686405	0.269767284	0.338971943	0.254866481	0.009010375	0.171904728	0.203406125	-0.15875043	0.014823224	-0.063750252	-0.017349344	-0.132385597	0.088628635	0.078348376	-0.198369384	0.065071188	-0.001054224	-0.062173713	0.032768548	-0.15311572	0.072337084
CFG00123841	HSG00311846	1457	-0.008200622	0.007157599	0.03999646	-0.017663676	-0.015561069	-0.008598301	0.094896585	0.017071601	-0.026240896	0.090359159	-0.013408734	-0.060667925	-0.070871748	-0.148956344	0.076428078	-0.023103459	-0.041336976	0.008377322	-0.067893706	0.032852888	-0.040769603	-0.095528148	0.055941876	-0.110334307	0.093355015	0.049721573	0.036668755	0.005012501	-0.038216982	0.004096763	0.125373781	-0.030660816	0.044121228	0.118686549	0.036274094	0.063972563	-0.041863717	0.092369877	0.049659844	-0.006266852	0.02850608	-0.01027859	0.0221016	0.19773306	0.115998358	-0.020750759	0.038094394
CFG00022131	HSG00296313	1459	-0.030347586	0.057577312	0.164068192	-0.071096033	-0.030546457	0.012512058	0.019094318	-0.248173892	-0.421074688	-0.208753183	-0.424174845	-0.425502956	-0.539727747	-0.528333247	-0.135800585	-0.234826788	-0.356044173	-0.323744476	-0.309141874	-0.415940493	-0.163677439	-0.283850044	-0.320281506	-0.370315671	-0.414806306	-0.533927321	-0.399065882	0.021458566	-0.386548132	-0.457576722	-0.418817699	65535	-0.269226491	-0.003157721	-0.009409	-0.061121922	0.069115631	0.081179999	-0.069520526	-0.033489566	0.124733604	-0.0045385	0.029039999	0.022741651	-0.078339972	0.034613118	0.021061098
CFG00126942	HSG00457784	1460	-0.017423399	-0.039851613	0.051300034	-0.034119174	0.001674876	0.047441959	0.037311584	-0.117231339	-0.157957584	-0.052111477	-0.196302503	-0.117829084	-0.170949519	-0.147786736	-0.094031349	-0.110573158	-0.160050973	-0.066537924	-0.043176912	-0.217206731	-0.084436268	-0.098063976	-0.043228485	-0.066950426	-0.060636476	-0.186368644	-0.144394666	-0.029490456	-0.167744398	-0.16467008	-0.187041819	-0.118311338	-0.071449801	0.042175248	-0.180049405	0.104500003	-0.10273286	0.1149	-0.090798452	-0.12730284	0.04173626	-0.004512837	-0.016765	0.101861633	-0.134310186	0.102097183	0.037912939
CFG00136738	HSG00305581	1463	0.032134227	-0.00285693	-0.014138867	-0.023058882	-0.023417765	0.027997751	-0.002248638	-0.018215917	0.065575771	-0.064755827	-0.057670124	0.041137502	-0.008842463	-0.085981324	-0.032330647	-0.045543563	0.039589703	-0.034293383	0.012994144	-0.019388624	-0.021421615	-0.001442278	-0.00053415	-0.012843315	0.041223895	0.031780031	0.006931329	0.000544761	0.009359719	0.006336948	-0.007745369	-0.012038954	0.014858229	0.056924753	0.044001691	0.024369732	0.014433089	0.021871494	-0.014505793	0.004244778	0.019998781	0.011735015	-0.005639501	0.004730257	-0.049429365	0.038813792	-0.000827307
CFG00137298	HSG00278174	1466	-0.120471299	0.018020689	-0.056397498	0.168052047	0.044852853	-0.069110692	-0.098206282	-0.143374383	-0.107246518	0.815196157	-0.432537317	-0.193291426	-0.182707012	-0.078566551	0.649056196	0.060835361	-0.3318578	0.038908005	-0.055796683	-0.183208525	0.036127329	0.175512075	-0.263649583	-0.040354609	-0.018968165	-0.233587921	-0.227218628	-0.098505914	-0.340690672	0.319643825	-0.165417552	0.146402985	0.810196161	-0.193497896	-0.176883519	-0.074350402	0.05249133	0.07869719	-0.21977514	0.048839871	-0.022526175	0.35704124	0.177555397	-0.22809197	0.204705283	0.136919156	-0.015893418
CFG00143546	HSG00298711	1468	-0.008034199	0.069393992	0.136348039	-0.053855464	-0.065145127	-0.048415557	0.142937332	-0.061753042	-0.02502656	0.11713025	-0.109953634	0.121712685	-0.166575238	0.005359918	0.047484815	0.060466826	-0.066082351	-0.007686526	-0.005043611	-0.271840483	-0.191894233	-0.184538335	-0.03230314	0.055904612	-0.261840403	-0.170823231	-0.24118793	-0.040419206	-0.254877865	-0.181590229	-0.30077213	-0.014635369	-0.112765238	0.012523623	0.119232856	0.02419222	0.028446194	0.075045936	-0.099389635	-0.029435743	0.155506939	-0.124054492	0.000658428	0.049367335	-0.07196629	0.077221356	-0.011643077
CFG00135546	HSG00311193	1470	0.017206166	-0.0172491	-0.018189624	0.019555597	0.00644942	-0.036399517	0.046897419	0.035738807	0.087835982	0.082767226	-0.041321296	-0.01482195	0.05247378	-0.088447973	-0.028840911	0.01630394	0.019329127	0.067234501	0.016243963	0.041419022	0.005510934	0.018682484	-0.025908962	-0.003534857	-0.031021133	0.00217326	0.006593989	-0.043997962	0.000505399	0.014606001	0.023566682	0.041951474	0.033490606	0.075526811	0.023500293	0.046787761	0.030144766	0.110669211	-0.001632306	-0.081804134	0.126452744	-0.037946444	-0.042480998	0.134619758	-0.040301789	0.0790416	0.013099979
CFG00113683	HSG00220161	1475	-0.026808798	0.048039377	0.172892749	-0.013914108	-0.084634066	-0.0461182	-0.02187866	-1.644105196	-2.233538628	-1.821994066	-1.053287268	-2.104733229	-1.95501256	-1.904909849	-0.834283292	-0.622273326	-0.676405311	-1.605579376	-1.656903267	-1.653752327	-0.327531695	-0.905206323	0.507098734	-1.727274537	-1.896136045	-1.543706179	-1.79659009	0.086489201	-1.871380806	-1.639955878	-1.772762775	-1.588594556	-1.137178898	-0.113108635	0.332730353	0.165271297	-0.033841275	-0.158792049	-0.038452942	-0.41768083	-0.023587829	-0.312007934	0.288896859	0.224413395	-0.231107518	-0.228087053	-0.019030752
CFG00027451	HSG00315894	1476	-0.001898095	65535	65535	65535	0.026801899	0.024240762	-0.015372798	-0.089608096	65535	-0.263498098	65535	65535	-0.097108096	-0.061298095	-0.185588092	-0.111658096	-0.080028094	-0.104148097	0.001201898	0.020401895	-0.064278096	-0.077868097	-0.100918099	-0.143264726	-0.059498101	-0.073148102	-0.028698102	0.040801898	-0.006898105	-0.056510016	-0.152517781	-0.160956293	-0.351418734	0.087755777	0.073909625	-0.061078221	-0.00753032	0.04963731	0.042396884	0.106938817	0.086052328	-0.037534721	0.007829404	0.057601694	0.03365032	0.082238555	-0.040031578
CFG00019309	HSG00254574	1478	0.036184739	0.078580528	0.067236073	-0.046956863	-0.048898973	-0.079120822	-0.02803299	0.017644038	0.1662599	0.113688558	-0.020281157	0.179790899	-0.030313894	-0.072703749	0.028412528	0.03288294	0.092777096	0.044850692	0.015597645	0.065539651	-0.049102928	-0.040979173	-0.026590887	-0.038637705	0.18980138	-0.054325581	0.027638806	-0.018370742	0.072877526	0.078364231	0.153120965	0.15037933	0.029725175	0.034665674	0.021025352	0.086921237	-0.042280398	-0.035498887	0.062790617	-0.019928548	0.011106971	0.000291475	-0.015202508	0.051952887	0.066917934	-0.042550165	-0.040627863
CFG00127165	HSG00271833	1479	0.003181734	0.016938487	-0.023043267	0.022307299	0.003659108	-0.054352213	0.021310834	0.127257869	0.274360597	0.309731305	0.090212308	0.153832719	0.147290751	0.035442851	0.212337032	0.137089223	0.157609895	0.196913257	0.11899408	0.301479816	0.087017216	0.144274026	-0.015698055	0.060450442	0.168096736	0.006514929	0.11308983	0.020829406	0.118842393	0.185785115	0.061276529	0.189534172	0.202335596	-0.083890766	-0.011519231	-0.087660067	-0.045933522	-0.136851206	0.062758163	0.012783273	-0.083176687	0.04150692	0.065559737	-0.046013709	0.065299176	-0.078834474	0.052798934
CFG00113073	HSG00236963	1482	-0.014281541	-0.064682357	-0.040910639	-0.036627464	0.04327675	-0.01078485	0.069454759	0.03678295	-0.03477449	0.171783686	0.394558221	0.057844132	0.054313745	-0.075238772	0.109694943	-0.035729267	0.024028748	0.079420157	0.000744566	-0.027358122	-0.048281007	-0.012941867	0.006722286	0.00166028	0.271382064	0.02459877	-0.033877261	-0.058369569	-0.045035847	0.049505718	0.281538039	0.173227668	0.145035073	0.023402452	0.085502252	-0.034537211	0.03858548	0.06324327	-0.1255389	-0.058881078	0.114941426	-0.068661459	-0.04593784	0.000339699	-0.080305971	0.038661178	0.00512695
CFG00013889	HSG00204932	1486	-0.32006216	-0.117311001	-0.097801208	-0.00979197	0.12828204	-0.124709845	0.311625421	-0.392496884	-0.348364472	0.553514838	-0.244298518	-0.45004636	-0.251400411	-0.43843478	0.296539158	-0.291099072	-0.040151715	-0.163113296	-0.044732749	-0.451117098	-0.408033013	-0.205381215	-0.251182079	-0.126152754	-0.121886075	-0.343851745	-0.176544189	-0.44933182	-0.100144565	0.066779613	0.257336259	0.153100282	0.470179349	0.02929656	0.048815947	0.012336999	0.045407001	0.104966089	-0.016636454	-0.007475337	0.067528069	-0.024188282	-0.04038259	0.009273069	0.001648438	0.030793695	0.004609745
CFG00054643	HSG00229032	1487	-0.003124006	-0.01786676	-0.025942631	0.018063456	0.015078366	-0.002074406	-0.033702821	-0.005380377	0.005520545	0.100687146	0.082268	0.126295373	-0.016803235	0.084781215	0.060315222	0.052375838	-0.063073158	0.057898641	0.037467584	0.161026806	-0.046766907	0.042997375	-0.015543617	0.076623678	-0.18451862	-0.103221521	-0.027509406	-0.011834539	-0.059395906	-0.041020609	-0.152751565	0.045694306	0.021916136	0.076986395	0.039960504	0.069547594	0.038109448	0.091954477	-0.018548232	-0.048512697	0.063897006	-0.030684801	0.007179168	0.105364352	-0.060146719	0.034813724	-0.042746454
CFG00124517	HSG00269646	1488	0.001598266	-0.016686641	-0.009377574	0.047063459	0.064668007	0.003375169	-0.011684222	0.059087966	0.223759487	0.248309776	0.228523135	0.146594048	0.133027062	0.179281071	0.220842555	0.134291336	0.167586654	0.160456926	0.201714441	0.095122471	0.099880956	0.203129917	0.148140341	0.033987686	0.293385923	0.014642896	0.205641851	0.154663712	0.170303911	0.236135736	0.447090715	-0.014263211	0.181741774	-0.13603808	-0.097723529	-0.034747042	-0.010255873	-0.127510935	0.014943121	-0.078445397	-0.072388247	-0.040246401	0.028784417	-0.038102105	0.008626394	-0.120373771	0.045649659
CFG00098491	HSG00296306	1489	-0.045128681	-0.056844641	-0.026022062	-0.0025119	-0.04007934	-0.016685348	0.010383371	-0.005773153	-0.058083124	-0.07497637	-0.124475688	0.030192856	0.018071275	0.0536833	-0.083502337	-0.076847196	-0.072343133	-0.05676464	0.06099521	-0.011352252	0.00239956	-0.030058907	-0.015012663	0.03222074	-0.134957865	-0.104543075	-0.084268272	-0.044508368	-0.060462356	-0.093576372	-0.09029223	-0.061342657	-0.062099725	0.067574978	0.029297156	0.018424708	0.0349962	0.091859788	-0.089332655	-0.010904406	0.101966798	-0.032565046	-0.039373539	0.012039199	-0.10594999	0.061758909	-0.009278134
CFG00024136	HSG00241885	1490	-0.009727345	0.172602862	0.1224823	-0.057830397	-0.073256962	-0.047464024	-0.083599284	0.639070451	0.744107723	-0.527461827	0.233821169	0.564634502	0.64135772	0.419002175	0.090661101	0.261996806	0.258184582	0.381031036	0.273190856	-0.170669705	0.29122746	0.195677087	0.366894931	0.084165163	-0.090218514	0.366898715	0.331950217	0.126855463	0.641915023	0.348038673	0.416539252	0.308862597	0.03600949	0.032521751	0.167946637	0.209728733	-0.115038365	-0.462714344	0.009519	-0.07277	-0.281944185	0.059403196	0.01376	-0.220277324	-0.11815732	-0.044839758	-0.008234167
[truncated: 9,313 more rows]
[truncated: 116 more columns]
