# Supplementary material for: Comparative expression pathway analysis of human and canine mammary tumors
Source: BMC Genomics. 2009 Mar 27;10:135. doi: 10.1186/1471-2164-10-135 (PMC2670324; doi:10.1186/1471-2164-10-135)
Supplement: Additional file 12 — Error associated to the log10 of the ratio Tumor vs Pool of Normal for 9,963 dog-human orthologous genes. Tab-delimited file with the error associated to the log10ratio for the 9,963 dog-human orthologous genes across the 162 samples. [file 1471-2164-10-135-S12.zip]

Archive with 1 entries (1 files):
- log10ratio_error.txt
