# Supplementary material for: Comparative expression pathway analysis of human and canine mammary tumors
Source: BMC Genomics. 2009 Mar 27;10:135. doi: 10.1186/1471-2164-10-135 (PMC2670324; doi:10.1186/1471-2164-10-135)
Supplement: Additional file 12 — Error associated to the log10 of the ratio Tumor vs Pool of Normal for 9,963 dog-human orthologous genes. Tab-delimited file with the error associated to the log10ratio for the 9,963 dog-human orthologous genes across the 162 samples. [file 1471-2164-10-135-S12.zip › log10ratio_error.txt]

Dog Gene Models	Human Gene Models	Human LocusLink	dog_normal_M4d	dog_normal_M7c	dog_normal_M7d	dog_normal_M8b	dog_normal_M9c	dog_normal_M6d	dog_normal_M3b	dog_tumor_M1a	dog_tumor_M1b	dog_tumor_M1c	dog_tumor_M2-A	dog_tumor_M2-B	dog_tumor_M2-C	dog_tumor_M2-D	dog_tumor_M3a	dog_tumor_M3c	dog_tumor_M4a	dog_tumor_M4b	dog_tumor_M5a	dog_tumor_M5b	dog_tumor_M5c	dog_tumor_M5e	dog_tumor_M6a	dog_tumor_M6b	dog_tumor_M7a	dog_tumor_M8a	dog_tumor_M9a	dog_tumor_M9b	dog_tumor_M11a	dog_tumor_M11b	dog_tumor_M11c	dog_tumor_M11d	dog_tumor_M11e	human_normal_ZT25YN5A	human_normal_ZP8D9NH7	human_normal_ZF437NNW	human_normal_XVG3LND9	human_normal_XLP8SN4F	human_normal_XH2K7NE9	human_normal_WI2VJN2D	human_normal_WH22FNHP	human_normal_VYD9FNHA	human_normal_VOJKSNUC	human_normal_VO3F7NGD	human_normal_VKSMWN93	human_normal_VFJODNR8	human_normal_VE8SONGN
CFG00138790	HSG00277152	2	0.058507342	0.048377585	0.053092051	0.045793489	0.040696587	0.054726198	0.043793995	0.088473424	0.05068361	0.046007819	0.056346897	0.074176811	0.053540729	0.062411677	0.046294961	0.045444794	0.075830817	0.059151005	0.062767297	0.04474343	0.046781786	0.046927471	0.049725078	0.054027345	0.057028562	0.042636737	0.043367349	0.047416858	0.06175616	0.043689877	0.051205777	0.041840572	0.048554022	0.047545213	0.059455253	0.07588999	0.050505783	0.055339146	0.075062707	0.046550799	0.067175932	0.048453376	0.047055878	0.062276457	0.054184373	0.053813938	0.052015211
CFG00103859	HSG00288741	12	0.042804092	0.043769766	0.048871052	0.048524782	0.044419099	0.063064434	0.081125021	0.052986272	0.044841759	0.049256802	0.040483739	0.052611653	0.062402621	0.056289379	0.051012933	0.046323501	0.041642331	0.040811062	0.04240061	0.057290241	0.038707003	0.042163674	0.041153267	0.053915124	0.059539568	0.045559973	0.052393552	0.043644734	0.089031592	0.044965152	0.049236901	0.061800439	0.043163095	0.051303923	0.054915935	0.055960506	0.060892034	0.056603719	0.066205464	0.060365684	0.04739188	0.049844619	0.062267065	0.067210957	0.059998617	0.063685618	0.056213886
CFG00138574	HSG00222162	13	0.078773752	0.07264021	0.059224881	0.067517005	0.058940355	0.055271465	0.053688798	0.107905306	0.1268657	0.150766134	0.089592636	0.097557686	0.107323214	0.125482321	0.121578023	0.110436112	0.066251844	0.122751586	0.07031098	0.086966492	0.055678975	0.062462293	0.082412481	0.044253141	0.06938681	0.075041503	0.091751173	0.053245783	0.060349319	0.091976061	0.059972111	0.040904693	0.045936968	0.117707521	0.075594164	0.081458196	0.078793019	0.16820924	0.086244673	0.090379506	0.106430858	0.097008646	0.088975571	0.091376565	0.103128813	0.082160085	0.095477596
CFG00124906	HSG00216242	14	0.045687277	0.042104226	0.041529637	0.045952596	0.040514443	0.042496197	0.047038656	0.040560529	0.046294861	0.046209112	0.11970336	0.045076106	0.040117987	0.120301858	0.056523018	0.04506943	0.054299939	0.044425972	0.044520963	0.048456512	0.046702545	0.041873597	0.044824291	0.04321114	0.04130194	0.0425479	0.045381181	0.04824283	0.041915704	0.041781742	0.046861775	0.040454902	0.042504594	0.047488619	0.053557228	0.050542966	0.046483461	0.047907237	0.047193792	0.045810085	0.046016034	0.043881711	0.044821627	0.048665751	0.045057423	0.045345087	0.046044711
CFG00107617	HSG00302780	15	0.04263616	0.057770226	0.063665271	0.046644516	0.050747123	0.065159142	0.05260751	0.065242015	0.043383181	0.046442073	0.041982163	0.046555933	0.052662559	0.041889388	0.042622343	0.062348902	0.050877582	0.043640241	0.056648422	0.048748616	0.053328093	0.044568907	0.051381767	0.048278488	0.046062265	0.048311226	0.047711473	0.050319456	0.044416007	0.056645442	0.055554025	0.041999854	0.04434273	0.051364105	0.050714921	0.078017212	0.050170358	0.047398549	0.061624873	0.052945901	0.053134523	0.047645092	0.054228824	0.064607799	0.059520464	0.047342442	0.047130954
CFG00127341	HSG00294825	16	0.04388202	0.047802053	0.045739405	0.041626085	0.118675888	0.120334297	0.125218436	0.044025607	0.045155644	0.043659266	0.044972237	0.04735167	0.04502973	0.053246908	0.044716381	0.043619677	0.046243869	0.043531265	0.043140527	0.042832661	0.044493929	0.042906955	0.044961646	0.041785438	0.040979262	0.040506925	0.047400359	0.044497069	0.047326833	0.044428978	0.039705865	0.045007896	0.044310242	0.049346887	0.06235994	0.065864921	0.054523036	0.054727416	0.074386679	0.047044858	0.051739655	0.048216887	0.061103996	0.07279852	0.053966917	0.047639605	0.051001415
CFG00016858	HSG00294474	18	0.046010207	0.051169511	0.040513843	0.043025803	0.05235593	0.057240047	0.039316505	0.042256456	0.054950513	0.03887777	0.038555957	0.052712612	0.041931085	0.046577122	0.040864013	0.04230126	0.04403396	0.044341948	0.043043848	0.041430194	0.040377554	0.047132634	0.045836832	0.049248874	0.039984543	0.040568937	0.038442567	0.042407326	0.041216712	0.041557461	0.044291217	0.048978548	0.038410947	0.05506435	0.057250414	0.046506487	0.029792054	0.074199602	0.043794218	0.037138857	0.068051413	0.071348369	0.038698021	0.059988298	0.075043716	0.060983092	0.038027123
CFG00127400	HSG00294333	21	0.040880997	0.053218484	0.041287843	0.044852875	0.046152063	0.088513337	0.059073664	0.05163084	0.043226562	0.048209179	0.043701239	0.038293686	0.048525613	0.04478997	0.041710224	0.056135677	0.051218569	0.054517008	0.045423251	0.050869707	0.047896873	0.050289042	0.048147898	0.044856489	0.053140629	0.043919582	0.046752881	0.046791047	0.051112358	0.052695639	0.054369118	0.058588896	0.066606142	0.049472574	0.048588462	0.05264958	0.04773717	0.0536763	0.045638714	0.044373289	0.047750324	0.047709689	0.05166021	0.05145219	0.052494708	0.053799294	0.050649211
CFG00129124	HSG00457707	23	0.049600232	0.04426289	0.042556714	0.045743424	0.043291971	0.046014268	0.064221896	0.049562808	0.048079688	0.046705805	0.042067409	0.041828178	0.045987055	0.045386098	0.05103258	0.050467867	0.053977877	0.044923399	0.049075827	0.040145982	0.044382229	0.043255549	0.049538866	0.048418	0.052059069	0.049155209	0.048272151	0.044650495	0.048876155	0.048431989	0.049645081	0.044106007	0.044457048	0.049636818	0.071126536	0.05854097	0.04522492	0.052615795	0.0641215	0.046984006	0.072674632	0.065340064	0.050482068	0.064784758	0.062411465	0.054424465	0.064787015
CFG00126550	HSG00201256	24	0.020416943	0.016317738	0.01772343	0.041955713	0.023620173	0.045757711	0.021232527	0.072375543	0.073223956	0.064797536	0.090795182	0.042194672	0.06280382	0.054346509	0.054219089	0.039636515	0.062074829	0.040438127	0.048482653	0.016625939	0.052391268	0.046400063	0.024142919	0.038556606	0.101461992	0.049082097	0.086301617	0.093905017	0.091696478	0.078408077	0.087423675	0.055786986	0.055490974	0.171390578	0.150034502	0.089004017	0.112569176	0.116195083	0.117263094	0.102349289	0.154317647	0.143386781	0.11827042	0.119834438	0.137120485	0.128529608	0.156010568
CFG00019480	HSG00249978	26	0.072688103	0.070708916	0.086361125	0.089494139	0.085418649	0.106973499	0.040676113	0.104509778	0.076550417	0.131004289	0.124830022	0.071578316	0.119288594	0.135230437	0.124260232	0.101059265	0.073166773	0.094438724	0.097079374	0.094111301	0.067316651	0.116980158	0.077637248	0.085348427	0.090904824	0.101255789	0.078356326	0.0823263	0.070987612	0.083969817	0.093781397	0.049742397	0.042430043	0.136831641	0.167826578	0.111575909	0.115960374	0.129895538	0.143275693	0.14143914	0.143255159	0.137165695	0.091539584	0.126299396	0.20048961	0.163560823	0.165523171
CFG00129133	HSG00206665	27	0.058772694	0.062926315	0.051979221	0.052110251	0.047685076	0.122968815	0.069423497	0.076234743	0.103430964	0.061360553	0.069342747	0.118773617	0.042559717	0.070940122	0.069764972	0.041357603	0.071732171	0.06127378	0.050567992	0.062581368	0.074488744	0.058194809	0.078935936	0.046263263	0.079367928	0.055892974	0.070555627	0.047013115	0.057313886	0.066066317	0.096059717	0.04553559	0.039058037	0.033907406	0.040810775	0.031725593	0.044109542	0.031047987	0.039674282	0.031215589	0.049997419	0.032940477	0.032224182	0.025049238	0.037995119	0.019762715	0.028182305
CFG00112057	HSG00263230	28	0.052130342	0.049867183	0.049274955	0.047833297	0.048479211	0.070792846	0.095766813	0.047608856	0.061183803	0.046304118	0.050939627	0.049786408	0.0553376	0.054447606	0.048765957	0.053835727	0.049689315	0.043374907	0.064278513	0.054865409	0.060197461	0.059340123	0.047333058	0.055560973	0.065201424	0.050392456	0.066473983	0.0527873	0.054837964	0.056440633	0.048267815	0.061584748	0.044084683	0.056717128	0.070170514	0.082332112	0.066342972	0.053246267	0.045921996	0.050636277	0.046083614	0.04853991	0.050476242	0.054426119	0.062164482	0.055440348	0.050775297
CFG00124398	HSG00276774	32	0.017303638	0.01897534	0.020866504	0.064719953	0.03045745	0.048556782	0.021035954	0.078386448	0.08080674	0.114950016	0.101975739	0.037818246	0.07403066	0.045189954	0.097781412	0.070592523	0.064925551	0.105794586	0.023944804	0.149995714	0.066625215	0.056551948	0.077984571	0.045423474	0.129771128	0.070457406	0.089812435	0.043675948	0.103481717	0.130222738	0.147231564	0.052834716	0.083521061	0.05217259	0.054942336	0.058939382	0.037166525	0.080121413	0.052455712	0.059355151	0.047196273	0.05221552	0.073845975	0.050720979	0.063130192	0.064023636	0.050817981
CFG00016502	HSG00268775	36	0.059285972	0.023576949	0.028040655	0.020945752	0.031100307	0.022220677	0.042562477	0.027984284	0.038353566	0.029736865	0.087805577	0.060824133	0.069951542	0.058651216	0.028897293	0.046410233	0.038711388	0.054027151	0.047423031	0.039736796	0.057215389	0.05838383	0.029542111	0.033605143	0.05547573	0.08549647	0.031233154	0.042235751	0.049553603	0.044141501	0.069319926	0.037496343	0.042392578	0.057313222	0.051486384	0.051846493	0.02651911	0.039819792	0.026930006	0.047693443	0.042074032	0.037131093	0.051612452	0.031513266	0.043460689	0.056498986	0.063793011
CFG00013803	HSG00298159	37	0.046589993	0.039413456	0.039495796	0.043531016	0.042401407	0.05141104	0.044691067	0.038796708	0.044080321	0.047208846	0.041646954	0.044491928	0.044073347	0.040250156	0.042285282	0.117540076	0.042769983	0.046714716	0.045578398	0.04282964	0.042616818	0.116750501	0.0437706	0.122675635	0.042929079	0.038144611	0.041604992	0.043095678	0.113593638	0.042640846	0.045593992	0.04036615	0.113889493	0.052707322	0.057087481	0.075413056	0.058437526	0.063548751	0.067516752	0.063055538	0.048220035	0.047535677	0.054765202	0.063674897	0.059371557	0.060671225	0.052526332
CFG00002745	HSG00273747	38	0.029907215	0.038554158	0.045158897	0.028154008	0.025453432	0.02997365	0.064010873	0.041779626	0.026632912	0.029517684	0.032362547	0.051852506	0.026918883	0.045400679	0.017864371	0.020068431	0.027281294	0.043332767	0.078119867	0.02767898	0.030118916	0.020054901	0.016876426	0.034929413	0.031552088	0.025018144	0.018484194	0.029438689	0.048250165	0.024924977	0.037897434	0.023920998	0.042858995	0.04799835	0.05163173	0.091137178	0.046007719	0.048689753	0.045692779	0.058439072	0.058290727	0.048354022	0.047711525	0.058072396	0.047545854	0.059893761	0.123099998
CFG00060469	HSG00243087	39	0.041899558	0.045630772	0.04752617	0.05259911	0.049987704	0.045902319	0.04560975	0.044172496	0.041543003	0.041227385	0.050584249	0.041221235	0.041390672	0.040638957	0.04054708	0.041258622	0.042514343	0.040495906	0.039829511	0.046670854	0.045666445	0.039660446	0.045729894	0.043165386	0.041236293	0.072323695	0.043272007	0.044239797	0.044439238	0.040124126	0.040996403	0.038960423	0.047159988	0.051280245	0.049014747	0.049250714	0.060147554	0.05825457	0.070748858	0.065007329	0.060438685	0.066229858	0.066822208	0.066208079	0.069247887	0.067927718	0.057647768
CFG00124322	HSG00302336	40	0.11884211	0.043731268	0.031210158	0.036854893	0.076005578	0.042995133	0.055916339	0.182540447	0.323636115	0.113525704	0.064887643	0.105398685	0.129065201	0.054244705	0.140579656	0.081204198	0.256030172	0.276914775	0.107887983	0.083593838	0.095114268	0.118513614	0.229724482	0.051391803	0.139648035	0.080260158	0.07130494	0.065717489	0.09185718	0.051224098	0.085922144	0.064831369	0.047391225	0.070670098	0.055297449	0.061034646	0.058049772	0.068791755	0.054726146	0.053232107	0.064300947	0.049090214	0.061175797	0.078933261	0.054833151	0.061515503	0.049252719
CFG00137156	HSG00249481	43	0.053633686	0.05954228	0.038752276	0.041741632	0.083701983	0.067505322	0.041647341	0.067571044	0.044281453	0.050782505	0.055902798	0.065132067	0.041311149	0.04946883	0.040828459	0.051902812	0.050062679	0.0465599	0.041449238	0.04853981	0.059458423	0.045743644	0.059807371	0.052820999	0.044053089	0.05114064	0.045399006	0.060477294	0.052774686	0.05558126	0.050129712	0.116655223	0.042566989	0.052341953	0.067374647	0.053080563	0.054050811	0.069073722	0.080737807	0.057992097	0.051049393	0.057169285	0.069078967	0.070259854	0.059972905	0.046331611	0.058874466
CFG00123304	HSG00261350	48	0.033746943	0.033376265	0.03057711	0.023295851	0.034362249	0.027473191	0.037725564	0.055776089	0.069093101	0.056799639	0.06588988	0.067581736	0.076871522	0.066301875	0.057260059	0.057701543	0.06550806	0.06058348	0.045593672	0.06383229	0.050949316	0.065009803	0.068809494	0.049590766	0.064071633	0.060630389	0.079275094	0.034466248	0.063181311	0.066807188	0.051906656	0.052237373	0.04695116	0.050330672	0.049098469	0.084303759	0.053540949	0.06133984	0.057361368	0.062082361	0.056246139	0.058291096	0.049948286	0.05024723	0.053990919	0.055208974	0.056484859
CFG00146163	HSG00314561	49	0.087034009	0.070358709	0.061949648	0.068940789	0.050981164	0.065093368	0.057437353	0.074985325	0.143359661	0.133502528	0.110489905	0.145024225	0.135248527	0.113716334	0.14271307	0.089474939	0.104107566	0.12453074	0.11407847	0.111469775	0.114007249	0.139216602	0.070495747	0.069872662	0.069609545	0.070594952	0.070456013	0.100537851	0.061402582	0.071784735	0.084585518	0.06495373	0.049566653	0.050558019	0.063051902	0.093690991	0.056106452	0.060619712	0.054607309	0.057872601	0.048794691	0.049133752	0.052185483	0.055815883	0.083353162	0.059505913	0.053321224
CFG00058507	HSG00314287	50	0.046899233	0.039436787	0.044807676	0.040090941	0.044819813	0.040042084	0.048098747	0.047697585	0.041895766	0.045216624	0.047275424	0.053171448	0.044081725	0.048492037	0.040393736	0.040102266	0.053012844	0.048957374	0.05419334	0.044578303	0.044094715	0.040150288	0.041432232	0.044237297	0.040097892	0.045208555	0.040572707	0.040525209	0.043996017	0.047203232	0.042502284	0.049423017	0.041296761	0.052723549	0.078558117	0.076299489	0.044518068	0.04570296	0.075858526	0.059227675	0.071099713	0.058552328	0.05378269	0.075759441	0.058731686	0.051717106	0.045439076
CFG00126332	HSG00302353	51	0.056326441	0.0576519	0.053173803	0.046749659	0.052323557	0.050189137	0.051821034	0.045129877	0.047194269	0.046447847	0.052338082	0.052554846	0.046721306	0.050010961	0.045806903	0.046686709	0.044818524	0.047073044	0.04738066	0.048896927	0.046064563	0.052024599	0.047655776	0.055499863	0.054802138	0.05259404	0.050679024	0.049573041	0.047510397	0.055068962	0.055523578	0.05782089	0.053457994	0.061049309	0.06117839	0.061418079	0.037925821	0.057260357	0.027568892	0.027478898	0.082700953	0.044099446	0.032332636	0.054861166	0.058455903	0.064399295	0.028592989
CFG00117883	HSG00219685	55	0.043063849	0.042612512	0.048923854	0.03938539	0.045618735	0.0460894	0.063027181	0.043414447	0.045876399	0.044404186	0.04276805	0.041207936	0.044817951	0.038947433	0.042482469	0.048115183	0.04095754	0.038837459	0.038152881	0.044357609	0.04018753	0.041191194	0.037866741	0.044318456	0.038505591	0.042335156	0.038855925	0.041771203	0.043014437	0.042560939	0.039095618	0.043276194	0.042146903	0.164482147	0.172920451	0.09950494	0.108936064	0.126304045	0.139821306	0.096617348	0.159042001	0.110974021	0.104861237	0.113333017	0.100508101	0.14858599	0.156542316
CFG00100179	HSG00205632	58	0.073844433	0.051853124	0.050263815	0.048813321	0.060519807	0.055632249	0.054177929	0.081822239	0.050415814	0.049254023	0.062006585	0.064773776	0.051016062	0.056626678	0.050338443	0.054302707	0.069303647	0.056527555	0.059951704	0.053735401	0.052729819	0.060295895	0.053898383	0.067973331	0.057734996	0.055544391	0.053050779	0.051867887	0.056921769	0.055684935	0.081028	0.052711625	0.047264311	0.054054383	0.06417153	0.070163593	0.052791812	0.055084161	0.068908773	0.046864733	0.056798693	0.046955377	0.055345032	0.06466224	0.050805777	0.047578435	0.044110976
CFG00098615	HSG00250940	60	0.060721304	0.047311366	0.047965046	0.049426865	0.062643252	0.076537967	0.111219928	0.048328187	0.041572485	0.044829324	0.051552542	0.044370726	0.053760681	0.058388107	0.046926215	0.057611972	0.045455206	0.064008728	0.058796469	0.06041906	0.045669198	0.060759727	0.058173813	0.057068545	0.050001733	0.048312712	0.048775926	0.04751505	0.060309183	0.052034888	0.076811589	0.043423921	0.041148927	0.047648214	0.047544733	0.053654041	0.046124503	0.052319314	0.052927356	0.053879634	0.044489212	0.049057536	0.045283299	0.048129376	0.052654665	0.05104468	0.047012106
CFG00105671	HSG00305883	81	0.022805452	0.030657986	0.028368596	0.036588036	0.056235094	0.036049157	0.032614347	0.028170317	0.045021228	0.060096405	0.045091424	0.029635433	0.049493231	0.037197329	0.07678964	0.047032855	0.042265624	0.035717573	0.046965759	0.074244551	0.041743215	0.049968664	0.047606353	0.030151846	0.048944466	0.047186546	0.082626171	0.048926573	0.041474089	0.07828825	0.034749355	0.063674398	0.067855321	0.048784837	0.049659006	0.08135093	0.044942483	0.044641573	0.054665107	0.044067815	0.052053787	0.051422909	0.048101809	0.056695528	0.047638271	0.046911675	0.048670784
CFG00099605	HSG00287532	87	0.044683244	0.046817377	0.045910001	0.044604078	0.04688178	0.061201643	0.044221967	0.054143697	0.04103085	0.041184042	0.049114384	0.051094901	0.052399438	0.045900699	0.042145077	0.051435579	0.047506507	0.039703205	0.120054498	0.045702469	0.048636541	0.044109587	0.045458011	0.046983439	0.040425036	0.03883668	0.04462938	0.04397469	0.038739823	0.040749535	0.051143702	0.039306171	0.041699663	0.04921864	0.066068687	0.055889439	0.053294577	0.055510156	0.075099193	0.047899734	0.063422881	0.050302811	0.059208393	0.076222464	0.05231183	0.044359624	0.045782361
CFG00019318	HSG00205194	88	0.238142923	0.237434581	0.233717844	0.245389938	0.239529237	0.235677972	0.235449657	0.237181336	0.236019656	0.245716467	0.233990371	0.236161277	0.234402463	0.236052766	0.237184063	0.248353794	0.238235652	0.234030783	0.237306535	0.233729824	0.234864071	0.241232216	0.247398645	0.233984232	0.235075593	0.249034137	0.23371233	0.248361066	0.242526367	0.2392876	0.233714595	0.235367268	0.246196866	0.168724358	0.165749013	0.086324729	0.094790429	0.158677146	0.196665719	0.111583777	0.152416959	0.139220715	0.145572707	0.135146037	0.159635395	0.142126232	0.122128598
CFG00125636	HSG00271796	89	0.081997104	0.079972647	0.080929808	0.080458939	0.08788228	0.079905495	0.081066124	0.08056017	0.085472733	0.088433243	0.082364358	0.079922318	0.080277242	0.082946248	0.086347207	0.080653816	0.084606871	0.08314541	0.080060549	0.081330679	0.08459641	0.082374759	0.080033548	0.079970643	0.083131216	0.080041774	0.080516852	0.080347396	0.080942243	0.081316337	0.080396093	0.083075039	0.079906873	0.072509371	0.078618005	0.075222231	0.086259916	0.078171283	0.083078533	0.060776491	0.065774091	0.061038442	0.058711506	0.076181486	0.093871735	0.075590968	0.08869566
CFG00007305	HSG00213093	90	0.018443614	0.063282862	0.023134435	0.006935269	0.018107492	0.030495426	0.031433214	0.021564618	0.083768435	0.054414377	0.073811851	0.052172955	0.049845926	0.039763581	0.054519836	0.03964667	0.037006427	0.040675364	0.029691808	0.062227882	0.040244401	0.036515046	0.044124287	0.032569241	0.105868421	0.04578466	0.041760217	0.071077958	0.051700428	0.051630363	0.085868008	0.045998409	0.041329917	0.049140796	0.043827422	0.066697352	0.052876711	0.050586857	0.051951285	0.046342812	0.058126293	0.05084933	0.046366032	0.051630229	0.053062294	0.055911388	0.052151438
CFG00126481	HSG00214263	92	0.052456331	0.058113173	0.055895511	0.051388554	0.060341146	0.05925208	0.043787785	0.049435966	0.04137817	0.046482313	0.044863101	0.042528637	0.046967234	0.045377132	0.047594856	0.04911302	0.047065023	0.048451599	0.044328902	0.046734404	0.05096161	0.053709112	0.055544261	0.051170144	0.05115705	0.052032143	0.052020572	0.055175442	0.046477571	0.052067671	0.052404694	0.044024184	0.046654753	0.027841557	0.044966914	0.044823214	0.024970595	0.045535844	0.056037031	0.040333681	0.057265524	0.035367578	0.04691099	0.033213522	0.050780132	0.042793855	0.031149702
CFG00010286	HSG00222177	93	0.073519424	0.063624464	0.054209769	0.06181962	0.07561487	0.065073356	0.043833479	0.050848763	0.043518636	0.059197098	0.050965209	0.053169269	0.051620483	0.086040258	0.041407604	0.049967159	0.043496843	0.056908768	0.044362605	0.046250381	0.068973921	0.062511481	0.058232196	0.048196688	0.048517771	0.051701665	0.050358236	0.068624124	0.049180623	0.040481389	0.055798452	0.057983764	0.054614019	0.063249655	0.071702912	0.054492276	0.062449824	0.073795587	0.094766006	0.059409108	0.046996266	0.056535617	0.059722744	0.081047773	0.068974867	0.062643416	0.063951634
CFG00143488	HSG00276704	94	0.023063006	0.024886027	0.037187643	0.025235647	0.044172585	0.04120376	0.048639387	0.034777723	0.103555098	0.029025875	0.040779714	0.089600183	0.082164653	0.058285072	0.060410943	0.049543649	0.079561032	0.059579168	0.037254434	0.066280827	0.035738535	0.031652864	0.064548194	0.042401459	0.094057143	0.051535126	0.057936557	0.053174082	0.074466772	0.103009321	0.0643408	0.103348799	0.064692296	0.049240485	0.052520774	0.056237366	0.062412336	0.064071082	0.065984972	0.080993526	0.053657994	0.055479221	0.066393398	0.076341987	0.078840941	0.068690993	0.061837651
CFG00124664	HSG00222242	95	0.018846711	0.021621589	0.017644789	0.027790437	0.038060639	0.049167465	0.02337884	0.054082673	0.034964059	0.053323224	0.021928744	0.049204767	0.030448208	0.03181776	0.047482781	0.038524412	0.032137822	0.044938784	0.035902407	0.039407574	0.023455484	0.023120586	0.026739828	0.020679276	0.040807284	0.023523586	0.029948318	0.025312323	0.02357064	0.031394597	0.023827802	0.029925788	0.024352968	0.055752639	0.051362444	0.053998914	0.054534059	0.052782856	0.053432103	0.061726917	0.050550774	0.054604247	0.053469643	0.092213847	0.052878931	0.055029333	0.123499997
CFG00004576	HSG00287041	97	0.03074494	0.02705273	0.042691801	0.021671908	0.028711691	0.024537133	0.020274334	0.023454629	0.024474794	0.026590111	0.024873532	0.030286966	0.035159837	0.028979203	0.022274883	0.028638031	0.035292968	0.029778486	0.028965544	0.025995037	0.033365302	0.025247073	0.026038153	0.031330183	0.027200399	0.03560555	0.027640048	0.032156352	0.04649302	0.035085957	0.040224846	0.025835725	0.029237833	0.047246758	0.055002194	0.063970648	0.051907461	0.045061342	0.048114408	0.053552143	0.057076316	0.053791948	0.045107219	0.048208971	0.051265743	0.049373999	0.047396291
CFG00013769	HSG00213474	98	0.050629318	0.051844109	0.058245786	0.067712963	0.049752034	0.057974249	0.073176853	0.060889225	0.049438775	0.051122177	0.051676203	0.052510183	0.050894242	0.057571635	0.056391627	0.058677968	0.05060776	0.051554505	0.056572877	0.059032999	0.064170629	0.055101711	0.056599554	0.051641006	0.049129471	0.064968936	0.052606471	0.054178037	0.052006796	0.050875571	0.051517896	0.053125288	0.05034478	0.044873148	0.045577362	0.073162533	0.045572221	0.045108043	0.064249538	0.044755798	0.0532424	0.060632046	0.055264872	0.060771894	0.049190208	0.045290306	0.044484008
CFG00010350	HSG00312150	100	0.044428144	0.047884673	0.043529965	0.050973944	0.062879607	0.068452418	0.046831232	0.040653296	0.043319419	0.044351261	0.043003112	0.048004348	0.043938	0.046691786	0.037746001	0.044737298	0.040100824	0.044962615	0.042828497	0.040820107	0.044185322	0.048538886	0.051108729	0.04798824	0.042724688	0.04470228	0.048757445	0.048134487	0.049435612	0.049769711	0.047879241	0.046039715	0.044036452	0.057905961	0.050622966	0.079454578	0.055701669	0.085004777	0.056198157	0.052934822	0.064885706	0.069770858	0.050275039	0.059621081	0.066094182	0.06004893	0.054624196
CFG00122367	HSG00290289	102	0.017447356	0.05232951	0.018893693	0.023192927	0.01931739	0.029156201	0.090227216	0.033746701	0.057731949	0.037473924	0.016254907	0.015860861	0.078605495	0.021906173	0.031558268	0.031296641	0.019691968	0.02567715	0.015665103	0.046785988	0.024629103	0.014695777	0.03668531	0.064207412	0.033816759	0.039740216	0.016759334	0.038273539	0.02050242	0.039163347	0.016024422	0.079850867	0.051421206	0.078100488	0.069323443	0.07335835	0.067027539	0.073698826	0.071672887	0.08908128	0.085912816	0.067188419	0.066189326	0.076560289	0.077816561	0.079007268	0.07673499
CFG00122869	HSG00201332	103	0.04603944	0.049642067	0.044132538	0.050849274	0.0637509	0.047646638	0.047814988	0.046595629	0.044409491	0.060665991	0.047372907	0.04532567	0.04323075	0.074464872	0.044228937	0.049753103	0.042598639	0.048762634	0.069288194	0.054238826	0.065279059	0.057463236	0.041963611	0.046107575	0.042557728	0.062359143	0.044825803	0.04569494	0.04708045	0.043670692	0.044833869	0.048244491	0.044095535	0.044661853	0.055755913	0.064130113	0.048641399	0.047229528	0.052012507	0.05188996	0.044356156	0.043949567	0.046892002	0.053592812	0.044532467	0.044875801	0.123599999
CFG00118480	HSG00269702	105	0.073191337	0.104894817	0.063005544	0.078260221	0.05885648	0.084792852	0.075753644	0.055323429	0.055085652	0.055357859	0.060516439	0.067689814	0.063218482	0.062453941	0.056748055	0.074910842	0.064045243	0.058495823	0.080711901	0.065297425	0.071489111	0.075300828	0.072168589	0.075654484	0.053288039	0.085460998	0.068709329	0.066126838	0.065084346	0.065544821	0.0621689	0.051137958	0.051760737	0.117219493	0.091550477	0.102655642	0.078659944	0.156051546	0.102521226	0.08475402	0.076983631	0.067473672	0.075690106	0.095728889	0.081781521	0.084531397	0.088772602
CFG00081657	HSG00247936	107	0.066674039	0.06813629	0.062067699	0.060746189	0.077237554	0.07254722	0.064703062	0.084815942	0.125028625	0.069617398	0.073613197	0.080156028	0.068157785	0.080075249	0.056302913	0.064546324	0.06858249	0.062939823	0.067151152	0.069429308	0.06160963	0.069446154	0.068253584	0.060064472	0.063146316	0.057032868	0.061649844	0.058671374	0.066761628	0.059645619	0.061036028	0.06151456	0.063669875	0.047711592	0.054870587	0.057368498	0.053224985	0.070544928	0.045438752	0.060575482	0.049534898	0.065704368	0.04710032	0.063172355	0.058902416	0.055190038	0.054632064
CFG00125046	HSG00236695	108	0.108416915	0.045487102	0.046091966	0.072763264	0.07582482	0.047809903	0.025848541	0.205920413	0.157077461	0.08209379	0.084190145	0.164067805	0.065311305	0.070738807	0.051369302	0.041470725	0.108729549	0.055301413	0.082398161	0.194880649	0.046100229	0.106135845	0.093887553	0.127502322	0.163442239	0.116779439	0.100403443	0.035648558	0.128121719	0.080395199	0.242079422	0.070368327	0.092261516	0.078284971	0.080777735	0.073125914	0.056025345	0.076425225	0.062135577	0.057171319	0.05384808	0.058202304	0.057240058	0.06423308	0.112178959	0.155699998	0.074562632
CFG00124142	HSG00211446	109	0.050222669	0.042523645	0.051374201	0.03831638	0.04127612	0.04927627	0.042895764	0.04444702	0.057451651	0.044470694	0.048747797	0.047713354	0.051373012	0.046613537	0.040779557	0.043737579	0.048808035	0.045689158	0.046109878	0.046671733	0.050058659	0.046636153	0.049521945	0.046317484	0.04858562	0.03961987	0.043846324	0.052161492	0.062502809	0.052762549	0.048739024	0.060130309	0.04439744	0.056964196	0.04887272	0.050603885	0.053804401	0.05374695	0.060023997	0.056590457	0.053138953	0.055328548	0.062496588	0.071739465	0.050481126	0.053076711	0.05212358
CFG00127514	HSG00276835	112	0.046411328	0.041721351	0.049387146	0.047436398	0.046959393	0.053555336	0.054218795	0.073368065	0.080954671	0.045275096	0.050926328	0.039971076	0.064793475	0.056191936	0.042365085	0.049724102	0.045927174	0.04973248	0.04444823	0.059380114	0.044516433	0.046220955	0.041603226	0.041612994	0.050570689	0.048847046	0.042109251	0.060236856	0.052229472	0.047633346	0.053210653	0.045323778	0.048921801	0.04677986	0.055230342	0.053593166	0.046852943	0.049696464	0.0592684	0.051093169	0.046923298	0.053437274	0.050794687	0.046427712	0.050365787	0.053403925	0.045955569
CFG00025436	HSG00294348	113	0.118055873	0.131020159	0.078261264	0.049195662	0.109497271	0.106083117	0.053701226	0.078488953	0.072895333	0.096719056	0.118947066	0.065046966	0.101014458	0.108824782	0.085099466	0.122497059	0.115713477	0.060081668	0.065995023	0.132257059	0.133416206	0.073365688	0.078228891	0.089501657	0.087998152	0.075377807	0.084676325	0.102375552	0.100529477	0.063442335	0.098288998	0.041673455	0.043263655	0.049384326	0.049579225	0.071288213	0.04692854	0.051071506	0.129500002	0.056145821	0.058516774	0.048261173	0.055698879	0.059813309	0.045358036	0.046253402	0.044427723
CFG00125872	HSG00258932	114	0.053907536	0.061325919	0.042749833	0.072536319	0.058887195	0.064088665	0.079347558	0.064068623	0.050871402	0.063472047	0.062338315	0.049727898	0.051092036	0.077142492	0.059966274	0.052306928	0.047509007	0.057456236	0.058222961	0.053073023	0.085003525	0.048569575	0.045323197	0.060167685	0.056389719	0.061650127	0.054319054	0.094072998	0.048125464	0.060281929	0.056590509	0.046544205	0.04283182	0.097154744	0.112150341	0.102638833	0.062894866	0.122496642	0.080920503	0.056231394	0.073180653	0.070911989	0.070860192	0.104645856	0.105034418	0.087747909	0.083232209
CFG00125756	HSG00294437	115	0.048929799	0.072427809	0.04754078	0.057772011	0.048398852	0.059539013	0.053603869	0.087163031	0.128696233	0.167280912	0.105835944	0.118310764	0.110166036	0.129045829	0.172315985	0.077815384	0.048117496	0.116316438	0.074637234	0.06526649	0.134110421	0.10703069	0.070793137	0.05650818	0.06605757	0.053731065	0.052316818	0.086034305	0.048907306	0.062042397	0.053612158	0.044796214	65535	0.058444366	0.047066581	0.057199743	0.053008717	0.064871304	0.057022434	0.055717297	0.058608275	0.055593804	0.056206085	0.060392112	0.066775247	0.068611838	0.062220294
CFG00118606	HSG00303970	116	0.029982751	0.030517075	0.035092488	0.039716743	0.02696682	0.058612075	0.021052849	0.043792762	0.076343156	0.085182503	0.031908412	0.034513507	0.076838769	0.046587773	0.042960532	0.062282901	0.039118838	0.051141661	0.048223522	0.040734895	0.044054549	0.048376366	0.0372128	0.034768924	0.050694808	0.05956718	0.035795327	0.033582158	0.032634355	0.028642828	0.028175069	0.031477541	0.056398634	0.249139994	0.236667126	0.107285939	0.161998332	0.202951163	0.113948226	0.110639617	0.157352343	0.090273231	0.084551081	0.162592337	0.31613645	0.178212434	0.182840183
CFG00008553	HSG00251055	117	0.04870066	0.053643715	0.0518899	0.049190208	0.044016957	0.054568257	0.044780824	0.046792015	0.051163461	0.055407014	0.049562387	0.047921598	0.055992331	0.076982282	0.048917249	0.049923863	0.051221643	0.04524697	0.050347816	0.046214942	0.041795012	0.044413522	0.062602162	0.058532234	0.048432797	0.049650028	0.048608921	0.0582675	0.059126485	0.054728083	0.062572546	0.063743375	0.043803982	0.17135419	0.135865584	0.1185406	0.148551241	0.131805807	0.207106665	0.148253068	0.137384981	0.163711384	0.135284826	0.151571706	0.222514153	0.150768012	0.193311512
CFG00006364	HSG00262396	123	0.04858119	0.050176956	0.045215894	0.045144636	0.045933656	0.060217541	0.061978381	0.062830783	0.058523618	0.053955149	0.061386045	0.062621765	0.048688121	0.046426538	0.044765629	0.051348299	0.052980985	0.060537525	0.051126383	0.053660449	0.046685491	0.049245015	0.056602035	0.046498924	0.066939697	0.053208258	0.058160499	0.053041536	0.060918953	0.053505927	0.080680832	0.050583106	0.051707435	0.051367473	0.066642672	0.088783883	0.058631413	0.06196801	0.060450483	0.048118848	0.04791218	0.045343135	0.045901127	0.056390021	0.058423892	0.048789695	0.046540096
CFG00110376	HSG00228552	127	0.05203408	0.049764939	0.052540548	0.045358423	0.052168198	0.060505826	0.064017817	0.072636105	0.065585859	0.058529586	0.052924559	0.063557193	0.053709213	0.054779783	0.062879138	0.068680957	0.054006293	0.050691471	0.05678647	0.048075307	0.047238786	0.049082965	0.051689036	0.054374017	0.05083257	0.049206838	0.074783251	0.054875273	0.059269503	0.052921232	0.054316152	0.056485508	0.055911526	0.085194871	0.138150468	0.060198445	0.058640625	0.122006893	0.112854257	0.067093492	0.067708403	0.066693194	0.063367702	0.064667761	0.116832964	0.089137062	0.076239362
CFG00028007	HSG00273768	133	0.045651387	0.051156402	0.053404383	0.116200104	0.048520442	0.129387259	0.051327985	0.048157375	0.04458683	0.045029528	0.043607194	0.049413819	0.046265606	0.047059301	0.049194895	0.045140494	0.11487031	0.050173733	0.043419592	0.043470558	0.044764157	0.119340949	0.044081707	0.047700785	0.04282381	0.110135309	0.043176442	0.046350319	0.05370722	0.109285511	0.108342253	0.109285511	0.044385135	0.046932235	0.051795043	0.071413383	0.051228579	0.048380829	0.054907598	0.044767909	0.049350217	0.050188173	0.053981353	0.056905214	0.045546461	0.049060434	0.047360394
CFG00023069	HSG00208215	134	0.040476546	0.042095579	0.046532534	0.040750995	0.044982318	0.044437613	0.051245131	0.056035507	0.04374573	0.04644474	0.045920987	0.050421782	0.044081178	0.052426122	0.04432179	0.049248651	0.044863641	0.054083977	0.058172036	0.047635235	0.043057188	0.039535638	0.049135201	0.045941982	0.051177759	0.049609605	0.045783006	0.044966958	0.046421152	0.052894153	0.05376216	0.056098819	0.051526826	0.064774737	0.06501472	0.073438324	0.067705043	0.056294493	0.071594112	0.051468465	0.053694107	0.064301074	0.065287016	0.085431047	0.060464203	0.054982111	0.059525076
CFG00098589	HSG00314316	135	0.051616061	0.048013363	0.040622842	0.041605569	0.062917747	0.044167995	0.061118264	0.048398506	0.041272387	0.044900633	0.042891257	0.058112592	0.04278215	0.044142973	0.042321235	0.047475602	0.049680881	0.05080498	0.062376022	0.060783442	0.040507969	0.042670358	0.048531096	0.040342554	0.048183028	0.048018184	0.050104126	0.051046878	0.046627495	0.046155948	0.041605115	0.050478477	0.042395521	0.116258346	0.098721206	0.060790759	0.071061961	0.107493423	0.098287031	0.094232276	0.097514659	0.075630061	0.100425422	0.172800004	0.108590223	0.10074684	0.095421158
CFG00017958	HSG00298708	136	0.046517044	0.051083878	0.044453144	0.048488624	0.053491905	0.075687073	0.059015326	0.043473486	0.073964827	0.04823206	0.048651673	0.042320944	0.047425866	0.042449091	0.050971333	0.058308586	0.045430206	0.044790614	0.04610749	0.039872225	0.045693081	0.056635443	0.06112574	0.049214788	0.05424574	0.048974581	0.048714411	0.049094785	0.060469922	0.049502783	0.065613829	0.045543164	0.057695657	0.062065769	0.088121682	0.06636291	0.058734607	0.070542477	0.059324633	0.054272328	0.053910907	0.055577625	0.060346991	0.071313187	0.064117596	0.066793114	0.051239461
CFG00024721	HSG00454232	140	0.04052826	0.053212386	0.045220111	0.043680549	0.045522619	0.040399428	0.051126365	0.052974638	0.044365268	0.049814507	0.043989006	0.04889949	0.04531515	0.086090691	0.047311459	0.053084854	0.0565034	0.041234132	0.043677051	0.051324487	0.048482791	0.044475395	0.047305346	0.047889788	0.059856158	0.045604706	0.044982407	0.055890482	0.044434499	0.053358637	0.050385851	0.044709604	0.046201371	0.038450986	0.061168913	0.081775129	0.055065807	0.054563764	0.043711025	0.050114445	0.049192153	0.048111197	0.048899118	0.079403907	0.052339666	0.066074528	0.09293206
CFG00122028	HSG00205930	142	0.065746479	0.058431141	0.064731829	0.062451407	0.055158354	0.074169405	0.064749606	0.133612841	0.058878087	0.074549675	0.057255145	0.060191359	0.051335651	0.049021024	0.067661673	0.064499795	0.069066972	0.070379704	0.06661988	0.075241432	0.056626804	0.066234075	0.060662594	0.063352063	0.069229409	0.067554444	0.067481458	0.058668993	0.068033136	0.067733407	0.073249616	0.060955103	0.051806182	0.05014468	0.054487493	0.067077778	0.048525032	0.048438229	0.068540074	0.063434899	0.046722919	0.04916773	0.063355677	0.059834924	0.052963112	0.051561769	0.053076774
CFG00137735	HSG00284546	143	0.056497481	0.044211376	0.071671464	0.052026954	0.050613578	0.07230407	0.070737816	0.118854471	0.26622048	0.065333918	0.057472851	0.09039852	0.093622886	0.066422582	0.067018405	0.070766993	0.078150488	0.114117526	0.123384386	0.067298979	0.081972681	0.100561507	0.066871658	0.062320679	0.086302571	0.053532463	0.072805472	0.106104039	0.059764963	0.061085191	0.07764703	0.066852942	0.059204705	0.051217481	0.073669702	0.068285592	0.046570085	0.048867963	0.065459967	0.051111978	0.050166134	0.045251712	0.048207231	0.060933739	0.044768445	0.123099998	0.047638297
CFG00119776	HSG00311887	146	0.050928481	0.044688549	0.042426929	0.053551037	0.047487114	0.042131323	0.043709729	0.050431971	0.04301241	0.047500864	0.051420223	0.042269185	0.044329632	0.041857559	0.041607771	0.040620495	0.042794868	0.044451486	0.057474133	0.048247378	0.047600139	0.043973997	0.04806247	0.044004094	0.044512972	0.047491658	0.047132205	0.041689832	0.047888424	0.040713374	0.044934802	0.039151654	0.046115134	0.064737685	0.084999055	0.078781806	0.053362951	0.070058681	0.060157519	0.058160447	0.050931964	0.048677813	0.056886494	0.070414141	0.074787758	0.059871942	0.056724288
CFG00123560	HSG00258406	148	0.046081536	0.044250995	0.04081104	0.040370677	0.048519831	0.052185684	0.059395194	0.118387498	0.04571538	0.050516915	0.052355811	0.117093131	0.042582717	0.04658429	0.049971476	0.11788965	0.047233403	0.04332044	0.053141937	0.049192067	0.046296861	0.040332738	0.0409857	0.04360906	0.041843377	0.039774083	0.049386717	0.043800954	0.050377395	0.041916892	0.042928133	0.046341758	0.045357406	0.036722682	0.043429866	0.036019292	0.035024609	0.052120563	0.060880505	0.03588292	0.038269885	0.034631547	0.037820432	0.029219024	0.066877246	0.037676658	0.046517212
CFG00107260	HSG00269685	150	0.050470386	0.041321266	0.046406049	0.04718199	0.043351263	0.041740775	0.048935886	0.056710355	0.049923077	0.044614896	0.042923898	0.040692039	0.046654202	0.040322818	0.045861859	0.044692364	0.049560353	0.042728115	0.03917959	0.05068494	0.048469763	0.040518727	0.040240649	0.04253985	0.041159771	0.038945418	0.039397508	0.042081628	0.038727976	0.040537391	0.038940974	0.043136563	0.117137514	0.047942583	0.049632471	0.055751614	0.046415087	0.047173291	0.049071167	0.049723294	0.052411981	0.046190303	0.046363059	0.05135848	0.046580337	0.050846737	0.053601719
CFG00113794	HSG00228254	152	0.043798022	0.048744258	0.048387706	0.050079871	0.039910369	0.044591054	0.039581742	0.049714014	0.053619832	0.045646675	0.040936705	0.052082565	0.054895673	0.06358324	0.052311581	0.043736622	0.043508228	0.046562161	0.040601671	0.045880061	0.041310653	0.05046488	0.044105668	0.046405293	0.047376264	0.043369982	0.05109727	0.045318939	0.05076329	0.043335233	0.044690114	0.041541871	0.04570245	0.04785179	0.051107876	0.067654662	0.051929131	0.053462457	0.051287781	0.055618986	0.056089114	0.0584286	0.044052206	0.047923286	0.051121719	0.053516921	0.055249702
CFG00105173	HSG00268661	153	0.070403993	0.074102402	0.041910846	0.052956209	0.079810694	0.075764701	0.056927409	0.051005427	0.051823091	0.057886884	0.058289748	0.077810854	0.0673723	0.068018541	0.049540196	0.065263458	0.069057159	0.069531873	0.067157894	0.067336403	0.052649144	0.058953989	0.081859194	0.082232587	0.07748653	0.084861428	0.067012765	0.079612352	0.068882778	0.08452516	0.087736458	0.06434688	0.070330761	0.061192743	0.113853008	0.068630181	0.081288464	0.040812191	0.036179975	0.108739503	0.060114339	0.029378802	0.04503398	0.047082536	0.090460882	0.098494135	0.04258566
CFG00022506	HSG00236547	154	0.042203303	0.049487982	0.064656913	0.057418779	0.043915115	0.04831741	0.040901661	0.065033183	0.055775333	0.063643932	0.057790119	0.04149029	0.050092895	0.048954856	0.058479652	0.043715898	0.041943185	0.044219438	0.047109127	0.047985703	0.047738601	0.049651142	0.045155052	0.048296951	0.043338586	0.043923616	0.06028701	0.053444151	0.056257427	0.046069816	0.044054721	0.044491541	0.041047122	0.068752527	0.063767426	0.061731093	0.065196171	0.076752611	0.078861125	0.05691541	0.06764701	0.066443317	0.067888826	0.150151655	0.071313478	0.056916036	0.082884841
CFG00098500	HSG00317848	155	0.04409913	0.045919422	0.051983163	0.040342573	0.055052027	0.043696668	0.044675507	0.042400986	0.04007649	0.047489036	0.039752737	0.053299341	0.060134925	0.051039483	0.04353201	0.055922586	0.051153552	0.059977058	0.118987232	0.057482384	0.042922657	0.058955945	0.03986809	0.041853465	0.047447857	0.041314341	0.043879412	0.045310594	0.045891985	0.0411704	0.048048031	0.0440179	0.040093195	0.054229263	0.06323079	0.107477002	0.050297942	0.046734389	0.056671567	0.049500354	0.050437201	0.046925005	0.04559062	0.046409819	0.071263395	0.047387745	0.055292804
CFG00128877	HSG00314134	157	0.046690065	0.055419136	0.051980522	0.056987744	0.056629043	0.053509824	0.044950191	0.043556113	0.048010744	0.044696093	0.046314314	0.040270403	0.049198154	0.049794525	0.04081735	0.042242274	0.045690335	0.045440029	0.045770325	0.051478785	0.052183185	0.047147475	0.045162916	0.055597093	0.04763243	0.049607798	0.04774002	0.050231759	0.05184304	0.055142537	0.056919649	0.054359119	0.050820742	0.046056934	0.021670122	0.080480732	0.027436653	0.072406225	0.04143228	0.039774794	0.036430288	0.059854347	0.020366048	0.033826731	0.041494783	0.039296757	0.037878036
CFG00020158	HSG00314511	158	0.04041104	0.040756885	0.043873768	0.039433058	0.04343253	0.061337996	0.039816916	0.042755034	0.045303151	0.042182703	0.041095126	0.050998796	0.051613212	0.05036528	0.039733287	0.042571291	0.048167255	0.04194019	0.04068147	0.039985441	0.046676315	0.041110214	0.03949653	0.042105153	0.039304167	0.043274458	0.04284367	0.044887632	0.044828348	0.042629786	0.044654891	0.04288755	0.041628405	0.057065275	0.056205224	0.068669803	0.051454503	0.051219247	0.05415963	0.052618697	0.056729753	0.068562016	0.048389304	0.051201284	0.062761173	0.06524808	0.060949441
CFG00019605	HSG00209014	159	0.018744202	0.02013533	0.021403737	0.020915648	0.019375628	0.044827867	0.024934653	0.050979022	0.016076585	0.017575128	0.017151693	0.022944072	0.015727831	0.038209524	0.019275451	0.018820705	0.020327533	0.036082897	0.036402583	0.022792783	0.01871145	0.041333165	0.019337747	0.019397305	0.018356606	0.019546034	0.020840924	0.014673247	0.018720953	0.018808266	0.017949002	0.038095817	0.019049849	0.089184284	0.091423914	0.07307636	0.056263026	0.122418299	0.077301331	0.063946351	0.102800302	0.065254502	0.063835286	0.064191692	0.074883223	0.09942615	0.087679677
CFG00125250	HSG00271467	161	0.049073197	0.049816217	0.049003057	0.051480759	0.040426403	0.060720101	0.041284434	0.056546722	0.04749928	0.049706466	0.045162901	0.045174316	0.046090119	0.05411442	0.052742992	0.052859306	0.048207328	0.049968623	0.051365186	0.049504083	0.047047175	0.045923486	0.048247218	0.049349882	0.044546004	0.048640914	0.050215364	0.04644404	0.053027645	0.043153659	0.046322618	0.042228375	0.041925315	0.045088064	0.047162827	0.046288524	0.049060035	0.044330962	0.055922229	0.054352123	0.048362721	0.043845277	0.044261713	0.056382611	0.046535216	0.048495576	0.048093434
CFG00017156	HSG00314108	162	0.045685116	0.054103833	0.052488402	0.056767713	0.049706027	0.05144427	0.044659168	0.055319004	0.054792125	0.045912467	0.051873814	0.053644449	0.040884282	0.042927735	0.04043651	0.043258157	0.044376496	0.041894265	0.042468023	0.044790253	0.042651549	0.039994463	0.045129783	0.052267056	0.047583722	0.049397614	0.055476643	0.051966529	0.05123705	0.049378969	0.045043942	0.053118654	0.044750847	0.062675081	0.071001492	0.0735116	0.064795531	0.059557293	0.063597575	0.060712069	0.046771292	0.050884925	0.056424212	0.068025969	0.058575504	0.058781926	0.056332257
CFG00123125	HSG00301590	163	0.049081396	0.049352344	0.044005029	0.046379529	0.047346253	0.046772908	0.045307234	0.051635336	0.043655805	0.045726225	0.052601706	0.047344722	0.046322361	0.047416516	0.045127191	0.052958697	0.038237102	0.046247628	0.04825059	0.048217673	0.047359727	0.048417367	0.04736039	0.052371811	0.054064598	0.052502494	0.050025873	0.051861487	0.046705835	0.055950839	0.052544829	0.060157962	0.048557471	0.082095563	0.130310982	0.085767746	0.092875831	0.153259605	0.192000002	0.098798707	0.097452477	0.101495497	0.074596159	0.106989272	0.141818881	0.108047314	0.131278604
CFG00143217	HSG00308333	166	0.048729718	0.035952903	0.023265624	0.099890113	0.030012978	0.037489362	0.06859979	0.04871913	0.088317655	0.209293216	0.070152216	0.090752833	0.029360695	0.105515063	0.144937545	0.079399683	0.023376247	0.041227654	0.024126343	0.178889856	0.052549407	0.084492765	0.032527119	0.100449286	0.051423419	0.058581036	0.038329121	0.069303624	0.047934275	0.119672336	0.204997733	0.045516152	0.272120774	0.049739592	0.06318862	0.061337963	0.051556796	0.058011677	0.082622811	0.043657586	0.054042056	0.048863169	0.065133393	0.085839286	0.049703944	0.047089614	0.045890689
CFG00107006	HSG00242449	167	0.098423854	0.068270519	0.049290035	0.071213618	0.118162662	0.119164012	0.050923441	0.240737393	0.392594546	0.264728338	0.145898029	0.108054385	0.266380489	0.272296607	0.148763314	0.109545805	0.214601576	0.33867678	0.162914693	0.115778573	0.335071266	0.244071558	0.100189291	0.115289658	0.070771679	0.154629171	0.1221947	0.138347104	0.11262475	0.105041519	0.133884862	0.04458189	0.049633726	0.116220824	0.139710844	0.0735991	0.064269923	0.080966696	0.096076801	0.099433064	0.100449756	0.095344722	0.060412426	0.077867672	0.143723235	0.0994078	0.099955462
CFG00121755	HSG00229052	173	0.039094001	0.033523854	0.042531773	0.030987509	0.041610196	0.058406219	0.020292243	0.056646157	0.098284408	0.087604173	0.060934737	0.073156722	0.090055622	0.077862009	0.056123063	0.089905106	0.067802012	0.064312309	0.047800072	0.07624907	0.061079979	0.076591723	0.038814645	0.047679584	0.077932902	0.048329316	0.061755322	0.061842509	0.034814939	0.04447059	0.062507264	0.030774388	0.033801105	0.579287589	0.828234017	0.107749842	0.235478967	0.220866576	0.478875339	0.988852441	0.295435727	0.357673854	0.206669539	0.233763874	0.690690875	0.534665883	0.290530741
CFG00098469	HSG00229045	174	0.046733931	0.123085596	0.073012605	0.064025573	0.050505511	0.062202793	0.044828482	0.069326565	0.113206878	0.061255991	0.063948706	0.055973686	0.058379658	0.074987903	0.14754869	0.062311847	0.043513685	0.044938408	0.046920739	0.072001532	0.074427001	0.05431398	0.049381185	0.051604871	0.089397095	0.096824452	0.061116494	0.060642861	0.063799396	0.07171566	0.051448803	0.045289028	0.053119235	0.081031807	0.086573236	0.091330618	0.063117124	0.055964436	0.070594609	0.07688278	0.05793814	0.070071116	0.069789834	0.058403645	0.055954758	0.075692162	0.056603979
CFG00001986	HSG00229038	175	0.047725979	0.039978001	0.047789801	0.040489227	0.038407762	0.040465437	0.042437922	0.039513852	0.041828159	0.04136299	0.044520546	0.038608525	0.041871659	0.044764139	0.041284639	0.041038111	0.038127031	0.040299829	0.03957697	0.04121355	0.03937513	0.040475715	0.03989784	0.038622558	0.041745793	0.038885463	0.03901073	0.038728684	0.038932152	0.042174309	0.041894194	0.043607559	0.039270081	0.051783845	0.045319442	0.071982838	0.047264565	0.05368967	0.050568268	0.045040123	0.045157306	0.044523835	0.045720007	0.052623831	0.051057007	0.051083691	0.048262984
CFG00024938	HSG00289793	176	0.04568433	0.048556637	0.042227853	0.046604518	0.044018183	0.040991388	0.042219527	0.05586534	0.117406622	0.057064366	0.062546603	0.095204413	0.088833936	0.103140481	0.102759637	0.045945793	0.047819532	0.113726556	0.063791402	0.059687044	0.053034734	0.041286472	0.128972292	0.046696059	0.040548518	0.132311374	0.113059305	0.044230767	0.154388458	0.095562436	0.0774616	0.054332979	0.0469575	0.051413424	0.039576471	0.053011529	0.026317162	0.04749649	0.047806069	0.031599339	0.029827828	0.032705724	0.027543491	0.040070176	0.058447253	0.033939537	0.033836883
CFG00032504	HSG00460050	177	0.076986976	0.072267011	0.050927609	0.085511081	0.104085006	0.072793432	0.057278417	0.11217352	0.082608081	0.068928532	0.051240578	0.043344676	0.094647869	0.052400589	0.077722833	0.075828627	0.062494572	0.062057916	0.067891128	0.076103695	0.071427628	0.064144969	0.082956672	0.081302568	0.073678195	0.09528476	0.08660426	0.089114077	0.106559053	0.087266847	0.067027494	0.046036419	0.051135927	0.058141951	0.051593915	0.09131255	0.053889543	0.049558599	0.046522342	0.05120787	0.054371018	0.050765287	0.04753219	0.07876043	0.049866408	0.04520591	0.053340897
CFG00126859	HSG00311345	182	0.030390849	0.017008001	0.020389495	0.023754535	0.015522004	0.029982083	0.039680313	0.017940976	0.025905821	0.018304924	0.034021225	0.044884115	0.030334225	0.048586033	0.023494059	0.021169197	0.023335975	0.018346617	0.028167581	0.042349856	0.019200537	0.027713735	0.010384601	0.023620978	0.029314896	0.023389366	0.01199217	0.01746933	0.030507896	0.030741794	0.019449752	0.036266886	0.033518635	0.048519962	0.047112171	0.065530889	0.045179211	0.046747461	0.060842227	0.058034942	0.045842346	0.044857219	0.055982221	0.058586933	0.044762235	0.048869032	0.050576806
CFG00009525	HSG00202514	183	0.064366452	0.074458413	0.088592947	0.068107039	0.068622239	0.072638452	0.07302998	0.111982107	0.083954543	0.06407804	0.065438516	0.068990715	0.06412527	0.064404212	0.063800722	0.064083606	0.064865172	0.064205259	0.065442033	0.077774614	0.064958498	0.066571169	0.067318901	0.065666914	0.070616327	0.070131071	0.073003478	0.084236488	0.06658233	0.068745136	0.101105355	0.069672793	0.063951224	0.05598139	0.059983451	0.085321687	0.072108671	0.054422583	0.064612448	0.050722826	0.052108239	0.065050974	0.057541505	0.079069473	0.061821073	0.067684785	0.056826398
CFG00025050	HSG00220844	185	0.045209836	0.044406582	0.049961515	0.068076104	0.11913266	0.051747806	0.054067407	0.082513712	0.044188544	0.046857394	0.041365989	0.065489188	0.044551671	0.051029712	0.047093503	0.040820241	0.05329138	0.060916558	0.058591064	0.04951622	0.041566476	0.043697562	0.057507306	0.048980203	0.131171584	0.050984681	0.072955623	0.067601889	0.057615176	0.072600216	0.055338975	0.043158717	0.038972385	0.021355281	0.026199192	0.058803007	0.027189817	0.032172676	0.02841258	0.029546175	0.032641757	0.020710832	0.029807027	0.026098019	0.035801407	0.022708388	0.028793212
CFG00098583	HSG00254279	186	0.052039124	0.047554225	0.053703569	0.068930387	0.1668147	0.072306976	0.044066589	0.052990112	0.080190443	0.057801697	0.087813906	0.074597448	0.073258683	0.064981513	0.049125627	0.066289045	0.050961673	0.059494056	0.0524805	0.085414007	0.092044748	0.064388849	0.048760079	0.048548095	0.104466192	0.043843996	0.055322081	0.065086879	0.056256615	0.045638241	0.050031129	0.053501438	0.042520359	0.235447273	0.405778885	0.130045205	0.211895004	0.24915041	0.278079003	0.224685833	0.184838563	0.168169901	0.261606127	0.192197442	0.232421011	0.3041749	0.254686117
CFG00016726	HSG00273377	187	0.056472979	0.045410316	0.044580389	0.039218295	0.064372309	0.049199101	0.054310136	0.048101872	0.038966753	0.046318933	0.038977031	0.049138624	0.041052904	0.042264834	0.040615331	0.041422147	0.039148752	0.044879049	0.044736009	0.042706192	0.047250625	0.041161526	0.045907367	0.04360453	0.038423568	0.045483027	0.040157292	0.043425556	0.038504705	0.048351176	0.03829179	0.03917947	0.116386391	0.050520733	0.04797506	0.092666484	0.064690866	0.055136748	0.049470268	0.057738263	0.068070598	0.060658555	0.053797252	0.050111152	0.076379925	0.070303552	0.064693257
CFG00013464	HSG00216335	189	0.077728897	0.079207249	0.070231408	0.086404622	0.086036012	0.073688693	0.052599814	0.083215229	0.047019433	0.089013338	0.098371506	0.076324545	0.043749567	0.161584452	0.096088603	0.103658102	0.089186005	0.116165817	0.097403981	0.10176608	0.110478126	0.092572093	0.076722242	0.069108725	0.087783948	0.087769471	0.080194592	0.077833518	0.077673085	0.088655099	0.076239482	0.041420098	0.0503654	0.050849371	0.053817317	0.061801363	0.054317944	0.053058263	0.069807395	0.047847562	0.044969685	0.047295429	0.065939151	0.078541145	0.058207918	0.045414329	0.054844379
CFG00112718	HSG00254781	190	0.04149425	0.055879548	0.059206825	0.048411049	0.079679362	0.044132404	0.082817242	0.079622142	0.154127419	0.076184593	0.100015365	0.063160956	0.094317988	0.140300781	0.075613514	0.060419563	0.042932764	0.049603067	0.047464572	0.045391683	0.066506624	0.048137274	0.05722978	0.047749121	0.04865459	0.041931354	0.060836438	0.052538667	0.057860553	0.053045947	0.06347844	0.05577796	0.041709531	0.173053399	0.172757775	0.055145502	0.092594773	0.123088174	0.125169978	0.100385278	0.105651543	0.097879864	0.098894969	0.110533454	0.150051922	0.105642483	0.117901064
CFG00124507	HSG00248080	196	0.102473825	0.090343751	0.090474546	0.09400624	0.103269972	0.107356489	0.144928887	0.069039859	0.048851527	0.05490429	0.047354575	0.050987758	0.050213091	0.07006973	0.052479178	0.057998326	0.051933821	0.066953778	0.090860941	0.054303925	0.076173499	0.05592696	0.05705427	0.069407731	0.045488745	0.04784742	0.054847263	0.075548381	0.040008523	0.045600593	0.061416082	0.057412364	0.049472831	0.048336126	0.05778772	0.102167875	0.045265395	0.046683941	0.067162819	0.050510049	0.062265627	0.049563535	0.053533945	0.067881875	0.04663362	0.05552084	0.045863923
CFG00144938	HSG00222200	197	0.029973604	0.013416066	0.023908308	0.035537828	0.025741566	0.028148092	0.046138085	0.045615368	0.054408647	0.023503773	0.048201952	0.052353058	0.029837849	0.057485141	0.029553808	0.044055123	0.128736049	0.017023619	0.027090436	0.050106775	0.023091672	0.035785522	0.025170032	0.063735127	0.041127931	0.01831542	0.022980697	0.026432427	0.016327387	0.035891775	0.02397264	0.05336697	0.04539242	0.151135668	0.125560731	0.127299994	0.128708556	0.110783704	0.156572863	0.119262189	0.117911056	0.13778463	0.119748294	0.168465912	0.184866533	0.130951315	0.1163821
CFG00121878	HSG00244564	202	0.046105716	0.042542104	0.051535148	0.049843282	0.055952568	0.073045105	0.049417887	0.048432887	0.048970252	0.04931508	0.045628414	0.04848472	0.047229849	0.047379971	0.041773312	0.053052232	0.049176987	0.047464576	0.044916857	0.049672924	0.047072895	0.047272019	0.044858977	0.05051899	0.045723315	0.0501558	0.054427233	0.050200086	0.04968499	0.045155916	0.053035855	0.042905957	0.041471101	0.045760076	0.062178325	0.07829427	0.047701832	0.044032961	0.054201279	0.046572097	0.052240517	0.04615166	0.047470339	0.057727106	0.046066921	0.047788732	0.043950632
CFG00010967	HSG00262222	203	0.056988459	0.057459943	0.048792813	0.049036264	0.057776034	0.048348114	0.059076507	0.045015302	0.053114254	0.041747987	0.044442274	0.049006347	0.042978778	0.048503362	0.044856578	0.045199625	0.051751066	0.045049746	0.044600952	0.040235598	0.039459549	0.039941683	0.054690044	0.041529838	0.041224428	0.052315518	0.047270171	0.038405515	0.057030309	0.043621149	0.049946703	0.045387246	0.039451543	0.070517018	0.08622241	0.058113519	0.067456871	0.071812063	0.086886033	0.063696884	0.046022099	0.052756961	0.07676281	0.103900574	0.060132205	0.049003895	0.05106198
CFG00126068	HSG00202415	204	0.019400377	0.018197438	0.017140014	0.016498631	0.015875492	0.018442011	0.016998189	0.018422939	0.014806263	0.015914427	0.016770585	0.018038556	0.015564815	0.013995503	0.017287089	0.017704735	0.01751045	0.015485065	0.019626327	0.019765377	0.017201187	0.016462004	0.015494732	0.014938674	0.015351241	0.014617895	0.015775487	0.016116397	0.017846109	0.016420752	0.016792862	0.019346692	0.017808976	0.030493256	0.036690246	0.038388412	0.016352352	0.03499192	0.040714748	0.031685565	0.025215775	0.025105191	0.025410393	0.021270877	0.022319805	0.023012022	0.029630097
CFG00101764	HSG00306073	208	0.041231535	0.048860721	0.046180639	0.046581935	0.061265171	0.046388347	0.048413776	0.081525698	0.075038828	0.065351464	0.052132536	0.045005616	0.062998794	0.051942524	0.064740859	0.051694885	0.062095277	0.05879261	0.049144253	0.058866024	0.074515738	0.05900367	0.044095531	0.048431825	0.04994271	0.046426807	0.054478232	0.045425296	0.044536393	0.057022084	0.05058815	0.042332198	0.044791885	0.064689562	0.061007366	0.069298722	0.056842972	0.054093454	0.081135169	0.050835084	0.047554787	0.051515289	0.059917148	0.079744525	0.060409211	0.048090409	0.049369056
CFG00016967	HSG00261500	210	0.041616078	0.046465617	0.042392474	0.044961732	0.047501393	0.04387027	0.050144367	0.041002046	0.038284812	0.043840587	0.048524369	0.042764306	0.049554642	0.041824553	0.045154087	0.047699489	0.04400992	0.04606384	0.043191284	0.04206533	0.048662875	0.041398764	0.041995496	0.04304412	0.046494305	0.044403628	0.052166753	0.044300951	0.040321186	0.048150025	0.061843093	0.051226124	0.055177093	0.057066157	0.054868717	0.038719885	0.062470321	0.032933556	0.055647142	0.025589542	0.023767646	0.022973394	0.027729394	0.044367228	0.042803325	0.066589668	0.046126351
CFG00121890	HSG00220859	211	0.055238623	0.021068955	0.026851563	0.029215476	0.042308558	0.043523647	0.041139986	0.033385634	0.093632706	0.07000006	0.059586897	0.08030352	0.105141856	0.05934678	0.026381169	0.065768011	0.05973677	0.068037435	0.056809235	0.080542743	0.056360099	0.062299244	0.052940287	0.027535535	0.090424731	0.075011417	0.061013915	0.019792553	0.090432361	0.094225191	0.066841692	0.064783499	0.066056438	0.073785961	0.075228177	0.071666449	0.057076521	0.068798661	0.07110092	0.066408351	0.052660551	0.075275019	0.049796887	0.053917918	0.057387128	0.06160048	0.065271474
CFG00124171	HSG00254667	212	0.052645963	0.05561097	0.046081793	0.040281121	0.038188424	0.057720236	0.041404579	0.056991547	0.0332806	0.03507328	0.039861463	0.034373891	0.044030335	0.038540728	0.059048288	0.061764702	0.069175743	0.043146081	0.033965584	0.050840955	0.053553436	0.060557596	0.045517486	0.049002435	0.060994156	0.07767278	0.112886518	0.046804339	0.068694763	0.043225333	0.031058013	0.046307869	0.124441653	0.072697602	0.100740679	0.078469925	0.056894831	0.073552638	0.08089903	0.075387642	0.072245784	0.076796703	0.046756778	0.062212151	0.23956956	0.154599994	0.063536346
CFG00123458	HSG00228972	213	0.02453704	0.009028848	0.015368069	0.024563087	0.02595799	0.020356515	0.014347258	0.035992306	0.05570114	0.084844999	0.030907953	0.046400785	0.019562103	0.042342581	0.10213647	0.157848552	0.023073796	0.028635669	0.027181862	0.052212358	0.03970487	0.026869224	0.01977291	0.032029241	0.027034756	0.025352737	0.017309599	0.047308773	0.016924307	0.019103469	0.030266993	0.015972175	0.022026744	0.082978137	0.076491721	0.141573593	0.058932435	0.050548475	0.055425018	0.088322178	0.073571645	0.14726235	0.074698389	0.059226703	0.074054204	0.050383989	0.087992586
CFG00005888	HSG00262348	216	0.05157141	0.052667599	0.046362761	0.056392901	0.057206135	0.048598733	0.055040646	0.072374217	0.054320898	0.049253836	0.079019994	0.042352386	0.069686204	0.055362184	0.048688181	0.066179968	0.0550774	0.062249951	0.056193255	0.08522065	0.052457824	0.051946405	0.057197813	0.055641748	0.05961132	0.054689545	0.061696704	0.055842612	0.098918021	0.076969951	0.115285128	0.046938382	0.054775134	0.053940423	0.062958956	0.101073198	0.04689737	0.078605004	0.050987631	0.062709719	0.061997645	0.060076058	0.054528087	0.062734738	0.058805849	0.057113424	0.0512105
CFG00143052	HSG00282120	217	0.110997908	0.046835721	0.056695528	0.110514238	0.114969201	0.0640724	0.117589273	0.05550494	0.111481711	0.110997908	0.050811548	0.043720461	0.112352915	0.039447859	65535	0.056663424	0.111965656	0.072449751	0.111288175	0.118657738	0.110707693	0.070530944	0.045272972	0.058370318	0.111191407	0.11022412	0.064896002	0.059757188	0.110610969	0.069742762	0.112256095	0.110901155	0.114193603	0.054045841	0.054570857	0.061092317	0.053081039	0.061254848	0.054214757	0.054313697	0.056701448	0.071288966	0.05337948	0.054405622	0.062085539	0.061216667	0.053594638
CFG00027445	HSG00301912	218	0.055265434	0.052220415	0.059853934	0.046978831	0.050462008	0.053286694	0.078365281	0.046165809	0.041858517	0.048859235	0.053901635	0.049824093	0.053524137	0.077087447	0.055127997	0.051908333	0.049817529	0.067774884	0.053496089	0.064228028	0.060880162	0.050124347	0.055403262	0.057543278	0.053373136	0.051963624	0.064238347	0.051587116	0.05871338	0.064984985	0.072138213	0.057721034	0.04865364	0.074392721	0.083596647	0.131699994	0.052770276	0.061108757	0.067542195	0.070376858	0.05754865	0.05383857	0.054467257	0.055414136	0.110250019	0.067165226	0.061521742
CFG00009714	HSG00261543	219	0.062437933	0.074079499	0.04566865	0.115855306	0.158772573	0.14690645	0.0537748	0.208198979	0.227744401	0.188829884	0.112821959	0.092175104	0.101858549	0.259467304	0.104216978	0.190642044	0.051353369	0.103302553	0.102542929	0.084427558	0.093984842	0.221234262	0.09243419	0.108383864	0.146299064	0.108587906	0.054530978	0.186331466	0.111929171	0.112848006	0.128814593	0.055739138	0.038968012	0.266808867	0.372208267	0.236599997	0.343523502	0.185200006	0.404904634	0.175978169	0.271155685	0.327665925	0.161584839	0.212113619	0.240485728	0.284684539	0.300836802
CFG00122741	HSG00302013	224	0.016824327	0.020092104	0.023575531	0.014355019	0.020250093	0.027164798	0.035614543	0.045062453	0.032913525	0.022239408	0.048571575	0.056014676	0.029381877	0.046316791	0.023634214	0.023195226	0.026058305	0.022935202	0.026654219	0.048477851	0.029957274	0.035426822	0.026565783	0.044940073	0.037557419	0.052199461	0.038809463	0.01447897	0.027861726	0.032600041	0.053984389	0.055562355	0.022703275	0.051508978	0.048730373	0.071831912	0.049687568	0.054824568	0.06717629	0.063484855	0.048342969	0.054100666	0.058977328	0.068545878	0.052130714	0.053464957	0.050079726
CFG00079505	HSG00277297	225	0.064665593	0.069710091	0.066699103	0.062215339	0.071310312	0.065419637	0.07559251	0.291369319	0.135946274	0.286620289	0.083159879	0.235600889	0.328836024	0.120081261	0.183814034	0.080899872	0.086708799	0.290841699	0.187632501	0.314123571	0.192003638	0.10930524	0.08005859	0.062588066	0.082635738	0.064196624	0.063468568	0.105438039	0.080371171	0.064388938	0.066761352	0.095043309	0.070275173	0.086190678	0.098087385	0.097650118	0.066950046	0.056389797	0.072094239	0.075772919	0.074364699	0.064410947	0.05281147	0.062249281	0.112695977	0.076131172	0.078591675
CFG00128337	HSG00302164	230	0.025301067	0.041881479	0.026030786	0.04510729	0.03188945	0.024334723	0.030617926	0.087204099	0.080808483	0.041882668	0.056343738	0.07904651	0.040251702	0.072487794	0.083890148	0.082631633	0.033768516	0.151787072	0.032541327	0.154791608	0.044312805	0.039410628	0.078846708	0.027854774	0.065020636	0.02960249	0.060778495	0.036603708	0.128658473	0.017828042	0.017175108	0.040259253	0.100362726	0.049041528	0.048017591	0.053302493	0.053156428	0.058455765	0.057771351	0.05320704	0.04558285	0.050060079	0.050299462	0.053747136	0.058435079	0.058059935	0.04974116
CFG00144681	HSG00251381	231	0.023486886	0.021280359	0.021899458	0.035985939	0.023049895	0.026517725	0.035643056	0.016846756	0.020979239	0.016905945	0.018564805	0.021740038	0.020584142	0.023745658	0.015457312	0.017743148	0.017580174	0.019603873	0.022881554	0.019698229	0.021305544	0.034856159	0.023589155	0.022054765	0.019077633	0.021475989	0.016053628	0.020165857	0.021164315	0.015431884	0.019474568	0.01775373	0.0169234	0.053737927	0.053259663	0.060435355	0.054906476	0.046259735	0.062986471	0.0517518	0.048792541	0.050499979	0.055082228	0.044201713	0.060413223	0.060881708	0.05809968
CFG00068392	HSG00214341	238	0.043759368	0.042354207	0.053219289	0.049063079	0.061572175	0.072124369	0.04120725	0.143565372	0.148965299	0.086093746	0.065783218	0.084133387	0.064599641	0.059735768	0.058265895	0.134177282	0.058641117	0.091487169	0.068214901	0.078869119	0.091470659	0.067326568	0.05477855	0.052245725	0.04457913	0.048828557	0.04590841	0.069735534	0.049132794	0.044833336	0.06694112	0.042450964	0.040065426	0.071555175	0.062117636	0.098503508	0.057997353	0.06774988	0.062616497	0.060787611	0.051635414	0.059501614	0.052562959	0.072934531	0.088516571	0.071178555	0.059192568
CFG00138207	HSG00297750	242	0.071664169	0.081539169	0.091602497	0.068655699	0.071076877	0.073203832	0.105221972	0.054017488	0.050211173	0.050696317	0.04969018	0.052560147	0.046884388	0.049739607	0.054411162	0.054736678	0.04848009	0.051005539	0.046826165	0.048166346	0.06941665	0.045482505	0.052445188	0.04433915	0.056385558	0.045459341	0.05523067	0.078931905	0.044330001	0.043837871	0.046940438	0.05196473	0.046186507	0.092510208	0.097643793	0.058514975	0.093380108	0.108909138	0.121988833	0.10620559	0.09156654	0.103714481	0.091318831	0.114786282	0.123677619	0.097189613	0.090721093
CFG00123948	HSG00268450	244	0.056435842	0.051964957	0.052921403	0.047045473	0.059907343	0.063310012	0.07034447	0.058472037	0.052903656	0.051471099	0.05110313	0.049177978	0.052662201	0.051014174	0.03943165	0.053526193	0.054458123	0.046506267	0.046840809	0.066792846	0.0503783	0.048374757	0.050245106	0.04412625	0.048019554	0.047537781	0.046337545	0.049330208	0.056358144	0.113008671	0.046954777	0.046593033	0.041572526	0.13720271	0.072715491	0.057848677	0.061038297	0.069799855	0.060157716	0.033911388	0.049469277	0.039268479	0.045328435	0.076525532	0.044311922	0.03943415	0.050370503
CFG00137764	HSG00302892	246	0.060103174	0.04576125	0.049204081	0.056149658	0.128909513	0.061947014	0.045920644	0.052278969	0.055783201	0.046520088	0.04797972	0.060774498	0.045462996	0.049972158	0.04376198	0.053919502	0.048538752	0.047681764	0.045419112	0.0541666	0.055235676	0.047020905	0.057260271	0.057137679	0.044817612	0.046964228	0.046320975	0.068604231	0.043014947	0.046973303	0.045415644	0.045165494	0.048212662	0.067088738	0.074456714	0.099408306	0.061514303	0.119068138	0.058750506	0.071182713	0.082614236	0.076648407	0.065115228	0.065769307	0.064747714	0.071099035	0.186473995
CFG00115665	HSG00302896	247	0.04190312	0.060173038	0.054121032	0.046427123	0.055137049	0.050679523	0.048742812	0.040617023	0.050099075	0.045056827	0.048509326	0.040585469	0.040589735	0.053333666	0.041675676	0.049212009	0.043438148	0.043725181	0.048496705	0.039898042	0.041215468	0.04677774	0.047373403	0.045743871	0.056729611	0.056287024	0.05247841	0.052168522	0.065581791	0.06219307	0.055448886	0.054654628	0.051707171	0.055376753	0.068164527	0.117185228	0.055773228	0.051257726	0.070028044	0.061760366	0.058786362	0.047346033	0.061573356	0.086839028	0.073347092	0.06797941	0.073942073
CFG00098967	HSG00209776	249	0.058420528	0.068430811	0.063279167	0.06210468	0.073960863	0.060361512	0.079711601	0.084580109	0.057850778	0.046664041	0.054184303	0.052863315	0.052984085	0.047487099	0.047810055	0.03936981	0.040936556	0.041715872	0.045365658	0.088982359	0.03995575	0.050021097	0.086722471	0.043251738	0.047918733	0.048088774	0.050381713	0.045819536	0.046797778	0.039543908	0.058512364	0.056270033	0.06088344	0.06848333	0.052980095	0.136600003	0.061029036	0.05700817	0.057106886	0.051416636	0.066373676	0.060290825	0.050158869	0.04578761	0.073653229	0.05066957	0.055078626
CFG00138553	HSG00317926	258	0.053884313	0.057778239	0.053301848	0.051853631	0.058499686	0.040207975	0.057904385	0.055784509	0.048699141	0.055980891	0.055684071	0.057974923	0.065742955	0.05146794	0.044931062	0.06321241	0.05833609	0.067896962	0.060102079	0.052636556	0.047793467	0.056237742	0.065775417	0.06519673	0.059480507	0.075532272	0.069830209	0.067277201	0.058553241	0.083177283	0.061806209	0.115545817	0.116636664	0.068729766	0.061798878	0.066104524	0.065953441	0.064533263	0.081218138	0.057277665	0.061246544	0.063382186	0.064216837	0.087720968	0.077565409	0.058779508	0.057548508
CFG00106737	HSG00263044	259	0.050308414	0.04576451	0.044882059	0.050263721	0.056058064	0.055446476	0.042469554	0.045700889	0.047261458	0.039878968	0.054381885	0.045936175	0.046828307	0.048492905	0.052618656	0.046258483	0.039319083	0.0431218	0.046071615	0.067172393	0.039867099	0.04344574	0.047920465	0.060986154	0.058804147	0.05321287	0.042515166	0.048476141	0.062808707	0.049889319	0.049728565	0.039866429	0.044596214	0.118702278	0.14640379	0.104411185	0.097592324	0.130922064	0.116283283	0.090075828	0.12334621	0.09765429	0.077540211	0.100486279	0.146222889	0.103579998	0.135972396
CFG00125045	HSG00243599	262	0.031988081	0.01302813	0.018877907	0.020231018	0.061505511	0.02675155	0.033509217	0.031949539	0.061376821	0.027010702	0.035772398	0.046572465	0.065305196	0.038754992	0.024493985	0.035811685	0.035753395	0.042563181	0.04675658	0.047011647	0.043563053	0.04027646	0.029609	0.02599119	0.053881139	0.049419802	0.043364484	0.032669712	0.046099257	0.054305766	0.05169338	0.05368863	0.062035546	0.0544983	0.057118144	0.054005302	0.055644512	0.057401389	0.070357531	0.059221562	0.048471801	0.052976642	0.060303729	0.072521888	0.0552646	0.056008019	0.055233601
CFG00103773	HSG00255161	265	0.060643122	0.04487836	0.041342504	0.053349029	0.04879744	0.051843699	0.05024809	0.043871451	0.049380451	0.077465184	0.042445872	0.049207762	0.057548728	0.055008989	0.04869689	0.081022285	0.056674175	0.065595925	0.04921886	0.051665138	0.04229933	0.04413623	0.055260777	0.042691268	0.045162305	0.047794901	0.047320403	0.048889451	0.051584128	0.048958328	0.050471779	0.044738203	0.038853481	0.114525564	0.174954578	0.138899997	0.131751671	0.143162429	0.182201192	0.147714525	0.163998455	0.150624841	0.096934311	0.280000001	0.512311935	0.209685311	0.163182512
CFG00112167	HSG00276822	269	0.067717694	0.047165368	0.044325106	0.064860493	0.093768813	0.054599337	0.046239067	0.099847801	0.045244392	0.06386669	0.061655078	0.044381723	0.08784315	0.092625111	0.048624255	0.053040259	0.053598091	0.077426024	0.043974571	0.063957602	0.056846716	0.076473258	0.064162053	0.060853802	0.085595399	0.057398453	0.06509272	0.085368812	0.056970384	0.062752552	0.069680415	0.0606394	0.047303732	0.0909096	0.102959856	0.067055941	0.076200813	0.10373719	0.127055719	0.074030906	0.070844069	0.081900269	0.084642313	0.058941178	0.188790604	0.098693982	0.092104383
CFG00109739	HSG00200099	270	0.265966684	0.259406567	0.260845542	0.257545203	0.270321131	0.256779313	0.25915885	0.256940186	0.257128924	0.269943446	0.257320017	0.257852316	0.263619989	0.256779581	0.256805897	0.270494968	0.271116167	0.270729572	0.261353672	0.261221051	0.257374227	0.273877501	0.271089554	0.257449597	0.263568908	0.273644	0.257876992	0.260549366	0.265937984	0.264097542	0.260777891	0.261556119	0.272378743	0.07393232	0.081563652	0.084209144	0.077902943	0.075465538	0.078856423	0.115841977	0.079094939	0.070817679	0.062359285	0.081560574	0.1345018	0.07742878	0.098687656
CFG00127040	HSG00214910	274	0.039450064	0.022600232	0.039107166	0.063965894	0.031669118	0.020331135	0.055226326	0.032388389	0.066366494	0.065542281	0.02688395	0.075842299	0.074706532	0.03717602	0.045204099	0.063521981	0.048662614	0.077290148	0.048510768	0.031309575	0.035560064	0.029012637	0.043261435	0.034573212	0.075547203	0.039380807	0.054177675	0.04945096	0.067220084	0.083227433	0.067301728	0.096419118	0.095703728	0.01948256	0.016075259	0.04205307	0.031614061	0.036058683	0.024214083	0.030628789	0.024024537	0.01605065	0.020916751	0.035899643	0.026612595	0.012718717	0.039878484
CFG00002631	HSG00221255	275	0.017908391	0.02118437	0.018115778	0.014608379	0.019562576	0.018469635	0.012087082	0.018989455	0.03824804	0.078131616	0.04537306	0.059399828	0.084056407	0.032752108	0.044941649	0.027098712	0.051732749	0.03134118	0.018960251	0.043349653	0.027233753	0.03173735	0.029285433	0.02812002	0.058492336	0.039760735	0.018012205	0.017270364	0.025589446	0.049860433	0.017298061	0.066513672	0.075293891	0.045432646	0.068575189	0.048235428	0.061038889	0.064435773	0.090947583	0.063508712	0.070640214	0.056420278	0.060459189	0.083591439	0.049598258	0.056627281	0.047493644
CFG00098509	HSG00259301	284	0.097244292	0.052813549	0.052588575	0.05964287	0.087865785	0.075445883	0.075984471	0.053262234	0.083216146	0.061689649	0.05454633	0.103802316	0.064286731	0.093190148	0.058889858	0.050984744	0.055487525	0.073390037	0.06663204	0.101895422	0.050180707	0.050712988	0.063099153	0.043573447	0.046112537	0.049853764	0.045265593	0.088836394	0.041195858	0.064950451	0.04302489	0.079453014	0.045008328	0.068498686	0.059608694	0.078386202	0.063960157	0.070385851	0.064593576	0.066519059	0.05812189	0.055406939	0.058369946	0.063222468	0.07064756	0.061809368	0.054844104
CFG00125140	HSG00257889	285	0.059625491	0.040553778	0.038526673	0.048075221	0.057471715	0.039949324	0.055404913	0.04748651	0.041907582	0.046283886	0.051229678	0.061885588	0.040499426	0.042306006	0.044640224	0.046053026	0.050185293	0.046907026	0.043524455	0.048108499	0.043805547	0.042425066	0.04113318	0.048753776	0.0535312	0.047531225	0.048504286	0.042335257	0.050804652	0.048490942	0.044202436	0.048317149	0.04587476	0.049018387	0.057134911	0.080723487	0.052310705	0.063088439	0.050814331	0.053616852	0.054889888	0.051166661	0.049612273	0.047416616	0.060097665	0.054151047	0.052138612
CFG00100454	HSG00290282	290	0.052196957	0.049950413	0.050730329	0.046632297	0.047586679	0.108755469	0.044303998	0.044332769	0.053148896	0.043312427	0.043658033	0.052636839	0.046235409	0.059781194	0.043926787	0.046712149	0.050503492	0.058586776	0.049187712	0.051018622	0.046386413	0.049578998	0.042183768	0.050707258	0.047861319	0.047349337	0.053393792	0.044163704	0.049418461	0.047487557	0.062601611	0.049994178	0.048307825	0.055304244	0.076268405	0.064665467	0.061073799	0.061121121	0.075385898	0.049842145	0.045480076	0.052440468	0.063807577	0.081534199	0.059146002	0.051095791	0.055367395
CFG00128634	HSG00227141	291	0.09901575	0.025397193	0.021137562	0.062388085	0.106651872	0.024724258	0.02468106	0.018657591	0.080960803	0.054198846	0.037875082	0.047998827	0.049559843	0.02584355	0.019094652	0.022058798	0.105010577	0.019764146	0.020346267	0.0560784	0.036446456	0.06958314	0.046696115	0.020627992	0.07526686	0.066590227	0.034028683	0.021681519	0.038649637	0.075557239	0.066009149	0.073236912	0.072172686	0.046586771	0.070655085	0.094700754	0.046363413	0.060376711	0.05005721	0.045935858	0.049499728	0.04934445	0.046777807	0.071114942	0.05096392	0.050210461	0.052854355
CFG00003603	HSG00254974	292	0.041557122	0.051302884	0.043382511	0.046990626	0.053080156	0.051612638	0.049486436	0.04227164	0.040355202	0.038330395	0.04079685	0.044921216	0.040071968	0.043881342	0.042282902	0.040971208	0.044945665	0.043914445	0.042881239	0.044185355	0.044287801	0.047482356	0.043663535	0.04740043	0.044070709	0.042431712	0.039580531	0.041085862	0.04724839	0.03910172	0.041872568	0.046970136	0.041569833	0.055283964	0.053746045	0.044077057	0.059156917	0.058260504	0.059322067	0.059607293	0.050543282	0.056522183	0.061210185	0.067886636	0.057132635	0.060982578	0.060309246
CFG00004724	HSG00254895	293	0.05055505	0.061501995	0.114305288	0.049049888	0.057700105	0.04179582	65535	0.038660489	0.039250631	0.042857185	0.047106307	0.044728573	0.042387947	0.045426536	0.038462941	0.047913458	0.049527012	0.040402304	0.113516256	0.047146946	0.04394237	0.047878627	0.049028687	0.04484183	0.049668621	0.052214198	0.047818504	0.045153372	0.051236045	0.046987385	0.045478716	0.038202878	0.044263534	0.051601559	0.05458321	0.061342686	0.057560194	0.046359859	0.048441876	0.063202709	0.068491407	0.062968656	0.058114432	0.051189214	0.051372752	0.055637687	0.051775664
CFG00004627	HSG00263042	301	0.04861664	0.074547932	0.039866477	0.210998252	0.063421659	0.095952734	0.060899362	0.073182292	0.154408544	0.14078714	0.110714085	0.11799556	0.147735253	0.118224964	0.122994334	0.054156087	0.09165629	0.059122529	0.032117579	0.105881393	0.050936483	0.032745544	0.061975103	0.101541713	0.07497967	0.307639182	0.08925879	0.081773937	0.115110815	0.116727211	0.163413107	0.11504741	0.106317371	0.028586995	0.043968704	0.053254902	0.033766679	0.070031635	0.116147488	0.108163044	0.044166774	0.073282488	0.062459566	0.058621299	0.063613072	0.075636111	0.022351205
CFG00028106	HSG00291630	302	65535	65535	65535	65535	65535	65535	65535	65535	65535	65535	65535	65535	65535	65535	65535	65535	65535	65535	65535	65535	65535	65535	65535	65535	65535	65535	65535	65535	65535	65535	65535	65535	65535	0.055139977	0.061402485	0.04832761	0.050257482	0.053050656	0.061114825	0.059725124	0.048255108	0.050888952	0.053603854	0.066856779	0.046947584	0.047157723	0.05307107
CFG00027116	HSG00215641	307	0.060752511	0.04901693	0.053886604	0.055262364	0.050717033	0.05385736	0.062087055	0.058566641	0.046281561	0.053292941	0.047395788	0.05029371	0.051697057	0.049473692	0.045040622	0.054361235	0.04394744	0.053454198	0.049604684	0.050481297	0.048678361	0.050101791	0.049809005	0.056346688	0.049221601	0.047432516	0.049427222	0.054012384	0.045814659	0.052603923	0.06061611	0.052133348	0.050440107	0.050768699	0.059988718	0.057056446	0.048274614	0.06926953	0.055343192	0.054055803	0.067340091	0.051375739	0.052284941	0.06948781	0.051697802	0.050807517	0.045231219
CFG00128474	HSG00229588	308	0.040647645	0.043933067	0.047551461	0.04653139	0.039468206	0.051699605	0.045269389	0.048589084	0.041262303	0.041666586	0.048324276	0.041284326	0.038683861	0.051934987	0.048438106	0.049796999	0.051139593	0.040949944	0.04109082	0.047204651	0.046587303	0.04058066	0.04292392	0.046237495	0.045022354	0.049448315	0.044530395	0.040486459	0.047631975	0.043599084	0.043127675	0.043187462	0.04442361	0.050277963	0.052133247	0.061244741	0.051395666	0.046564564	0.056337226	0.046553474	0.047360677	0.043784212	0.055724628	0.061519537	0.046296962	0.04791772	0.051327538
CFG00122339	HSG00268040	311	0.047785729	0.119496107	0.049914785	0.049022663	0.048260596	0.071121894	0.041554481	0.059326511	0.043979231	0.045926604	0.057824489	0.042301469	0.052421119	0.046330273	0.045230437	0.060635548	0.050449442	0.061701611	0.045313459	0.049489006	0.052543312	0.0484487	0.041724302	0.064342722	0.045815628	0.045081243	0.051044445	0.056141999	0.063561767	0.046148866	0.046691395	0.046457291	0.04151224	0.053784598	0.045465775	0.069307558	0.052678313	0.055287611	0.055079989	0.052428138	0.060838174	0.059226412	0.05599758	0.048883084	0.060314842	0.065103069	0.063581146
CFG00022408	HSG00258555	312	0.040727984	0.026473455	0.018049855	0.018822752	0.033545427	0.026809493	0.018870443	0.055051718	0.047883108	0.03341144	0.04226277	0.019042261	0.024124267	0.071496271	0.044943489	0.020407833	0.028001569	0.029375704	0.031032251	0.059212618	0.038912881	0.021460198	0.040892068	0.025995273	0.047042865	0.022766259	0.041763335	0.058585033	0.017755456	0.024834044	0.045710798	0.020870056	0.023852184	0.070571534	0.077022545	0.064375803	0.073410079	0.10917107	0.079275742	0.072992593	0.080070943	0.071444392	0.05514707	0.072879277	0.091542505	0.096964508	0.063313052
CFG00032370	HSG00250049	313	0.042559564	0.045092996	0.063674472	0.044750977	0.057041544	0.043504674	0.053045727	0.043575399	0.059489276	0.044828705	0.040628627	0.051271003	0.051219143	0.049445096	0.047428887	0.047656704	0.053066026	0.051019449	0.058458872	0.128529474	0.047592074	0.042589884	0.039335262	0.044973362	0.0574825	0.041993327	0.054167759	0.043533497	0.040296432	0.041628808	0.04498107	0.042918291	0.045625396	0.049799994	0.053308658	0.049073849	0.052424666	0.053863943	0.052740011	0.053446915	0.054836288	0.046501253	0.048326027	0.047392748	0.048424654	0.055017553	0.059449904
CFG00056065	HSG00302895	314	0.04991601	0.04878328	0.04447338	0.043162376	0.049204506	0.071494363	0.047668546	0.063647136	0.070975848	0.050513294	0.059166029	0.075980008	0.059113704	0.057744667	0.041830253	0.058143411	0.055866223	0.05685379	0.051950395	0.053554036	0.055812418	0.060263146	0.059303533	0.051445615	0.04609374	0.047604784	0.051085349	0.050282169	0.044520915	0.04366903	0.049302191	0.041010864	0.045387886	0.038286291	0.043712527	0.093494169	0.029012434	0.038195077	0.044889018	0.031603836	0.049367439	0.023098011	0.030784877	0.041383322	0.0845486	0.037300207	0.037944738
CFG00015344	HSG00263231	318	0.049329888	0.044419046	0.043599218	0.051837232	0.044370703	0.053268027	0.057136375	0.058134548	0.047119364	0.116841115	0.062187586	0.05576295	0.053819504	0.058459479	0.048593931	0.053256162	0.048338089	0.05461964	0.053325742	0.052770801	0.049786031	0.04420479	0.04467288	0.040581159	0.048424277	0.051953163	0.122514844	0.045049459	0.132474229	0.116940632	0.055564966	0.043857247	0.046897348	0.059463117	0.048667718	0.075120218	0.062560529	0.061928168	0.057054624	0.05682566	0.064268917	0.058855802	0.062415946	0.054821424	0.067929424	0.064845607	0.063536279
CFG00128401	HSG00277123	319	0.031743892	0.024698341	0.026325628	0.038181249	0.034377363	0.054026958	0.04295589	0.06684684	0.084316827	0.039002705	0.117485404	0.090941794	0.107142091	0.088724546	0.040027622	0.076573379	0.064279027	0.065125629	0.047226585	0.155935988	0.083583459	0.068191953	0.061965559	0.041649956	0.079643056	0.075181685	0.066070668	0.049196642	0.073278718	0.063059241	0.054855391	0.078339592	0.045270432	0.058945701	0.066393889	0.082105339	0.057634182	0.130999997	0.058075193	0.054081079	0.054083437	0.051945023	0.047310937	0.053854607	0.089559637	0.056703418	0.068592601
CFG00126091	HSG00261092	320	0.083523631	0.061146375	0.045030862	0.059272695	0.107228518	0.116123587	0.050623026	0.118033171	0.167011559	0.160463452	0.09199027	0.126959532	0.107921474	0.084488943	0.114825673	0.102473222	0.089775935	0.120914184	0.08766041	0.107095428	0.114153981	0.109394878	0.123786427	0.085895173	0.074732929	0.066247217	0.082059301	0.048847571	0.057404064	0.062089439	0.058902267	0.053143408	0.055917054	0.054192636	0.055303894	0.050336592	0.053106952	0.049439657	0.067895241	0.050186843	0.045203786	0.050213873	0.059721779	0.048982129	0.057510603	0.046151109	0.049131352
CFG00128466	HSG00236624	324	0.022975735	0.03655424	0.014661236	0.018016571	0.026626462	0.035034709	0.055174094	0.036609791	0.048969775	0.019070979	0.030878579	0.045292992	0.045790032	0.036616385	0.044637673	0.0450528	0.032848772	0.050314922	0.028665872	0.027576292	0.023810057	0.030781318	0.029874921	0.02446329	0.044084791	0.041648049	0.025227698	0.046941135	0.03400784	0.036997478	0.035576977	0.030542817	0.036385272	0.062718458	0.058502685	0.080067165	0.068617135	0.059948355	0.056406669	0.065635674	0.070423871	0.050159663	0.054341324	0.056378566	0.074115448	0.06652645	0.055238239
CFG00102772	HSG00315787	326	0.043576848	0.061193112	0.041417837	0.047436643	0.055110127	0.043475162	0.045252185	0.070710458	0.05450356	0.044352695	0.057754032	0.047885306	0.062611483	0.045892056	0.045942761	0.046455689	0.042123515	0.057558671	0.065132789	0.049161971	0.058223691	0.047951519	0.045810439	0.056455281	0.058941226	0.050789107	0.046008967	0.048521634	0.052779526	0.045291275	0.044753652	0.042373821	0.041801993	0.023346819	0.053673472	0.03361515	0.019374974	0.027694447	0.034954354	0.029911468	0.032683071	0.032749251	0.023056956	0.039047498	0.042658944	0.02913936	0.029041676
CFG00002916	HSG00288753	328	0.039056908	0.039650548	0.041391887	0.044921257	0.044067349	0.045714714	0.041897029	0.04445193	0.041225746	0.041583844	0.042022601	0.040138118	0.044226974	0.042084288	0.040720217	0.0427396	0.03859172	0.045733944	0.043102834	0.041870322	0.044451926	0.042509057	0.04235043	0.043184567	0.047084372	0.042785913	0.039846677	0.039073654	0.042113829	0.039116986	0.045357611	0.044226553	0.043958995	0.02428619	0.020720473	0.019073751	0.022171969	0.017066224	0.022974731	0.018612066	0.019828454	0.019191183	0.018347548	0.021105856	0.020894157	0.024570616	0.019651324
CFG00125066	HSG00254996	331	0.072778173	0.044469841	0.058823057	0.047215678	0.104434133	0.047202077	0.051298946	0.059657414	0.05919648	0.059439179	0.045797698	0.050000459	0.039636191	0.043821413	0.047259443	0.057559311	0.045333091	0.045722481	0.054465659	0.053951308	0.043122206	0.041124299	0.040323555	0.040324911	0.051104434	0.046669517	0.058871336	0.044720516	0.046428621	0.050005805	0.041686907	0.044703335	0.116015933	0.062164329	0.048277609	0.056960285	0.049537227	0.058382925	0.071984828	0.05136748	0.059973288	0.052976403	0.072573014	0.06728752	0.064749591	0.053389985	0.061802328
CFG00128672	HSG00273763	337	0.060832731	0.057886451	0.064361706	0.07835599	0.040160548	0.060768869	0.068241894	0.083828427	0.059152633	0.072030216	0.129322931	0.068799213	0.06871824	0.116121642	0.074568383	0.083376639	0.05623097	0.047474422	0.060663335	0.05683529	0.062133994	0.052853033	0.060634293	0.049311716	0.049940411	0.043624885	0.048130423	0.057788614	0.054759495	0.047842078	0.052611172	0.059596356	0.057013031	0.114084199	0.118556328	0.084467307	0.07983923	0.081433669	0.073267892	0.057371136	0.074926987	0.074307159	0.082596645	0.079591393	0.319509983	0.086285323	0.112491861
CFG00124800	HSG00214251	338	0.019577751	0.038399126	0.013909717	0.016193757	0.027128424	0.028943554	0.02524142	0.049064025	0.034153361	0.031116774	0.029848851	0.046606559	0.027197378	0.039805882	0.018962553	0.052745316	0.018335667	0.044926547	0.018192003	0.052187815	0.039434321	0.061531391	0.033749409	0.023104364	0.013510101	0.030830277	0.018505195	0.049856711	0.035508782	0.01842921	0.105568208	0.033372432	0.02887838	0.200546592	0.259265482	0.075914368	0.16328752	0.142681554	0.23354584	0.155798942	0.203475878	0.186236024	0.093423203	0.19870919	0.18674767	0.122558124	0.171860963
CFG00024110	HSG00278185	339	0.049377207	0.052427538	0.045428321	0.048501022	0.049833849	0.054378413	0.042546961	0.0643593	0.056700673	0.074831098	0.085416988	0.070989676	0.060969945	0.071564391	0.070924431	0.07160642	0.061880171	0.043793209	0.059641033	0.069651321	0.104851022	0.066480324	0.056509726	0.074185513	0.066319823	0.052994866	0.044915088	0.077766135	0.064624511	0.055861801	0.060994714	0.044773698	0.046202742	0.094894268	0.107762225	0.072516248	0.107397661	0.126310959	0.110175878	0.063077487	0.099428304	0.095236629	0.059778597	0.1513706	0.2150774	0.087984167	0.093933001
CFG00013843	HSG00308101	341	0.04713735	0.052370999	0.053381439	0.052021556	0.051074862	0.054939069	0.038686901	0.046386141	0.053516507	0.049140491	0.048970826	0.053809214	0.051757928	0.058831275	0.040429801	0.041394994	0.047930744	0.056745108	0.047051311	0.090704851	0.055002369	0.050190777	0.054122113	0.047768287	0.055073299	0.04430173	0.046537172	0.0506531	0.046370625	0.052813593	0.112773813	0.059351847	0.052301981	0.06388253	0.074703872	0.08618211	0.073137701	0.066003926	0.081252947	0.053992581	0.044512421	0.060342826	0.067900814	0.088357948	0.058964565	0.064233772	0.060341258
CFG00013825	HSG00296613	343	0.057780031	0.044700287	0.068134442	0.07411655	0.062553756	0.06080585	0.048344791	0.10141281	0.109814823	0.067566842	0.070879661	0.09508419	0.086690746	0.070500262	0.069228128	0.066511482	0.069061726	0.064099371	0.067166701	0.076390117	0.08300335	0.07674326	0.059578892	0.0643503	0.067912601	0.061813172	0.047889601	0.074458122	0.048831951	0.059325937	0.058036089	0.049619988	0.046794876	0.074316107	0.08202666	0.086452834	0.057494514	0.066357799	0.05700868	0.061909545	0.050811745	0.053948093	0.058145735	0.064723	0.084473662	0.067946516	0.058345251
CFG00025680	HSG00307851	344	0.05102329	0.053809859	0.050596632	0.046245154	0.065527156	0.127046078	0.118693501	0.048352994	0.042159837	0.039856546	0.045278184	0.042366698	0.03920009	0.04070773	0.040070608	0.040070925	0.042706043	0.043970656	0.042519841	0.041543525	0.049097676	0.044537432	0.046792503	0.04455895	0.051117029	0.048800841	0.0493645	0.046540003	0.044976018	0.044614762	0.0459444	0.039496016	0.048718538	0.075273216	0.060291987	0.08871147	0.061184406	0.073465757	0.076307103	0.063471153	0.061489843	0.059414189	0.051701888	0.072090827	0.079438843	0.064097635	0.065408714
CFG00111500	HSG00272248	345	0.044057723	0.040248368	0.047559381	0.047840361	0.078242809	0.058435954	0.064776368	0.047791649	0.076786645	0.059753623	0.054742888	0.087681003	0.08539921	0.054517847	0.059140366	0.085223757	0.075803235	0.062358096	0.063556693	0.079749323	0.073554188	0.051039886	0.096615531	0.079432115	0.062402502	0.05360391	0.09738595	0.049532365	0.048987687	0.053337291	0.055198088	0.057774406	0.04345819	0.110890187	0.149974003	0.063891217	0.108761199	0.096694358	0.122981578	0.080632895	0.088848427	0.087655358	0.075078465	0.116324827	0.239437059	0.08128608	0.087610543
CFG00010649	HSG00317509	347	0.046458531	0.041038271	0.044290669	0.043762032	0.053965639	0.060117222	0.044411894	0.04736745	0.048503112	0.041723184	0.041139677	0.045511708	0.046389628	0.038143691	0.041686844	0.038824547	0.046754081	0.042953186	0.041591387	0.066149823	0.043862857	0.041302789	0.053280964	0.042490005	0.088169925	0.037926096	0.056882851	0.038973354	0.03918647	0.042181086	0.060690869	0.045695804	0.041840885	0.054358374	0.070713647	0.056346126	0.05703057	0.056918267	0.069866605	0.051019229	0.056260478	0.061333269	0.05181602	0.073747315	0.059173491	0.053329211	0.051960804
CFG00112462	HSG00307065	348	0.052706797	0.046859551	0.065363549	0.071430407	0.048380781	0.111812249	0.061686371	0.053599097	0.082434162	0.047246229	0.155616432	0.073676646	0.056364272	0.053146072	0.047538664	0.043018103	0.048883453	0.150403649	0.055329971	0.069661312	0.05392522	0.119191177	0.143823028	0.052870378	0.042281359	0.066480577	0.044170633	0.042218998	0.048752811	0.049991872	0.090631843	0.059361875	0.112490647	0.055147227	0.065379217	0.079482883	0.066534169	0.053222176	0.054533217	0.056569211	0.046739213	0.04927212	0.053838793	0.065228537	0.055418547	0.069238298	0.058212534
CFG00020526	HSG00302678	350	0.040451579	0.037792969	0.029396839	0.022942033	0.029064527	0.037018497	0.014780366	0.055395845	0.106159218	0.050801724	0.05861669	0.063042186	0.077339098	0.08624848	0.056227684	0.037555426	0.042803969	0.043142807	0.05101411	0.059270553	0.097638108	0.059606176	0.038561847	0.045638535	0.073459655	0.042482723	0.023461916	0.029975487	0.027945127	0.036359746	0.082050674	0.029077584	0.015861547	0.099112146	0.146311283	0.093701072	0.10935843	0.137043536	0.166240409	0.098988719	0.107696243	0.127821639	0.129221827	0.127678379	0.163483113	0.417299986	0.225913078
CFG00022450	HSG00315740	351	0.072475418	0.064612389	0.066373236	0.071730189	0.080620028	0.082791843	0.058967121	0.042303011	0.046912257	0.054133203	0.070640191	0.049551655	0.048394352	0.055346664	0.049670808	0.051002618	0.060500465	0.066727303	0.063044436	0.078030691	0.063979164	0.065646939	0.062210646	0.060744636	0.052569736	0.063293062	0.07497333	0.06193063	0.065876633	0.055490643	0.049128264	0.059191626	0.058081601	0.047914661	0.045346126	0.054254666	0.049193665	0.060293354	0.059234962	0.052705668	0.045762371	0.044884153	0.052327141	0.051112503	0.063037023	0.050747551	0.047307562
CFG00102514	HSG00296923	353	0.041977964	0.046327557	0.059805013	0.067883447	0.044837255	0.053871028	0.047202583	0.043256417	0.041161712	0.040129095	0.038820244	0.048387822	0.039007109	0.045559336	0.041215315	0.040507235	0.04363567	0.045850836	0.052473273	0.047386114	0.044552889	0.041154329	0.052404061	0.042938765	0.042665835	0.040559445	0.046478599	0.046243392	0.043379813	0.044862092	0.039356243	0.042567573	0.040317703	0.044855941	0.07860174	0.053075757	0.048840933	0.052453134	0.080096982	0.049946815	0.073837049	0.051451147	0.056079645	0.081730187	0.051010445	0.063312106	0.057582267
CFG00103687	HSG00203802	356	0.053566027	0.054244671	0.067463659	0.061182555	0.044227663	0.073225558	0.081937842	0.099261962	0.09847758	0.127637014	0.090866767	0.103578568	0.114458032	0.092035756	0.138713807	0.114328787	0.047397733	0.070314981	0.075069614	0.094754137	0.14165765	0.074518278	0.06099055	0.065262347	0.072721034	0.054694518	0.061820071	0.064386383	0.064072445	0.064102642	0.050507616	0.049422797	0.040680286	0.052246064	0.053796262	0.046985142	0.049008802	0.05112775	0.06505169	0.049123403	0.047027472	0.049114708	0.053857204	0.061129436	0.06479048	0.050998438	0.046915349
CFG00122125	HSG00255013	357	0.080015786	0.10388609	0.052873239	0.061222073	0.087676547	0.093680598	0.05815414	0.10579282	0.156633884	0.163569808	0.101975754	0.119565666	0.091255687	0.092586592	0.175376967	0.1251048	0.068936586	0.09887848	0.048885465	0.116736569	0.145472541	0.086865656	0.081563167	0.138027251	0.069593668	0.058652204	0.081237383	0.08326292	0.060402464	0.069788821	0.079923935	0.04896732	0.044080395	0.045111503	0.047647219	0.065202035	0.056360278	0.054348808	0.059846576	0.066049621	0.053071279	0.060628153	0.051128834	0.046022944	0.056990631	0.057204459	0.047598049
CFG00021810	HSG00249572	358	0.029631365	0.040996615	0.029780524	0.043464985	0.032364368	0.068388537	0.047851272	0.043686178	0.143014878	0.052362211	0.029670086	0.119458318	0.080104411	0.152936593	0.037312847	0.092632286	0.05051551	0.039513741	0.07492771	0.139801055	0.06717173	0.105449915	0.072888859	0.103941478	0.196405649	0.070576802	0.083104745	0.094211794	0.067892745	0.152072743	0.102004364	0.132588863	0.070618622	0.066117004	0.090708949	0.067089044	0.057012718	0.081166439	0.1084399	0.063139752	0.046930991	0.052337203	0.065903127	0.097563304	0.077207141	0.062672451	0.081333116
CFG00136871	HSG00277587	362	0.050794739	0.055247799	0.05530161	0.04909385	0.049453098	0.051524021	0.07053706	0.050637331	0.049105432	0.059142936	0.056916662	0.054524485	0.050754055	0.050958134	0.053783379	0.04967463	0.052029025	0.058160894	0.051370554	0.050195932	0.049310688	0.049192987	0.058009073	0.049662251	0.052205488	0.050063904	0.048972473	0.049160279	0.049261164	0.049438741	0.075215414	0.052541759	0.051792931	0.062399611	0.065705918	0.065402754	0.050034378	0.061274566	0.06150667	0.055887833	0.057928406	0.051704906	0.060022559	0.081118315	0.065475643	0.06647785	0.053105645
CFG00136367	HSG00276982	363	0.04780408	0.073104799	0.052489996	0.062707864	0.060414303	0.071479261	0.055413418	0.098546512	0.212090969	0.098411612	0.08645393	0.05452767	0.094927527	0.06655971	0.08982534	0.093877122	0.062547632	0.07900165	0.180783346	0.069738209	0.104768954	0.103100277	0.052706633	0.087518126	0.049199287	0.053694021	0.072914816	0.077401727	0.078772046	0.083529636	0.101917602	0.041404601	0.079047099	0.059807692	0.059872258	0.048635576	0.047557309	0.064229801	0.0547438	0.04882843	0.047847606	0.064042889	0.048914235	0.061400764	0.056701727	0.050241493	0.046364903
CFG00126808	HSG00263134	364	0.049370687	0.052860171	0.064297013	0.052990917	0.058361564	0.060760908	0.115478203	0.046910848	0.05854116	0.052094307	0.051963862	0.055997934	0.054770671	0.064568125	0.048722275	0.045280185	0.050976045	0.052457068	0.05781753	0.057971265	0.057652321	0.04742093	0.054737385	0.050387569	0.054407075	0.049826827	0.052307107	0.056735341	0.052398149	0.047071323	0.044721086	0.045761988	0.051548202	0.048794139	0.053565267	0.05681337	0.04579217	0.068790227	0.062108971	0.049354058	0.051761478	0.054531738	0.04806396	0.056558453	0.079439156	0.058866311	0.047447227
CFG00013597	HSG00253723	367	0.041860603	0.03817239	0.043359052	0.043527368	0.042427998	0.058038022	0.039459966	0.048117366	0.041685276	0.048374336	0.041727673	0.050993849	0.041297168	0.039693881	0.039337248	0.115836419	0.038987331	0.047672763	0.040789522	0.04500179	0.042431112	0.046958182	0.041475795	0.043354169	0.041742828	0.039402392	0.041498736	0.041488033	0.045392085	0.041654579	0.047172364	0.039704271	0.11593575	0.036919948	0.030720968	0.0221185	0.025721459	0.071705915	0.04029274	0.039406788	0.044267789	0.042154644	0.050337028	0.026920261	0.050631296	0.053761479	0.026223846
CFG00128193	HSG00254276	369	0.116542362	0.04664449	0.051999513	0.05157648	0.053004958	0.058359694	0.119226009	0.039647989	0.044709679	0.039251152	0.042843111	0.043662906	0.05722193	0.050933942	0.043473676	0.047188457	0.043099187	0.045305435	0.045043714	0.039015908	0.046918862	0.04508796	0.055032693	0.04694682	0.042805262	0.048087765	0.118033178	0.048039094	0.052416597	0.044117767	0.042363342	0.043097824	0.039964963	0.045975581	0.054361008	0.074990176	0.045341156	0.056317661	0.068952136	0.048316043	0.061226044	0.057042543	0.051289301	0.075595021	0.049991675	0.044778269	0.044321693
CFG00034873	HSG00271085	372	0.054528933	0.044326596	0.040856615	0.050851494	0.063296787	0.059151769	0.070796996	0.042726226	0.043074373	0.045308445	0.048445318	0.050976012	0.042985275	0.044864733	0.044644605	0.045952216	0.044841118	0.04658604	0.066197149	0.039901368	0.045094881	0.048555508	0.049872335	0.055592868	0.047071625	0.044222452	0.056366149	0.047573265	0.049037743	0.04807204	0.052538007	0.116815485	0.059499551	0.050950669	0.05326895	0.055851042	0.053223569	0.056815479	0.051641125	0.05444745	0.045636285	0.048022233	0.055182107	0.058168262	0.049511034	0.052049212	0.051004212
CFG00138109	HSG00227170	374	0.055191204	0.061963081	0.057812098	0.068732902	0.088758044	0.097732574	0.074493125	0.053351693	0.076441161	0.063415498	0.060156208	0.05406424	0.071048088	0.05041378	0.053149395	0.073320404	0.049493946	0.052232746	0.050632264	0.090628669	0.056922052	0.048804604	0.057637088	0.059949134	0.06062454	0.06258928	0.082759418	0.04964716	0.063583501	0.051036719	0.076711975	0.083855011	0.053936373	0.073674396	0.068405867	0.069841079	0.051546711	0.089451067	0.089976922	0.064406335	0.074575134	0.06398908	0.062422689	0.071751401	0.062054079	0.07327795	0.063236251
CFG00013735	HSG00277609	377	0.041265603	0.042493619	0.040170964	0.039363187	0.042686649	0.049327213	0.038335834	0.045771413	0.051292326	0.043153521	0.042750265	0.046415586	0.045897283	0.044083059	0.040996719	0.040653128	0.04111946	0.04688105	0.045567706	0.044327676	0.045506645	0.04258287	0.052851237	0.040540151	0.052360062	0.042125687	0.044949602	0.039078724	0.044311687	0.039266199	0.047697596	0.039355516	0.037996951	0.047773615	0.050787732	0.047947258	0.045114212	0.046932068	0.046079732	0.051600106	0.047436751	0.043833211	0.045246713	0.044480991	0.044255085	0.043967944	0.045087069
CFG00022649	HSG00301968	379	0.048459079	0.04267358	0.055783734	0.042321999	0.060504906	0.04472081	0.058040403	0.05149246	0.045172695	0.042373434	0.041589186	0.047574308	0.042949174	0.042565163	0.041387383	0.056625694	0.040324077	0.04069737	0.055477109	0.04298681	0.043263946	0.043956298	0.042768344	0.055332236	0.044454146	0.048507985	0.041288886	0.041526396	0.043369401	0.048267532	0.057938486	0.047500297	0.040503565	0.054871116	0.059900265	0.060351834	0.05031722	0.064657196	0.055998497	0.054700501	0.065260284	0.053923152	0.064490326	0.064624615	0.057886355	0.056654658	0.065618791
CFG00027534	HSG00251777	381	0.049925484	0.045135554	0.044938583	0.05345846	0.053058442	0.042297523	0.053424507	0.044842608	0.045177355	0.054026656	0.04863517	0.053153258	0.049277738	0.039827645	0.048455723	0.050652213	0.048153196	0.05789033	0.052822925	0.046340212	0.045878869	0.047770735	0.052642077	0.048346438	0.048446935	0.050532073	0.044788565	0.042267896	0.04817155	0.043928828	0.042797871	0.042022251	0.04528293	0.075922579	0.069266662	0.064830944	0.058102228	0.051412549	0.051480323	0.057524469	0.051046938	0.052310646	0.05153076	0.056928925	0.049752899	0.056883782	0.055815686
CFG00105571	HSG00243090	383	0.049760256	0.044724043	0.066786453	0.050114445	0.091718763	0.0422258	0.044500425	0.045604832	0.046126675	0.043406092	0.041866202	0.051973235	0.054711808	0.053639799	0.04876947	0.045934875	0.047828265	0.042286605	0.044632312	0.046042297	0.048710346	0.053224429	0.04466803	0.060026158	0.062800243	0.046035148	0.052705575	0.056083463	0.04157237	0.04577297	0.056001447	0.05065982	0.042505283	0.11551062	0.140850469	0.058763418	0.112314627	0.112431899	0.113449708	0.078200966	0.161253512	0.091483667	0.093302593	0.066924669	0.120514959	0.108641453	0.117108114
CFG00126182	HSG00288431	384	0.04028368	0.055584464	0.058941118	0.050212566	0.044995569	0.043492299	0.053222977	0.039756149	0.042154983	0.04492861	0.04409397	0.043188404	0.044640254	0.040381651	0.039158367	0.040572271	0.050662968	0.04628152	0.043977372	0.04530545	0.040451042	0.042337924	0.047748059	0.048179317	0.047102358	0.042914588	0.055487152	0.049949512	0.041867647	0.052580677	0.045851208	0.045800693	0.046722058	0.065518558	0.061124779	0.150099993	0.050254282	0.062662207	0.057352651	0.071365528	0.067226954	0.059823513	0.047250088	0.078733385	0.06799946	0.07184495	0.04991002
CFG00098533	HSG00214250	388	0.045340277	0.045890413	0.041852683	0.058810182	0.051742457	0.052899696	0.093252391	0.045302432	0.063888766	0.077503182	0.054345891	0.062786378	0.059251353	0.066381857	0.063412905	0.060119264	0.055323657	0.064239055	0.067143507	0.05785834	0.042144511	0.051349349	0.061816409	0.053267468	0.049049359	0.047286227	0.055142693	0.046648081	0.049176313	0.046297051	0.046750646	0.042685956	0.043947898	0.06871745	0.105250612	0.05953097	0.065530047	0.086394213	0.094134949	0.075028621	0.059652548	0.058595359	0.077775598	0.09954039	0.080804832	0.052707843	0.060482677
CFG00023332	HSG00213604	390	0.05046393	0.050810341	0.051290177	0.045031775	0.04559486	0.047515094	0.050923165	0.051571749	0.044795189	0.045634199	0.048701957	0.044135001	0.04599395	0.047214139	0.055501726	0.048895981	0.043367852	0.049542796	0.051015511	0.057735134	0.047210392	0.050739158	0.057462864	0.048531044	0.057182726	0.048868887	0.052513607	0.049368683	0.047380764	0.047794923	0.053802159	0.044713277	0.047784057	0.067090936	0.079098463	0.070788316	0.073134631	0.121186472	0.073507383	0.070292577	0.068489611	0.061590519	0.071842477	0.070149153	0.079146631	0.085252129	0.07973323
CFG00017308	HSG00274176	391	0.048473448	0.04800627	0.042164493	0.04242491	0.038865846	0.04349852	0.046303272	0.047578048	0.042499553	0.040466245	0.03947562	0.041595381	0.041319635	0.041497607	0.041111164	0.046935048	0.047157858	0.041299753	0.041025724	0.03976069	0.042591397	0.03849284	0.061038736	0.04936948	0.058147237	0.045182973	0.047405284	0.044511043	0.039268762	0.044361886	0.042722251	0.04315019	0.040300705	0.055368416	0.048356749	0.097998649	0.060498491	0.052246157	0.05801367	0.057601623	0.060261101	0.057564635	0.044383816	0.063524202	0.056142572	0.074527062	0.071394511
CFG00129080	HSG00271431	392	0.058416016	0.051353715	0.055899817	0.073715016	0.065931201	0.048158363	0.066684306	0.049631611	0.052495498	0.049711138	0.049569257	0.053420767	0.055105377	0.055320602	0.064604893	0.052464645	0.05483669	0.051080957	0.050173972	0.052421246	0.045191988	0.062933125	0.051061377	0.056168582	0.059171233	0.057260104	0.066040106	0.055736504	0.048112039	0.050896544	0.052713342	0.054684822	0.047467515	0.05031281	0.031572912	0.055821784	0.025648626	0.033752006	0.035991177	0.044071216	0.025319977	0.044942118	0.043747317	0.052727465	0.061642006	0.022592101	0.032727774
CFG00127794	HSG00254488	395	0.028457958	0.02294597	0.032478411	0.040299442	0.042397283	0.02882047	0.052162796	0.029337322	0.048694722	0.034033991	0.053352367	0.024908273	0.052942276	0.056860425	0.047166806	0.044085462	0.073419288	0.055973336	0.042703472	0.035010234	0.038722344	0.043515097	0.046027485	0.035711251	0.024738124	0.043764506	0.0360195	0.027847901	0.064272024	0.040121492	0.050486133	0.039471369	0.037168842	0.034012057	0.06232569	0.046975356	0.03868122	0.050752062	0.050965227	0.065398283	0.075496756	0.038795009	0.059967984	0.070252091	0.053915586	0.068303458	0.029692056
CFG00026954	HSG00298722	396	0.05055761	0.050367683	0.052759349	0.057083946	0.046407737	0.064199746	0.054644056	0.056057606	0.045162518	0.045858487	0.055648491	0.062709808	0.057088286	0.056317061	0.060327314	0.053990822	0.060503762	0.065050229	0.068109818	0.058152746	0.049148861	0.056163408	0.071171723	0.060035802	0.049381115	0.059471294	0.05070249	0.056902252	0.050563477	0.053557307	0.056335207	0.045574367	0.049211156	0.063403837	0.088733062	0.045561153	0.06188938	0.068962157	0.101916797	0.049329933	0.065570727	0.047294579	0.068749465	0.107867442	0.05973072	0.049219009	0.05230194
CFG00012615	HSG00277641	397	0.045270521	0.041223805	0.04192901	0.045277454	0.044763073	0.048357792	0.063609391	0.038548287	0.042604391	0.048723124	0.04275424	0.039767098	0.038360171	0.043850433	0.046707496	0.046509977	0.043027453	0.048560522	0.04069766	0.039384931	0.040170837	0.038969386	0.04296821	0.037762985	0.042288594	0.040978342	0.042950407	0.041076984	0.043452907	0.051141139	0.048316598	0.04547596	0.051813412	0.066479921	0.123000003	0.079956621	0.062882259	0.067578778	0.054308932	0.053788152	0.067136377	0.063055038	0.070919991	0.061630964	0.065414481	65535	0.124200001
CFG00034396	HSG00296327	398	0.050794307	0.044125453	0.066366516	0.048017412	0.057242982	0.050426587	0.050765242	0.046419427	0.068703718	0.085210361	0.059036814	0.073595196	0.068223938	0.070263788	0.045054439	0.067422785	0.046810761	0.077856235	0.07023447	0.043513354	0.058562819	0.06483116	0.060621943	0.046068117	0.051161196	0.068019405	0.042964354	0.044707444	0.069894344	0.04586871	0.052166093	0.044783663	0.048760924	0.1007585	0.086376481	0.056913804	0.099603795	0.093118563	0.112638377	0.09403149	0.07932467	0.084991984	0.078046001	0.079501428	0.096972533	0.073490746	0.083168358
CFG00117548	HSG00227058	399	0.046236221	0.039575983	0.04059083	0.050105393	0.04183777	0.044649966	0.039162662	0.054038681	0.055063136	0.04687323	0.044285741	0.051554326	0.04966525	0.052095	0.057769991	0.03893213	0.039385304	0.047614694	0.051461954	0.063049786	0.04844211	0.046331786	0.04376765	0.040829074	0.049980562	0.038761348	0.045379777	0.040846959	0.045974374	0.038702823	0.040533151	0.038547754	0.039608248	0.055054855	0.063736811	0.032242652	0.043164842	0.045941286	0.073559992	0.113250792	0.094116986	0.043125708	0.053778198	0.042642977	0.064531006	0.052172095	0.036314312
CFG00111185	HSG00273425	401	0.07953231	0.052332304	0.04257261	0.066692397	0.050675262	0.05278514	0.042476784	0.044219058	0.075965375	0.071076117	0.055742085	0.061315566	0.060464688	0.068679996	0.05249352	0.048316896	0.04535827	0.05479075	0.05356247	0.060207557	0.047954205	0.062763616	0.043457463	0.064042777	0.046996631	0.056139514	0.039826788	0.057649706	0.05345802	0.047704816	0.050271429	0.049593177	0.046517849	0.103913568	0.108399771	0.084893249	0.093780093	0.119810507	0.156418547	0.12531805	0.084439717	0.096053347	0.109567538	0.097548872	0.121179707	0.084399447	0.094020277
CFG00121676	HSG00269219	403	0.053599462	0.040776271	0.042429239	0.043376613	0.048305027	0.040937886	0.03996364	0.044980202	0.046769209	0.046926409	0.054314934	0.055483472	0.056948569	0.044925086	0.052692167	0.121088408	0.052088469	0.05206069	0.052928519	0.047973171	0.053898878	0.048894864	0.048353363	0.045983188	0.047524408	0.04737382	0.046100512	0.045345441	0.047573932	0.045867104	0.050686777	0.048580669	0.04750083	0.04257362	0.042441737	0.038373414	0.037648451	0.05270927	0.050419401	0.050399274	0.023732523	0.038067587	0.048616748	0.048198204	0.062594227	0.051967241	0.039364088
CFG00125321	HSG00204628	405	0.040378287	0.044697214	0.043202642	0.047203306	0.040827688	0.044229157	0.04570641	0.038308494	0.047397394	0.041708872	0.040218409	0.047929283	0.044383831	0.043508049	0.0401254	0.045258548	0.042976584	0.039045613	0.03958635	0.047902144	0.039385017	0.038340759	0.056483239	0.041923579	0.043591622	0.045172583	0.041526321	0.042179096	0.043734509	0.039195776	0.042619593	0.041691493	0.048541091	0.056121711	0.068810865	0.044554729	0.060122173	0.056377169	0.077782862	0.044335634	0.049968999	0.048387583	0.066143528	0.089952387	0.053627491	0.047412828	0.052834313
CFG00123611	HSG00271832	406	0.067808591	0.067435645	0.05604247	0.058524955	0.065739848	0.079660408	0.04318282	0.074523292	0.07740619	0.083069064	0.07707148	0.120251849	0.074754059	0.085050866	0.074205413	0.067511432	0.063022286	0.07052096	0.07355345	0.075016633	0.086706504	0.075137161	0.071001925	0.068107747	0.069219723	0.06999398	0.059035286	0.063419983	0.056716066	0.071028367	0.064928353	0.065675221	0.056283858	0.04693374	0.046784721	0.053142462	0.054323006	0.051192861	0.050990928	0.060403686	0.057541691	0.056083512	0.05161852	0.049534325	0.05704347	0.054702278	0.049317103
CFG00122539	HSG00254946	407	0.024437901	0.037037108	0.038439132	0.047135692	0.030629672	0.044727523	0.02361845	0.056904279	0.107027002	0.055343654	0.052339718	0.059824023	0.066177815	0.053284515	0.108517185	0.115181588	0.050199401	0.060060162	0.04300113	0.077307105	0.035951905	0.059164051	0.053770501	0.066377893	0.035841674	0.05289207	0.038332142	0.064615808	0.046613999	0.038110107	0.054600861	0.045824561	0.025967628	0.136259705	0.109162271	0.142900005	0.070118099	0.098970212	0.112267911	0.165800005	0.077750348	0.140120164	0.069319196	0.098607823	0.117338039	0.090583153	0.078576282
CFG00027218	HSG00274174	408	0.04015011	0.05178728	0.051255424	0.041392017	0.058989428	0.065322272	0.051145528	0.070134029	0.040253237	0.064120255	0.046423886	0.06340494	0.047189824	0.067996293	0.046467535	0.055695374	0.0441458	0.052600853	0.054664645	0.051035833	0.04556448	0.054603692	0.045975503	0.045144696	0.049407553	0.051689137	0.046628144	0.057121363	0.051344857	0.050699532	0.047525726	0.040784441	0.049719825	0.091862738	0.100128345	0.107012816	0.070721649	0.090973683	0.075276531	0.062113408	0.073842898	0.080084242	0.073022015	0.079225138	0.119404942	0.227899998	0.081755564
CFG00122716	HSG00314396	410	0.048391648	0.04952623	0.045657285	0.049435485	0.049078193	0.048915904	0.053339761	0.055500384	0.039974798	0.052038491	0.051065277	0.063428625	0.055600435	0.06128319	0.053245883	0.053270746	0.053067729	0.062491726	0.06087542	0.047327902	0.048817795	0.044715676	0.062612474	0.060141131	0.045198523	0.053552013	0.046426721	0.056135241	0.0451901	0.046647899	0.045142245	0.042524524	0.039698228	0.050666977	0.049476009	0.086935341	0.053369381	0.061325721	0.048678637	0.051135376	0.054072678	0.057163201	0.047463719	0.051826227	0.062848434	0.054068465	0.050127968
CFG00137804	HSG00254671	414	0.044506881	0.051510785	0.045041598	0.052957803	0.045880035	0.048258279	0.048251916	0.045214128	0.054513797	0.05228826	0.052539285	0.051397908	0.050573226	0.050550494	0.040611669	0.042689357	0.041657265	0.053601611	0.059614711	0.051968303	0.043331068	0.05103638	0.052551504	0.044553839	0.046344228	0.041959744	0.050951488	0.041716378	0.045951899	0.043765936	0.044297431	0.050526295	0.044275865	0.034323219	0.028027279	0.029198963	0.014017041	0.053612836	0.025696781	0.015801633	0.02270394	0.02905577	0.032181211	0.023716107	0.049878456	0.035599519	0.025806524
CFG00138705	HSG00254685	415	0.060850546	0.044159893	0.057672262	0.045904864	0.043222908	0.05060399	0.049203757	0.042182807	0.079949021	0.046513733	0.053585406	0.057870418	0.053797364	0.045756724	0.054975387	0.063274734	0.043068741	0.043392818	0.048759446	0.053227659	0.049501091	0.040937349	0.04135016	0.044401772	0.047417548	0.039808266	0.052734759	0.043663178	0.047137104	0.048033111	0.046968978	0.067058221	0.041301794	0.048164334	0.045255944	0.065400966	0.045563072	0.046260428	0.06274578	0.046096411	0.050693277	0.049351823	0.048753299	0.064035967	0.060103275	0.04758925	0.04806247
CFG00117500	HSG00254551	416	0.070313297	0.082773417	0.076328859	0.070954733	0.077467598	0.08167702	0.095087215	0.073534608	0.071840949	0.072854154	0.069575258	0.070743077	0.086678728	0.074798219	0.071155593	0.070997305	0.069688275	0.069935247	0.074649855	0.072408542	0.073336124	0.06990198	0.092006803	0.077747099	0.072717905	0.072873481	0.072632812	0.07699424	0.069672808	0.071425296	0.071387701	0.111142173	0.069737941	0.216141522	0.312372327	0.082934469	0.121529736	0.151976421	0.242288247	0.149974197	0.151107833	0.183477461	0.108040221	0.116029806	0.189365387	0.165566638	0.14890489
CFG00111189	HSG00274162	417	0.089412756	0.055104408	0.088494167	0.064866476	0.077900566	0.096301071	0.056196332	0.070741005	0.094059452	0.066631913	0.074782789	0.074631184	0.073334023	0.086000785	0.066246286	0.055094022	0.076777898	0.072928287	0.081226349	0.068530649	0.071970545	0.06043439	0.054359298	0.10432782	0.109245367	0.059485812	0.079688251	0.068609908	0.085642695	0.064895712	0.08500234	0.056056894	0.065491937	0.063945293	0.066855229	0.090664871	0.06577228	0.067824125	0.058575042	0.058370493	0.049221914	0.057912916	0.056032524	0.052720126	0.08785224	0.059546739	0.062404796
CFG00109379	HSG00314114	421	0.043926183	0.049156584	0.042377356	0.053405914	0.055374622	0.066059545	0.050772455	0.051876392	0.059949048	0.08311183	0.055579647	0.066483267	0.046417233	0.061226059	0.047641836	0.051407561	0.058529451	0.075503297	0.064169958	0.058361914	0.047402602	0.07341437	0.064645313	0.043085944	0.080643021	0.057597172	0.045691747	0.05641409	0.062859997	0.062088877	0.047047142	0.044969946	0.043540254	0.055267002	0.067532867	0.058367472	0.051935662	0.056027692	0.045885611	0.04910817	0.048255838	0.049265448	0.050978623	0.064452291	0.051130015	0.048066203	0.056877624
CFG00003310	HSG00257837	427	0.062207267	0.049058195	0.044655144	0.042813893	0.051337622	0.060847156	0.047112811	0.044883348	0.04554674	0.054385427	0.045307945	0.051028948	0.041768752	0.043916248	0.054755833	0.051577609	0.045461074	0.050546438	0.046850689	0.039455775	0.039875593	0.120223597	0.042295828	0.054830648	0.042447925	0.042810768	0.045514017	0.052316163	0.04414602	0.047321636	0.047703873	0.049846951	0.041740302	0.051783342	0.052442484	0.069719173	0.048217256	0.050811727	0.052781459	0.056694523	0.05413767	0.046316613	0.057503588	0.061300013	0.051260173	0.053087972	0.050168213
CFG00110201	HSG00311215	434	0.074835658	0.094976619	0.088241905	0.074128382	0.100352973	0.087411635	0.07520441	0.072088376	0.09546788	0.074069604	0.074811071	0.093981639	0.079960816	0.07984408	0.073138542	0.096369199	0.077350534	0.080547974	0.077342018	0.088094614	0.074242085	0.072724514	0.073639236	0.089547887	0.077270128	0.076077819	0.075321272	0.079821773	0.073284358	0.079385534	0.077029534	0.072398789	0.076074235	0.052157529	0.06136997	0.053537525	0.052640717	0.05857303	0.056310128	0.065509081	0.046768323	0.052646767	0.057156008	0.047756556	0.055036977	0.058964893	0.055744577
CFG00122256	HSG00251088	435	0.038215991	0.046014063	0.047661562	0.038946424	0.046144918	0.054543134	0.065080263	0.044961121	0.041774392	0.040665321	0.042406626	0.038167838	0.040892433	0.038046453	0.039754342	0.043931108	0.04138872	0.039889771	0.040683456	0.041300647	0.041859731	0.043594815	0.042845581	0.048624147	0.04057562	0.043802738	0.039370995	0.048003569	0.039214231	0.042747479	0.043579821	0.043803245	0.044123713	0.062107354	0.074659303	0.059697613	0.073529847	0.076165468	0.086203009	0.071690142	0.064912193	0.071833365	0.06131959	0.071732126	0.075460434	0.07882987	0.078680947
CFG00013989	HSG00307009	439	0.040439121	0.054338109	0.05078239	0.048480049	0.056441475	0.057976022	0.049522039	0.04364847	0.041783579	0.041497998	0.046951424	0.043940749	0.043527987	0.044097558	0.04016095	0.043940749	0.049980331	0.042831644	0.039933279	0.047064383	0.043760657	0.045359209	0.049647983	0.049571417	0.04658746	0.043984357	0.048072897	0.047986157	0.04805892	0.051340953	0.05152202	0.043453164	0.04055519	0.058903068	0.060944509	0.062503666	0.057132993	0.053819239	0.066860221	0.051062521	0.051135164	0.054221746	0.070279196	0.081363492	0.049759042	0.046977583	0.048805844
CFG00126630	HSG00250033	440	0.048410594	0.04863574	0.049882151	0.052207492	0.053048927	0.052281659	0.0432017	0.049960081	0.042974312	0.045519784	0.044302434	0.050075285	0.048170391	0.048264839	0.049988315	0.053683598	0.046177678	0.045849755	0.041223459	0.055662833	0.04728156	0.052239366	0.046833973	0.052531663	0.052493416	0.052057303	0.050931778	0.051447976	0.048926659	0.051160783	0.055917259	0.04875081	0.04943268	0.027212759	0.032112315	0.038801529	0.029332507	0.034419898	0.027986385	0.038265102	0.033934005	0.045572255	0.029434858	0.025269598	0.033280358	0.032699451	0.024177501
CFG00030075	HSG00257806	444	0.048139825	0.071896926	0.057528611	0.057364136	0.064131148	0.077430561	0.074235149	0.04836962	0.04199598	0.049327962	0.042664129	0.043601863	0.043531425	0.05424808	0.058940835	0.044325501	0.04348575	0.043559533	0.048758779	0.043851238	0.068404548	0.043234289	0.056382671	0.055296667	0.046426505	0.047978777	0.041501272	0.050159406	0.043389138	0.052897245	0.055345878	0.043901261	0.043414351	0.089088239	0.081844069	0.050275672	0.072907023	0.06528303	0.052686412	0.072524063	0.139111504	0.012439758	0.029501069	0.075752109	0.050874233	0.07521224	0.01899934
CFG00127360	HSG00262805	445	0.047860779	0.052007407	0.045130044	0.054051373	0.05098917	0.04806117	0.0465669	0.081170693	0.063620999	0.063964359	0.068026856	0.059134796	0.116419315	0.068482175	0.063881449	0.049661167	0.060945522	0.077382319	0.08685077	0.066084079	0.066766508	0.063899986	0.098427169	0.068306178	0.048318069	0.059602767	0.050469819	0.050780799	0.098721266	0.048465956	0.045933448	0.040275425	0.051847544	0.046322681	0.048500814	0.063591376	0.050896283	0.048393242	0.057952229	0.047971547	0.051175069	0.05973848	0.054002561	0.058561344	0.054338507	0.05308916	0.046450753
CFG00123433	HSG00205911	460	0.050713502	0.058028404	0.06605792	0.058512993	0.058507316	0.079885736	0.04536593	0.122405432	0.079682954	0.06367518	0.082665034	0.066226639	0.059962243	0.062913768	0.218897179	0.140824035	0.068290137	0.089619204	0.069061354	0.088825516	0.164577171	0.158950746	0.047484465	0.097872786	0.066885844	0.054982126	0.090325624	0.090886161	0.059233569	0.052532878	0.086846188	0.047190443	0.071677618	0.067211367	0.070126317	0.149399996	0.081075899	0.057500139	0.087846093	0.0822879	0.067875363	0.060832419	0.067906246	0.051724363	0.076683901	0.064619422	0.069174007
CFG00126041	HSG00205824	462	0.031093864	0.020824905	0.013286049	0.026475655	0.020225922	0.023148436	0.036915496	0.036893129	0.04574886	0.027791824	0.023209846	0.039320119	0.050990861	0.041735571	0.030149508	0.028335961	0.01794959	0.030343199	0.019158125	0.019780124	0.039049197	0.032548074	0.020662576	0.029325437	0.031732488	0.02659731	0.017942494	0.029311053	0.017802903	0.018824074	0.02352231	0.017739251	0.011294996	0.118341625	0.112428948	0.099628486	0.092759907	0.133408427	0.115672	0.092153177	0.074818976	0.091628283	0.077680558	0.084833838	0.140394881	0.11530859	0.10282623
CFG00127905	HSG00294214	463	0.040393136	0.025773009	0.025371287	0.040571157	0.02626293	0.048550393	0.036180664	0.039667793	0.041833837	0.039706163	0.026537903	0.064526781	0.06784147	0.083119027	0.035059307	0.041439313	0.039634336	0.045106295	0.057124071	0.048425619	0.046940383	0.038076311	0.045629274	0.042138569	0.084377095	0.026550498	0.046912294	0.040474538	0.069195673	0.031131912	0.067774966	0.039059266	0.025021415	0.053348962	0.062215988	0.055224206	0.050152585	0.049657229	0.053540345	0.044478133	0.055707745	0.052522581	0.05417465	0.051620405	0.05479686	0.055988841	0.053270604
CFG00000103	HSG00277211	466	0.06617292	0.061435398	0.060757991	0.06717132	0.174241647	0.071172826	0.091221973	0.123155788	0.041724607	0.044291209	0.050265338	0.058634717	0.053223424	0.057527136	0.058846366	0.066871293	0.045757599	0.046696234	0.059725229	0.051735178	0.064319804	0.05346318	0.064816304	0.084748708	0.043719862	0.057983972	0.048404485	0.087268949	0.048423566	0.048986107	0.065758787	0.044700354	0.041467514	0.077627905	0.073138937	0.155300006	0.061567798	0.0891008	0.073999882	0.078897461	0.067371897	0.056206387	0.065330602	0.138099998	0.142432928	0.068512052	0.064128302
CFG00029394	HSG00203707	467	0.045614582	0.042120852	0.045287345	0.049877748	0.051319875	0.042317558	0.047180504	0.058600485	0.0476688	0.05120074	0.042011898	0.051909268	0.048732292	0.044197116	0.053862493	0.045344278	0.056959502	0.049215961	0.055105451	0.04859532	0.052624162	0.045021597	0.044998217	0.054377433	0.049217571	0.053562608	0.044604886	0.048307385	0.050297216	0.050436296	0.050690796	0.043181777	0.043393221	0.024489399	0.021469656	0.030359605	0.021536514	0.034438264	0.029313149	0.021091271	0.021339195	0.019393655	0.018575495	0.027230814	0.021862695	0.024004381	0.022880796
CFG00128953	HSG00314392	468	0.044215918	0.041195344	0.047338016	0.047317278	0.042654861	65535	0.039236996	0.115792342	0.041290846	0.041801542	0.043263029	0.041472591	0.045174241	0.046471883	0.045471769	0.115792342	0.051708568	0.049787223	0.045175631	0.049637254	0.042111188	0.043011792	0.04189245	0.045494393	0.042603336	0.043732703	0.047012296	0.040054534	0.042372923	0.038778856	0.119764201	0.115990885	0.040611718	0.05255346	0.07459002	0.064973667	0.05666171	0.061877701	0.085196719	0.060690075	0.057101522	0.047068655	0.057184201	0.077940971	0.056585278	0.053353176	0.049905572
CFG00126521	HSG00215671	471	0.052452739	0.046312723	0.049136154	0.052364863	0.040053464	0.041018091	0.049051974	0.05622948	0.048933182	0.055953521	0.050209958	0.043667275	0.051937599	0.059700429	0.051831234	0.053038318	0.051018391	0.050750725	0.049558338	0.05665968	0.055131707	0.051025417	0.047933273	0.051116895	0.05350386	0.051465951	0.048712239	0.047325738	0.047602672	0.049489427	0.049658265	0.050786015	0.051119968	0.049956612	0.052518848	0.070694543	0.048517901	0.04702387	0.051973164	0.051129319	0.047480602	0.048543625	0.050935213	0.050949682	0.046942115	0.046881296	0.043949734
CFG00112660	HSG00227246	474	0.040216945	0.067183524	0.060036287	0.047177225	0.040958319	0.044070855	0.049393613	0.045351733	0.044071976	0.054513786	0.045334823	0.061780266	0.053599607	0.044512611	0.059434239	0.04816217	0.047347635	0.043833036	0.049006276	0.043674443	0.053636435	0.047234301	0.043668605	0.050295174	0.049100839	0.042301252	0.051713366	0.044441756	0.04783269	0.045155901	0.049335212	0.052864183	0.042003121	0.075939	0.084264584	0.055876993	0.056325048	0.079875827	0.082389757	0.071096197	0.071815714	0.0689179	0.065856233	0.087138414	0.093139693	0.069462366	0.0739474
CFG00012768	HSG00237682	475	0.040615171	0.046513554	0.051525962	0.050850026	0.044413686	0.042422883	0.042195752	0.052057572	0.041720916	0.051643439	0.059510969	0.058392499	0.049768299	0.054463129	0.040651958	0.04427712	0.044806488	0.052740496	0.047277432	0.055078417	0.046726216	0.043362364	0.044638321	0.040950805	0.040191483	0.043142628	0.046467423	0.040489528	0.044379599	0.048298959	0.049385436	0.061006468	0.054134909	0.045707006	0.048025113	0.074867204	0.048333075	0.053552501	0.071194746	0.062835246	0.064141989	0.050914347	0.051419534	0.072013304	0.047506046	0.049109325	0.045355078
CFG00098568	HSG00206060	476	0.048982855	0.051661033	0.059292264	0.051805239	0.048084237	0.048780289	0.050542969	0.042572148	0.044155441	0.043900758	0.053933535	0.113716781	0.045184508	0.0520458	0.050308488	0.046657521	0.116053298	0.114203341	0.048960883	0.053207248	0.054755226	0.051958602	0.048406508	0.061232962	0.061087362	0.049872454	0.06515824	0.054235801	0.055399813	0.052812614	0.113522179	0.055191942	0.047617733	0.047240734	0.050330464	0.045687068	0.05010223	0.048360795	0.060313191	0.045605443	0.047655758	0.046056505	0.05102399	0.061297204	0.048632968	0.048381399	0.056579143
CFG00038673	HSG00204500	477	0.075399175	0.06944707	0.069560267	0.069348738	0.08408393	0.069756515	0.069468878	0.068911307	0.071603604	0.070367143	0.071660057	0.071656883	0.069194697	0.069935337	0.072451867	0.07039813	0.076021835	0.072771318	0.072242275	0.071143128	0.06996578	0.072021008	0.074487552	0.07026796	0.071097001	0.068917103	0.071142986	0.068891898	0.068736769	0.071184598	0.088425912	0.13055563	0.069731131	0.053877495	0.062631845	0.059119675	0.050948475	0.050091811	0.054242805	0.052458055	0.053697053	0.054508559	0.052696787	0.123000003	0.057677869	0.046461161	0.048760194
CFG00124433	HSG00305959	478	0.042245924	0.03977083	0.043692477	0.047281597	0.058435772	0.043273289	0.043154117	0.050359663	0.047560472	0.044044811	0.041024137	0.048838835	0.048586208	0.043314777	0.059417475	0.066850774	0.047453109	0.044472728	0.039529357	0.045585431	0.040488634	0.045162056	0.039911248	0.046418492	0.051934488	0.04546864	0.0476298	0.047772005	0.04102201	0.048104174	0.050417416	0.054778475	0.048323676	0.03966805	0.040570207	0.048231214	0.027672436	0.028269593	0.046271808	0.024206897	0.030805698	0.025101952	0.032978918	0.063391596	0.054641668	0.022227431	0.028688725
CFG00098490	HSG00284686	479	0.06343998	0.065845475	0.070045941	0.056215473	0.065735437	0.092261389	0.085864767	0.062533155	0.070621826	0.059124827	0.053236976	0.05395966	0.060461417	0.054861825	0.053615376	0.054257296	0.054486472	0.056139134	0.061574627	0.056945413	0.053509548	0.05490879	0.073251121	0.063824974	0.055438988	0.058425948	0.06126117	0.073137738	0.062362928	0.058603492	0.076821402	0.053777512	0.088789143	0.457710475	0.620472133	0.113219075	0.164338917	0.246117726	0.316235125	0.316007763	0.215443745	0.324375719	0.345095992	0.280329973	0.273023427	0.373007715	0.36626932
CFG00007929	HSG00302851	482	0.044458184	0.061145436	0.047752324	0.045959279	0.050863408	0.050658774	0.042708259	0.080968812	0.077594563	0.082192317	0.070613131	0.051536739	0.073679477	0.06688673	0.078904852	0.083629705	0.069582447	0.068957798	0.070166938	0.072709925	0.043988395	0.070269212	0.065442659	0.05267375	0.049967188	0.059511233	0.048117209	0.056256276	0.062454402	0.051148001	0.050849773	0.043742731	0.049068518	0.048384566	0.048568852	0.092422038	0.054996479	0.058046322	0.056543704	0.054819979	0.04781751	0.052205317	0.044266146	0.049767599	0.064825229	0.064261518	0.059347909
CFG00124593	HSG00221719	483	0.044578683	0.047459822	0.046924055	0.044961128	0.044018425	0.053502433	0.053630374	0.039962042	0.042471524	0.042295802	0.045981079	0.040579077	0.114469014	0.042387124	0.039367367	0.043164853	0.046785139	0.044402275	0.040489912	0.043259662	0.040952429	0.040810339	0.042685125	0.041327383	0.046160284	0.046488557	0.040309519	0.039575063	0.043497473	0.041312311	0.043322597	0.04081104	0.04580779	0.045639712	0.061548095	0.046502702	0.048943076	0.044479214	0.050009727	0.062200181	0.061753478	0.057869181	0.047933899	0.044027779	0.048780713	0.052513935	0.05013901
CFG00142565	HSG00272244	486	0.033489835	0.049411926	0.055817444	0.080794767	0.024030186	0.023030471	0.04703445	0.146624491	0.035231631	0.04114268	0.070534982	0.084968932	0.073671147	0.080915406	0.039113767	0.080041818	0.18843019	0.13561523	0.186727941	0.03977463	0.12905848	0.055318195	0.040429872	0.053024184	0.057661872	0.147191212	0.156256109	0.093850784	0.097186469	0.17022723	0.021361411	0.087839559	0.075627416	0.065949395	0.052100483	0.036601443	0.046899479	0.053921793	0.061825547	0.047608629	0.041654512	0.046611488	0.050275337	0.048983801	0.048286404	0.04225136	0.042743988
CFG00137229	HSG00294815	487	0.212011024	0.033188887	0.024744114	0.17958723	0.249707475	0.041672394	0.018936386	0.040047407	0.054694053	0.046665981	0.037301049	0.025919732	0.045251958	0.025532555	0.056107555	0.121031329	0.176200688	0.03398519	0.02819163	0.055370871	0.080912389	0.098296031	0.094843954	0.03779836	0.056698922	0.139890522	0.042985622	0.033022836	0.046947751	0.044307921	0.051789239	0.030920081	0.051324379	0.037852846	0.045778867	0.024496691	0.026344296	0.052087571	0.04305714	0.02828162	0.021857372	0.032024391	0.047784973	0.034590062	0.027552754	0.02973284	0.024755176
CFG00018755	HSG00277238	488	0.150924698	0.016548691	0.03321762	0.12648052	0.185845122	0.027778907	0.038360704	0.10172426	0.037248626	0.017317129	0.097832106	0.035845134	0.032606203	0.019577119	0.053496357	0.017283447	0.160811126	0.055785649	0.05090652	0.09253867	0.037480548	0.164033845	0.058282651	0.016861729	0.099035807	0.018158762	0.041196309	0.026527073	0.033044949	0.048515052	0.115265541	0.068958864	0.049344417	0.05677085	0.028513664	0.03139646	0.020136517	0.05267961	0.034599286	0.052561738	0.044798341	0.052094184	0.051661976	0.045182619	0.038931407	0.022279197	0.024958437
CFG00128035	HSG00253730	492	0.046037171	0.048018213	0.041428052	0.054255888	0.047005173	0.052726693	0.044041656	0.064078733	0.05138148	0.052726805	0.046888787	0.08722195	0.050398264	0.055640098	0.058512099	0.053287461	0.059139445	0.0430778	0.062578432	0.046432156	0.061591983	0.049071733	0.055841494	0.042883277	0.049031038	0.044801444	0.042847816	0.071712278	0.042271528	0.054594036	0.051927719	0.064184882	0.044415299	0.039667301	0.052307814	0.053317558	0.030396631	0.040442199	0.032013081	0.037607528	0.044759579	0.038225267	0.034951977	0.029975928	0.067185111	0.043067768	0.033695299
CFG00014522	HSG00201151	493	0.049295861	0.053142518	0.057774264	0.045579001	0.05391014	0.055629522	0.047905929	0.057525072	0.066834927	0.062442597	0.050899789	0.053694785	0.043235525	0.052875582	0.047375705	0.047043331	0.044068124	0.063646406	0.061209742	0.060521275	0.050193425	0.058540259	0.054438557	0.047894474	0.049025986	0.042037159	0.041569944	0.041775219	0.048294958	0.045343835	0.044175308	0.040900156	0.050117087	0.088894211	0.094096474	0.058419529	0.071939431	0.083604924	0.095098592	0.071972907	0.07358554	0.092551045	0.06593401	0.063399523	0.130380794	0.081845887	0.084496893
CFG00026264	HSG00305952	495	0.057472728	0.059938811	0.056744911	0.046586301	0.04251869	0.069322012	0.051604848	0.161012888	0.169308469	0.201810643	0.127255425	0.142430589	0.081191592	0.119237125	0.130763039	0.055139001	0.099818192	0.093065389	0.104990706	0.111289404	0.14408049	0.176885948	0.068515882	0.054363985	0.08731176	0.068647757	0.054123204	0.069295019	0.080498926	0.045787673	0.078467831	0.060243469	0.043265857	0.074743614	0.084684893	0.135800004	0.054371722	0.065461554	0.095439836	0.067740053	0.052272342	0.074306734	0.064309485	0.051174391	0.081876501	0.056600299	0.062431034
CFG00025766	HSG00284999	496	0.079844467	0.104390807	0.073297732	0.084683411	0.083221748	0.080624774	0.05059997	0.087725602	0.090066634	0.062119082	0.119534574	0.106284603	0.0746985	0.24919343	0.094489224	0.073032081	0.0699635	0.182114273	0.094144627	0.124824718	0.129053235	0.095838256	0.069873743	0.103397004	0.114983141	0.090222232	0.138129726	0.107116371	0.089109913	0.272482991	0.130534515	0.051374234	0.041316602	0.20370774	0.188282505	0.121224418	0.096815974	0.179342613	0.127454862	0.127275974	0.114774644	0.106656402	0.14811334	0.162602216	0.166171744	0.155378401	0.117924511
CFG00005853	HSG00303978	498	0.041613117	0.050430052	0.055730809	0.025376659	0.049233023	0.027892018	0.016529415	0.034628328	0.048425056	0.049529813	0.056563254	0.039796989	0.060595009	0.041147649	0.045792937	0.050463766	0.057487365	0.049155988	0.044489332	0.051550381	0.058990028	0.043559778	0.046269894	0.042540058	0.052308958	0.060544532	0.061678641	0.049001701	0.055622321	0.079887725	0.065895602	0.049654607	0.048996981	0.050967555	0.063022576	0.056187227	0.06494303	0.051164195	0.054694917	0.055662643	0.046873871	0.046636712	0.054266714	0.062644735	0.058689985	0.054177079	0.052696075
CFG00001694	HSG00236844	501	0.013017233	0.01878405	0.045886096	0.025836969	0.032804985	0.043371134	0.03240053	0.050716452	0.043502148	0.050460421	0.098193824	0.015644377	0.026629869	0.029718112	0.04165636	0.033865072	0.034117024	0.029408185	0.034189321	0.052689791	0.026013575	0.036918905	0.020580346	0.048767213	0.043392178	0.019086046	0.025060602	0.017275076	0.037265327	0.037973803	0.06037638	0.060620882	0.035749465	0.048196379	0.048771869	0.045484122	0.048764393	0.056432676	0.052064728	0.051111225	0.055959545	0.054586146	0.054391541	0.05543568	0.047881514	0.051696084	0.046086714
CFG00121659	HSG00277084	506	65535	65535	65535	65535	65535	65535	65535	65535	65535	65535	65535	65535	65535	65535	65535	65535	65535	65535	65535	65535	65535	65535	65535	65535	65535	65535	65535	65535	65535	65535	65535	65535	65535	0.043705557	0.049719673	0.052428134	0.054369211	0.046325218	0.0640347	0.05712508	0.045176156	0.047136392	0.061662171	0.061038021	0.060114566	0.058247175	0.054618556
CFG00121725	HSG00269090	509	0.051214814	0.039780807	0.047415797	0.061264556	0.055394448	0.081871115	0.061835229	0.068194017	0.059019126	0.061000712	0.064871944	0.042870816	0.067037635	0.057398163	0.050946917	0.059885077	0.114389643	0.074678257	0.076407768	0.062379651	0.064106271	0.074187063	0.042429939	0.06688191	0.06016311	0.062302068	0.069761939	0.075059943	0.069106326	0.076428004	0.071153507	0.114389643	0.055708785	0.043647423	0.053714648	0.057716381	0.047400221	0.04670433	0.049448464	0.045063641	0.058374174	0.054661155	0.049364321	0.047825579	0.044910587	0.044249568	0.044472788
CFG00121836	HSG00307390	513	0.043949984	0.041239046	0.039703313	0.040212728	0.042569291	0.040558506	0.040849559	0.04078377	0.040722147	0.040123943	0.040778253	0.044910308	0.046776708	0.038998649	0.039356496	0.04733466	0.045239326	0.043088023	0.047166221	0.041616023	0.041667681	0.039391711	0.045571651	0.046334703	0.043463692	0.045787737	0.042964973	0.044372365	0.038922735	0.043343347	0.04349139	0.046220206	0.04117639	0.084937923	0.08945626	0.053446837	0.073772244	0.071516678	0.09408921	0.06578961	0.056852538	0.065241158	0.080188952	0.103689961	0.061446283	0.054469712	0.060810208
CFG00104622	HSG00311250	514	0.041411221	0.039297715	0.039129846	0.038491189	0.039320491	0.050090592	0.045664173	0.048101578	0.038056843	0.041779224	0.046003468	0.043519542	0.046369884	0.041566446	0.03979186	0.049082711	0.045871172	0.050678823	0.055011068	0.050569221	0.046429127	0.040861342	0.043954473	0.048376407	0.056791589	0.04526059	0.044201616	0.043218501	0.045148909	0.046090703	0.069987908	0.040465198	0.040794522	0.044469364	0.04985543	0.057833664	0.049577717	0.048256468	0.051347755	0.04972503	0.047443967	0.049727943	0.048966747	0.055993542	0.049977571	0.044109214	0.044067234
CFG00025174	HSG00409358	515	0.024826793	0.018192828	0.02989248	0.067209445	0.035114281	0.04552938	0.026969625	0.040742919	0.066499814	0.030255437	0.069701247	0.015035525	0.025108004	0.019375987	0.015648481	0.050855674	0.046651021	0.038700491	0.03041273	0.050878625	0.033105683	0.015437949	0.074722156	0.038051125	0.054848466	0.054736324	0.054753784	0.020202577	0.050667118	0.054612283	0.050668746	0.075250007	0.042795543	0.049722426	0.043785445	0.072459161	0.051382907	0.0533388	0.053476553	0.055523913	0.060424116	0.049748067	0.04442599	0.058434863	0.051957842	0.053142045	0.049193583
CFG00003225	HSG00297703	516	0.058838591	0.046809983	0.053428635	0.044062138	0.042521324	0.062089115	0.054190245	0.045086395	0.04633214	0.045313578	0.049139429	0.043102562	0.047576018	0.048500929	0.046896458	0.112950876	0.062786624	0.053059757	0.04756118	0.054284789	0.050102994	0.050051801	0.053054843	0.05193102	0.053050164	0.054404192	0.053773589	0.04980148	0.053200744	0.056562319	0.060504895	0.039874971	0.04179699	0.045862235	0.048928674	0.046832766	0.046812233	0.048004609	0.050997861	0.154955968	0.048422232	0.050627194	0.047932375	0.045170572	0.048223127	0.046490129	0.05120698
CFG00010072	HSG00379496	518	0.051189363	0.05536186	0.055895302	0.055799663	0.050883822	0.038560275	0.047169872	0.052844919	0.115913533	0.116211377	0.116012812	0.115814261	0.048166856	0.062470298	0.052767705	0.116012812	0.117204264	0.049838718	0.04439839	0.065917686	0.057227578	0.058565427	0.04897863	0.049659833	0.054414645	0.061133657	0.050881479	0.050184499	0.053900894	0.056646176	0.051126566	0.040145651	0.040797286	0.06173864	0.075758949	0.057772227	0.072336882	0.053578045	0.074583635	0.047859214	0.044233818	0.047639679	0.070324019	0.070529208	0.065291718	0.063193612	0.064655796
CFG00118397	HSG00227608	521	0.07693249	0.07036411	0.047110081	0.062182542	0.045540679	0.092393562	0.051885948	0.064345822	0.144764602	0.295315057	0.093601525	0.092803992	0.099292114	0.083943814	0.15126425	0.138076127	0.077154122	0.120799027	0.046355788	0.120293036	0.075560309	0.094439492	0.089175828	0.090202272	0.171673119	0.120665312	0.0890081	0.095998384	0.073050328	0.085878737	0.078638963	0.044513334	0.050834469	0.056356397	0.061826818	0.044523463	0.057596337	0.052687522	0.063696884	0.045813061	0.047127586	0.045263998	0.057604741	0.066548198	0.05326857	0.055949211	0.059244297
CFG00028290	HSG00315850	522	0.010475268	0.014365462	0.017902397	0.018623702	0.013781074	0.034369178	0.048950247	0.037637532	0.036567852	0.01685079	0.058938149	0.025889074	0.032153137	0.0382878	0.014125519	0.020306418	0.027279997	0.020471478	0.02978811	0.059156604	0.018505752	0.016891556	0.022246044	0.044290055	0.080179639	0.04198093	0.016878886	0.018675782	0.030858878	0.026218899	0.036243692	0.036289826	0.018239548	0.048026886	0.046643194	0.067891702	0.04894546	0.045401759	0.05206994	0.045430277	0.052099504	0.050784584	0.046356637	0.050912965	0.047974769	0.049763046	0.046765924
CFG00127240	HSG00225822	523	0.055975139	0.054155212	0.052259617	0.056207892	0.095954627	0.065756239	0.074434303	0.063856855	0.058682177	0.045521654	0.057767853	0.047354147	0.042555593	0.048758905	0.043551277	0.055417474	0.042537775	0.047546979	0.043335497	0.046262939	0.050323945	0.05089343	0.038730372	0.065130502	0.047276687	0.041074365	0.041494634	0.041178267	0.039579593	0.04203425	0.044735048	0.039737444	0.054466609	0.057496894	0.058627784	0.049791425	0.050210118	0.059260845	0.057183579	0.061709117	0.060761988	0.064732194	0.048115131	0.051723741	0.145099998	0.062531233	0.061015733
CFG00123541	HSG00259898	526	0.013276841	0.009455224	0.015780311	0.009765241	0.015558333	0.009819386	0.021899572	0.032580845	0.054839917	0.032865521	0.022072356	0.027374757	0.047246449	0.019937092	0.016206071	0.032942995	0.039938148	0.030317273	0.022696484	0.040031314	0.025405411	0.02371119	0.035208702	0.011897412	0.046608467	0.033243742	0.031585556	0.015808972	0.036090601	0.049000598	0.026495026	0.040133148	0.030452764	0.048799396	0.057545416	0.04629365	0.055601444	0.046685275	0.056868635	0.052298598	0.06401699	0.054920271	0.044661157	0.056041922	0.045788057	0.044572122	0.047805011
CFG00126397	HSG00296708	527	0.059737083	0.058897607	0.054183513	0.049654219	0.05741832	0.062175985	0.046856113	0.059382737	0.044631701	0.045878891	0.046761304	0.047313929	0.043361004	0.055627387	0.053312946	0.055712022	0.049895279	0.053251006	0.052226827	0.064805023	0.052088857	0.05088586	0.04779825	0.049748011	0.056193277	0.060171269	0.051100608	0.048547152	0.048101172	0.052318603	0.053374264	0.052598406	0.038027976	0.051326446	0.057140198	0.053373173	0.052040663	0.048492718	0.055626269	0.044283487	0.044561155	0.052295029	0.051646445	0.056707136	0.053891063	0.049068246	0.052885689
CFG00124616	HSG00207305	533	0.043037493	0.042584255	0.041513689	0.04266056	0.046790503	0.040100947	0.044869155	0.041206874	0.043973323	0.049599163	0.047289994	0.042150225	0.054089587	0.048559476	0.045283876	0.043778118	0.043237928	0.042882472	0.052048724	0.050673585	0.050315529	0.046919614	0.044744071	0.045965511	0.043217007	0.042905148	0.04432705	0.044216808	0.041269284	0.04812827	0.045098849	0.047236711	0.044445742	0.052775018	0.047291458	0.082154699	0.058911499	0.051653586	0.052849192	0.053513154	0.057201166	0.052167144	0.044717576	0.046803437	0.049887963	0.058572069	0.053466711
CFG00026922	HSG00254535	537	0.052713633	0.056057457	0.044451088	0.053239711	0.049061205	0.045983329	0.055217903	0.05950984	0.040997937	0.044022955	0.053950034	0.041899931	0.055813774	0.053004235	0.045218587	0.051456168	0.060664445	0.054573365	0.056970913	0.05951177	0.050386682	0.051144466	0.064382993	0.057547804	0.053424079	0.066468738	0.057775281	0.053760368	0.05475131	0.057061534	0.065325387	0.055672374	0.041917466	0.050930396	0.055131748	0.047003895	0.047787465	0.046558894	0.046058796	0.050780647	0.045649718	0.046928894	0.044553488	0.048308436	0.044316713	0.046303857	0.044029213
CFG00108291	HSG00315887	539	65535	0.116377622	65535	0.040016536	0.038970657	0.048393693	0.118366331	0.11747136	0.117869116	0.11647705	0.049292799	0.040763874	0.124135643	0.047690682	0.118764125	0.055813193	0.11647705	0.041502107	0.052788414	0.057128187	0.05511805	0.056454957	0.116377622	0.053793035	0.116377622	0.121648505	0.064723946	0.044841159	0.041990515	0.063199885	0.11647705	65535	0.116775334	0.045807235	0.051925305	0.055218037	0.049768176	0.045821358	0.053899944	0.053348567	0.049285218	0.047873434	0.048723876	0.054513555	0.049526505	0.047394145	0.052575357
CFG00127801	HSG00284533	540	0.041153178	0.044409893	0.045332082	0.03945896	0.048054438	0.042672209	0.062755026	0.04137674	0.044381298	0.051222209	0.046450783	0.051633243	0.053559229	0.05192877	0.057306904	0.041982889	0.047717065	0.049345497	0.047279377	0.04999401	0.039554805	0.04619956	0.050357725	0.051253155	0.046180177	0.044900104	0.046432823	0.049647879	0.048279114	0.045300756	0.04345322	0.046103269	0.047718883	0.062702261	0.063136235	0.049178738	0.053977888	0.067874067	0.063690014	0.061572965	0.04709528	0.047676791	0.056595121	0.062301412	0.061179612	0.04977775	0.058805645
CFG00122217	HSG00254968	546	0.060643874	0.050204936	0.05366724	0.038506016	0.044210166	0.072032645	0.104606636	0.062684961	0.11777699	0.029342117	0.028514363	0.085522294	0.054753214	0.057814457	0.034440726	0.039294936	0.064109914	0.059536342	0.05934149	0.033297569	0.033328325	0.041484341	0.030257249	0.035211556	0.113494284	0.027893253	0.043542337	0.113520525	0.070233837	0.104279794	0.039903075	0.122113243	0.110609122	0.05553785	0.055139244	0.065606914	0.051226802	0.065691754	0.06133125	0.058801409	0.050539322	0.053121373	0.061388433	0.066749536	0.059594586	0.060794402	0.055352047
CFG00010576	HSG00214270	547	0.042701539	0.019031739	0.038244855	0.026644368	0.029510625	0.021795584	0.028543079	0.048955873	0.049245652	0.038963996	0.030258598	0.048327539	0.032540992	0.056529552	0.028056651	0.025985638	0.024944657	0.034831706	0.031421155	0.038336869	0.038908511	0.047056735	0.021129107	0.027810408	0.05196381	0.034531239	0.041765198	0.033927653	0.030578049	0.029167796	0.059721574	0.030332532	0.03352515	0.088230208	0.065724254	0.061032511	0.048614528	0.056058094	0.067217872	0.040140148	0.067519724	0.025719732	0.045158029	0.050096322	0.049522255	0.05271405	0.057122611
CFG00126744	HSG00262808	549	0.058816481	0.052115619	0.051180001	0.058161456	0.048272438	0.055066209	0.060260747	0.060427912	0.042027477	0.043483652	0.059585616	0.04422015	0.041150279	0.06026829	0.045553733	0.055662941	0.051591188	0.041772433	0.0547783	0.052286096	0.053199574	0.046320934	0.050893299	0.045162383	0.04266122	0.045359526	0.049752392	0.05432523	0.047685102	0.044476699	0.044171549	0.044020094	0.041186951	0.04869644	0.070863128	0.126699999	0.050668281	0.051490746	0.081143424	0.058359537	0.060497276	0.058014341	0.054024741	0.060792062	0.06323868	0.131999999	0.04834095
CFG00128005	HSG00216917	550	0.023053532	0.01799529	0.026584951	0.02662712	0.02476646	0.039115377	0.016343439	0.093534186	0.02252768	0.026941866	0.040533315	0.086512364	0.039214026	0.057827067	0.036300059	0.015560777	0.032497589	0.028838301	0.020697467	0.032996275	0.028970163	0.021266	0.038921338	0.033155464	0.024778491	0.026210595	0.019719165	0.025428412	0.061143782	0.047625653	0.067538545	0.047565222	0.033608139	0.044386841	0.046099149	0.047198258	0.04378099	0.045581255	0.046582464	0.052720021	0.049160797	0.051086802	0.047974732	0.045414496	0.049252536	0.048039731	0.044964213
CFG00018793	HSG00312327	551	0.053062551	0.058463581	0.056571443	0.062656902	0.073956378	0.077902496	0.049036849	0.114087828	0.083969124	0.117640927	0.058175586	0.045247629	0.07252989	0.10131263	0.079415277	0.089612156	0.048631541	0.067492686	0.050531384	0.069045827	0.102342002	0.049009882	0.053860646	0.067578427	0.053956006	0.065783292	0.081129469	0.099032991	0.055136971	0.072128743	0.113223709	0.050351966	0.053746782	0.046753127	0.055824589	0.137607113	0.07364203	0.056567594	0.060245909	0.074143507	0.068068452	0.05583388	0.050506502	0.079282343	0.068821467	0.106882177	0.084702864
CFG00113083	HSG00318009	553	0.119151883	0.045883127	0.041161124	0.04297569	0.039771542	0.054532468	0.040839832	0.068889506	0.049874328	0.042071119	0.040568005	0.045900539	0.053544819	0.044797875	0.077411279	0.044075608	0.043316007	0.044333212	0.045293935	0.042429987	0.039721202	0.039697196	0.050645683	0.041209377	0.075630911	0.058393773	0.04777234	0.058259275	0.04786494	0.04115466	0.047546249	0.041565713	0.045425452	0.08483769	0.102576114	0.075865299	0.07783328	0.067397699	0.076940745	0.073309131	0.069297038	0.072674759	0.064470798	0.068932109	0.089942113	0.064536855	0.073038645
CFG00098613	HSG00254698	554	65535	65535	65535	65535	65535	65535	65535	65535	65535	65535	65535	65535	65535	65535	65535	65535	65535	65535	65535	65535	65535	65535	65535	65535	65535	65535	65535	65535	65535	65535	65535	65535	65535	0.052689143	0.066489778	0.077906094	0.047182623	0.055061009	0.044925556	0.060144421	0.047912236	0.053238705	0.0457047	0.056276198	0.055422373	0.046414115	0.058911469
CFG00025806	HSG00305655	558	0.052519653	0.049902231	0.039619476	0.04611877	0.042604908	0.048447721	0.04820982	0.046297856	0.064901873	0.050054155	0.050012715	0.041964758	0.043639779	0.049931254	0.038781248	0.042684089	0.047060397	0.039570581	0.039599854	0.044047564	0.042170674	0.040480718	0.04352928	0.053932555	0.048370503	0.053325996	0.044105247	0.042327896	0.046960749	0.062139563	0.043111864	0.048343848	0.03844082	0.045387171	0.048161492	0.038574118	0.030147946	0.041377537	0.053029276	0.027323261	0.049381971	0.061162651	0.030170187	0.031714521	0.057482552	0.046418332	0.027385196
CFG00023659	HSG00251422	563	0.046103492	0.047624875	0.047641512	0.047362156	0.048628923	0.062087566	0.051397059	0.046320878	0.049831536	0.04635803	0.054570489	0.045249552	0.054608345	0.046446141	0.048139885	0.049343459	0.054244675	0.048663195	0.047554769	0.081905104	0.045357469	0.047933742	0.049519498	0.045934342	0.045926914	0.05537257	0.04742676	0.046507716	0.048363943	0.053774465	0.050154131	0.04693893	0.045901235	0.054488938	0.074703388	0.083068743	0.050837185	0.046474926	0.081980675	0.055645771	0.051970724	0.046344794	0.053755887	0.077529363	0.050187398	0.052134614	0.058373217
CFG00121004	HSG00274642	572	0.044313997	0.061420415	0.049862038	0.066913657	0.051195692	0.073834434	0.040568534	0.059944682	0.068037897	0.053281132	0.051028185	0.050407935	0.054124761	0.049792949	0.046162024	0.051163167	0.062954187	0.051215388	0.056729708	0.056108922	0.052663375	0.054021332	0.051060319	0.050918479	0.048077229	0.046096079	0.049957141	0.048938591	0.043780118	0.059629705	0.053660709	0.053089324	0.049548276	0.053048763	0.094123214	0.070617512	0.06141708	0.063519642	0.087824114	0.044040091	0.05115493	0.050444681	0.069262058	0.099151723	0.050186969	0.050232798	0.04911704
CFG00015318	HSG00263097	573	0.023043269	0.02770656	0.023593569	0.03680807	0.027069889	0.026620803	0.029854415	0.064742267	0.06590981	0.050620724	0.065506883	0.059278741	0.054434553	0.051645942	0.046370488	0.057408351	0.046283178	0.041206833	0.034969524	0.041246731	0.056015104	0.054005824	0.082045659	0.060122155	0.04844512	0.05995113	0.054660149	0.051469319	0.04013551	0.048114385	0.028356794	0.03724147	0.023860902	0.043482739	0.044392247	0.102102324	0.030000459	0.036798306	0.045844518	0.037578475	0.043451719	0.023711136	0.028839152	0.039818961	0.038484212	0.044025391	0.029255781
CFG00138533	HSG00204520	576	0.044042606	0.044963725	0.058689129	0.052805845	0.082887262	0.061677005	0.085530177	0.063243046	0.078715198	0.068975188	0.05142023	0.051433325	0.063221268	0.062782839	0.066099793	0.097332887	0.043801341	0.052302565	0.069316648	0.052269228	0.063108847	0.056174994	0.072368056	0.056181245	0.071104981	0.050844885	0.066460066	0.055505257	0.040945973	0.04176176	0.081214502	0.058223855	0.041965839	0.074146286	0.071225502	0.097128592	0.066738017	0.077718042	0.053860325	0.058396235	0.06756673	0.059738103	0.052481215	0.050443668	0.084363297	0.074472725	0.067428879
CFG00060519	HSG00242029	578	0.068471372	0.060749825	0.046576649	0.072557181	0.049449246	0.076048709	0.107934698	0.046229206	0.049289055	0.050114688	0.049922697	0.045017667	0.04842208	0.048382591	0.046953622	0.053405225	0.048686273	0.053618964	0.048281949	0.045922562	0.058096316	0.056805264	0.11432106	0.066710226	0.044007976	0.051219311	0.05486143	0.080154985	0.062487204	0.059088431	0.062516078	0.057863906	0.040513251	0.060524471	0.059825145	0.06972643	0.060941305	0.069272347	0.075495705	0.059304077	0.058304142	0.053477909	0.06522771	0.088629365	0.069751091	0.065419801	0.051212043
CFG00110839	HSG00228985	579	0.05045899	0.045033801	0.045469191	0.043789528	0.040836103	0.04445944	0.049443468	0.041617848	0.044606552	0.042322699	0.047652066	0.073221534	0.044468492	0.060551554	0.044723351	0.048123699	0.045358967	0.047598902	0.044516843	0.056971736	0.056337498	0.043340001	0.048304446	0.039639551	0.042181328	0.044545729	0.053536069	0.042284384	0.052669574	0.04740997	0.056975111	0.04435527	0.058445878	0.109880924	0.123385042	0.081477329	0.088175245	0.165580511	0.111507677	0.081051953	0.083622955	0.072636381	0.08469826	0.07626573	0.117081009	0.086617522	0.092126332
CFG00020747	HSG00307470	581	0.052169546	0.04861388	0.03971041	0.047460441	0.0469779	0.044457514	0.044009615	0.120090604	0.052820608	0.067299813	0.042755485	0.054268073	0.045780554	0.055070456	0.046644099	0.047590647	0.045735639	0.044810817	0.083989419	0.059937	0.056590732	0.048162263	0.04466515	0.044756852	0.052519612	0.042550363	0.044194523	0.090347394	0.045521975	0.046720248	0.04280217	0.042096015	0.045383949	0.055015098	0.025749972	0.054757725	0.026110189	0.044974651	0.026991373	0.036611881	0.022947479	0.026200941	0.027730836	0.034952082	0.033920195	0.026382703	0.039970785
CFG00012499	HSG00271429	582	0.044557795	0.044066872	0.053375088	0.042640593	0.057563532	0.045194782	0.09079808	0.051785808	0.052240223	0.049364794	0.047891214	0.05381348	0.049575143	0.042945407	0.040566731	0.053487085	0.045583051	0.053355828	0.061262876	0.049732409	0.04383019	0.046580303	0.042969283	0.042749368	0.04955988	0.046497732	0.044340052	0.047511514	0.043319453	0.04145867	0.047440391	0.049538061	0.043158773	0.050136711	0.047340315	0.062985033	0.05048307	0.050247319	0.04567486	0.050060216	0.062756471	0.054812469	0.046330083	0.044644464	0.051477466	0.052978233	0.051234301
CFG00007362	HSG00295061	583	0.038000721	0.042867698	0.049306031	0.042908087	0.047681246	0.04626799	0.055543572	0.039670233	0.038062628	0.041952439	0.042178176	0.046574134	0.046080124	0.047919489	0.042412151	0.050299115	0.040033497	0.039851509	0.040231865	0.043952912	0.046076134	0.044649221	0.041986022	0.043951243	0.045654051	0.039508715	0.039962396	0.042852096	0.042206228	0.042563912	0.049811672	0.04787197	0.047802132	0.052922301	0.059174068	0.065064155	0.046709735	0.053347167	0.066076182	0.044051342	0.051084492	0.044599708	0.057924688	0.060825955	0.04863175	0.049399737	0.123000003
CFG00124297	HSG00290906	585	0.042286754	0.051266491	0.049860723	0.049871016	0.042624295	0.059786879	0.056499768	0.044871587	0.041991971	0.049348883	0.042302404	0.058982644	0.046467889	0.04646749	0.041846599	0.038448501	0.039790574	0.039451204	0.046993621	0.049340263	0.056560889	0.045608114	0.040581003	0.047591738	0.040739175	0.046288606	0.047737408	0.04500591	0.058604009	0.04975431	0.042599007	0.051245172	0.048556693	0.047761586	0.054225452	0.062333509	0.051814567	0.044466343	0.048859335	0.045284923	0.057138238	0.05179394	0.053775553	0.044115447	0.053730581	0.050519492	0.052864015
CFG00028439	HSG00276621	586	0.046919253	0.051143806	0.053481851	0.045668967	0.056844842	0.053494025	0.063735768	0.055288292	0.047204841	0.04693833	0.058645256	0.04240457	0.045717563	0.055217795	0.046080235	0.04306563	0.046981368	0.044680193	0.041918207	0.053834178	0.049480442	0.052004613	0.056344341	0.049213018	0.050247416	0.041379228	0.054433562	0.056981239	0.045133907	0.047083873	0.042219538	0.054872416	0.041435622	0.062660597	0.050782621	0.065757923	0.046297994	0.131098345	0.059325751	0.099617407	0.123172581	0.03618991	0.036490206	0.041935027	0.120085426	0.10582298	0.057169423
CFG00093512	HSG00306480	587	0.062995501	0.058844745	0.064143859	0.057265285	0.047978457	0.059819054	0.049418367	0.051024307	0.054544963	0.048675869	0.042356852	0.049534857	0.047632109	0.04650335	0.044748232	0.041678812	0.045398977	0.045021836	0.049070131	0.045666024	0.043386068	0.054568078	0.042683162	0.052261505	0.056037426	0.040836398	0.048955742	0.040714234	0.04504367	0.042652261	0.040993001	0.050642971	0.038476124	0.049596123	0.075294651	0.053793345	0.063086197	0.067602307	0.091209136	0.054799274	0.056419812	0.047002666	0.064801723	0.072035506	0.04978548	0.047035769	0.04572935
CFG00126271	HSG00220747	590	65535	65535	0.110447951	65535	65535	0.111421049	0.111195162	0.088437594	65535	65535	0.079419136	65535	0.111996599	65535	0.113064878	65535	65535	65535	65535	0.094683871	65535	65535	0.11150147	65535	0.07955303	0.088374756	0.098630905	65535	0.108537145	65535	0.116090797	65535	0.111219525	0.088411823	0.072609514	0.083739974	0.081386104	0.094906896	0.133022517	0.08250457	0.114282906	0.102660149	0.094996959	0.118924797	0.099627815	0.1127996	0.110116757
CFG00016853	HSG00308327	593	0.041923918	0.041178677	0.04130799	0.041246377	0.051240336	0.054888062	0.040076517	0.044232715	0.043493599	0.043894947	0.044317644	0.041659787	0.038983881	0.041018706	0.038929004	0.052074842	0.041579586	0.048716754	0.044251315	0.045827877	0.045164257	0.04573844	0.042163052	0.044515152	0.042427015	0.042355176	0.042255856	0.043171808	0.050847743	0.050356202	0.045455836	0.05080704	0.049547724	0.049064014	0.054967768	0.057357628	0.050927464	0.053839628	0.066594809	0.04720138	0.048617579	0.04408491	0.052677479	0.06824021	0.048252221	0.04908758	0.049192317
CFG00128679	HSG00242968	594	0.010656922	0.016175501	0.011864287	0.010079593	0.013799829	0.017099051	0.01336774	0.014150457	0.042522792	0.014534636	0.026771719	0.030543728	0.048595443	0.02277391	0.010557415	0.026824381	0.03028263	0.028682683	0.021580797	0.037845187	0.031144366	0.031698532	0.02505333	0.014126204	0.033957396	0.033520997	0.028172446	0.009162839	0.039474785	0.037559621	0.026792295	0.030186556	0.027601274	0.060203273	0.053520925	0.052031599	0.054041896	0.052986521	0.047767956	0.051873721	0.047414578	0.050141376	0.045963172	0.051286481	0.053357147	0.066031978	0.047894266
CFG00001467	HSG00270964	595	0.04446483	0.052197438	0.118743926	0.121514469	0.057360079	0.041089579	0.0484556	0.045782652	0.050797112	0.052727994	0.038411781	0.059131391	0.055729993	0.047204491	0.039939757	0.046677522	0.040365752	0.068405598	0.050657574	0.045861185	0.039465047	0.045807615	0.069057234	0.060780827	0.053552512	0.0547636	0.051522315	0.123494238	0.056523126	0.057581466	0.079172321	0.058246251	0.049530983	0.032837018	0.049800631	0.029381836	0.029690895	0.045369778	0.05539611	0.034214843	0.024291994	0.054152083	0.043527052	0.02185471	0.023797482	0.034025345	0.027289581
CFG00017498	HSG00303644	596	0.044065408	0.044167422	0.040745154	0.047097716	0.041008506	0.040753048	0.050210096	0.044703074	0.040628359	0.041112464	0.048362751	0.043156728	0.043518499	0.051650956	0.040996306	0.040186591	0.04441205	0.043272041	0.056150835	0.044861816	0.051218953	0.045604218	0.043613303	0.054037899	0.045974709	0.049107231	0.043298915	0.045722466	0.041587044	0.046628125	0.051536951	0.044047084	0.046019945	0.049801067	0.084117964	0.063814051	0.05908991	0.061607618	0.063184977	0.030591462	0.103221461	0.084739134	0.032241002	0.067429297	0.061745118	0.079034388	0.028683394
CFG00016178	HSG00291687	597	0.053186871	0.064248636	0.062080473	0.05512372	0.061521869	0.057789203	0.08615917	0.05326521	0.050367821	0.057338726	0.049251147	0.055213392	0.056420851	0.05590887	0.046444066	0.108895004	0.047800235	0.053390365	0.051141132	0.066137105	0.05683947	0.057734966	0.06304685	0.056734577	0.053795144	0.056059342	0.058663517	0.057964936	0.060153663	0.0627698	0.055510804	0.046276379	0.052316997	0.049976803	0.050607596	0.047865223	0.045889352	0.054889165	0.049365938	0.047409073	0.059740841	0.044741582	0.047314137	0.053042371	0.060318369	0.056112453	0.048204932
CFG00020133	HSG00311725	598	0.059678312	0.052441414	0.053112488	0.053127673	0.063195772	0.061540931	0.055922706	0.045435801	0.040345524	0.041472159	0.050367575	0.046784677	0.046358693	0.054332167	0.043729555	0.123614997	0.047307651	0.044522766	0.045770925	0.044449687	0.043771755	0.047996145	0.05059595	0.04759077	0.044629619	0.043280385	0.042857908	0.050222591	0.042204514	0.044060927	0.055003516	0.045908213	0.04717556	0.045100752	0.046675682	0.043635633	0.043694213	0.050794329	0.046053212	0.050067168	0.045144506	0.043736711	0.048328876	0.04822522	0.043821711	0.044552129	0.044792585
CFG00028184	HSG00287527	599	0.056639299	0.055898819	0.043579012	0.05132132	0.060070686	0.057940964	0.057599071	0.047826029	0.04099666	0.049181852	0.049347062	0.041422985	0.045861963	0.0453736	0.072006084	0.053506996	0.048671223	0.051681332	0.045582183	0.039456524	0.054617722	0.049149882	0.040130351	0.042085476	0.052752499	0.062715277	0.065526061	0.068697095	0.047201365	0.042038787	0.056044072	0.049567111	0.047186971	0.05101895	0.059834745	0.051265214	0.054561429	0.061706524	0.06486208	0.065164968	0.051253524	0.063132197	0.056863949	0.0626406	0.057421278	0.057885196	0.048974231
CFG00123220	HSG00226490	604	0.051272675	0.052511852	0.052975684	0.054215729	0.05175522	0.056264516	0.047449991	0.056835279	0.043622814	0.043818276	0.045837153	0.043598194	0.046449497	0.0459067	0.050112981	0.050673831	0.053251393	0.065575436	0.053600337	0.044840705	0.050971944	0.045831908	0.045421302	0.050775409	0.042530246	0.045564905	0.045610942	0.048564777	0.066688284	0.048360813	0.051107403	0.046513874	0.046270259	0.032429658	0.028078441	0.045989383	0.033943869	0.053777069	0.043271311	0.032230821	0.031333197	0.031881303	0.044561926	0.031406853	0.040246591	0.025113819	0.025036821
CFG00060729	HSG00277215	605	0.083406031	0.048753869	0.059660632	0.067743555	0.072880201	0.056941725	0.064103186	0.062065095	0.064844944	0.072027616	0.074844822	0.069197297	0.050624579	0.065055154	0.071763851	0.048395459	0.0581415	0.050940365	0.04876088	0.079757802	0.071757816	0.063468702	0.060961235	0.057135765	0.045534465	0.047849119	0.054692958	0.075460345	0.043914363	0.060762491	0.060202245	0.047367673	0.048928477	0.045519494	0.049482942	0.073642723	0.046876885	0.057775699	0.044942208	0.046680938	0.047131758	0.045864359	0.047755677	0.05625844	0.05143461	0.045876995	0.05173745
CFG00016734	HSG00296860	608	0.052287862	0.042400893	0.044148646	0.052093364	0.04575203	0.046986062	0.04539397	0.056977339	0.064825244	0.045462545	0.069159009	0.055827621	0.044401228	0.046333045	0.051643714	0.063759692	0.04293251	0.04533023	0.047168314	0.076213643	0.054240752	0.048305407	0.046168879	0.062039971	0.066877633	0.057851698	0.042009674	0.053529739	0.064946257	0.042307116	0.052394658	0.040077616	0.04178058	0.047998331	0.0497397	0.06162484	0.049070813	0.062147699	0.054208376	0.045631319	0.049911462	0.04896801	0.047720335	0.054230783	0.052187722	0.045690306	0.05079576
CFG00068818	HSG00305978	610	0.093758576	0.071076989	0.061824948	0.068832658	0.059425976	0.095947646	0.045885026	0.074880593	0.138932809	0.081464961	0.113123029	0.07497406	0.091254219	0.077904843	0.065505505	0.138990656	0.059097089	0.112078644	0.067014426	0.127818406	0.089676432	0.096654139	0.136565953	0.09078972	0.106628962	0.073506542	0.072748691	0.065392368	0.061407432	0.112520091	0.074385263	0.04770327	0.038698055	0.087103389	0.09686286	0.059114154	0.073233724	0.084585555	0.10767059	0.07396616	0.063295342	0.076447546	0.088096447	0.135709286	0.075720131	0.047140937	0.067705281
CFG00109973	HSG00251438	611	0.042222686	0.044602502	0.043249018	0.048610102	0.043967362	0.049973793	0.050261743	0.081600532	0.051891476	0.044631563	0.052379839	0.044965122	0.059511404	0.042671941	0.049033701	0.047359273	0.049000189	0.043236949	0.050118361	0.045166943	0.060093597	0.045918725	0.041575782	0.046504352	0.047745705	0.041525029	0.042621993	0.04639715	0.043243989	0.045255136	0.04307846	0.054671507	0.040847402	0.056695782	0.058340427	0.069448702	0.052609876	0.065000385	0.064838305	0.067574151	0.047500003	0.056043901	0.050935403	0.074267074	0.068487681	0.049663745	0.049350843
CFG00126839	HSG00216341	617	0.050875019	0.044719942	0.047641162	0.0531913	0.058696404	0.053635783	0.041209724	0.048561689	0.043653443	0.04436003	0.038984984	0.041410428	0.048767332	0.039455138	0.049391344	0.048458371	0.04960655	0.046496183	0.052657861	0.046151426	0.044261727	0.052243657	0.050941639	0.050616898	0.043451332	0.050347108	0.052937742	0.048415985	0.050105624	0.054320771	0.061825078	0.063597269	0.047897492	0.060431592	0.069636546	0.056264173	0.060406934	0.068180181	0.08152131	0.060775325	0.054901708	0.04606732	0.062662356	0.08263281	0.050578058	0.051339913	0.059275243
CFG00014611	HSG00222161	622	0.045436889	0.052184492	0.051036175	0.046009135	0.043260071	0.040961813	0.061981495	0.051610999	0.055557042	0.055419378	0.048171852	0.054681115	0.052818846	0.048198074	0.05701733	0.047691878	0.053857822	0.046799514	0.053274151	0.05176273	0.045000479	0.04838521	0.048261497	0.046540335	0.05267683	0.04603789	0.045728307	0.049200237	0.048730645	0.049620587	0.055393599	0.0506097	0.043423627	0.050448645	0.049801707	0.047425196	0.056442466	0.056481738	0.053977989	0.056461427	0.051111836	0.045161843	0.051270012	0.052680399	0.051926166	0.053566426	0.052079286
CFG00116124	HSG00288798	623	0.055437662	0.052576419	0.05442499	0.052587353	0.051433753	0.056384247	0.041865654	0.063870579	0.059411544	0.049642626	0.052914202	0.050863992	0.053442251	0.052084561	0.074828081	0.044731699	0.053363074	0.056980208	0.057693906	0.062786922	0.0550224	0.054800242	0.043647517	0.042366218	0.056605451	0.059445031	0.045473047	0.06141372	0.049632225	0.047276642	0.052044138	0.042388629	0.041699536	0.049922097	0.085909143	0.088668272	0.053397145	0.072762437	0.060730502	0.047496174	0.046735529	0.047641553	0.045780782	0.076292656	0.061226532	0.062668249	0.048800081
CFG00098508	HSG00287458	624	0.056963108	0.059906784	0.059667114	0.050904747	0.056261029	0.075110048	0.041406013	0.05710182	0.096489646	0.092949644	0.067423247	0.086798206	0.088105902	0.065715991	0.050973456	0.097430468	0.066176377	0.06685853	0.074002489	0.076837085	0.05800296	0.078001104	0.070105076	0.076401122	0.077427246	0.047781765	0.051169157	0.055073589	0.067239776	0.056920856	0.072705179	0.048175909	0.03917915	0.047489874	0.068980105	0.089053065	0.051579285	0.10665378	0.048782174	0.051703993	0.054022178	0.053549241	0.04454542	0.054160379	0.061578903	0.061268233	0.04529728
CFG00001439	HSG00270937	627	0.036695257	0.047478206	0.062582716	0.039550349	0.049986068	0.047010832	0.066017002	0.057686176	0.088690713	0.08435408	0.081572823	0.067796126	0.057085097	0.057207488	0.079925261	0.08945512	0.076246753	0.062526189	0.079105303	0.049743891	0.035390541	0.071104854	0.059331086	0.071852244	0.072035611	0.074577667	0.072340153	0.067068711	0.057515331	0.072109468	0.038363434	0.073749878	0.062192887	0.064786382	0.050275959	0.068794154	0.036209464	0.069611363	0.048184242	0.045537241	0.059534024	0.079437628	0.063270673	0.055686273	0.060991172	0.056440987	0.058708113
CFG00111376	HSG00458769	629	0.116467655	0.059934877	0.045016445	0.045717202	0.054501981	0.037813302	0.073683374	0.115971677	0.132517308	0.1342379	0.139087826	0.207349956	0.153507382	0.193229243	0.127938464	0.193409279	0.276940823	0.129322499	0.190943703	0.089288481	0.10537792	0.035003521	0.253731787	0.107740194	0.285471231	0.216498449	0.237414867	0.167410344	0.240926072	0.152859598	0.109995499	0.171294898	0.115946941	0.044698432	0.045236841	0.066214815	0.044324733	0.049943596	0.052767068	0.043927945	0.053731423	0.054896634	0.049724352	0.050845265	0.051924493	0.046091035	0.044962067
CFG00128306	HSG00311881	631	0.050908852	0.037864324	0.048748523	0.037344947	0.045443244	0.035956651	0.059435897	0.067512177	0.029167876	0.041716754	0.020454908	0.044172406	0.038336225	0.044093847	0.034171656	0.0206351	0.066862799	0.035185784	0.031394627	0.049709927	0.027064186	0.033636384	0.025722407	0.050684184	0.038039912	0.027147802	0.052417669	0.057389863	0.033567525	0.03353823	0.026957173	0.052130975	0.067256294	0.058445964	0.049854998	0.064378053	0.067793943	0.058330841	0.061418891	0.059679262	0.058919594	0.060080625	0.055705603	0.074745342	0.062893882	0.057822041	0.056296349
CFG00111977	HSG00208084	632	0.041481704	0.053319111	0.061182763	0.057052162	0.056822717	0.048899617	0.063335143	0.058415189	0.046449274	0.040474001	0.046343382	0.060248226	0.049974315	0.051413734	0.048411217	0.047442723	0.050826281	0.052946307	0.056735404	0.045925837	0.048642866	0.042191748	0.054578099	0.053773206	0.048632693	0.041241284	0.041147992	0.045815464	0.04788743	0.064598672	0.049933448	0.053656846	0.043654229	0.071657024	0.100419916	0.073108442	0.056810111	0.057070926	0.093255855	0.074686334	0.070191361	0.076961175	0.068841398	0.052889548	0.082955681	0.065573424	0.077573858
CFG00096250	HSG00243045	639	0.042694498	0.055268418	0.058330577	0.040165711	0.054269042	0.060293179	0.096399017	0.046954241	0.053487692	0.043519452	0.0416651	0.044316772	0.047087189	0.047228701	0.053022668	0.050793957	0.060135648	0.04217938	0.03961058	0.06879665	0.050938547	0.0471659	0.047790527	0.04988857	0.06332957	0.044856943	0.047319103	0.051406678	0.06112216	0.044245496	0.046784706	0.050270353	0.042201042	0.209463462	0.327033699	0.148770273	0.165781245	0.17958957	0.183064908	0.111794762	0.118964799	0.121968538	0.112547241	0.141186431	0.633203387	0.18566525	0.186515003
CFG00116587	HSG00257747	640	0.04595283	0.061236333	0.071573138	0.05903428	0.110949725	0.056642298	0.046754379	0.084892303	0.047791377	0.052593708	0.04133613	0.043008283	0.045118585	0.057317059	0.059320368	0.063925251	0.047679689	0.046540644	0.058502384	0.044450216	0.04478142	0.063374616	0.04248561	0.051652089	0.056437273	0.053272597	0.04181955	0.060617078	0.051032253	0.045389354	0.057143848	0.052196432	0.045541834	0.058722392	0.07060238	0.071626939	0.06592907	0.071100071	0.087728769	0.067069449	0.046754301	0.056358267	0.075538144	0.091381788	0.069123782	0.063243926	0.064995378
CFG00026341	HSG00290166	641	0.061236039	0.049806848	0.045367252	0.051281784	0.054824833	0.046600476	0.061330382	0.116321951	0.04107232	0.051720865	0.05274272	0.057352498	0.055308715	0.051085413	0.043014187	0.051241435	0.050748855	0.052554913	0.043340866	0.062215488	0.060376339	0.04757541	0.05107547	0.051859375	0.048876338	0.050637715	0.05283514	0.048143171	0.050577406	0.050261188	0.0526454	0.040940814	0.115429729	0.081228971	0.075867265	0.065031253	0.073451303	0.096493892	0.073402181	0.054967552	0.05011452	0.061156806	0.056914765	0.048843551	0.139356196	0.063188419	0.053914692
CFG00111680	HSG00271809	643	0.117852896	0.061609581	0.097069159	0.095500633	0.062145885	0.072291858	0.123186253	0.063336797	0.063319191	0.062509999	0.062398579	0.061268162	0.062129408	0.064740188	0.063630305	0.065800056	0.094096668	0.064378597	0.064657584	0.061569072	0.062686555	0.065116279	0.06120709	0.061330684	0.064170703	0.07527896	0.061652709	0.061834261	0.061329894	0.067672886	0.062156498	0.064778723	0.062696829	0.061917394	0.06863974	0.151999995	0.056560524	0.071021698	0.084270798	0.067446008	0.062921152	0.065468647	0.059381273	0.075599693	0.109785616	0.077083781	0.063056029
CFG00015251	HSG00307790	645	0.047724061	0.055449031	0.056963596	0.044935778	0.051214024	0.042235442	0.047095213	0.046652902	0.046786692	0.048535213	0.047471911	0.042017434	0.050028224	0.044137277	0.0475953	0.048813958	0.047833774	0.041901439	0.040656548	0.042770427	0.039575841	0.041968856	0.04543148	0.045030296	0.044949494	0.049083456	0.045291938	0.043335397	0.046438705	0.044307318	0.047654685	0.042543739	0.046286851	0.053927325	0.054104328	0.071930401	0.052495856	0.05795544	0.075453758	0.059980262	0.064732544	0.059325192	0.056403715	0.051582463	0.057253625	0.061482068	0.061502773
CFG00111079	HSG00289873	646	0.019629957	0.04626153	0.038837928	0.030815834	0.035544071	0.02613	0.05561398	0.085423134	0.055559553	0.027122501	0.071794398	0.140084997	0.05335046	0.030118121	0.029059803	0.09366592	0.038308647	0.033770952	0.017439889	0.033526104	0.025242098	0.025359254	0.039012995	0.04349301	0.041619796	0.039657425	0.035888873	0.051506687	0.022919718	0.03474554	0.038803149	0.025771854	0.031189237	0.071462885	0.075028159	0.06789992	0.060028441	0.100147016	0.064350709	0.059271574	0.136500001	0.056278467	0.048808202	0.072256774	0.078978077	0.076300226	0.080438577
CFG00005955	HSG00267580	648	0.078321859	0.05804278	0.073860154	0.058287706	0.086699136	0.072069965	0.105824061	0.06117392	0.042852968	0.047273375	0.045278162	0.050068583	0.043606993	0.057923798	0.052642878	0.063274831	0.047311071	0.05468915	0.05407675	0.051044282	0.045316353	0.048505899	0.06351468	0.068080366	0.047353558	0.058176797	0.058456	0.061146051	0.04768138	0.058583219	0.066484794	0.04672613	0.050476365	0.245894104	0.283016413	0.119312987	0.13416262	0.246203303	0.166737407	0.143374115	0.195553049	0.150154412	0.17793265	0.177398399	0.14962998	0.280340135	0.168551356
CFG00122894	HSG00257792	649	0.053856406	0.047771588	0.053708732	0.046687592	0.043591537	0.046332959	0.050578669	0.047110602	0.048531484	0.047029924	0.048725322	0.040537909	0.043498058	0.040287361	0.041697409	0.064342745	0.040766861	0.048156418	0.0420678	0.048722636	0.043580033	0.121903762	0.042748582	0.043888401	0.042118099	0.046919357	0.047190107	0.040561121	0.048238669	0.052630141	0.051706888	0.050664645	0.120507188	0.032355793	0.08986713	0.049407613	0.050338704	0.041965894	0.044037279	0.025595341	0.033169854	0.052250918	0.022432277	0.052802738	0.037816912	0.030156542	0.040688958
CFG00127545	HSG00312147	650	0.05090452	0.046081226	0.050939992	0.047344755	0.042554591	0.041526198	0.061828543	0.046555802	0.040292535	0.045549329	0.051461264	0.053808242	0.0446059	0.053366184	0.046115279	0.039112318	0.053936616	0.03865052	0.040932082	0.048171956	0.044396289	0.038266998	0.048648696	0.040374398	0.040997803	0.042989291	0.076446719	0.041940827	0.062492665	0.046394091	0.045109514	0.044242591	0.038496777	0.137261569	0.109880447	0.088052124	0.119654916	0.075768434	0.060518306	0.097000435	0.063943669	0.086827129	0.082199253	0.082970209	0.109161198	0.112557359	0.099430464
CFG00070047	HSG00229542	651	0.045201801	0.047267213	0.041558504	0.054873135	0.044508025	0.043086968	0.057190865	0.062318861	0.054379083	0.059100889	0.044516511	0.044151291	0.045612283	0.058872011	0.041642733	0.05094843	0.041547265	0.055866025	0.040287558	0.056103751	0.053352993	0.040948275	0.047748603	0.040247038	0.040690362	0.03993313	0.044249393	0.047698587	0.045656919	0.040199369	0.043455563	0.047140408	0.044559851	0.257048041	0.333227992	0.079458892	0.117289022	0.158790126	0.146380842	0.115505055	0.119570851	0.12141636	0.148127913	0.126614332	0.197531253	0.201756448	0.199788958
CFG00017647	HSG00288447	652	0.047163218	0.048045535	0.052494444	0.051605485	0.039683573	0.051945984	0.078016579	0.047434341	0.051207472	0.044226427	0.041989695	0.043850176	0.049153578	0.045708731	0.053512514	0.043343518	0.044289708	0.051044781	0.04317189	0.052800592	0.054480337	0.051662643	0.050060593	0.052479442	0.057323098	0.0429294	0.045848504	0.041705072	0.05047515	0.048883177	0.056523703	0.046349008	0.040280301	0.061936315	0.055090621	0.048541319	0.065908141	0.058758821	0.07643877	0.056422558	0.057954632	0.077811956	0.069918916	0.07830558	0.057985388	0.073832668	0.064802341
CFG00015232	HSG00244078	654	0.05125669	0.058875922	0.063956805	0.049886256	0.058084212	0.054611094	0.04920537	0.058348168	0.045002986	0.040107619	0.043719992	0.047419552	0.045843661	0.048720904	0.043554612	0.05088605	0.040514439	0.042825736	0.048415665	0.053475793	0.044264246	0.052113447	0.062577739	0.05910382	0.044806886	0.050976567	0.050734889	0.048672974	0.050642885	0.055277813	0.052805658	0.048075236	0.046931956	0.060833722	0.071310475	0.060366195	0.064656056	0.059310995	0.060124386	0.061940178	0.06702733	0.062448829	0.050779175	0.057893086	0.067664623	0.055792391	0.055126142
CFG00025805	HSG00312070	655	0.039611638	0.046787448	0.0440965	0.043971349	0.038910639	0.044233479	0.097029589	0.039410643	0.101359323	0.049485836	0.052588802	0.064093217	0.043659791	0.052115064	0.069200434	0.051694937	0.066792667	0.056722697	0.058682729	0.0415916	0.058976498	0.042113364	0.049178392	0.04043632	0.044684753	0.039636124	0.040465102	0.042873759	0.038092576	0.059053395	0.062821083	0.055033699	0.045511607	0.060552698	0.055103779	0.070111729	0.05605885	0.07294403	0.046643417	0.053559817	0.058930155	0.056702051	0.053003613	0.054866094	0.066160075	0.058692146	0.058713779
CFG00122151	HSG00269696	657	0.063073359	0.05191486	0.051478069	0.064893588	0.095188297	0.065565445	0.057896722	0.071136437	0.050737634	0.050656736	0.048185322	0.059080444	0.058784802	0.04655619	0.0551195	0.049913246	0.050258823	0.063420206	0.060945511	0.053879615	0.0617074	0.062661245	0.053902891	0.060822129	0.058089305	0.060831111	0.050158609	0.048118867	0.051850241	0.071051322	0.054385118	0.05480095	0.042522028	0.062687643	0.056515984	0.083017193	0.056132834	0.064512223	0.061797041	0.053005803	0.068935886	0.047826044	0.057148688	0.128676504	0.059590526	0.055801637	0.056566238
CFG00048704	HSG00229046	658	0.044970371	0.048723213	0.057496846	0.04642538	0.0679776	0.04916434	0.046142481	0.073824421	0.125376299	0.068398349	0.04523889	0.049352657	0.048252787	0.051891886	0.053424921	0.066484943	0.043739066	0.066720583	0.071339212	0.070691884	0.044836331	0.04512839	0.049279507	0.046169642	0.047123764	0.044319015	0.05314108	0.050835658	0.040924992	0.050806336	0.076575346	0.039522115	0.048027374	0.089987062	0.107363313	0.049773019	0.07653188	0.035397764	0.073725656	0.025094397	0.07169228	0.059940439	0.072392926	0.079947233	0.094037019	0.040550116	0.092543416
CFG00018154	HSG00258231	661	0.055403434	0.062008936	0.052916791	0.056206852	0.058332931	0.063655414	0.040072974	0.050097827	0.041521825	0.042163763	0.045438886	0.049240187	0.05096205	0.053018723	0.046931501	0.055841826	0.054476563	0.051052071	0.052529696	0.051025409	0.044209618	0.051710386	0.054508846	0.060614653	0.051348217	0.054566551	0.050659176	0.055369288	0.053097956	0.057701416	0.057771809	0.070369489	0.058810133	0.078376636	0.064794295	0.049702894	0.072296627	0.077975243	0.090935118	0.088584162	0.067550212	0.067472808	0.084114648	0.090746298	0.06773296	0.071533896	0.077408366
CFG00000229	HSG00290956	663	0.053751264	0.04676117	0.066787846	0.054359563	0.066714808	0.058719963	0.045144994	0.048771605	0.050359666	0.065899938	0.046499912	0.066530995	0.047266074	0.043520417	0.044026669	0.05930886	0.039724957	0.044526432	0.044017836	0.041466895	0.062673546	0.043862615	0.046923935	0.059604935	0.04722343	0.045031741	0.048018947	0.046229113	0.042940628	0.046443973	0.052076329	0.044937301	0.040339813	0.063600279	0.058230225	0.050390139	0.062419564	0.066345476	0.085907198	0.084635705	0.062242571	0.068285726	0.075045422	0.071659818	0.079651065	0.069322132	0.067412466
CFG00033949	HSG00213624	666	0.067512266	0.074234262	0.047886848	0.07744091	0.059156522	0.074533269	0.050513074	0.079008102	0.062439874	0.061468676	0.059553631	0.045818064	0.054980721	0.071340092	0.086451039	0.065238751	0.056405921	0.077071764	0.053078309	0.048897129	0.070358992	0.050886832	0.060106792	0.060863346	0.058391817	0.071837731	0.071771935	0.052402988	0.103429072	0.076339141	0.063397437	0.056148957	0.052556187	0.054221433	0.059039008	0.046418857	0.05502126	0.062479738	0.065896265	0.049798619	0.044298463	0.047487363	0.055728909	0.068072751	0.056445044	0.052156683	0.053647138
CFG00123280	HSG00242602	667	0.020120293	0.033429384	0.045866352	0.021189751	0.017775208	0.052743871	0.075839862	0.07832998	0.033359949	0.061172541	0.028136484	0.064372957	0.094363153	0.041602161	0.029661188	0.046443015	0.020931941	0.044379439	0.030332418	0.125121325	0.030771449	0.026566559	0.061301719	0.028134761	0.065719821	0.019933812	0.065490119	0.068533547	0.029639576	0.050744224	0.105086662	0.049958486	0.078292064	0.046367001	0.072160333	0.096633717	0.101078734	0.122398078	0.057523437	0.032021247	0.068567939	0.087419689	0.047847629	0.05245357	0.065403223	0.04119185	0.054520801
CFG00120114	HSG00220268	668	0.053070225	0.044499088	0.049143132	0.054781348	0.079006501	0.073255226	0.043370008	0.089410976	0.118955523	0.095366187	0.061130259	0.05891918	0.053117663	0.061166532	0.050808284	0.066748798	0.068046041	0.077896044	0.075071856	0.066911682	0.05181187	0.082119301	0.062672086	0.058040556	0.094461016	0.050453518	0.054396529	0.103966862	0.057175629	0.050101504	0.056167427	0.053771481	0.040949035	0.101512156	0.099174328	0.064576805	0.060970899	0.094918273	0.064635232	0.073154949	0.099815175	0.094869643	0.069799185	0.078248009	0.105057113	0.132176071	0.065267734
CFG00015004	HSG00243006	670	0.042409305	0.040492091	0.042038545	0.043173734	0.04540512	0.056917377	0.051106233	0.057481099	0.046995826	0.044047795	0.050634935	0.048515849	0.051209267	0.043389544	0.04452081	0.046182241	0.110836819	0.048571307	0.047221519	0.043938786	0.1140204	0.114503339	0.043060288	0.111415148	0.048120413	0.049214877	0.045217082	0.044805564	0.047342323	0.044393636	0.058037933	0.110644102	0.046557367	0.067914806	0.058330473	0.066928767	0.053203672	0.059434332	0.055708051	0.053543717	0.06926588	0.067837767	0.059078019	0.065676011	0.075882696	0.063043401	0.061551079
CFG00105187	HSG00312088	671	0.058475897	0.060137566	0.061228897	0.060010765	0.107090123	0.108625062	0.06008644	0.064712241	0.058293801	0.063532643	0.06043575	0.057679396	0.070111044	0.060010448	0.060289077	0.062069174	0.061412744	0.059322529	0.071615554	0.077725932	0.059345804	0.05857794	0.064201213	0.059954233	0.063559681	0.070157133	0.065212004	0.060984775	0.064008065	0.059383638	0.061402634	0.057805188	0.059202351	0.059855144	0.071897238	0.067239188	0.075091995	0.080731727	0.141000003	0.084345274	0.074333824	0.083050027	0.057357702	0.075905956	0.100274965	0.106928736	0.073765434
CFG00007000	HSG00302301	672	0.082878612	0.074955232	0.057414431	0.098459966	0.090517595	0.095115274	0.056993905	0.080268174	0.058529235	0.063149393	0.080703586	0.05133713	0.06664902	0.069274247	0.067778833	0.060015015	0.054005448	0.103839882	0.10880319	0.049207766	0.068667181	0.112116456	0.064430594	0.069080114	0.048592068	0.048076317	0.081721641	0.090276651	0.060675845	0.086671941	0.059041925	0.049820103	0.042025894	0.054158442	0.050330885	0.063822426	0.048456717	0.059308369	0.05769743	0.051894039	0.049810361	0.048553843	0.053380515	0.053176787	0.05350725	0.055316776	0.047888733
CFG00125486	HSG00249934	673	0.041465133	0.052106448	0.050455753	0.043043103	0.043939762	0.085595734	0.169733122	0.060237218	0.040430482	0.067810476	0.043331943	0.042726878	0.042658392	0.067238353	0.037594616	0.107953012	0.091380127	0.040711652	0.044139136	0.028668672	0.030071018	0.093084931	0.044882067	0.096211128	0.032698348	0.074653983	0.022280764	0.057497721	0.076026298	0.045191802	0.049895465	0.079998739	0.076639384	0.057839707	0.055241652	0.142700002	0.057319481	0.060760535	0.061715409	0.052743416	0.058262121	0.062399823	0.062307652	65535	0.053751834	0.144999996	0.073528118
CFG00018328	HSG00284522	675	0.053673096	0.045907553	0.047143761	0.044528291	0.043632474	0.055428796	0.043356173	0.053316355	0.058081746	0.050964247	0.047796655	0.050254609	0.046773281	0.053525675	0.046813179	0.046502888	0.044904999	0.050005235	0.054002274	0.046840612	0.047189422	0.049671147	0.05029409	0.044926014	0.040638868	0.044911887	0.046077315	0.040517546	0.050568141	0.042835619	0.044235341	0.039872378	0.038178913	0.102216132	0.103352733	0.067390881	0.082517959	0.119311169	0.093855284	0.0782803	0.119643643	0.121350378	0.090748101	0.096151643	0.17507109	0.14383328	0.113835052
CFG00128768	HSG00287815	677	0.113604389	0.029872695	0.029545704	0.094882101	0.038452856	0.036628444	0.051734667	0.101607047	0.07107994	0.087512359	0.067988411	0.066964917	0.063106291	0.070991285	0.073141135	0.025498426	0.029487627	0.035922334	0.063691378	0.052511849	0.099769838	0.103625536	0.031972867	0.023244878	0.036895681	0.096625	0.109723181	0.03929466	0.123620369	0.076948181	0.045350976	0.044515889	0.089751519	0.05477722	0.070283324	0.063721806	0.059410147	0.046670377	0.059015192	0.048300222	0.050743271	0.046339836	0.060964566	0.061928656	0.056686569	0.055244602	0.054974787
CFG00002746	HSG00308332	682	0.043285266	0.043569874	0.039378643	0.053057462	0.06263195	0.050752081	0.048969612	0.050972711	0.051902264	0.04293035	0.039472852	0.048271094	0.0442583	0.042315166	0.052454468	0.039565362	0.044064991	0.043380268	0.05604608	0.039531887	0.041343607	0.043668214	0.038894136	0.041503921	0.041182932	0.039635517	0.051908001	0.04646809	0.038583312	0.039220493	0.042311013	0.044910792	0.03866962	0.049163882	0.047154017	0.082545377	0.06283284	0.055655334	0.062871337	0.055655308	0.051321447	0.056359287	0.048530586	0.049331512	0.044162203	0.052029151	0.047474142
CFG00005813	HSG00227098	683	0.047145896	0.042136468	0.059329353	0.04322857	0.039891195	0.050807558	0.085904479	0.04066477	0.040169213	0.044495471	0.05181212	0.046180639	0.045600053	0.040941525	0.04378593	0.042791057	0.043704536	0.039540224	0.041138344	0.043588314	0.040397998	0.039696887	0.040926024	0.043790773	0.043228272	0.039126929	0.038571719	0.040870793	0.041650712	0.045689024	0.069836609	0.041292161	0.11514087	0.049833611	0.052815922	0.064174652	0.050735187	0.063074932	0.052450858	0.05168793	0.050413445	0.050053477	0.048998445	0.054779239	0.05194322	0.053823736	0.054873586
CFG00064491	HSG00227152	685	0.088945664	0.099074036	0.06795539	0.085615955	0.099128261	0.129180282	0.089831613	0.094034471	0.115632832	0.113920428	0.111356407	0.154745519	0.140814751	0.165918991	0.080450855	0.095334403	0.095166907	0.12005619	0.122852772	0.07717026	0.104604386	0.125806719	0.094040714	0.118115924	0.092407003	0.087179221	0.092437014	0.106260039	0.089081354	0.099161804	0.108325534	0.089337207	0.070617676	0.079135425	0.147439435	0.092149138	0.092165954	0.089669876	0.096778303	0.083870687	0.108781636	0.093675487	0.097617976	0.133004442	0.128066599	0.189099997	0.11400824
CFG00126605	HSG00221289	686	0.118188471	0.048859976	0.045813598	0.03888391	0.046757881	0.04840992	0.117292076	0.050519273	0.049900826	0.052530367	0.117989272	0.057299871	0.059888393	0.117292076	0.058614321	0.117292076	0.054823816	0.051132958	0.047961608	0.05085618	0.119582959	0.051673327	0.048922323	0.056026421	0.054741897	0.055586003	0.056371756	0.117989272	0.117292076	0.052931126	0.051489841	0.045982007	0.047070064	0.049321961	0.048522901	0.054160841	0.047970083	0.050676372	0.049477533	0.05320359	0.064456359	0.058218788	0.050391212	0.05242129	0.058350481	0.054371897	0.049635068
CFG00122742	HSG00260944	687	0.04998266	0.045660149	0.051983457	0.052320812	0.04761136	0.049481958	0.071715266	0.131780788	0.048881941	0.042168651	0.046096526	0.039916757	0.048857268	0.042935308	0.058519725	0.050986756	0.039632253	0.048382409	0.055543158	0.048729289	0.049043816	0.045415025	0.049729247	0.044464417	0.040420257	0.041846178	0.043949768	0.047164187	0.038799092	0.04778735	0.044477869	0.053790092	0.048346762	0.050936889	0.059577566	0.098238483	0.050740365	0.07393755	0.056213468	0.051736347	0.079096615	0.054195944	0.047117386	0.063047118	0.049665902	0.055010606	0.044341698
CFG00110875	HSG00244074	696	0.073835663	0.076360263	0.080105983	0.048873916	0.083307751	0.08242137	0.068008572	0.125498176	0.071083859	0.047512449	0.084386975	0.120964013	0.101545639	0.102822669	0.048856199	0.06112906	0.080966346	0.05004685	0.05985596	0.052229252	0.05267388	0.046786211	0.085114494	0.057812199	0.099968664	0.076747723	0.069735356	0.080654576	0.095443621	0.047956005	0.066449739	0.048515253	0.05016169	0.086146459	0.075800993	0.104966432	0.102369629	0.153562248	0.055633236	0.083728634	0.063173674	0.07992629	0.096142687	0.056728225	0.114442296	0.087922364	0.062827908
CFG00007214	HSG00242557	705	0.045405883	0.04757151	0.038805552	0.040554997	0.046649735	0.056042433	0.049605675	0.042704634	0.046612665	0.040891267	0.044911839	0.052813545	0.042687699	0.040170312	0.042092115	0.046754662	0.045044132	0.041071076	0.040292837	0.047355287	0.047602158	0.047996696	0.049322683	0.05772353	0.044106036	0.040782221	0.042445775	0.045673545	0.04107745	0.048654865	0.057938699	0.04581473	0.042127542	0.048198733	0.061302405	0.061129559	0.047462232	0.046934009	0.051688213	0.049650218	0.045582578	0.050663639	0.044227589	0.055765674	0.045849979	0.046355087	0.04353242
CFG00009797	HSG00314705	706	0.050323676	0.057551686	0.07387162	0.065820068	0.051077642	0.082820721	0.064191543	0.050125401	0.053680174	0.047072995	0.056618109	0.041942328	0.038081724	0.042626023	0.050039817	0.049366627	0.048713624	0.03895006	0.042509105	0.040892903	0.054745495	0.05073915	0.041330744	0.043481417	0.043372579	0.043235127	0.055032719	0.042564187	0.065576881	0.038864572	0.041757181	0.049530745	0.042117901	0.021406654	0.027641853	0.029475708	0.025764987	0.024428681	0.040140834	0.033858899	0.030153146	0.03299218	0.029401325	0.0285137	0.027177049	0.027688295	0.023553122
CFG00009918	HSG00302694	708	0.046485681	0.044396006	0.044241618	0.041858073	0.040261753	0.04062812	0.048448671	0.051818341	0.052025214	0.043537304	0.04187946	0.048344314	0.041032463	0.043476541	0.045349892	0.053910833	0.044491623	0.044941209	0.050511286	0.039950427	0.040578865	0.041945789	0.043510869	0.042333119	0.044012707	0.044107787	0.045865595	0.041379645	0.049377188	0.041874927	0.041378543	0.048737675	0.042564388	0.047231391	0.054665539	0.068465114	0.044675786	0.055608481	0.053584162	0.054795273	0.049084324	0.051961284	0.052858833	0.057815019	0.045400962	0.047600325	0.045939963
CFG00137036	HSG00273356	710	0.052069254	0.047782969	0.050726693	0.044253271	0.065741189	0.081876218	0.074812636	0.056962669	0.058748104	0.057904422	0.116883434	0.122932218	0.052459165	0.054835863	0.051723383	0.056908902	0.057614245	0.052313175	0.057775225	0.056833126	0.073314972	0.060322545	0.051038422	0.057854149	0.052676298	0.053999852	0.060080141	0.058553193	0.065296561	0.061659198	0.115000501	0.047430031	0.040584993	0.047419079	0.044121578	0.049584005	0.044733252	0.05455178	0.050862808	0.058842968	0.048963953	0.045419175	0.050236739	0.045535192	0.045344986	0.051623657	0.04874745
CFG00016913	HSG00207342	712	0.062984467	0.05054963	0.048199207	0.057034317	0.059081316	0.0572454	0.081346631	0.080199949	0.052417509	0.044874135	0.059612777	0.05462848	0.093908034	0.057447433	0.049178943	0.048760395	0.078153893	0.084141642	0.13676396	0.103076413	0.071931496	0.062084902	0.078607775	0.067881033	0.087758973	0.084581874	0.08920712	0.06558004	0.078524858	0.066497147	0.101656564	0.051816512	0.050462835	0.066489533	0.070086651	0.046379793	0.048771873	0.053884421	0.127399996	0.057961907	0.050769214	0.047099184	0.053004809	0.045620218	0.045966998	0.044664212	0.048097603
CFG00136569	HSG00207223	713	0.078268968	0.075720288	0.067691445	0.071223468	0.081114911	0.068172097	0.061829235	0.067729563	0.058339912	0.055646829	0.066073462	0.062475238	0.062109392	0.068889126	0.059572693	0.072664008	0.068103097	0.068488024	0.075004086	0.070613325	0.069208451	0.062179796	0.090436667	0.078900285	0.078700289	0.082574114	0.076652542	0.114167951	0.080299854	0.080181174	0.079403475	0.062839404	0.074309856	0.051363133	0.058801234	0.093820818	0.048917104	0.050279137	0.074744992	0.054642048	0.069743179	0.054895133	0.050076403	0.081697904	0.049164284	0.057601254	0.051675234
CFG00105445	HSG00206634	714	0.052505102	0.056648284	0.065396547	0.053991247	0.052684519	0.058210928	0.059433684	0.064666986	0.053126641	0.05189139	0.056217447	0.057694852	0.071767658	0.055617344	0.055338372	0.052846253	0.055484489	0.062630475	0.059233859	0.06422969	0.054928534	0.053759359	0.055519763	0.053322461	0.059306242	0.058399171	0.061610702	0.052471239	0.05252178	0.052381407	0.073140904	0.054530881	0.056100078	0.056272093	0.055388346	0.083287053	0.046089504	0.049965799	0.05588248	0.058663987	0.04691283	0.048155781	0.052010786	0.058343757	0.044854704	0.051206142	0.047695015
CFG00009833	HSG00278027	715	0.024495348	0.024257259	0.027450016	0.027859434	0.032189425	0.036169451	0.026605332	0.053137705	0.021195065	0.021044863	0.026884448	0.02439874	0.027201466	0.049869359	0.024562823	0.039707478	0.0234273	0.037451807	0.035509147	0.025331374	0.056289528	0.034246884	0.025907412	0.032308172	0.023105789	0.030680671	0.031918567	0.034002651	0.030333668	0.025338585	0.021393197	0.025949201	0.019136606	0.052820079	0.054749869	0.053754997	0.047423258	0.045171212	0.048007961	0.057825658	0.043609213	0.047364213	0.04885903	0.049773961	0.04482042	0.051268477	0.051220533
CFG00053681	HSG00276706	719	0.070837252	0.078663059	0.057244249	0.06994772	0.060148939	0.096608303	0.052038718	0.06015747	0.061304081	0.08596956	0.043785807	0.042817079	0.053696133	0.08191748	0.049473032	0.05478058	0.044517025	0.039427798	0.040760867	0.050028052	0.041556329	0.05738344	0.041646365	0.078769945	0.043473095	0.04763246	0.043451022	0.063895009	0.041888271	0.045750882	0.040753115	0.0488111	0.046724439	0.053315651	0.04651954	0.069663003	0.050541483	0.050447833	0.052506976	0.048218582	0.050453477	0.046972219	0.048417218	0.048130061	0.046600699	0.050445769	0.05412494
CFG00124388	HSG00353392	720	0.037433293	0.045399234	0.024696918	0.025595505	0.033738248	0.041582361	0.093396828	0.051224563	0.102639526	0.057900708	0.051844299	0.087519489	0.083654508	0.044543818	0.041196987	0.06806092	0.057995468	0.085929163	0.06364128	0.07197988	0.047769617	0.049844526	0.033755422	0.043038055	0.109456025	0.07786721	0.066187195	0.027153431	0.092704013	0.088402987	0.071781106	0.044090346	0.075091414	0.056162227	0.082835004	0.048096884	0.143299997	0.067027926	0.092007503	0.043887857	0.069189213	0.050939653	0.087331317	0.100415699	0.056312289	0.045627706	0.053455707
CFG00125551	HSG00271462	726	0.05845103	0.061114565	0.045527302	0.047004405	0.055884037	0.069300301	0.045019113	0.045057353	0.051877212	0.06954632	0.055832211	0.05743254	0.063576147	0.072097018	0.070646308	0.133318037	0.050780911	0.052252885	0.047708269	0.069582604	0.051519677	0.042965658	0.051893182	0.046401411	0.057293132	0.060348921	0.048377804	0.047830742	0.056614395	0.057040788	0.062058426	0.046910372	0.051089365	0.058961332	0.058858126	0.060296714	0.066756852	0.097181946	0.076898567	0.07154341	0.056308001	0.063869022	0.066375159	0.080970965	0.06809333	0.059873693	0.060893275
CFG00098601	HSG00307439	728	0.111037306	0.043610316	0.044597406	0.044457484	0.048053663	0.046737619	0.109531119	0.054631114	0.054059565	0.049572688	0.054766178	0.046927828	0.066740125	0.067210838	0.04992662	0.046393659	0.048921682	0.049519427	0.050739929	0.060555227	0.049199097	0.048904534	0.06074293	0.044247784	0.046069406	0.053045139	0.056479797	0.050671924	0.048438333	0.043984592	0.043707728	0.044195786	0.046451762	0.078330681	0.098982848	0.173999995	0.075382404	0.182052121	0.106648654	0.067121804	0.125379354	0.105657518	0.088537104	0.075267136	0.151211917	0.102914281	0.095106721
CFG00121626	HSG00237580	729	0.033510946	0.023036091	0.038370285	0.052579731	0.048559476	0.035631508	0.100244261	0.162602231	0.129284769	0.092374124	0.083864219	0.241510719	0.04219551	0.023769919	0.098826438	0.120875008	0.034355003	0.050341927	0.113451496	0.04932842	0.101876572	0.111049354	0.047545075	0.096487276	0.120963544	0.107569359	0.066261925	0.081325747	0.043677468	0.186448231	0.071218543	0.104728132	0.090004273	0.106374428	0.122603394	0.064791821	0.133234724	0.109774865	0.16933085	0.083221361	0.13580665	0.127083242	0.075177871	0.160799995	0.616193175	0.125526056	0.256500006
CFG00016148	HSG00200066	731	0.030378848	0.012968025	0.016199633	0.029025206	0.015422203	0.020666871	0.021107797	0.047055468	0.036449581	0.074206136	0.053785715	0.048259094	0.075168557	0.058686536	0.037340201	0.0554616	0.035469815	0.024920942	0.025107495	0.052560616	0.029624771	0.024820112	0.023162538	0.025620271	0.052029278	0.06190424	0.01760881	0.026617117	0.04284073	0.029234778	0.038857192	0.036039047	0.071787335	0.104599401	0.130552128	0.145266503	0.084491715	0.099602073	0.075799167	0.090540208	0.077890269	0.073679812	0.057744641	0.060422335	0.263721734	0.070336014	0.084373653
CFG00013287	HSG00260872	733	0.050728742	0.04572219	0.051387623	0.046985615	0.062747456	0.057427868	0.069540679	0.049745083	0.097208925	0.064926215	0.048723675	0.091792986	0.07915055	0.063203223	0.059047587	0.049558062	0.047779724	0.078163475	0.053692095	0.062398866	0.059252951	0.05819121	0.06018414	0.047562633	0.064548984	0.048762567	0.046028957	0.049566023	0.041970324	0.044218078	0.049926218	0.047041629	0.048319653	0.072447546	0.078075796	0.097548731	0.063066848	0.074043065	0.063484386	0.052564643	0.053552479	0.060201239	0.069853634	0.068003759	0.0763833	0.052726209	0.052621454
CFG00124668	HSG00272087	738	0.060791176	0.064306475	0.059991278	0.05122463	0.079500683	0.093623824	0.049260933	0.043653082	0.044459864	0.052489799	0.045952942	0.053786784	0.044891465	0.051397868	0.050532658	0.057204712	0.145257801	0.049477499	0.045835823	0.049721252	0.053100225	0.053351421	0.056496959	0.064397842	0.052420158	0.052593086	0.054979958	0.061063468	0.065351948	0.061139952	0.060130909	0.061183941	0.063658126	0.043959212	0.060883563	0.044155799	0.046138298	0.055166051	0.0624431	0.050886422	0.053720482	0.046382476	0.055757996	0.07797242	0.046902817	0.051371448	0.044663712
CFG00128064	HSG00272754	745	0.035652131	0.020544749	0.028826419	0.022880122	0.025223862	0.043954369	0.047767106	0.046296902	0.071893431	0.023414399	0.076636285	0.085859627	0.077097259	0.070986807	0.047468409	0.052002285	0.064557925	0.053514175	0.060776487	0.073884137	0.06114744	0.062322795	0.075576954	0.048889548	0.089151844	0.076707512	0.072920278	0.04903866	0.08720839	0.076113909	0.063508555	0.072656363	0.033416677	0.046929456	0.050072938	0.080382146	0.046939962	0.045415442	0.060299121	0.049758658	0.061590187	0.049890786	0.054162227	0.076142445	0.044324011	0.05452757	0.049925573
CFG00123406	HSG00272310	746	0.055030428	0.057449825	0.060604956	0.047235087	0.057016537	0.04755307	0.049231075	0.04689879	0.044493772	0.051207408	0.04943097	0.048593253	0.045320664	0.055417687	0.049235106	0.056456063	0.056098212	0.045162927	0.05739795	0.053386532	0.047440819	0.054492511	0.054964326	0.056372702	0.062076923	0.059662096	0.060352769	0.053742114	0.057985581	0.054455526	0.053902019	0.047390327	0.043521807	0.045789719	0.049331162	0.06038123	0.045864861	0.049053669	0.052949212	0.047205936	0.059700191	0.051765755	0.047298126	0.048721462	0.043956712	0.044172067	0.045677587
CFG00124511	HSG00301956	752	0.021576723	0.016205227	0.023344046	0.021377947	0.033312134	0.054616746	0.035750266	0.030431513	0.046692654	0.024747111	0.032509871	0.025101094	0.028414937	0.033247311	0.031081937	0.055628277	0.026056562	0.027153466	0.043193601	0.035112038	0.02941894	0.031832565	0.028030375	0.021494454	0.04776476	0.046517987	0.035885241	0.016426345	0.029877286	0.059433136	0.037728541	0.048061706	0.025728896	0.054878969	0.067666046	0.078976311	0.061929934	0.060618818	0.077206105	0.065350749	0.048087563	0.055433296	0.064167991	0.081462801	0.056853145	0.048693325	0.055639036
CFG00062752	HSG00315798	755	0.040843558	0.042855695	0.055649132	0.068768866	0.053352252	0.060160074	0.071749851	0.051288743	0.050091896	0.04427683	0.043202966	0.048701782	0.040395752	0.048459303	0.047328297	0.042861246	0.045382865	0.051486712	0.046272475	0.043470468	0.045531195	0.045484152	0.048043992	0.050537731	0.049408428	0.045446873	0.059502527	0.043734357	0.050903093	0.042034995	0.050815005	0.056298759	0.049367078	0.044474922	0.052709911	0.07727658	0.044424567	0.055369895	0.063369252	0.051596805	0.056372907	0.050310776	0.04512088	0.07267563	0.048123788	0.053851064	0.053781711
CFG00123709	HSG00315752	757	0.059376054	0.057790641	0.050200377	0.05491703	0.055948287	0.066303387	0.069756806	0.053224735	0.050078735	0.056463674	0.047315869	0.054502741	0.047207147	0.049301721	0.052739903	0.058301233	0.052172881	0.057264406	0.050158177	0.049019944	0.048972618	0.053383868	0.054875579	0.062175862	0.053683288	0.058235087	0.057323568	0.057351526	0.055275548	0.060171939	0.055826109	0.048026253	0.046257008	0.097360067	0.034157861	0.056807466	0.032673858	0.022891492	0.042818587	0.049787853	0.028164333	0.026197722	0.02417513	0.033289064	0.044087861	0.061123122	0.042683844
CFG00008652	HSG00314699	758	0.048850425	0.04711511	0.04237584	0.049751539	0.0544395	0.050424442	0.050931692	0.057699256	0.052564539	0.044075415	0.051775705	0.045394853	0.048630614	0.051872831	0.076920561	0.066359021	0.049314901	0.043774664	0.121729784	0.055364322	0.046705566	0.051685303	0.041671179	0.051170897	0.052916564	0.059092443	0.043761767	0.044389963	0.046552636	0.045768224	0.059050355	0.044253297	0.039382532	0.045260914	0.05702354	0.040562619	0.05492254	0.046053726	0.046209235	0.043424774	0.061599243	0.045161858	0.045833699	0.031988401	0.049483001	0.039770886	0.046205048
CFG00138323	HSG00257832	761	0.067375883	0.065592267	0.064446315	0.072283432	0.070480749	0.059817318	0.051531408	0.076791033	0.068502195	0.046194486	0.062672675	0.121383369	0.07442528	0.11995063	0.058456928	0.043124404	0.071609899	0.150243774	0.114995621	0.180224955	0.051810812	0.045575377	0.044270169	0.053332213	0.148976579	0.045102246	0.056758508	0.04378685	0.10246148	0.043501657	0.131056607	0.092322789	0.04435556	0.054413565	0.054088548	0.077954561	0.050386328	0.054917008	0.055163082	0.073746361	0.063843824	0.053178437	0.049088895	0.051121961	0.05287962	0.060237013	0.047241457
CFG00015326	HSG00302721	762	0.044360515	0.046673167	0.041641802	0.045602109	0.053694785	0.046610255	0.043920174	0.042096328	0.038116548	0.060119461	0.048619989	0.059029657	0.042261373	0.050439686	0.051634837	0.044854488	0.039148562	0.05740371	0.065862775	0.088366792	0.060959332	0.047968436	0.052774958	0.12327116	0.065999858	0.046554781	0.052096371	0.043396994	0.055545434	0.048387446	0.07015869	0.117359154	0.05488608	0.066539705	0.121878356	0.08850646	0.095203169	0.08826448	0.113146082	0.068706214	0.06117864	0.058842823	0.070441633	0.091829702	0.073436558	0.067168005	0.078365847
CFG00014481	HSG00205853	765	0.039412003	0.062158763	0.055046923	0.048214011	0.048526835	0.050451107	0.064804152	0.046439223	0.075424716	0.049633596	0.068225659	0.042152338	0.061662987	0.160563722	0.043214709	0.040175814	0.203718901	0.042439096	0.064411879	0.077275544	0.04015325	0.055499222	0.120902613	0.077519916	0.042140216	0.084958479	0.041693751	0.052096993	0.050972559	0.040606499	0.067149498	0.059070919	0.056120597	0.132109657	0.097016007	0.178200006	0.102882691	0.341245472	0.125897512	0.135514185	0.125400066	0.105470054	0.087471955	0.126207292	0.210944101	0.079648502	0.131748453
CFG00111855	HSG00296553	766	0.045862157	0.04184645	0.040804535	0.052105349	0.041762978	0.049532562	0.04862671	0.043988016	0.054494191	0.047218043	0.052220348	0.05539849	0.05092426	0.053095084	0.040622454	0.053668201	0.055852983	0.047655143	0.059589222	0.055427182	0.049616933	0.044545811	0.05540688	0.050751571	0.050740507	0.050862592	0.057036519	0.049859807	0.052306537	0.042277906	0.044943079	0.053817187	0.039889041	0.047073875	0.050116196	0.077977195	0.056886021	0.049292352	0.054217141	0.046944845	0.045914844	0.048339557	0.046337098	0.058711939	0.086615257	0.058592137	0.046808783
CFG00002870	HSG00258065	767	0.052110329	0.065134138	0.0592448	0.04830483	0.046511553	0.049792334	0.105726138	0.048757713	0.060952466	0.058709908	0.045119118	0.05368299	0.044956852	0.057161529	0.057579413	0.053285677	0.044753503	0.048788436	0.042176634	0.046700265	0.044148214	0.041536719	0.043889608	0.059078436	0.050774693	0.041943263	0.045953788	0.048157834	0.052926548	0.046925407	0.079796247	0.060241282	0.127245173	0.053704172	0.033988252	0.045186315	0.017962782	0.055066787	0.030294197	0.023028249	0.049717542	0.023244455	0.04011305	0.043855619	0.031264272	0.057657652	0.024448369
CFG00121986	HSG00262807	768	0.044291612	0.045693479	0.039535526	0.038840823	0.049308952	0.053194262	0.040731031	0.102562398	0.073798858	0.043216676	0.048787352	0.088043317	0.046910055	0.043510217	0.068097167	0.044320066	0.051834967	0.03927011	0.045050055	0.054360934	0.042550016	0.048887007	0.066763565	0.049866367	0.054118138	0.041579865	0.075978652	0.05216701	0.072269246	0.052408941	0.064224087	0.039058138	0.043743972	0.05152069	0.063208841	0.128299996	0.055275477	0.057542671	0.061757557	0.060916726	0.049217574	0.05888946	0.055193882	0.054119192	0.066192165	0.054632831	0.069948576
CFG00138594	HSG00306580	770	0.056426339	0.046008721	0.060819365	0.05597052	0.050891574	0.065117471	0.043905906	0.058600791	0.057951182	0.063320071	0.059881754	0.061917558	0.06644737	0.066842362	0.132076651	0.04959343	0.057873379	0.107981235	0.050262395	0.060803242	0.068299808	0.143484622	0.05178361	0.05597908	0.051875852	0.050427292	0.05533468	0.069433451	0.054773819	0.060601328	0.074655101	0.042336144	0.045069203	0.067956701	0.063549019	0.064591378	0.055363353	0.053352106	0.053332034	0.044649009	0.063462108	0.054602053	0.059097365	0.064754128	0.058571134	0.055512749	0.061164007
CFG00125339	HSG00260668	774	0.045911584	0.048854936	0.068857372	0.068913065	0.0682531	0.071969964	0.045910452	0.064793572	0.079388455	0.077887714	0.057105813	0.052717876	0.095312014	0.067649379	0.059896238	0.050422411	0.067017891	0.058785345	0.04884927	0.047950435	0.054276846	0.062356506	0.072322167	0.060544129	0.059829604	0.053552676	0.065327503	0.097419269	0.070516072	0.050084926	0.054648165	0.059275519	0.046810705	0.160482392	0.174968183	0.108997613	0.191699997	0.146916583	0.186381295	0.185359493	0.188598216	0.174109742	0.148379683	0.143211186	0.182287201	0.175400332	0.186772659
CFG00128869	HSG00224841	776	0.064765342	0.070014641	0.058612905	0.049221288	0.058604743	0.04855242	0.050142795	0.110555112	0.084834978	0.072328135	0.067753956	0.077432722	0.096560054	0.226908356	0.068551995	0.073698014	0.068294547	0.053899731	0.060363118	0.070936963	0.099894039	0.053928502	0.066561468	0.046435863	0.045604147	0.059304643	0.100922197	0.053606264	0.064864144	0.075583614	0.061574556	0.044639688	0.115876749	0.075974576	0.075097553	0.136600003	0.067750446	0.078744382	0.070259452	0.080434591	0.072839901	0.07518103	0.048007924	0.066934966	0.107075267	0.07112436	0.066174924
CFG00121237	HSG00201388	779	0.203515276	0.047917482	0.043759249	0.19437708	0.165927067	0.05223586	0.069993235	0.054595429	0.059007637	0.045920741	0.057727668	0.048087042	0.063529603	0.046138272	0.058282245	0.040926099	0.098742247	0.054436129	0.055870008	0.048695523	0.054977611	0.079487212	0.075735547	0.046413012	0.051558431	0.050623603	0.053895153	0.049513217	0.051781677	0.037735671	0.055466801	0.02105538	0.057667039	0.095620729	0.104375027	0.055826396	0.067082904	0.101597778	0.093776606	0.079916053	0.071998887	0.088636458	0.069798134	0.106394045	0.210134208	0.077085108	0.084459394
CFG00142661	HSG00243479	780	0.038873792	0.017753016	0.022716401	0.023085123	0.019562991	0.032475136	0.089150175	0.155071989	0.090522826	0.083660163	0.101707958	0.186961427	0.062453512	0.126853436	0.065459162	0.10975229	0.106400847	0.111626856	0.156252414	0.041101757	0.113798521	0.115223899	0.033989672	0.100837268	0.122003563	0.045261785	0.017372174	0.075845554	0.06292294	0.048602149	0.148563042	0.069807991	0.067115046	0.036971413	0.026838318	0.02933538	0.023299571	0.031497709	0.03190745	0.026409753	0.031018544	0.026205266	0.022252932	0.043555815	0.030811789	0.018724574	0.027289618
CFG00127923	HSG00248654	781	0.053436976	0.054167882	0.049045946	0.057648636	0.060412139	0.04683562	0.047117326	0.049874615	0.064771123	0.062099893	0.053133857	0.063213095	0.05789528	0.076176897	0.070340343	0.058314558	0.076262653	0.053654712	0.067814723	0.06008919	0.067508198	0.045358956	0.059103109	0.056697115	0.053618245	0.045475028	0.042952642	0.084975392	0.055683151	0.053510457	0.050634343	0.053816203	0.045594245	0.101257458	0.092454284	0.090623662	0.07626316	0.065860629	0.089080624	0.061919563	0.086300507	0.097522289	0.070801921	0.080860332	0.094931148	0.08090166	0.075356141
CFG00128962	HSG00302011	782	0.042340774	0.049950905	0.045256019	0.040928751	0.054688293	0.06139585	0.043275058	0.057990819	0.056281775	0.063242123	0.041460507	0.04881385	0.064998992	0.04152251	0.046479378	0.044730403	0.049497057	0.042844933	0.058130555	0.045793559	0.056669854	0.044712871	0.045232102	0.042376462	0.046284039	0.042612359	0.044784263	0.055389129	0.043520033	0.040981594	0.04299641	0.041164685	0.042344492	0.056283843	0.072466038	0.103453062	0.07375592	0.057728469	0.058370825	0.062774822	0.058102652	0.058384627	0.053041589	0.088309914	0.057231892	0.063324898	0.062833063
CFG00010142	HSG00281968	784	0.059557911	0.06511344	0.03980267	0.042581256	0.052688781	0.072242647	0.050034866	0.064260125	0.066236816	0.043231089	0.049977984	0.046114005	0.043696657	0.048488073	0.048664	0.058699831	0.047305606	0.043394852	0.048559561	0.055672146	0.041639667	0.053662833	0.071885325	0.044035338	0.061547495	0.053453423	0.045614004	0.052871156	0.045116309	0.058829825	0.05468538	0.067095987	0.044966925	0.071508572	0.069686748	0.136299998	0.055164266	0.068532608	0.07440982	0.056875095	0.056164924	0.060432129	0.060871355	0.057422273	0.085128561	0.057255726	0.051198184
CFG00124878	HSG00215699	785	0.047530498	0.021592632	0.031544443	0.024458038	0.024995834	0.033388302	0.035051577	0.071731836	0.07250011	0.07733909	0.066834949	0.091359682	0.030151118	0.041898552	0.079509631	0.064665273	0.061976209	0.05436049	0.057953402	0.033598285	0.021128692	0.034076352	0.081593834	0.049937353	0.041587524	0.028039046	0.044981826	0.036798999	0.046797007	0.045070376	0.049463186	0.048190672	0.082690351	0.099300437	0.13550663	0.069281124	0.077744603	0.155903742	0.111009046	0.087524459	0.146946177	0.080576889	0.077431954	0.071266025	0.457490742	0.149711832	0.123483159
CFG00128520	HSG00257770	793	0.050839338	0.019011252	0.026176052	0.021330649	0.022606524	0.062754832	0.057366047	0.050039783	0.063575372	0.085015386	0.056418292	0.05558572	0.088720091	0.064986303	0.058588754	0.053724349	0.030749526	0.024682542	0.036205646	0.080070838	0.067467324	0.101968765	0.022695946	0.041904192	0.026817998	0.040278181	0.028045489	0.057264205	0.036495879	0.036960769	0.034025844	0.048399914	0.040643342	0.122080632	0.118315935	0.070912287	0.088666715	0.121199876	0.08282461	0.097078547	0.094768435	0.083311424	0.086615339	0.090199187	0.284871042	0.118308544	0.112505302
CFG00008876	HSG00296573	794	0.092172757	0.048603058	0.071280584	0.050780777	0.079632491	0.043800607	0.043280222	0.102891907	0.058643442	0.041547142	0.04926211	0.069885939	0.057718161	0.062418699	0.051105604	0.044557497	0.042127989	0.065747403	0.054270912	0.046158344	0.05393932	0.053364873	0.063038453	0.041967157	0.057333134	0.060864814	0.042582355	0.045416243	0.064468451	0.058250904	0.044491757	0.045800917	0.045113392	0.0188161	0.022281546	0.036637388	0.02374607	0.021713117	0.020946668	0.034310658	0.022892864	0.024450043	0.022073945	0.021518767	0.029785838	0.026243841	0.026514573
CFG00121084	HSG00255295	795	0.086992741	0.079754896	0.057313755	0.088296816	0.045115139	0.076457098	0.044416137	0.105358899	0.16964075	0.104703829	0.058115441	0.154943302	0.116346411	0.056202874	0.052607749	0.108861931	0.088366926	0.10394533	0.057327569	0.130957708	0.072428398	0.063413121	0.091791697	0.056156822	0.082187913	0.072123371	0.078796893	0.089999087	0.077485181	0.060779981	0.065771073	0.052619014	0.038829479	0.095893107	0.109277993	0.081799351	0.086828329	0.098371506	0.078810617	0.06051952	0.067557588	0.056623176	0.079042517	0.094233818	0.107727319	0.112919986	0.109496199
CFG00117873	HSG00248986	799	0.045340013	0.044564877	0.043548267	0.044111993	0.067496732	0.056342531	0.053914607	0.082717836	0.088045746	0.070906617	0.065236092	0.095637888	0.076371491	0.089081101	0.057399876	0.049446452	0.065903239	0.076266453	0.046454035	0.062235527	0.060191985	0.065643042	0.061275147	0.042958874	0.057985321	0.047447782	0.044599522	0.058227666	0.044149481	0.052059248	0.044826489	0.042874079	0.041966293	0.099278308	0.125823542	0.084818296	0.110576592	0.100212574	0.088168472	0.100591786	0.07462927	0.084415495	0.095445521	0.085874073	0.087610729	0.085033521	0.077925265
CFG00144410	HSG00248485	800	0.044149764	0.047782358	0.041074477	0.050305422	0.045067839	0.043168854	0.054285679	0.05402606	0.043074735	0.043979108	0.051396139	0.044986803	0.060367845	0.047138639	0.040087312	0.047541663	0.041771751	0.045277808	0.048993934	0.04924025	0.046774644	0.046743944	0.042659596	0.052986845	0.045585029	0.050387848	0.04704503	0.046107907	0.063800514	0.045487542	0.058417685	0.043873381	0.044170573	0.040366635	0.039498709	0.064401574	0.02118871	0.02169621	0.047591124	0.038371649	0.036694121	0.031993937	0.031109905	0.03184177	0.051535219	0.029110176	0.015747936
CFG00126263	HSG00307507	808	0.041137423	0.050032571	0.04441696	0.049874198	0.04147527	0.041903913	0.041134018	0.038105287	0.039526217	0.039181791	0.041353162	0.041685004	0.039759185	0.040844455	0.039266128	0.041004155	0.041241609	0.039175745	0.041057959	0.049966145	0.042795677	0.042284746	0.043173116	0.039404474	0.042470198	0.040358331	0.038522411	0.044444904	0.040899232	0.038928814	0.0402532	0.04095703	0.047377903	0.05113259	0.061892346	0.125200003	0.052079067	0.061646361	0.074415438	0.053754568	0.051790241	0.054680046	0.053298578	0.055190187	0.056865234	0.052185755	0.050913408
CFG00020939	HSG00249026	813	0.035700168	0.064179525	0.03379894	0.026169408	0.027912829	0.050031651	0.020756206	0.090498075	0.052516606	0.047649626	0.060828295	0.045692839	0.050778829	0.080369845	0.043067321	0.058872625	0.041955378	0.047385607	0.036062583	0.037871849	0.042591177	0.055181399	0.038844679	0.034655146	0.061920859	0.058148924	0.03997371	0.041106649	0.07482928	0.028615365	0.080567263	0.040565424	0.028555794	0.044218432	0.048168242	0.062185388	0.049053654	0.052580997	0.06149888	0.046455413	0.052029964	0.04982765	0.04454099	0.053769398	0.047356468	0.049621824	0.044690076
CFG00121827	HSG00227708	817	0.083405599	0.061626729	0.069846056	0.070594624	0.06249677	0.062670305	0.095601536	0.063865215	0.039480209	0.050092313	0.045752991	0.114973754	0.043122269	0.051802129	0.04955437	0.059419893	0.044045765	0.049745247	0.048409354	0.043973416	0.046431337	0.046538915	0.054087032	0.061081056	0.047166288	0.050196003	0.043637928	0.059919644	0.045881324	0.04972985	0.048532359	0.047629859	0.047816277	0.055402577	0.057827123	0.048726082	0.032718886	0.042067397	0.04161479	0.025607342	0.068311818	0.046786919	0.026681706	0.050558951	0.035035297	0.038779099	0.03163388
CFG00124896	HSG00269673	818	0.038707361	0.043990199	0.051780079	0.042648662	0.040384442	0.061553378	0.046129625	0.046812024	0.048180491	0.047788274	0.050465487	0.047132745	0.044792477	0.042249598	0.044395331	0.041324776	0.044534937	0.045113619	0.047488838	0.049003426	0.043626748	0.043865647	0.044621605	0.045976087	0.055652998	0.044262175	0.043371364	0.046789311	0.045091614	0.044029675	0.044355355	0.041861299	0.039880708	0.041922431	0.037320375	0.04885979	0.031129323	0.056138802	0.050372884	0.045022439	0.057679448	0.035750706	0.032743596	0.033152487	0.040364061	0.047593057	0.02486252
CFG00017002	HSG00220076	820	0.046495389	0.051462524	0.049482238	0.050359741	0.057224281	0.104239047	0.06371817	0.064377226	0.12820214	0.090987839	0.093523458	0.082462169	0.088891372	0.087149478	0.080642231	0.054105129	0.065455191	0.090090841	0.054039448	0.073623404	0.082052276	0.089708343	0.043692458	0.041481834	0.040906284	0.041332502	0.071219817	0.066598676	0.040173322	0.044044368	0.049289603	0.060761776	0.039929543	0.162451401	0.188406378	65535	0.158259898	0.44033277	0.147465318	0.122445233	0.22304298	0.194263801	0.164262369	0.187211767	0.160159945	0.198017448	0.234967753
CFG00020549	HSG00237349	821	0.01412546	0.027165879	0.018951599	0.021242594	0.0164553	0.026128998	0.037878465	0.035370499	0.073438227	0.055197403	0.023576267	0.056354392	0.052707724	0.025505004	0.043674357	0.041301508	0.050989922	0.050761674	0.045578908	0.069128536	0.024260858	0.042705711	0.01752997	0.019435162	0.083855137	0.050186072	0.029248824	0.012432406	0.04700147	0.055376984	0.041215558	0.069293998	0.059806772	0.047137458	0.049748175	0.060700577	0.051781826	0.053256225	0.056287929	0.051125214	0.047480371	0.043486711	0.05599013	0.062998787	0.05075964	0.047735803	0.051144961
CFG00010222	HSG00213341	822	0.051371716	0.065761521	0.059149582	0.123839542	0.122944139	0.047145545	0.120357789	0.057642151	0.041449882	0.039861258	0.047889434	0.040498432	0.040732209	0.041616082	0.049312085	0.044072174	0.058429986	0.042255633	0.134489641	0.042414088	0.043569908	0.047495741	0.061301976	65535	0.053857729	0.061287649	0.052636396	0.050777391	0.1285166	0.043769814	0.116479404	65535	65535	0.046731483	0.068123445	0.050419498	0.046163477	0.088994898	0.06282524	0.049770415	0.062802881	0.055086754	0.04388722	0.080874696	0.058763411	0.048180189	0.05315524
CFG00146074	HSG00271713	823	0.040328916	0.044693779	0.045072965	0.04531784	0.04817332	0.043338213	0.050332986	0.045020968	0.050749596	0.054586712	0.050750427	0.051379949	0.052665189	0.053448662	0.042750265	0.050138645	0.038868461	0.043890435	0.044080067	0.045549992	0.053689554	0.042186003	0.047593683	0.042519752	0.042882629	0.04022193	0.040423911	0.041763391	0.039968148	0.042684764	0.039328568	0.045398649	0.040283926	0.063382342	0.064254999	0.05360274	0.056974843	0.055466767	0.060971096	0.053749979	0.054415263	0.055036124	0.063551836	0.081827223	0.053142939	0.056635216	0.063535027
CFG00123768	HSG00291349	825	0.066643484	0.064068809	0.059528891	0.062607586	0.068941884	0.063918531	0.062181618	0.075896107	0.063821368	0.060445759	0.061681625	0.062512912	0.083762124	0.061273377	0.061208986	0.077351637	0.059848867	0.059960369	0.063261278	0.062798806	0.064212933	0.059233975	0.061489217	0.058562927	0.064026117	0.063167118	0.060838174	0.062951624	0.059894681	0.060573302	0.059543196	0.06277024	0.060091894	0.048848186	0.044209428	0.030616779	0.051044874	0.042654455	0.030242141	0.050899386	0.028908445	0.033937525	0.027958369	0.029219352	0.032534659	0.053384181	0.051643714
CFG00137513	HSG00253965	827	0.050097462	0.06276983	0.073524423	0.061354656	0.045701746	0.066213921	0.063885696	0.061696876	0.083679482	0.048415091	0.04938912	0.068716966	0.055321079	0.073881485	0.044570241	0.07223095	0.055532638	0.066002235	0.061826572	0.062373601	0.067139201	0.090378977	0.077758014	0.082047902	0.077214271	0.051991906	0.060839344	0.085470207	0.082119197	0.047770917	0.067601763	0.065247238	0.040951259	0.051762387	0.061873753	0.055264931	0.055169985	0.123830698	0.050053272	0.050413039	0.047172487	0.035854835	0.034117229	0.041888557	0.056576062	0.048235971	0.042780247
CFG00022579	HSG00306963	828	0.059198383	0.070022352	0.059308391	0.052838381	0.063028537	0.069378927	0.055069525	0.089283414	0.051098049	0.054021738	0.090834945	0.067286454	0.063443892	0.058551326	0.051833078	0.05939775	0.061331514	0.066498011	0.077119388	0.06215265	0.056506775	0.05793133	0.074276187	0.061367139	0.106822275	0.066116229	0.060164668	0.051414907	0.071769133	0.060787361	0.106841668	65535	0.057696085	0.059882205	0.150056213	0.054896075	0.042941224	0.050463032	0.069437265	0.050783947	0.056476429	0.028432555	0.034075305	0.120120689	0.058030542	0.059803918	0.034530729
CFG00000299	HSG00250016	830	0.062843472	0.054361422	0.052892033	0.06138986	0.050664812	0.058547832	0.072115883	0.062443856	0.054669131	0.060693055	0.048918139	0.058794718	0.051203363	0.049176797	0.062822342	0.054349862	0.050749559	0.059572574	0.0580584	0.046958476	0.053979352	0.056818228	0.062736787	0.063807823	0.051119342	0.051017921	0.058215775	0.058912966	0.049458586	0.054248136	0.060653463	0.060451362	0.049148809	0.070490338	0.051020108	0.094524354	0.05275812	0.09577544	0.051146235	0.069102727	0.078860871	0.053623699	0.046683501	0.051637087	0.050997935	0.076714396	0.0461227
CFG00020656	HSG00232451	831	0.023380322	0.019430783	0.014239822	0.010026211	0.021251474	0.02184359	0.020272247	0.048622485	0.05343328	0.032416958	0.035894107	0.026458543	0.053330366	0.033982232	0.028139537	0.028364357	0.0212557	0.031866141	0.041037232	0.040519711	0.044660456	0.041678969	0.060353749	0.045795891	0.046665817	0.024288088	0.033975918	0.046975464	0.019281954	0.028775578	0.065479435	0.035695367	0.01753737	0.021227639	0.019198528	0.039683275	0.016012983	0.023404498	0.019166725	0.019289017	0.019083962	0.030865299	0.01693991	0.025857871	0.038879011	0.01754207	0.030068586
CFG00025350	HSG00207224	832	0.056193709	0.024478495	0.033768106	0.055855442	0.044291928	0.023280097	0.062116634	0.038435567	0.062189672	0.036053397	0.034181807	0.046570804	0.055979982	0.029953448	0.030753408	0.04012686	0.02664993	0.028787298	0.033605881	0.026308423	0.027957296	0.03736202	0.022664586	0.029096305	0.032928772	0.036395684	0.027716145	0.030374672	0.036955092	0.026321227	0.046303973	0.040440239	0.078894287	0.056149136	0.050258137	0.100827508	0.048491579	0.047324855	0.071372792	0.057802059	0.047759872	0.050219003	0.046762042	0.050002892	0.124700002	0.045113023	0.053026401
CFG00017533	HSG00272094	833	0.045091409	0.041972876	0.046076488	0.113572404	0.047428731	0.060993899	65535	0.040671919	0.054999694	0.048892047	0.051191069	0.051861964	0.047375727	0.048548307	0.045835283	0.045108985	0.050586298	0.046647329	0.046766862	0.041202396	0.042041358	0.047716871	0.052219503	0.042191748	0.043878648	0.041461162	0.045004502	0.046718419	0.115148023	0.043684877	0.041795298	0.11711847	0.038779121	0.027452672	0.01865802	0.041498479	0.025690217	0.034272205	0.024708629	0.024993954	0.025694443	0.020702336	0.023424676	0.02083391	0.023469133	0.01740849	0.018319562
CFG00021396	HSG00228522	836	0.056757826	0.047404643	0.057745121	0.056005914	0.062479403	0.072293557	0.060584705	0.039989151	0.040005613	0.04258325	0.046347041	0.046835534	0.040302835	0.040128104	0.045234289	0.044352837	0.047188062	0.040057112	0.042382758	0.042059567	0.045959361	0.041438691	0.042936392	0.05399856	0.040144261	0.041150007	0.044032753	0.044269301	0.041759532	0.043634292	0.044576298	0.041189864	0.040754754	0.063509412	0.054046717	0.052929454	0.07030125	0.08482381	0.093980439	0.081607968	0.061090644	0.079887636	0.081520103	0.079496272	0.070398703	0.088556334	0.069498189
CFG00018142	HSG00229581	839	0.051998183	0.048814781	0.047712937	0.047720641	0.058848858	0.063986227	0.053639691	0.056287054	0.053080846	0.057238411	0.056107637	0.061638709	0.050384223	0.050863151	0.056474503	0.053348675	0.050287832	0.047444958	0.044003885	0.045652524	0.046422306	0.049465593	0.058784574	0.0489126	0.045457833	0.044401266	0.048673876	0.047109772	0.04939463	0.047988631	0.04341682	0.044985376	0.043619819	0.019250911	0.029320987	0.025591046	0.030650178	0.06548322	0.035668656	0.025271485	0.023938106	0.026383225	0.035030216	0.023431944	0.032060131	0.018878866	0.03039643
CFG00126240	HSG00268086	840	0.052036498	0.064500421	0.057821531	0.055879153	0.068521462	0.057390884	0.041527815	0.05304455	0.049622498	0.053536836	0.051264439	0.053491738	0.060195144	0.058209423	0.052141972	0.054172199	0.045575894	0.052969139	0.049415696	0.049704697	0.052083839	0.041519567	0.058586203	0.061236497	0.058147889	0.060561147	0.055212487	0.043493908	0.050001323	0.058876205	0.058638755	0.048743613	0.058089055	0.029339273	0.032000206	0.025557145	0.021888942	0.028067652	0.025006298	0.023560872	0.024314111	0.022067538	0.026072627	0.028520612	0.022688275	0.026895951	0.021294475
CFG00014450	HSG00203112	842	0.039425515	0.047018386	0.04437352	0.117999353	0.043209843	0.04609317	0.055673447	0.046211176	0.045642957	0.050046641	0.044124793	0.044098504	0.049160898	0.046891864	0.050827242	0.042941619	0.045397639	0.048834123	0.048518404	0.045071077	0.044140875	0.044461306	0.04344108	0.04296818	0.048369665	0.048194215	0.04131408	0.045188244	0.045972597	0.040558215	0.040305953	0.048787776	0.045119755	0.044404589	0.047687944	0.052585885	0.049293246	0.043656155	0.04657992	0.051594231	0.047480762	0.050070427	0.048135083	0.045654923	0.054971397	0.047552779	0.046337422
CFG00125514	HSG00209830	845	0.156126291	0.10814961	0.117643729	0.145705029	0.207355827	0.072694145	0.086070888	0.150546074	0.162844837	0.115090817	0.084529221	0.142852977	0.13551937	0.099201158	0.153706491	0.112239666	0.164794788	0.088850811	0.14575392	0.122787416	0.149906397	0.145286128	0.127362564	0.067332029	0.073787503	0.096256137	0.113939188	0.107629992	0.103419922	0.080319792	0.180351809	0.083229162	0.102240235	0.050251488	0.06774538	0.046842318	0.063886449	0.054741681	0.062109359	0.056717888	0.065671355	0.05502563	0.058325052	0.058286685	0.061896995	0.062528089	0.054668043
CFG00042135	HSG00225369	846	0.055768635	0.059106927	0.047347508	0.050509382	0.042225551	0.045558136	0.065358758	0.043980241	0.057622593	0.070538245	0.093944825	0.08758045	0.096511513	0.130787045	0.069223456	0.057659216	0.056693677	0.050563067	0.070666857	0.060697019	0.055969514	0.05732014	0.054559704	0.055158366	0.049504545	0.052140854	0.044992525	0.061153214	0.051097404	0.047970913	0.0593022	0.058598351	0.045135844	0.093508273	0.07865835	0.082586296	0.072151832	0.066987105	0.083516955	0.064348631	0.05725912	0.070117585	0.056345269	0.064157583	0.095715888	0.073245957	0.061011456
CFG00026848	HSG00272439	847	0.03695384	0.016235301	0.02147988	0.023457183	0.04137338	0.07436309	0.086237878	0.11785242	0.087333441	0.076050915	0.087404288	0.057488143	0.039491389	0.022671923	0.063748449	0.087873384	0.05104728	0.033367623	0.047231536	0.077763148	0.064535819	0.073561005	0.061102532	0.098968208	0.03999003	0.028895834	0.053102076	0.036818337	0.030752858	0.023750665	0.04231656	0.056653887	0.032265682	0.051250506	0.047537915	0.1259	0.054637603	0.059108354	0.04853854	0.064523995	0.052698355	0.062164869	0.048048984	0.046879366	0.054726403	0.05817239	0.052071463
CFG00107687	HSG00249042	858	0.076416567	0.032220859	0.036533888	0.027791439	0.028344139	0.068396784	0.061203171	0.034423865	0.149719641	0.07750269	0.070758514	0.129442766	0.150822863	0.078838855	0.064531386	0.081249662	0.123160191	0.100173555	0.076028101	0.113716736	0.084079325	0.085719265	0.068074256	0.039011169	0.153565586	0.115299858	0.098312184	0.03391169	0.138848007	0.140833974	0.11255461	0.096301407	0.111551255	0.084205136	0.092237204	0.086439177	0.055808984	0.068725273	0.029492581	0.06851352	0.099095985	0.036361422	0.026176931	0.07165689	0.028011497	0.063482136	0.030781109
CFG00120637	HSG00226780	859	0.128243104	0.127903998	0.12999922	0.127812371	0.13264361	0.128012449	0.12823993	0.131719023	0.134072363	0.128752246	0.132907882	0.130931765	0.127528861	0.127555907	0.149355456	0.127658144	0.127595991	0.127934232	0.127527267	0.128139704	0.137852341	0.127587765	0.128964707	0.127966538	0.128152341	0.127991572	0.128162324	0.129345596	0.128844753	0.134230286	0.127537295	0.130557522	0.130161405	0.107673198	0.152336881	65535	0.06805151	0.095725395	0.287600011	0.09260463	0.155399993	0.081070736	0.076297902	0.071144938	0.129941374	0.120121725	0.145508647
CFG00122501	HSG00242975	860	0.038654145	0.040942926	0.038943056	0.04838061	0.057786137	0.02554651	0.073748939	0.083243959	0.113075309	0.055134512	0.124928616	0.138517991	0.110684812	0.077808842	0.089966945	0.019278029	0.103991188	0.101347201	0.118104838	0.064895585	0.127524585	0.116979316	0.052598912	0.086194001	0.088862613	0.118190087	0.155303881	0.093287006	0.139605731	0.124225676	0.063433886	0.075144641	0.052952431	0.080372721	0.074169934	0.040983703	0.060405761	0.135906279	0.067057855	0.044414219	0.129531562	0.063064821	0.061957054	0.060471229	0.06235683	0.077923179	0.036491755
CFG00118063	HSG00294663	863	0.066048712	0.069942608	0.05703631	0.049602259	0.063747332	0.158239543	0.054357227	0.07401596	0.070168391	0.081908628	0.065435417	0.081973284	0.062357005	0.053157996	0.069579802	0.05736332	0.05989847	0.058048576	0.072252743	0.073292725	0.058969744	0.071581796	0.060442865	0.050476115	0.072201379	0.1334804	0.051716551	0.059849571	0.06195702	0.05214693	0.064428493	0.059028491	0.04782255	0.044809923	0.044354532	0.055376738	0.047541734	0.044092394	0.050223172	0.046480678	0.052033249	0.047103435	0.044645421	0.052810524	0.055259958	0.050329972	0.048357584
CFG00019294	HSG00295106	865	0.065898247	0.08775527	0.092002049	0.07233458	0.129577339	0.081781946	0.101978712	0.086755395	0.042359348	0.052869312	0.051413007	0.046870008	0.046180177	0.048711695	0.056503206	0.049987219	0.049081255	0.050639525	0.057026163	0.044454675	0.083411582	0.061376251	0.074183024	0.05884736	0.041846588	0.047924098	0.050228182	0.088421829	0.045613214	0.045080468	0.052842859	0.042564936	0.115852326	0.047260512	0.055258345	0.072140791	0.055763211	0.045810517	0.048894383	0.05842007	0.057851445	0.047094382	0.052260805	0.057345144	0.051292874	0.047314715	0.044723287
CFG00137727	HSG00288755	866	0.047024518	0.052563	0.04181828	0.059158508	0.053304575	0.052387428	0.054349769	0.081674017	0.173281282	0.105487823	0.066138908	0.080826052	0.072063059	0.057399817	0.104496151	0.057932284	0.052529663	0.051332522	0.047418948	0.09462896	0.085759312	0.055194031	0.062018227	0.049665093	0.09003561	0.060377564	0.050326359	0.066859752	0.054345377	0.054688457	0.052419711	0.044220407	0.0587328	0.141721874	0.115655951	0.21770671	0.17288807	0.187497139	0.157868177	0.156800181	0.11759752	0.127675369	0.111793339	0.13248229	0.145506039	0.140329093	0.132105097
CFG00123174	HSG00271661	867	0.051989499	0.043465503	0.047484845	0.045861807	0.054199498	0.063624211	0.048198309	0.047791325	0.049199469	0.045880925	0.039336193	0.047279287	0.047710128	0.041290458	0.043110903	0.04634957	0.038916953	0.052524306	0.045538448	0.048256397	0.042889614	0.040841155	0.042965371	0.054004986	0.045856014	0.048091006	0.049236614	0.05132024	0.042132225	0.049390245	0.056101583	0.05660538	0.047900036	0.039010443	0.048711583	0.02891922	0.040846102	0.03731044	0.066219844	0.04813835	0.026118349	0.038423266	0.046166755	0.035728276	0.063182272	0.036184192	0.031183874
CFG00122922	HSG00226007	868	0.063160494	0.048878998	0.052864198	0.050242275	0.073244773	0.067256838	0.045648545	0.060102828	0.040767752	0.042448055	0.053677969	0.041605692	0.049870595	0.048212398	0.043661855	0.054955263	0.045323905	0.046949703	0.044954568	0.063676357	0.043455042	0.042258646	0.058846343	0.059116304	0.054393284	0.052693903	0.051128738	0.05641846	0.067216344	0.061096262	0.049359813	0.041802321	0.038849227	0.049509201	0.067098357	0.079127461	0.051116269	0.049042109	0.045355219	0.047100753	0.045469418	0.04601083	0.047264721	0.050082579	0.04625757	0.047385953	0.056680057
CFG00063547	HSG00296398	869	0.052131187	0.062875882	0.050296098	0.046983451	0.054316282	0.071389824	0.070728593	0.125408858	0.227532566	0.05836216	0.061522514	0.055698007	0.057602301	0.051059857	0.066609837	0.049777992	0.061455637	0.071937993	0.056497637	0.064117305	0.049741492	0.05153089	0.046263482	0.060424674	0.067102276	0.068284787	0.048698895	0.089000411	0.085628048	0.047700167	0.069621719	0.061442077	0.042215563	0.266996861	0.255400896	0.102843776	0.138168186	0.224710971	0.127264962	0.115850195	0.137881458	0.149675563	0.087843515	0.148124784	0.143281728	0.174489155	0.206928506
CFG00028889	HSG00272460	871	0.048922934	0.045781631	0.045673743	0.04621882	0.041036565	0.046625715	0.059131797	0.059655625	0.051035792	0.04548233	0.126056001	0.056507401	0.044092592	0.042692292	0.058131233	0.060787652	0.044381179	0.047993094	0.048516206	0.044261996	0.044855684	0.048297025	0.044364959	0.045798182	0.064995065	0.047112521	0.053220212	0.039954916	0.057127833	0.066553332	0.067599423	0.043686021	0.041125834	0.022752056	0.047700427	0.038598325	0.021326253	0.03008087	0.04844851	0.042606834	0.042907372	0.041286606	0.053600017	0.03336972	0.042418052	0.03075872	0.025255589
CFG00044426	HSG00315875	874	0.052475676	0.06028384	0.06019618	0.046675451	0.079275988	0.072138369	0.084843673	0.044648692	0.041179068	0.04392606	0.047762472	0.049528133	0.044688698	0.043383464	0.041560087	0.05784563	0.049944367	0.049876571	0.050245054	0.043021377	0.047838327	0.051844925	0.044814803	0.062432822	0.046546187	0.075549431	0.049841598	0.054526016	0.051664449	0.047463588	0.060067933	0.044326801	0.04204534	0.048205107	0.044350408	0.050946448	0.052376628	0.054287609	0.051996741	0.059883539	0.05624339	0.049293485	0.05387314	0.046645675	0.04982236	0.056338798	0.060291946
CFG00129128	HSG00262525	881	0.041440979	0.031746067	0.040956162	0.0341576	0.067939602	0.057229459	0.029693017	0.128644347	0.147266418	0.073444396	0.074419275	0.09885215	0.07242094	0.073422976	0.056771286	0.057268474	0.035085574	0.056606147	0.040878829	0.066318378	0.054084286	0.044983394	0.053263087	0.040173583	0.052420802	0.048668548	0.053533699	0.074908614	0.040566713	0.057963099	0.065218225	0.029643256	0.019279843	0.11231944	0.1038417	0.128365695	0.077781111	0.22078149	0.098341055	0.083450973	0.088140979	0.093370214	0.078824267	0.104099236	0.153626025	0.110648915	0.12103036
CFG00137273	HSG00262343	883	0.043787897	0.050202545	0.061157018	0.039739642	0.043925002	0.051745784	0.045554589	0.03833469	0.044603851	0.050167512	0.061469804	0.046213832	0.115002222	0.123779319	0.049351469	0.050296262	0.054663356	0.043655463	0.042174682	0.11697299	0.052769184	0.041856669	0.03892342	0.043952756	0.045679793	0.044014111	0.113623291	0.040834304	0.039316356	0.040810075	0.040187705	0.045621235	0.041628908	0.046581753	0.055122241	0.046703264	0.052265402	0.054605778	0.064731322	0.047116574	0.047208615	0.045344625	0.056000277	0.074015014	0.044612397	0.046573583	0.054129142
CFG00023690	HSG00220109	885	0.058651056	0.056019582	0.05735869	0.102889657	0.105978727	0.111566007	0.098095112	0.083600171	0.100920253	0.052547377	0.047908749	0.060646124	0.055878755	0.071638547	0.077839732	0.08139284	0.052353926	0.072230428	0.070260592	0.061581656	0.103997298	0.051872697	0.055364639	0.071889795	0.077179223	0.090985343	0.075903602	0.062411666	0.108594649	0.074123837	0.060738184	0.205037981	0.113702856	0.135011226	0.115253188	0.087830216	0.10507606	0.124608919	0.134240612	0.165587932	0.110244691	0.122629285	0.079248801	0.113029934	0.192979589	0.149751991	0.172635734
CFG00068419	HSG00229577	886	0.044852126	0.059406638	0.052354313	0.060251251	0.044785991	0.050082799	0.047884617	0.049271621	0.054630388	0.0504671	0.073225141	0.051511537	0.102329843	0.080465809	0.058693513	0.065093085	0.068656147	0.052034073	0.064656086	0.058813304	0.103217058	0.07263995	0.065490119	0.079978526	0.049655676	0.054256894	0.060622707	0.066513382	0.072922103	0.060080267	0.058766808	0.057772819	0.039968532	0.194875717	0.287753373	0.170200005	0.09839803	0.197857961	0.21143125	0.166275308	0.204670653	0.291861296	0.117728166	0.13094826	0.149539992	0.197138429	0.152636409
CFG00128855	HSG00248429	889	0.058507159	0.058991626	0.049342956	0.0513511	0.064766996	0.073347725	0.054929592	0.063981712	0.061155826	0.060712408	0.054846644	0.061941084	0.071905985	0.071396053	0.06305775	0.065414041	0.054632343	0.061299074	0.071038447	0.07209976	0.067856885	0.056366939	0.068446793	0.053339366	0.051284451	0.050550334	0.050413437	0.051389404	0.048524577	0.050028894	0.055149019	0.053237285	0.05330297	0.137172431	0.101335637	0.083709165	0.061552092	0.108193114	0.084297284	0.066499375	0.080528207	0.065186873	0.075532332	0.086473994	0.094691053	0.07091973	0.0706928
CFG00123713	HSG00236525	891	0.051654559	0.045954164	0.045217391	0.051020719	0.055877294	0.071648799	0.043755881	0.04500718	0.05309784	0.05402045	0.046775047	0.048025575	0.049862523	0.062250983	0.050308559	0.048299003	0.044251997	0.047175635	0.050877545	0.049739785	0.057029083	0.053195026	0.043700203	0.077169739	0.048575163	0.049679905	0.045449182	0.04770394	0.04692908	0.047783155	0.047142405	0.049447775	0.045467287	0.059137035	0.063143261	0.124899998	0.057736594	0.056618355	0.054370716	0.060098372	0.060259495	0.053619079	0.057599783	0.053190023	0.063025221	0.059022717	0.060153063
CFG00138911	HSG00276839	894	0.050451756	0.048829842	0.057930704	0.044759039	0.054838657	0.065039746	0.068060167	0.057766188	0.051902384	0.046571217	0.045198586	0.045126799	0.051139154	0.054821379	0.051506616	0.053644743	0.047799595	0.050322227	0.045526702	0.047823112	0.05279994	0.047813896	0.045495015	0.045978095	0.059724484	0.045878828	0.044314198	0.049783826	0.041856058	0.042986508	0.051399995	0.047715493	0.049749181	0.058389671	0.068446063	0.053635132	0.057906877	0.057848338	0.077623099	0.056031283	0.051489685	0.056139726	0.06953615	0.086235479	0.053717196	0.057215963	0.058407068
CFG00128778	HSG00242076	896	0.047398049	0.04606225	0.044363182	0.047657177	0.040550888	0.119443692	0.041948806	0.052068699	0.04839018	0.050592534	0.04099597	0.047397848	0.04923369	0.049443875	0.047461677	0.04147879	0.04473874	0.048771601	0.042068303	0.048251126	0.044113211	0.046287529	0.042791359	0.042561412	0.041400127	0.040207051	0.041220944	0.043721024	0.042832121	0.042526625	0.043520562	0.049510229	0.048777785	0.055762745	0.066119663	0.055901308	0.05396362	0.055478446	0.063276432	0.051775288	0.056503788	0.059355233	0.057751037	0.076482616	0.056052193	0.050137658	0.048860773
CFG00014333	HSG00238437	900	0.046264891	0.025125254	0.036168754	0.028030587	0.019257858	0.029791713	0.030165682	0.017193658	0.076760963	0.034800015	0.065701783	0.076662302	0.087019742	0.066543661	0.030113421	0.047017828	0.065888777	0.066301659	0.055285685	0.068326399	0.060842197	0.058225732	0.059169285	0.026632393	0.07736823	0.083884269	0.059063077	0.037597839	0.081462346	0.076530248	0.060485955	0.073205896	0.057650421	0.068933323	0.054973044	0.06174783	0.061969254	0.108117625	0.061780855	0.055449761	0.083053418	0.048252746	0.047093738	0.075223997	0.055496905	0.054798122	0.055599514
CFG00023686	HSG00237239	902	0.045921877	0.042302735	0.043422479	0.047598086	0.047041092	0.058039907	0.045818202	0.048954945	0.040691834	0.040124763	0.046707049	0.042649057	0.047955919	0.052073099	0.042354304	0.044646893	0.042549849	0.043362666	0.045329675	0.044905264	0.043555073	0.041844975	0.044836789	0.042759787	0.040894125	0.047706533	0.04273675	0.045742642	0.042155929	0.039503783	0.049016841	0.03958061	0.039607801	0.045468051	0.046237703	0.051151056	0.047322221	0.044969782	0.050424121	0.054491062	0.05918213	0.04887154	0.048322108	0.074288055	0.052396756	0.052745696	0.051662333
CFG00084282	HSG00282017	904	0.053668082	0.057441909	0.052272301	0.060345557	0.069843188	0.059806757	0.049548503	0.114629611	0.127179325	0.080197863	0.09394379	0.110834628	0.142504618	0.097253211	0.130188584	0.110049039	0.114066757	0.06560681	0.074734546	0.123587534	0.0781518	0.082749881	0.060475815	0.070862904	0.099984936	0.083488874	0.052056376	0.115703188	0.064119808	0.066466995	0.07256081	0.061173707	0.05006694	0.065536	0.080115035	0.079527371	0.055029325	0.051586881	0.061347548	0.056705493	0.059153285	0.05393488	0.050972827	0.0508512	0.067015283	0.052841138	0.049520433
CFG00118048	HSG00249889	908	0.01904265	0.01833454	0.019786766	0.021849921	0.021310305	0.020620979	0.022722755	0.024045816	0.025970863	0.023293877	0.025296019	0.01945157	0.018840207	0.018381795	0.022852771	0.022728711	0.022176005	0.024978213	0.024486072	0.017509112	0.017557662	0.019812604	0.024999028	0.019206254	0.026184965	0.024040023	0.026176397	0.019675702	0.021594558	0.022944054	0.022991892	0.034905322	0.026610715	0.05001922	0.045656256	0.080442637	0.047648177	0.047065917	0.050562132	0.05362672	0.052445278	0.053388923	0.05525896	0.059043586	0.048725672	0.047757994	0.053463202
CFG00116915	HSG00272253	915	0.046894986	0.047343839	0.048210576	0.049012579	0.05159675	0.049956191	0.1097169	0.052559607	0.056356415	0.050963521	0.044938449	0.055220764	0.049859814	0.048243288	0.044928007	0.045328278	0.04931552	0.050887037	0.056953389	0.078649268	0.05401865	0.051646546	0.045158722	0.046520274	0.047002234	0.046429344	0.045249727	0.045906141	0.049940147	0.057440944	0.046779715	0.050724324	0.045032199	0.077585191	0.063890122	0.088831201	0.070976883	0.057776008	0.053377762	0.062689863	0.063129075	0.065339856	0.051299997	0.067995928	0.065978058	0.07885237	0.075211905
CFG00025825	HSG00274170	916	0.054643903	0.05288326	0.060708635	0.055079386	0.064271964	0.074377485	0.08132752	0.059713352	0.056712601	0.052946709	0.061358627	0.052113362	0.065836519	0.062784106	0.052547041	0.059401046	0.054745555	0.071443245	0.064812221	0.077358827	0.067294128	0.062152296	0.05903155	0.057624996	0.053638063	0.055080097	0.057547007	0.059248537	0.054613378	0.054158997	0.062788084	0.055844497	0.053450953	0.05227989	0.049392428	0.08309491	0.046391495	0.058913089	0.058517773	0.060023192	0.049691431	0.050808761	0.058891919	0.065674335	0.057991743	0.052891735	0.059439808
CFG00022613	HSG00278171	920	0.06817136	0.064595036	0.122023255	0.089123726	0.105066784	0.06702435	0.056112383	0.071486376	0.132143065	0.089334331	0.086185277	0.111470655	0.062375095	0.07939633	0.11192809	0.114836305	0.059141278	0.077981398	0.081475966	0.073871702	0.056830823	0.083283082	0.073738523	0.060300834	0.064486504	0.049736194	0.052796349	0.07983052	0.077274494	0.070489235	0.054341935	0.052684255	0.042094994	0.061252303	0.065237604	0.074547127	0.054409478	0.053162973	0.075155236	0.052640699	0.063879371	0.06506186	0.066893943	0.087162338	0.082441553	0.047445189	0.051001865
CFG00136668	HSG00202390	922	0.048432138	0.057603113	0.048311241	0.050910346	0.058721785	0.047395781	0.065973245	0.04954505	0.064707048	0.065029904	0.045160603	0.061467607	0.050417978	0.056918792	0.09413708	0.053535894	0.044578537	0.069021024	0.071966186	0.18958436	0.076129422	0.076133378	0.050641853	0.059909254	0.056446847	0.078982301	0.067639068	0.056283299	0.053165171	0.055000056	0.041590709	0.046358034	0.061998814	0.092956394	0.107676052	0.064072512	0.07883738	0.090916403	0.070353322	0.06297531	0.075698972	0.057095248	0.0648451	0.110424094	0.108727232	0.072685957	0.074710481
CFG00098554	HSG00215039	925	0.047658309	0.065130554	0.04669835	0.047218166	0.047603857	0.045737766	0.063234754	0.076061174	0.066238649	0.043110278	0.047526311	0.056313913	0.051117603	0.044364031	0.044244897	0.047221284	0.053984441	0.067714587	0.059889995	0.060543533	0.046923906	0.0738663	0.055568986	0.042952895	0.049684335	0.047749188	0.051719792	0.042815816	0.056502711	0.060338814	0.053427074	0.045425761	0.040006924	0.055599004	0.048208989	0.091275059	0.051930875	0.070008479	0.048763309	0.053724557	0.03885312	0.051885542	0.044423528	0.064100914	0.039521448	0.059300128	0.043306023
CFG00105565	HSG00213445	926	0.039751008	0.046118941	0.042399928	0.039730135	0.043757498	0.051498156	0.058303185	0.049552906	0.04918677	0.046982989	0.041621163	0.050921593	0.040510196	0.047045626	0.048125912	0.042983733	0.054574497	0.050149217	0.047222029	0.051719669	0.047225714	0.054591157	0.054027312	0.056505449	0.041347105	0.048972551	0.041860901	0.055988006	0.042815432	0.042060558	0.051176615	0.040784832	0.038613826	0.051547002	0.036525786	0.059322033	0.032548219	0.032915834	0.050182566	0.034522917	0.029053014	0.043696363	0.035013691	0.028014084	0.072955653	0.041674763	0.029844644
CFG00126919	HSG00277657	928	0.052656464	0.052818205	0.049952798	0.049361747	0.046455342	0.038488925	0.045482658	0.05952096	0.053264011	0.055371575	0.061370924	0.050170161	0.059216965	0.060979329	0.065100953	0.063211732	0.119348004	0.060480494	0.050954971	0.074125469	0.065170214	0.066706501	0.053207785	0.053867247	0.061162326	0.060487144	0.059319716	0.048016924	0.052667852	0.05319915	0.051276248	0.039400924	0.049806289	0.070272177	0.068154536	0.045705527	0.070187226	0.062636167	0.087610021	0.072156601	0.059696071	0.058455907	0.075701542	0.088980153	0.082054749	0.066168137	0.065930419
CFG00010760	HSG00237242	929	0.035632432	0.019546172	0.028379576	0.032841116	0.038098391	0.032523606	0.02080263	0.05232184	0.023605673	0.042153206	0.027652139	0.027546199	0.036812119	0.029691439	0.038984973	0.024572074	0.049521968	0.051172886	0.047982074	0.083585754	0.053923126	0.039423663	0.026370168	0.029904945	0.045198329	0.043321233	0.041762955	0.032153912	0.020372003	0.021989644	0.03872868	0.036755782	0.024112573	0.049630806	0.053246077	0.0490251	0.049991615	0.052357141	0.068555959	0.051370092	0.049990214	0.048604652	0.063814402	0.073487744	0.058639027	0.047801502	0.05117327
CFG00136816	HSG00296047	930	0.041628819	0.041856617	0.050630197	0.040420715	0.049193747	0.058470905	0.040482964	0.047893029	0.04285273	0.042890504	0.043823175	0.041212168	0.047866352	0.049747903	0.042221073	0.048190251	0.043196533	0.042197432	0.04191912	0.045649093	0.042350437	0.051100228	0.046814829	0.074164145	0.04267275	0.042814218	0.039969265	0.047777046	0.050012652	0.052851975	0.043934394	0.045956545	0.04788962	0.08961004	0.057765186	0.055527635	0.0587149	0.089386255	0.076014526	0.058041889	0.068683349	0.055773329	0.047447875	0.049316581	0.076331608	0.05750186	0.062505186
CFG00117982	HSG00273267	931	0.049991935	0.039914191	0.041562889	0.050886691	0.066297919	0.076737151	0.049275968	0.057618823	0.103048399	0.097355172	0.071589991	0.088536054	0.06748879	0.074983627	0.063738689	0.069590792	0.043019734	0.074089758	0.080113098	0.070463486	0.058979794	0.085860156	0.062457543	0.045288511	0.049062598	0.042565159	0.041930299	0.053924736	0.049459081	0.058809083	0.042827807	0.055679731	0.054946505	0.133987263	0.116814129	0.061345369	0.081217714	0.108054057	0.106018312	0.08472465	0.109723344	0.089028306	0.072698876	0.117089845	0.151452348	0.128706634	0.089449584
CFG00018836	HSG00312972	934	0.05875773	0.039431389	0.037298858	0.036438338	0.044040713	0.049072266	0.049934108	0.054015305	0.059442304	0.049727004	0.068200998	0.054592401	0.078236207	0.074084654	0.046370257	0.057972625	0.072734028	0.068454437	0.082303099	0.091299765	0.075485095	0.074761167	0.055688143	0.031022685	0.039764829	0.080497779	0.090416789	0.036475994	0.07773418	0.057240274	0.076166861	0.113002747	0.044979464	0.054337591	0.049911067	0.087413408	0.044138845	0.06200904	0.061554339	0.04719073	0.067853391	0.05014221	0.044962235	0.062610753	0.047244616	0.049507227	0.044821139
CFG00010861	HSG00211943	940	0.063079	0.075277269	0.073508002	0.055141967	0.04492715	0.058743119	0.044030473	0.054944828	0.149182573	0.105408497	0.066429347	0.097737119	0.086797372	0.074102968	0.095086478	0.053232793	0.057679456	0.068013966	0.076633073	0.090098493	0.049652718	0.085041724	0.066202119	0.056800392	0.045989521	0.046154872	0.048219018	0.051377553	0.063073948	0.050570782	0.060781419	0.06529215	0.04746446	0.07574439	0.066991888	0.107407801	0.060637612	0.077347122	0.066685542	0.060022976	0.070263132	0.059022412	0.049906816	0.063072294	0.074901097	0.072026864	0.0550346
CFG00007225	HSG00220282	941	0.042539179	0.046593763	0.043418854	0.113671198	0.049605731	0.044641875	0.060017321	0.044616647	0.051543742	0.05459372	0.047970138	0.059848592	0.049613997	0.052795418	0.055840287	0.039313458	0.051716864	0.046507224	0.057006586	0.075486936	0.052893963	0.044268407	0.043158662	0.051571943	0.054976184	0.051699083	0.049144834	0.057059065	0.065367453	0.057682987	0.059510589	0.066515334	0.054447193	0.251078427	0.342857897	0.130139843	0.22276254	0.232443556	0.262051493	0.17529735	0.217076287	0.192382172	0.189034268	0.216490999	0.713611901	0.231463328	0.252059251
CFG00007474	HSG00220301	942	0.014594225	0.024755448	0.015697619	0.019930894	0.020069603	0.017433219	0.030508772	0.053934932	0.032478608	0.033285998	0.020071391	0.021715887	0.030558461	0.019748185	0.024007279	0.018016402	0.016905785	0.019226044	0.031642091	0.03897183	0.018566662	0.018827086	0.023149578	0.02897569	0.027861753	0.01969694	0.023875054	0.030829117	0.014947727	0.027871456	0.018592803	0.017261991	0.024086818	0.037945312	0.02687926	0.044064905	0.034020331	0.062318612	0.034764975	0.036452718	0.055937555	0.023987854	0.035086691	0.042471115	0.065575756	0.026891481	0.045163523
CFG00136958	HSG00205999	943	0.042162996	0.047885582	0.044939019	0.046206195	0.040672243	0.048149876	0.042118706	0.050650887	0.068652645	0.065728672	0.041786823	0.050175119	0.059587393	0.059068654	0.055809755	0.043299977	0.045266513	0.057192896	0.041929189	0.050948098	0.043988448	0.057042468	0.042945039	0.046505306	0.043141343	0.043780472	0.041796163	0.057528213	0.044816084	0.04366453	0.042602077	0.045815345	0.042115986	0.057012878	0.064767525	0.0731645	0.058211427	0.052170187	0.057642296	0.062494047	0.060553692	0.075399749	0.057940815	0.054374084	0.082308702	0.067350559	0.060882863
CFG00024499	HSG00209197	947	0.078801125	0.085267961	0.070124522	0.074099042	0.062243141	0.073996007	0.0901457	0.084228933	0.063110955	0.059521601	0.061048266	0.057196349	0.067268737	0.071679525	0.071652055	0.076199077	0.050929535	0.069741368	0.077907786	0.061326515	0.079861201	0.092448093	0.065942973	0.078365743	0.065110482	0.083218269	0.058973044	0.071537726	0.053886753	0.065599374	0.067436583	0.060133606	0.058274575	0.058363937	0.043956712	0.061630525	0.05187298	0.048593309	0.056552604	0.049322926	0.046793792	0.047832463	0.054277148	0.053780686	0.048551086	0.044264354	0.047127713
CFG00126061	HSG00282035	949	0.026341252	0.016825972	0.033949398	0.029888367	0.021743529	0.024455359	0.028984046	0.065380506	0.07074295	0.029308015	0.067983948	0.065958038	0.131844416	0.043295264	0.062908947	0.061804306	0.07225202	0.06109833	0.075282268	0.07327719	0.051241074	0.052899349	0.090438567	0.032573853	0.101321682	0.063159503	0.087977238	0.050467912	0.114899002	0.071087793	0.076899149	0.040791485	0.066675238	0.025270578	0.052222244	0.029785115	0.031279501	0.032401651	0.058583528	0.035896819	0.032988477	0.027029689	0.037538406	0.039331768	0.052830175	0.025396058	0.023275971
CFG00027389	HSG00227358	950	0.052961145	0.024632821	0.03744534	0.024206355	0.020800944	0.028292662	0.052007396	0.066537179	0.15974319	0.088161148	0.085089713	0.123969764	0.143969312	0.07821545	0.046851538	0.089258485	0.103731357	0.117776781	0.0950801	0.118195981	0.082001239	0.092215359	0.075128026	0.041452069	0.142506078	0.122645006	0.089458644	0.034409758	0.129881501	0.143681586	0.112953804	0.126862571	0.12453264	0.056279227	0.064050533	0.055618003	0.052556813	0.049460441	0.067583777	0.054106712	0.048438683	0.044067778	0.060750581	0.068029679	0.051233623	0.051333904	0.053803153
CFG00128281	HSG00307094	951	0.058182623	0.059100173	0.065026678	0.059779286	0.054026883	0.047999877	0.056420803	0.048203465	0.055443749	0.047739383	0.041021954	0.048026491	0.049626216	0.060892824	0.040072605	0.11438401	0.04329915	0.047492102	0.050244275	0.068309829	0.052380443	0.046799202	0.048401736	0.041623276	0.053982515	0.054675523	0.048272453	0.050120346	0.044473309	0.045680754	0.050471917	0.04603814	0.042699333	0.071419008	0.081801876	0.067556642	0.053913433	0.079264998	0.0995107	0.053794961	0.091089852	0.061645683	0.059035704	0.067863092	0.096031956	0.068753779	0.060911421
CFG00008406	HSG00227062	952	0.048401028	0.048258174	0.065730423	0.050204065	0.047511663	0.043354582	0.069411673	0.039554399	0.054899462	0.040358294	0.043815762	0.04252873	0.05179283	0.048792206	0.039733294	0.046002839	0.04237115	0.038992733	0.040000495	0.051832985	0.041031033	0.044239953	0.045706227	0.049260773	0.043594804	0.045076504	0.0509247	0.042680237	0.056282435	0.051833175	0.049826235	0.039359912	0.041939955	0.053595047	0.049371097	0.072973251	0.048385058	0.077762365	0.049333353	0.051441092	0.057078861	0.051831555	0.052434295	0.052098129	0.047993504	0.055788174	0.050035521
CFG00129083	HSG00268441	953	0.071752727	0.052380104	0.071922176	0.052556466	0.053858839	0.055758964	0.041007854	0.073317759	0.127419978	0.075535312	0.071868256	0.097943664	0.076525271	0.074793026	0.073786952	0.080545001	0.072024561	0.065526128	0.079714864	0.06332799	0.079757594	0.054085072	0.062551923	0.072250336	0.045924548	0.056881242	0.057622239	0.06728176	0.062947243	0.046884645	0.052125949	0.06569688	0.048284158	0.079834543	0.071035497	0.058687728	0.06937445	0.070669472	0.080197103	0.059960261	0.064170294	0.058560774	0.057421934	0.089265525	0.107315771	0.085698441	0.070934631
CFG00111268	HSG00262379	954	0.056077134	0.070699379	0.047007974	0.056679063	0.05801221	0.062112283	0.100361504	0.101949804	0.057122618	0.048825208	0.070802666	0.052863248	0.054744478	0.117022946	0.065816604	0.068617374	0.06260822	0.075127251	0.063239448	0.055554602	0.053706422	0.061520863	0.045824263	0.056560084	0.061587915	0.064651892	0.058261998	0.046534535	0.055284724	0.088903449	0.071274981	0.046501011	0.054056469	0.045469325	0.048435085	0.072805718	0.046384055	0.053182863	0.058588676	0.046447832	0.055177204	0.054368649	0.043802366	0.064217761	0.046691399	0.050866984	0.046519928
CFG00136445	HSG00288393	957	0.021593716	0.02740055	0.024048485	0.043716345	0.04407547	0.027149662	0.022224693	0.018663369	0.091822885	0.033652026	0.066230506	0.0670662	0.079193562	0.072762392	0.024807286	0.016432315	0.064985231	0.043709498	0.035046283	0.0967687	0.020213678	0.045810498	0.042288534	0.037194718	0.080577917	0.077201694	0.064961046	0.030221295	0.06812036	0.073545203	0.065099895	0.072058864	0.056759246	0.067647986	0.066919401	0.051773287	0.06642466	0.079218388	0.064980663	0.066442281	0.053943437	0.062581941	0.061292853	0.081172645	0.094544873	0.160999998	0.061500572
CFG00014408	HSG00312367	958	0.044778232	0.041567352	0.049758371	0.04758938	0.041475601	0.123115756	0.054041296	0.056678902	0.051389802	0.049940132	0.043375131	0.042299245	0.052684154	0.056583788	0.055584963	0.05012238	0.045626335	0.045964271	0.046279654	0.067197233	0.055740591	0.048785467	0.061349541	0.041319456	0.058031317	0.045147326	0.048219312	0.044863861	0.047378406	0.049021397	0.051989514	0.046555851	0.040329285	0.047839638	0.073647834	0.05938058	0.056102462	0.055741806	0.084542699	0.058925636	0.063755624	0.055113479	0.058956265	0.085470363	0.047943883	0.047837254	0.047199845
CFG00098488	HSG00254701	959	0.046635427	0.040999807	0.043296058	0.040391237	0.058448102	0.049923301	0.049563024	0.045685891	0.04258883	0.046496741	0.057194762	0.046557117	0.055704266	0.067179903	0.053855639	0.042716905	0.038962793	0.055835623	0.040230706	0.057714883	0.053098649	0.047388546	0.043889932	0.049168564	0.04578355	0.046165943	0.039623927	0.056053177	0.04731911	0.048414357	0.04399813	0.053303707	0.054864481	0.065630697	0.066687278	0.081169941	0.053579491	0.049998045	0.048840348	0.049389783	0.060587134	0.054967016	0.050293371	0.052659765	0.066782206	0.051187888	0.055196796
CFG00028043	HSG00271689	960	0.077898845	0.078020237	0.069250531	0.072573543	0.070506833	0.059330128	0.108271003	0.071444824	0.097677678	0.051324155	0.087132022	0.097237669	0.104941159	0.121199325	0.087975562	0.125367284	0.091298081	0.102368057	0.069887914	0.108575262	0.103360787	0.118790649	0.072287865	0.084216356	0.065535448	0.093994565	0.090341426	0.087028101	0.115722679	0.057419412	0.106279396	0.060513332	0.044881631	0.051570009	0.040173572	0.032726679	0.0332685	0.087812804	0.119341515	0.037518628	0.070853367	0.051762722	0.028195094	0.053190988	0.064539313	0.050506849	0.035049316
CFG00016377	HSG00272625	966	0.043190021	0.047968116	0.046647191	0.039252393	0.040742427	0.047147669	0.048793014	0.128603011	0.042424913	0.046611778	0.126619071	0.082945921	65535	65535	0.11472702	0.040575944	0.128702223	0.042172626	0.047477502	0.053598911	65535	0.044685546	0.044341333	0.061544854	0.116509415	0.049318921	0.053415224	0.050454848	0.065153062	0.04630845	0.064394005	0.040614489	0.040233199	0.05996716	0.045149259	0.034945741	0.03144677	0.093783461	0.022027832	0.0401235	0.062819108	0.0292855	0.061290875	0.027022852	0.082571961	0.028239314	0.027597541
CFG00127785	HSG00278183	967	0.114293918	65535	65535	0.11205674	0.11507266	0.074008323	0.064304724	0.111862309	0.111182012	0.111570723	0.11137636	65535	0.113612771	0.113126375	65535	0.111862309	0.111182012	0.111862309	0.112737343	0.117020734	0.112348393	0.113126375	0.11137636	0.117118195	0.11137636	0.111570723	0.113418192	0.115851685	0.113710068	0.114780597	0.114196606	0.111570723	0.057552248	0.061040934	0.063996777	0.0629232	0.062991254	0.060647044	0.063860074	0.062580481	0.052206818	0.053296451	0.063110597	0.067658208	0.060003262	0.054688897	0.061765619
CFG00110739	HSG00307445	970	0.067298986	0.065170474	0.060834166	0.066112131	0.05481302	0.079909578	0.061732057	0.150156304	0.151168287	0.119869664	0.072152391	0.086245164	0.104532517	0.088646561	0.064889304	0.106550224	0.071551763	0.086788647	0.058089543	0.079584338	0.062230516	0.075618982	0.061137605	0.051804189	0.051719882	0.042933747	0.059443332	0.086393952	0.068402626	0.06203666	0.053279262	0.051447406	0.053863563	0.078907005	0.063926823	0.072694659	0.058708027	0.078896612	0.090718418	0.076228619	0.067613825	0.06841027	0.065744542	0.079510763	0.078421228	0.065175511	0.073090293
CFG00105776	HSG00237260	972	0.050549734	0.056460984	0.056530278	0.048606481	0.046265982	0.060559925	0.061741337	0.045294948	0.046903566	0.051316299	0.045610219	0.048851501	0.049145322	0.04540401	0.050331037	0.046377935	0.049684491	0.045105722	0.049166918	0.062865391	0.044796728	0.046169519	0.045444954	0.04872255	0.052502085	0.048894472	0.045800835	0.046310309	0.045444954	0.046404928	0.045822427	0.048656709	0.047154684	0.1228	65535	0.089809179	0.123000003	0.122900002	65535	65535	0.123800002	65535	65535	0.130999997	65535	0.127800003	0.127700001
CFG00112651	HSG00307122	973	0.059183273	0.051407661	0.041146863	0.064051852	0.043860003	0.064669758	0.058323782	0.053585351	0.079245992	0.058215689	0.049789693	0.075232401	0.064894281	0.060356557	0.099004723	0.051015232	0.06115181	0.0592236	0.124321714	0.115181379	0.09524519	0.047061469	0.049605615	0.058087956	0.047121126	0.049845401	0.044731863	0.077415727	0.055856336	0.051501337	0.067796186	0.039527286	0.044623386	0.055128697	0.048358418	0.053696617	0.048164431	0.04332488	0.035491485	0.033900235	0.03925379	0.042101659	0.033998247	0.052119013	0.055291422	0.084868968	0.036622714
CFG00045970	HSG00302609	974	0.042203858	0.047287643	0.047904506	0.056290999	0.062977493	0.041921932	0.044427086	0.080603592	0.069507897	0.077408507	0.047413699	0.06710919	0.061892126	0.058505632	0.054720864	0.043653689	0.049132943	0.059411161	0.05217544	0.060783375	0.055393673	0.056835443	0.048731361	0.053343285	0.050081301	0.043076139	0.042562257	0.043357112	0.055438563	0.045224585	0.042719234	0.056369506	0.049109865	0.082135901	0.100316703	0.106413789	0.064498574	0.073543787	0.083334915	0.072926313	0.055130601	0.075489663	0.077150181	0.09768752	0.087427109	0.05717247	0.080284297
CFG00124637	HSG00306651	976	0.04480695	0.043871623	0.041668586	0.044002969	0.053621899	0.048510857	0.042420812	0.049144588	0.045197975	0.040552191	0.043970853	0.049583994	0.049125765	0.061091676	0.048490863	0.047553804	0.046951376	0.044033978	0.054716319	0.048699807	0.046910569	0.045400843	0.040021025	0.054368727	0.040725462	0.046183333	0.040508311	0.047928263	0.047870301	0.045933589	0.051141262	0.041189384	0.042314388	0.044940922	0.0454983	0.055445857	0.047260325	0.123499997	0.057200339	0.051343732	0.054940268	0.044892721	0.045627389	0.053245679	0.044511065	0.048765454	0.05067255
CFG00014625	HSG00207373	978	0.042274475	0.044530723	0.063103788	0.042136956	0.045684319	0.042294968	0.056980733	0.053470246	0.046530768	0.050124224	0.051076222	0.040168062	0.055294629	0.046991277	0.044326607	0.050478071	0.04164537	0.038210504	0.043481562	0.056715555	0.04309237	0.041498967	0.040520769	0.052695882	0.048076242	0.04251989	0.044140588	0.04522083	0.039493397	0.040719025	0.042765576	0.038271736	0.046337459	0.064629011	0.05860386	0.121171132	0.055103716	0.056793295	0.069074035	0.053754192	0.064621091	0.070739254	0.049355228	0.060705531	0.100316353	0.070950091	0.079805702
CFG00009019	HSG00269039	983	0.053594802	0.049841482	0.059073009	0.063561663	0.100702479	0.06144755	0.08569894	0.065788873	0.039888009	0.043521807	0.045834869	0.048231885	0.057062481	0.074629948	0.049643714	0.053504944	0.048393101	0.061596882	0.069687121	0.044844475	0.081419833	0.075195208	0.058888342	0.079727866	0.060577113	0.048265796	0.061791304	0.097364679	0.051838797	0.050473537	0.049265675	0.044588983	0.053422954	0.083621696	0.070481151	0.050243061	0.051260162	0.123948529	0.047700599	0.048903815	0.065455258	0.058756795	0.061821766	0.04994829	0.089334272	0.101666071	0.056564234
CFG00127043	HSG00317325	984	0.062695324	0.06267181	0.059494235	0.05757932	0.054017328	0.122189142	0.071260072	0.068856299	0.116865531	0.060249768	0.060927253	0.064574525	0.06022865	0.067630634	0.057582781	0.069012694	0.049923964	0.062641494	0.061371569	0.061050076	0.06966152	0.06415239	0.060074955	0.06997861	0.066565432	0.062701307	0.060456924	0.06316492	0.062703632	0.065311745	0.064475305	0.060659043	0.057506036	0.020974208	0.033094864	0.02329101	0.024786385	0.027873073	0.037428875	0.025081797	0.028395247	0.02795358	0.024341945	0.041982505	0.021181472	0.022562234	0.019576656
CFG00128032	HSG00227227	987	0.038847364	0.044604618	0.04128531	0.046636857	0.050350368	0.058799408	0.046886213	0.117269039	0.04186267	0.045610826	0.044286959	0.052402373	0.047093615	0.043176644	0.04017042	65535	0.043183524	0.039718002	0.042237002	0.11697112	0.041071832	0.039763223	0.040341027	0.040969327	0.043597631	0.039998218	0.042424425	0.041016884	0.045864046	0.040842857	0.056766354	0.040893491	0.042379268	0.051695071	0.047844604	0.058916934	0.05257519	0.050519984	0.053008225	0.063009433	0.054200284	0.051080633	0.059538759	0.06096793	0.053391691	0.0534027	0.057012022
CFG00122193	HSG00204451	991	0.052512541	0.04472661	0.052010715	0.048267778	0.040161993	0.061501145	0.059667587	0.045986973	0.071180433	0.083997861	0.044458885	0.064056061	0.04734553	0.048875932	0.082267351	0.059743557	0.050808139	0.045635168	0.050972074	0.065746576	0.041250218	0.042915504	0.051594038	0.041056585	0.057012688	0.044598412	0.046921767	0.041786324	0.049637217	0.041678939	0.044259634	0.053161658	0.041983575	0.06790445	0.082946911	0.097534247	0.082424246	0.126048952	0.067636594	0.049805701	0.044698462	0.04765138	0.086645305	0.081944004	0.074117146	0.083773933	0.071185209
CFG00025006	HSG00226502	993	0.053737611	0.041122679	0.049723044	0.051167652	0.057409354	0.047736	0.049494222	0.059430722	0.119548738	0.103414938	0.079625271	0.086795881	0.091529056	0.075486653	0.052658621	0.057719763	0.057269569	0.094088592	0.088697925	0.051832151	0.054773409	0.062256418	0.060527824	0.046128497	0.051106084	0.045251776	0.051516499	0.060415223	0.044497963	0.047295373	0.055220526	0.055003189	0.039682344	0.067780808	0.06216909	0.056012537	0.034220748	0.093022786	0.081562065	0.042495798	0.021097239	0.02998535	0.021856643	0.046368688	0.061390929	0.058114491	0.037347469
CFG00123294	HSG00311524	994	0.053717103	0.048382308	0.045193221	0.045414038	0.050563019	0.055157281	0.058556136	0.047803771	0.050887525	0.049005315	0.055834822	0.051021796	0.061074495	0.057196554	0.047519471	0.044729408	0.048802752	0.054934014	0.058871489	0.056995951	0.051088441	0.058103547	0.050562359	0.053515989	0.050250851	0.055423506	0.060626261	0.052169632	0.058301728	0.056671515	0.059315503	0.059448831	0.048250876	0.045226485	0.051118881	0.06084777	0.045560941	0.048444744	0.050062884	0.047608614	0.050775759	0.045981254	0.046606727	0.053358532	0.048923064	0.049067181	0.046442483
CFG00126994	HSG00302417	996	0.087935977	0.051140834	0.052755967	0.072668724	0.140256122	0.064588718	0.094863735	0.077591553	0.054403137	0.047898509	0.041019503	0.044433713	0.04175638	0.053781964	0.050224483	0.048073865	0.040336896	0.043952409	0.050445981	0.043894965	0.04249946	0.053682424	0.060942557	0.062100679	0.051425438	0.047099534	0.048213221	0.052097782	0.042199317	0.046126299	0.047368668	0.040779334	0.039919741	0.055006225	0.058087647	0.052978825	0.053181984	0.05236084	0.080579348	0.047434691	0.049554758	0.045194533	0.06558691	0.063191094	0.049344815	0.061740384	0.058331672
CFG00013356	HSG00306586	997	0.047540326	0.057231985	0.047304235	0.054899551	0.041883733	0.049619269	0.051417682	0.047962774	0.043178901	0.040507846	0.042319041	0.051878784	0.049339496	0.042894382	0.051588096	0.042866398	0.047199681	0.041885588	0.046035085	0.047781985	0.048231825	0.040135469	0.051979072	0.041631028	0.046845488	0.048088651	0.043876335	0.12622726	0.042205334	0.045549665	0.055514939	0.044320911	0.040631481	0.059602786	0.049646713	0.062068477	0.056116737	0.050605364	0.049814731	0.051125053	0.059445571	0.05385429	0.050630625	0.044864006	0.052003164	0.058576666	0.055051446
CFG00017524	HSG00294471	999	0.08084999	0.045827404	0.081816837	0.051696096	0.044055939	0.057962518	0.059809096	0.080240451	0.062410239	0.07449656	0.051859561	0.046025783	0.0866317	0.066110313	0.052082017	0.04695278	0.055006348	0.089025736	0.051959809	0.081668973	0.061232202	0.068684459	0.043843981	0.077575639	0.070237555	0.09295667	0.068433307	0.059199993	0.095370471	0.094808154	0.086615846	0.053771615	0.045916684	0.04395812	0.044942588	0.072104454	0.048309963	0.054839753	0.05562048	0.049345452	0.122900002	0.04674308	0.045096714	0.044690799	0.048405834	0.051637635	0.046755087
CFG00109987	HSG00294763	1001	0.049368344	0.052400637	0.044834495	0.042254131	0.068222009	0.048059724	0.046258014	0.067444913	0.067149714	0.055184435	0.061825719	0.060584992	0.060409442	0.062891781	0.054201994	0.069259338	0.051645901	0.055829622	0.058070846	0.053373005	0.06064624	0.04988132	0.063162319	0.058398928	0.051379472	0.047407489	0.048521254	0.050550394	0.052453626	0.049450673	0.047639597	0.041829295	0.039679524	0.048293125	0.046371296	0.068266079	0.046744213	0.047273289	0.125200003	0.049746122	0.052972198	0.05554641	0.051874485	0.054516889	0.046404216	0.053725664	0.049796827
CFG00125994	HSG00303825	1005	0.051807314	0.045730434	0.048164874	0.045266874	0.052388392	0.049441684	0.04508407	0.070681132	0.046693645	0.052746255	0.072793104	0.042474102	0.04324241	0.044286977	0.082148083	0.054802738	0.049386386	0.045338444	0.04924202	0.046363823	0.047777165	0.045405358	0.058431588	0.045239154	0.0786772	0.043287128	0.042442363	0.04499102	0.04473405	0.049095154	0.048707481	0.048815917	0.040869858	0.16305545	0.220050842	0.176783279	0.092693172	0.160290703	0.183977112	0.162867785	0.129589081	0.133002549	0.135885179	0.162446678	0.545525789	0.176459879	0.22215049
CFG00124119	HSG00237641	1008	0.02885198	0.02143948	0.03534903	0.039114825	0.021951616	0.04022143	0.032833181	0.079600513	0.067331024	0.039050076	0.048532631	0.077102832	0.052612681	0.041202284	0.038902584	0.037003227	0.047296897	0.043707658	0.086580023	0.042929955	0.035899483	0.073933534	0.053021215	0.028783947	0.046429943	0.037176743	0.033083908	0.028051082	0.039317377	0.037242685	0.038898863	0.04094312	0.040885665	0.237743154	0.230548039	0.074956812	0.121733181	0.20166564	0.284254909	0.142632887	0.135972962	0.109877169	0.10711576	0.168134466	0.476878732	0.17838946	0.162645802
CFG00016552	HSG00237350	1010	0.067536935	0.103290983	0.083233632	0.096781969	0.07765279	0.076136559	0.060449202	0.10318429	0.44201535	0.124297276	0.1028651	0.148083925	0.070107505	0.265642464	0.076983161	0.18448028	0.062926918	0.071031556	0.080171824	0.132907629	0.11303167	0.070989676	0.092459671	0.100498505	0.067604311	0.051900424	0.063317135	0.09197332	0.068175033	0.053025354	0.08040975	0.102003068	0.044372458	0.052044056	0.073236696	0.06447269	0.056276713	0.054496191	0.058258742	0.071010172	0.051550265	0.053946547	0.054097448	0.049032439	0.050546899	0.054190591	0.054057818
CFG00030763	HSG00295120	1013	0.040284548	0.040467869	0.029877607	0.023777353	0.045309503	0.020419234	0.035285119	0.027450128	0.111677393	0.049607255	0.030192299	0.080746099	0.065347277	0.052128073	0.053975556	0.072742738	0.038279507	0.040809851	0.053711753	0.063896932	0.039820418	0.030650884	0.034369394	0.040380239	0.072178565	0.058393903	0.024916969	0.031696226	0.052131459	0.043870725	0.028352972	0.055979833	0.022292087	0.053559616	0.056830782	0.059628628	0.054565866	0.059540663	0.065493919	0.046907358	0.05353047	0.049870156	0.058956426	0.062448245	0.079580002	0.059765719	0.059726432
CFG00136587	HSG00282263	1017	0.046717763	0.059416186	0.057416953	0.054907922	0.058552854	0.063409194	0.046844058	0.045278184	0.052287582	0.053703122	0.051606003	0.045473624	0.051082853	0.04823301	0.052461714	0.04934907	0.042016398	0.052062657	0.053296931	0.046128359	0.059844334	0.051610667	0.075265445	0.06458775	0.052046392	0.053079247	0.063328803	0.052682247	0.064714439	0.055890989	0.048469491	0.059379984	0.044977777	0.037973654	0.035122782	0.030017538	0.044469073	0.064063154	0.054124199	0.032262143	0.045089912	0.032258775	0.049968928	0.037394356	0.055890832	0.038355924	0.033285458
CFG00105637	HSG00302701	1018	0.048156593	0.044218924	0.060289413	0.069971412	0.049088813	0.084761195	0.06039707	0.04838042	0.045337215	0.044578396	0.043037772	0.04990964	0.041427225	0.04754331	0.038476843	0.0461336	0.04669705	0.047512859	0.047103297	0.039574616	0.045088474	0.049478993	0.047481257	0.044767059	0.049036253	0.042933691	0.05580629	0.042811472	0.043894891	0.045802753	0.045138437	0.043110479	0.048437558	0.053460769	0.046275452	0.078482777	0.049155641	0.047624707	0.062377017	0.045052379	0.048543617	0.051672325	0.053548638	0.058599886	0.048132069	0.053043108	0.050279599
CFG00029214	HSG00277507	1019	0.052899901	0.04794978	0.04866175	0.0439675	0.045408759	0.040585082	0.045766685	0.045829557	0.04410623	0.045571595	0.044727847	0.043728486	0.046786249	0.048208501	0.04461861	0.04692338	0.04481126	0.046550229	0.046070021	0.04684091	0.042871621	0.049950611	0.040082965	0.048329987	0.046665844	0.046783458	0.048259556	0.050983422	0.04829675	0.048345972	0.049702398	0.050057184	0.047341436	0.048315872	0.068980284	0.058529358	0.055919763	0.052195944	0.06619741	0.052588597	0.057450142	0.04892702	0.052483238	0.082677595	0.052451048	0.048641544	0.045717672
CFG00027885	HSG00251435	1020	0.044209622	0.042868908	0.043561134	0.039555788	0.05072128	0.052035779	0.045793407	0.046476033	0.046416234	0.04431225	0.042325933	0.039983235	0.041384321	0.045988705	0.040062938	0.04630629	0.043910291	0.039759085	0.044333171	0.051156819	0.038923547	0.041414209	0.042304061	0.042281106	0.043688137	0.042379383	0.042705819	0.042597476	0.050676748	0.043062337	0.041689068	0.057245526	0.052367445	0.065489531	0.073590413	0.067375496	0.053607371	0.058121882	0.075371303	0.05219765	0.060816932	0.057748977	0.069365129	0.075344592	0.063888289	0.060021896	0.064502247
CFG00128597	HSG00237234	1022	0.039591633	0.034829065	0.024780294	0.02872912	0.039355375	0.034664813	0.030722151	0.021510515	0.02737792	0.045735862	0.025624221	0.031328797	0.027296752	0.037020892	0.024554795	0.034195796	0.020204263	0.028961655	0.026177185	0.024708949	0.033753529	0.027496245	0.028198488	0.028406207	0.020306122	0.030193068	0.021551361	0.021036573	0.027518924	0.030093722	0.022380747	0.026009444	0.031439312	0.087882288	0.066538461	0.073445931	0.058963589	0.060775772	0.1126789	0.081183746	0.079706974	0.11504747	0.071456976	0.083963245	0.082033642	0.060648318	0.07582216
CFG00118590	HSG00262688	1025	0.041415367	0.045359895	0.041332196	0.03995955	0.042706978	0.048198164	0.042995069	0.048106741	0.065009929	0.046076491	0.05740802	0.041478854	0.046212628	0.051628206	0.050149556	0.051611334	0.041041821	0.042849105	0.044992082	0.046776496	0.047055125	0.043001086	0.048368867	0.042042892	0.045158554	0.040080585	0.044764221	0.040760666	0.046887055	0.041686639	0.042191599	0.041436668	0.042817466	0.050237525	0.047521748	0.044101864	0.053074729	0.053057555	0.048668981	0.051384211	0.058939423	0.054458559	0.052408163	0.048736732	0.058018375	0.054982468	0.060292583
CFG00023677	HSG00282095	1027	0.01842417	0.035501324	0.021652436	0.044236667	0.022473404	0.030892331	0.061892726	0.068360984	0.03912016	0.043544378	0.052065991	0.034815148	0.030543355	0.019000288	0.031803802	0.024632359	0.038243718	0.034877364	0.032270979	0.038910892	0.042206433	0.075672977	0.058959987	0.078031465	0.034804858	0.043058559	0.038209591	0.013047229	0.039548475	0.027802065	0.041604076	0.043455817	0.028913643	0.050111827	0.054627717	0.085927628	0.046269584	0.04736897	0.06282784	0.055794906	0.048533954	0.056120556	0.0539959	0.058892589	0.049589343	0.048904717	0.04586307
CFG00120897	HSG00263169	1029	0.049935091	0.066841826	0.055561423	0.056542318	0.050815172	0.058820024	0.065147199	0.061958276	0.058708027	0.052419364	0.05397829	0.052926183	0.057678185	0.054758728	0.086620085	0.067604013	0.0857886	0.065691844	0.078715399	0.076982401	0.061805088	0.05280653	0.060122263	0.056829814	0.055121757	0.042902671	0.055776436	0.051619433	0.066177323	0.061843462	0.057532985	0.048321869	0.116390161	0.07571438	0.053819127	0.119422346	0.060957037	0.053631447	0.065110885	0.049922347	0.049994543	0.051172506	0.054172229	0.067680605	0.071549982	0.058877248	0.055936735
CFG00127456	HSG00202535	1031	0.051544897	0.055253461	0.051265873	0.053244118	0.056413684	0.050765034	0.051575817	0.051301345	0.063147739	0.059669569	0.059538592	0.062622912	0.062676474	0.057501268	0.063605815	0.05292226	0.058989961	0.0571802	0.057358976	0.056252223	0.053862896	0.059535544	0.056663837	0.050537106	0.0510698	0.056768149	0.114030808	0.048530664	0.057726894	0.055332035	0.061184932	0.051752072	0.049016763	0.047859412	0.044408988	0.061946623	0.047860984	0.053756103	0.058203459	0.046074454	0.047080085	0.047367722	0.049768642	0.044207588	0.055507872	0.050165027	0.047784969
CFG00143955	HSG00306660	1032	0.049326744	0.047447067	0.046097085	0.045422997	0.043912314	0.054535855	0.051371235	0.050957371	0.057527732	0.052699529	0.055767387	0.046662722	0.050409928	0.05610504	0.056911711	0.048389997	0.051794004	0.051009681	0.052635316	0.053907961	0.050017226	0.044846814	0.048327703	0.052569862	0.049113423	0.048316386	0.042435519	0.044365164	0.049501695	0.047672503	0.048877768	0.043477301	0.044302374	0.05397008	0.047205672	0.0469383	0.053993918	0.06186416	0.068426237	0.069023915	0.053540904	0.057943128	0.062612422	0.064252168	0.053410564	0.056463074	0.057032939
CFG00077920	HSG00287016	1033	0.059700072	0.046220578	0.048782792	0.058984101	0.04038443	0.057922121	0.04413319	0.042562444	0.045769453	0.04559131	0.044613015	0.041362897	0.045132283	0.049221464	0.042859048	0.041810587	0.043072607	0.052169558	0.04784463	0.049591836	0.044877708	0.048221309	0.048973795	0.071698897	0.055091958	0.05100416	0.052447088	0.050540105	0.051003247	0.059193864	0.057062976	0.057263158	0.041786451	0.11083518	0.074620061	0.057205528	0.108462222	0.079645433	0.068516165	0.068582252	0.066724099	0.067989387	0.070217036	0.069155015	0.126601577	0.194499999	0.078068092
CFG00124561	HSG00236996	1036	0.027902318	0.035963573	0.038782332	0.02734044	0.043609194	0.036472127	0.055594973	0.05862223	0.046909329	0.049955998	0.043690164	0.058430262	0.059697319	0.084751196	0.041930828	0.053842191	0.046633448	0.054582983	0.06671501	0.058180295	0.037966102	0.037083875	0.054287445	0.050116096	0.100986756	0.026296414	0.040830601	0.064392142	0.049366429	0.027546883	0.033053759	0.030371211	0.061446227	0.114856444	0.04842519	0.041368604	0.056428816	0.107133754	0.04355019	0.075130396	0.088036969	0.068519928	0.047551807	0.090356857	0.068474293	0.045010861	0.041109107
CFG00126692	HSG00254930	1038	0.072118431	0.050796214	0.048396468	0.076204039	0.08899153	0.070863329	0.048031133	0.099602766	0.071098022	0.060333703	0.056661382	0.05812338	0.091401435	0.079862669	0.055512466	0.132043049	0.05318182	0.059377383	0.06864737	0.062214945	0.062667653	0.060646042	0.066329479	0.052105341	0.064517558	0.050529242	0.053714249	0.044177663	0.08640755	0.058764152	0.073601432	0.042098895	0.051427744	0.063464172	0.049259249	0.05590973	0.051327042	0.06786409	0.079444923	0.059276719	0.053993519	0.05906678	0.05822026	0.069272913	0.054753546	0.059558388	0.05804963
CFG00018162	HSG00351491	1039	0.054980043	0.055927973	0.047189247	0.119958177	0.050104998	0.052221965	0.052076649	0.076444402	0.065679967	0.077921785	0.050892819	0.068353422	0.057339057	0.06456624	0.045104474	0.065357313	0.056179203	0.052268855	0.076667607	0.074327655	0.053324305	0.097805955	0.049820244	0.045872841	0.055292297	0.040987249	0.049794935	0.056829263	0.062704667	0.051701561	0.054770377	0.043437753	0.050076243	0.050083134	0.056191355	0.052230127	0.045094006	0.05175129	0.068414398	0.053636197	0.051852912	0.047876082	0.056546591	0.05993985	0.047171842	0.047151837	0.052329317
CFG00000714	HSG00228602	1040	0.049106445	0.056633126	0.054655388	0.042303186	0.056088232	0.048072532	0.122718483	0.048914872	0.048002638	0.051687781	0.051158726	0.04010405	0.042721964	0.039374199	0.041529421	0.043409243	0.050413664	0.043190688	0.046513714	0.043694735	0.066596404	0.0468392	0.04396677	0.05629224	0.060785037	0.05647767	0.047190312	0.049669206	0.051544283	0.043635558	0.055382002	0.047439106	0.044423871	0.05113953	0.051886596	0.05746939	0.052177493	0.061755743	0.049109004	0.059042819	0.060103755	0.062873669	0.057788968	0.051774569	0.068930276	0.059276234	0.052346494
CFG00098569	HSG00208781	1043	0.050956387	0.045207556	0.040860731	0.041548096	0.044073243	0.04236513	0.052341558	0.058932107	0.055243645	0.050722007	0.077559382	0.048486978	0.042124469	0.053805377	0.045913517	0.048471086	0.042690825	0.0574059	0.044478308	0.066166423	0.063208736	0.046196066	0.045869064	0.04604229	0.048535291	0.048703898	0.042736538	0.05147006	0.052392311	0.047629952	0.043858863	0.040489037	0.039997041	0.068099216	0.060907934	0.084248029	0.07022471	0.067117184	0.06636706	0.071619116	0.07490924	0.122852601	0.072645739	0.124600001	0.082002498	0.076696999	0.075321406
CFG00005114	HSG00284876	1045	0.103512987	0.081063315	0.071879566	0.191416696	0.131065726	0.094580293	0.080154151	0.10971044	0.209654704	0.181396723	0.153358772	0.460099041	0.164267316	0.171987131	0.147346899	0.081670791	0.091175459	0.371252239	0.264658779	0.156504661	0.212150589	0.16980511	0.131759375	0.116395034	0.134625316	0.080421545	0.091159627	0.071837246	0.129611626	0.086955428	0.130675986	0.068205677	0.067695029	0.288963705	0.324389309	65535	0.133930236	0.255856931	0.202676401	0.162919417	0.179584354	0.12945129	0.271858454	0.245083764	0.370012313	0.329662353	0.29252544
CFG00111917	HSG00255157	1046	0.112528279	0.078150719	0.062144127	0.059757575	0.067810103	0.063294247	0.047954168	0.167514265	0.127810925	0.082153395	0.096147962	0.074926883	0.102319963	0.081143834	0.084243774	0.109439082	0.110913463	0.085576594	0.065003343	0.070268832	0.138645142	0.067495592	0.073162131	0.08601658	0.167270184	0.097454242	0.078706071	0.173276544	0.07142134	0.090826847	0.147083536	0.068064764	0.041346502	0.193812117	0.197146922	0.068201095	0.098467626	0.374300003	0.120157398	0.096163616	0.112784863	0.129175857	0.132723987	0.141246185	0.503154218	0.138942689	0.166154578
CFG00130532	HSG00312076	1051	0.039040551	0.042092655	0.04999999	0.050006561	0.052649386	0.070201524	0.073443241	0.040508054	0.040487189	0.039129879	0.041862682	0.039905932	0.039795373	0.058656435	0.041387044	0.040811192	0.044028014	0.03849519	0.041533317	0.04188532	0.038912021	0.042766821	0.03950344	0.04107793	0.052655738	0.042348001	0.048644554	0.044086736	0.048137028	0.042962298	0.047745217	0.050771922	0.048719037	0.071844541	0.07832507	0.066295095	0.07657595	0.062879995	0.090136386	0.079544164	0.061204892	0.051731784	0.080461457	0.085410312	0.071386456	0.075924069	0.066493206
CFG00110021	HSG00288812	1053	0.04213303	0.045655482	0.045456711	0.049877938	0.04844496	0.054016914	0.055498764	0.048893124	0.066169903	0.050827928	0.041796412	0.050059982	0.046239827	0.046005003	0.043186132	0.045922391	0.046742793	0.054772086	0.060275938	0.043840848	0.043429133	0.048812784	0.048929885	0.048346978	0.045125287	0.044513348	0.048667271	0.053725928	0.045565855	0.052015129	0.054358169	0.120126307	0.042795029	0.069784634	0.065255776	0.053259376	0.055146668	0.065658033	0.067211077	0.055090014	0.053687148	0.053086989	0.060708772	0.07232447	0.088068388	0.058882441	0.050119806
CFG00126425	HSG00305915	1054	0.040676117	0.04421331	0.045814276	0.054089997	0.040539883	0.050365094	0.041189827	0.048160534	0.041772481	0.046522349	0.046938799	0.040307179	0.05380116	0.046175748	0.060433678	0.05156292	0.040014837	0.043084819	0.046179704	0.047576167	0.045881562	0.045217007	0.051975768	0.047900964	0.052060675	0.053979468	0.053604141	0.049255483	0.049635179	0.063990884	0.046927106	0.042588267	0.041326504	0.028311692	0.0308815	0.025004001	0.023023788	0.066771999	0.026703507	0.024290379	0.039322913	0.028689705	0.02830478	0.03707891	0.029695801	0.033006448	0.022413293
CFG00018634	HSG00262164	1056	0.045918707	0.04780316	0.040908009	0.041443963	0.047599811	0.041904416	0.043460984	0.056016028	0.072485745	0.047364485	0.052815609	0.044309825	0.045821022	0.055599261	0.059659772	0.045102723	0.052499536	0.041620899	0.046020694	0.041929394	0.056931313	0.046398629	0.045832127	0.043633547	0.048438925	0.041365549	0.041121885	0.047944106	0.043660626	0.046717312	0.047404502	0.055631779	0.052156553	0.078269221	0.086301684	0.077903524	0.08548636	0.073060013	0.076894462	0.080352657	0.079995908	0.072205834	0.060097296	0.073648021	0.126112491	0.082840703	0.069953814
CFG00009140	HSG00217030	1058	0.065164618	0.060361903	0.043582227	0.050331581	0.062826596	0.047135402	0.041850369	0.047380809	0.045744311	0.046210375	0.048905287	0.046916276	0.060431078	0.067994043	0.047469284	0.054467488	0.046864279	0.049757928	0.051853746	0.046727564	0.089245558	0.052911017	0.049764581	0.055968385	0.078291684	0.051713999	0.055758338	0.049818873	0.053468101	0.059253864	0.056490023	0.052844029	0.056495883	0.070401385	0.054193944	0.060553476	0.057353444	0.083204627	0.05181925	0.058498774	0.065358914	0.075266309	0.0574545	0.052469451	0.058538251	0.069381736	0.052503314
CFG00021571	HSG00228204	1060	0.026553769	0.028441183	0.029936431	0.025230186	0.027684541	0.022774052	0.047819875	0.017733058	0.053980876	0.013626526	0.041055541	0.042306662	0.067176506	0.049998723	0.020517347	0.027912054	0.03707318	0.054613292	0.047395382	0.081529483	0.042312015	0.03666665	0.055356119	0.017138636	0.058842644	0.055814426	0.049669497	0.037749	0.054729559	0.050598782	0.040603198	0.063734323	0.047469351	0.0472911	0.05331248	0.077277735	0.050954796	0.05474272	0.052250169	0.050262507	0.053617474	0.047751535	0.0475729	0.048172835	0.050487455	0.060454555	0.058229744
CFG00144477	HSG00227245	1062	0.069736958	0.050538119	0.077686161	0.032828111	0.114643812	0.078396499	0.061848093	0.082245365	0.0602578	0.108113199	0.137668267	0.065610856	0.072999299	0.07145258	0.056129817	0.103332795	0.032220621	0.077835783	0.061698366	0.093495995	0.045794319	0.097759925	0.064463563	0.066265061	0.130180925	0.086570963	0.079902984	0.118634731	0.093179964	0.081168354	0.118230022	0.045502391	0.056767993	0.082749084	0.0683465	0.064674042	0.055758327	0.107960254	0.060970388	0.058623318	0.085404702	0.075177811	0.074605264	0.069199234	0.087888867	0.072945967	0.06303072
CFG00003526	HSG00201145	1063	0.079677239	0.047422994	0.045056056	0.055257734	0.041815866	0.053946346	0.113533661	0.04048977	0.05171667	0.041149311	0.046970177	0.039767496	0.04783858	0.065103263	0.043587398	0.049071692	0.041384116	0.044944756	0.050807968	0.045161769	0.049329795	0.053416669	0.051835805	0.061041698	0.049677793	0.055102095	0.048635136	0.04774655	0.041936852	0.053907294	0.042998567	0.041267298	0.039365105	0.084084839	0.080949083	0.092486888	0.060861655	0.146487266	0.067928754	0.048862666	0.057861757	0.048953678	0.062671669	0.129500002	0.06536667	0.069869354	0.084311977
CFG00099322	HSG00304182	1068	0.048583966	0.048854273	0.059748583	0.059096921	0.063238092	0.047773454	0.043179855	0.065990828	0.050040711	0.049760062	0.048591979	0.052487813	0.048094928	0.068873018	0.047046967	0.071374729	0.055957243	0.053790525	0.073894538	0.066832371	0.060073961	0.054434735	0.069587827	0.068002097	0.057014849	0.053958043	0.052756172	0.058455341	0.056136895	0.057234276	0.049519457	0.048775624	0.049433351	0.124441221	0.1377514	0.060699962	0.102009311	0.090500452	0.093604609	0.098438628	0.097772367	0.072102539	0.098042615	0.105403602	0.148388609	0.101387151	0.103295095
CFG00008632	HSG00255118	1069	0.040834956	0.042150207	0.043216962	0.044716433	0.049483258	0.041421451	0.04648371	0.116630666	0.039968662	0.042573385	0.041791152	0.049368151	0.039991383	0.038539175	0.039008591	0.116929151	0.04547935	0.039584477	0.040266883	0.042444631	0.045163605	0.038856711	0.039168142	0.04055104	0.044220686	0.038854714	0.039605334	0.043589301	0.045698814	0.039760746	0.045890853	0.044515189	0.038949076	0.049653534	0.054669637	0.060279336	0.051898941	0.052645098	0.067002371	0.051333461	0.052785657	0.047345798	0.050447464	0.044971153	0.054028999	0.049721453	0.050381083
CFG00003493	HSG00274678	1072	0.028985418	0.037582222	0.033014562	0.025977761	0.031608243	0.035714168	0.03730838	0.04405468	0.049699977	0.043170918	0.046697196	0.059716035	0.021584513	0.025457976	0.051794641	0.053184446	0.046535738	0.040256254	0.04067697	0.033447184	0.030960971	0.035820186	0.048166927	0.033935431	0.030312583	0.063273318	0.028744252	0.035012189	0.065030716	0.036711425	0.02885869	0.048001677	0.053885575	0.059287503	0.069723509	0.064542145	0.046972211	0.052223414	0.050499309	0.047035679	0.045245077	0.043811344	0.054742403	0.055760715	0.049198311	0.051844686	0.055128548
CFG00012390	HSG00287786	1073	0.015904412	0.015112018	0.014415934	0.012138515	0.017108556	0.017446151	0.012220275	0.012784521	0.014880218	0.016406544	0.013646286	0.015984045	0.015057938	0.015759669	0.01698643	0.017092155	0.013627425	0.015192461	0.014205258	0.01724479	0.015872553	0.015678866	0.016401967	0.014788173	0.015929446	0.015603213	0.016513508	0.014925909	0.015151342	0.015535501	0.015402354	0.011666922	0.012866833	0.048354913	0.059078045	0.089069791	0.04819832	0.04478965	0.052624561	0.049483646	0.055738423	0.056341786	0.047459923	0.052137129	0.044404134	0.04830569	0.048779007
CFG00113679	HSG00273278	1075	0.053634845	0.053270359	0.054513447	0.050620954	0.055663951	0.051676657	0.080902591	0.05638238	0.043242529	0.053804453	0.054690745	0.045873452	0.04729484	0.053222619	0.049544297	0.063067526	0.042739172	0.044187926	0.053012874	0.052042842	0.050708052	0.055052545	0.052537009	0.06123013	0.052988146	0.054273691	0.055886876	0.056213968	0.058358379	0.054000124	0.058591466	0.047591228	0.048724752	0.045653425	0.048682585	0.075373836	0.07729093	0.069681533	0.038686384	0.070801526	0.097739488	0.025409535	0.027933696	0.064208366	0.053375967	0.059269518	0.031019874
CFG00011203	HSG00244368	1081	0.069853023	0.045153387	0.055011094	0.055629365	0.049073741	0.072560288	0.056586687	0.06391985	0.048743498	0.052355301	0.057818048	0.049422298	0.060498536	0.046287585	0.051149849	0.062358711	0.055553794	0.04155121	0.060216438	0.049952257	0.054689147	0.049581125	0.055803619	0.072062284	0.067346275	0.055366803	0.057126116	0.094034545	0.06020648	0.062141843	0.075316854	0.06458497	0.117118068	0.07083565	0.087333493	0.051806483	0.069347188	0.058358289	0.122540064	0.080650225	0.072896257	0.067701295	0.088412091	0.08978384	0.117353372	0.058801692	0.075687103
CFG00053157	HSG00301754	1101	0.043525465	0.038927391	0.038592104	0.04208333	0.051971648	0.05811673	0.053926133	0.056623455	0.051004644	0.044817306	0.04589067	0.046343461	0.03967274	0.050521243	0.04489138	0.117260344	0.04856877	0.041974075	0.049213111	0.042480882	0.044621751	0.042312238	0.038397729	0.039737068	0.045658112	0.084573641	0.056532282	0.044382371	0.045899577	0.06489531	0.040027216	0.050238058	0.054552406	0.048145659	0.053499889	0.063357711	0.053140506	0.047299948	0.048726317	0.085188203	0.05059582	0.047496755	0.04872629	0.051107515	0.053231996	0.047859024	0.048061989
CFG00026736	HSG00284711	1102	0.049408432	0.0462397	0.047400702	0.041950434	0.040841434	0.055548027	0.043700956	0.04066845	0.042473115	0.044521436	0.046185203	0.03876273	0.042884246	0.040047601	0.041826155	0.045904938	0.05077745	0.049370132	0.048502374	0.045709759	0.042069186	0.039407555	0.039535549	0.043986317	0.04293213	0.039979834	0.04224623	0.041319918	0.042114787	0.038672965	0.044728596	0.042349465	0.046152707	0.049231116	0.047960393	0.075511165	0.043648489	0.043751158	0.052277889	0.051553879	0.048148893	0.048191134	0.045175798	0.049820572	0.044029705	0.046950057	0.04387312
CFG00119620	HSG00268357	1103	0.101902865	0.106975593	0.075725235	0.106952786	0.106928654	0.113530897	0.043721486	0.14664036	0.127189144	0.121792711	0.093222544	0.142443463	0.055240214	0.222650036	0.048828691	0.102073818	0.135687366	0.110240951	0.081643179	0.092331797	0.127975896	0.116431765	0.105729662	0.135329217	0.115426369	0.106426187	0.098548383	0.148133248	0.15872407	0.088369198	0.090995096	0.062113766	0.055824395	0.149712592	0.158793911	0.075352497	0.120037787	0.096634507	0.118855648	0.118905306	0.089627951	0.162333444	0.116472527	0.089213252	0.137860432	0.081815206	0.083537653
CFG00126160	HSG00311747	1114	0.04324108	0.058475677	0.042527065	0.047144011	0.049429312	0.05910176	0.04665409	0.060577583	0.05815769	0.087971643	0.090165794	0.062574141	0.085278437	0.096675701	0.071362816	0.050680377	0.084466182	0.06193294	0.047073014	0.074097313	0.074078463	0.057017706	0.056585114	0.050511044	0.05585441	0.042706214	0.06155936	0.047475513	0.059482105	0.048402477	0.058966275	0.041856468	0.041398175	0.095357485	0.093034647	0.066151142	0.071631886	0.096845448	0.076475799	0.11918243	0.065392993	0.07592611	0.070226185	0.135877579	0.120051272	0.062935121	0.064274617
CFG00054882	HSG00203673	1116	0.053226002	0.077189267	0.066307642	0.058109306	0.062568352	0.055513918	0.095767051	0.05094102	0.050140917	0.050315559	0.051366396	0.056785043	0.062022373	0.051600467	0.050761234	0.048503879	0.052987035	0.049545795	0.056956012	0.061481211	0.049303632	0.053757612	0.066623375	0.049671892	0.060037054	0.053436287	0.053287439	0.049458921	0.05039053	0.050662186	0.075276449	0.051028449	0.050625786	0.056209024	0.063315101	0.081150904	0.058840163	0.067577012	0.059469555	0.073703423	0.058956765	0.078130402	0.059242606	0.063926511	0.073670246	0.071121804	0.05967908
CFG00127007	HSG00272003	1119	0.026693538	0.02088256	0.023539972	0.024049295	0.01637369	0.02889451	0.058810845	0.015246504	0.068390265	0.019565808	0.043212049	0.044971757	0.061959811	0.04655122	0.028276885	0.02952875	0.052250862	0.035770137	0.024797974	0.047566529	0.031514641	0.045578893	0.043920305	0.024801226	0.079134591	0.049749278	0.039571088	0.026547724	0.07146357	0.057549503	0.053809267	0.060519591	0.043494541	0.045269128	0.044714566	0.060073301	0.045531284	0.044157043	0.044654921	0.044270635	0.047039684	0.047215797	0.044498462	0.045025799	0.050682731	0.043730989	0.043792069
CFG00145118	HSG00314094	1120	0.051838141	0.050844818	0.04184594	0.043763053	0.065124869	0.063250788	0.04532804	0.051830206	0.041380949	0.050691407	0.044244822	0.049278602	0.048885401	0.043029025	0.051223222	0.047250923	0.045139655	0.048328582	0.044450946	0.048418507	0.051139388	0.045397762	0.054080822	0.045599535	0.049613681	0.043564953	0.046772096	0.043204285	0.050841291	0.055888008	0.044860233	0.041973066	0.110313363	0.052435435	0.043420281	0.044670884	0.035130013	0.081275575	0.064644583	0.11935813	0.042632535	0.026159909	0.058740731	0.070909232	0.020507341	0.022391941	0.047119323
CFG00125280	HSG00454429	1121	0.058286369	0.040339563	0.041964605	0.048378773	0.126333088	0.047118463	0.045955773	0.121684626	0.073830768	0.114668824	0.049842831	0.055217378	0.063219421	0.056802627	0.078682385	0.067816339	0.048787531	0.061881639	0.043128498	0.077723086	0.084577739	0.051366061	0.050613124	0.058071095	0.057612598	0.061040446	0.04858838	0.084946416	0.042526212	0.046304829	0.049412444	0.048022021	0.050822239	0.062502049	0.05890448	0.083776973	0.044655867	0.062539086	0.050746545	0.054061856	0.070866831	0.046733439	0.04339803	0.072554439	0.052553289	0.058133431	0.049768686
CFG00008947	HSG00214884	1123	0.039756387	0.04062964	0.042222034	0.041354038	0.047962774	0.045722116	0.038818493	0.040267535	0.048405845	0.041721929	0.041747745	0.040948614	0.043126371	0.039371181	0.039224844	0.042184755	0.042801227	0.041775949	0.039470371	0.042385999	0.039795533	0.042212974	0.039129697	0.055163607	0.044511527	0.041440722	0.040219408	0.044427127	0.043017235	0.049762461	0.043339569	0.039692704	0.038615193	0.055367514	0.048396256	0.064969823	0.052411899	0.052097727	0.049755812	0.056269761	0.05368204	0.051568221	0.049036451	0.052705333	0.060242891	0.05551061	0.045239579
CFG00128410	HSG00250412	1124	0.026559833	0.014853935	0.022100974	0.019179607	0.017529478	0.036561284	0.031149739	0.025061732	0.055736572	0.024283666	0.03249269	0.03805368	0.044454128	0.028479613	0.017121164	0.028160937	0.031653486	0.034618858	0.019851256	0.037008237	0.018458609	0.01990236	0.027845493	0.026546801	0.040739037	0.034899738	0.034786604	0.037091527	0.036256343	0.041471258	0.038551126	0.034864653	0.041191716	0.095025234	0.089915469	0.149299994	0.061571889	0.089761555	0.087905981	0.070858747	0.094281279	0.066749506	0.058994588	0.05796615	0.120548368	0.103426039	0.067613252
CFG00111453	HSG00271798	1128	0.042633228	0.043971393	0.051637255	0.041280199	0.044010095	0.044486392	0.056367729	0.041872468	0.048699655	0.042266164	0.047770292	0.041935969	0.040534742	0.046816301	0.058702722	0.130428255	0.039435141	0.040157877	0.041207939	0.040936086	0.042054918	0.042458523	0.044893648	0.0404053	0.046334997	0.047640402	0.044579122	0.047638867	0.04533127	0.041517608	0.045947086	0.118471682	0.043694451	0.052855894	0.065284409	0.072109967	0.054445118	0.056163479	0.073721036	0.062642738	0.04536977	0.046940729	0.05620059	0.066183217	0.060009502	0.046128936	0.045295943
CFG00004487	HSG00251370	1129	0.072306052	0.05560419	0.043579716	0.048891045	0.051524535	0.053511765	0.052432954	0.067971542	0.056520719	0.064770065	0.058782637	0.081742629	0.055137474	0.073570326	0.108037293	0.086447962	0.066438004	0.08635544	0.055767503	0.065129191	0.06531541	0.169181988	0.062901892	0.062477883	0.0587148	0.046172258	0.050423604	0.106467828	0.046913557	0.068601519	0.0702537	0.048383396	0.044513397	0.090866178	0.075111471	0.043947753	0.070109673	0.051807348	0.079786964	0.03931272	0.04748955	0.057840865	0.053735834	0.076077096	0.099378325	0.05575591	0.053898457
CFG00136706	HSG00200007	1130	0.04048261	0.041369945	0.041585669	0.040854808	0.046227481	0.053242564	0.11211355	0.047016226	0.053705782	0.060630504	0.056124531	0.048635732	0.054589529	0.049386002	0.045781877	0.044964697	0.048835553	0.057291072	0.043765452	0.050295182	0.056971859	0.047617979	0.04614076	0.040230736	0.043371357	0.04137665	0.041907359	0.045612942	0.045287032	0.040502664	0.040608671	0.043217428	0.046278816	0.05808397	0.060843747	0.096696965	0.049903281	0.054056995	0.061697636	0.051726624	0.088682614	0.052980751	0.051336102	0.061219752	0.063374355	0.055330791	0.049279805
CFG00098480	HSG00204375	1131	0.048578065	0.050268088	0.051239248	0.044803888	0.048709959	0.05203139	0.043603495	0.044642877	0.059422553	0.05569886	0.047609158	0.052323654	0.053516738	0.048969366	0.053698607	0.043570567	0.0407947	0.05618757	0.054560479	0.071931891	0.044800941	0.042278856	0.04490621	0.040341955	0.056867227	0.046783783	0.043325957	0.049829625	0.045553077	0.051990874	0.046577144	0.046108875	0.055947572	0.125966817	0.117946111	0.098768502	0.074467622	0.112557285	0.078447983	0.080377348	0.080838941	0.082878068	0.06900353	0.069578409	0.111320354	0.099865392	0.086745359
CFG00115544	HSG00273775	1132	0.048795234	0.049288772	0.046186831	0.056884736	0.052578852	0.070601635	0.048018053	0.083086781	0.070888616	0.085403413	0.050483815	0.075599052	0.057175506	0.059373714	0.054089565	0.042626701	0.062403832	0.089410052	0.084326714	0.065552853	0.049532264	0.086900406	0.057039812	0.058743306	0.05802235	0.056350641	0.061826564	0.063395187	0.057888616	0.060080782	0.046486109	0.047083598	0.11796169	0.050049677	0.047070362	0.09020815	0.056137349	0.0486761	0.048148286	0.048037615	0.051248614	0.04752335	0.046079706	0.055395044	0.061818384	0.054964427	0.060115699
CFG00098460	HSG00216307	1134	0.080083229	0.065414019	0.071111672	0.087816253	0.103659973	0.094295397	0.048759785	0.15174982	0.182776883	0.18200165	0.114344142	0.119811669	0.159876242	0.145720154	0.103481404	0.127436787	0.086641639	0.123330198	0.099091791	0.101010725	0.177896723	0.091314487	0.087770976	0.080599859	0.096566238	0.085594818	0.100348867	0.149075225	0.068239078	0.092915207	0.07262598	0.048432801	0.114969738	0.059406448	0.067337967	0.073173285	0.049961064	0.063268602	0.052282892	0.05591381	0.045042198	0.045852553	0.054859601	0.047634222	0.056367431	0.051256787	0.046127196
CFG00116572	HSG00257719	1135	0.063663863	0.063356534	0.062364608	0.072251432	0.054853484	0.0482779	0.04328683	0.100843601	0.077490143	0.096353233	0.057847124	0.042994615	0.059173919	0.08435946	0.070152611	0.050307926	0.059727427	0.105384178	0.051805098	0.061386466	0.071584322	0.066080689	0.042940557	0.059862845	0.049386829	0.049148638	0.047005966	0.047912851	0.045353781	0.052924652	0.048149221	0.050134126	0.039472535	0.051265247	0.056889754	0.086291745	0.049702335	0.057572626	0.060791202	0.051930692	0.054467618	0.072673634	0.055769388	0.058256295	0.063860223	0.061284222	0.047391411
CFG00118961	HSG00290647	1136	0.083229318	0.074990891	0.044768039	0.061022758	0.04831896	0.052383155	0.046005134	0.087372854	0.05992154	0.048606418	0.040505312	0.049662516	0.071146823	0.050201885	0.042667281	0.052871455	0.044918537	0.055919491	0.052588407	0.046975747	0.0479034	0.04069218	0.058442622	0.042570069	0.041408289	0.044259485	0.045827974	0.052176729	0.044088513	0.051489919	0.042897504	0.041248534	0.044911008	0.104805388	0.153320178	0.080985203	0.102719903	0.080927342	0.137581035	0.0973389	0.134637371	0.109978698	0.086254388	0.08150541	0.135694027	0.080085449	0.090415537
CFG00136612	HSG00311503	1137	0.043277591	0.043117557	0.053700719	0.041790199	0.055182569	0.046298705	0.046924256	0.076419704	0.073695734	0.050549097	0.046207394	0.055504818	0.060418379	0.056342937	0.048024476	0.042868648	0.042956818	0.077112854	0.053114288	0.04478946	0.051900659	0.062314078	0.046514258	0.060722463	0.056850966	0.043394327	0.048802167	0.04886926	0.047862478	0.048074733	0.068823263	0.04966611	0.041333936	0.074505299	0.067537703	0.058224242	0.050135911	0.075115927	0.056296948	0.053989261	0.070310161	0.056988295	0.130799994	0.070970833	0.0710425	0.056104466	0.060449798
CFG00118962	HSG00290922	1138	0.089835688	0.057945549	0.046253376	0.065601572	0.074336067	0.04730811	0.066990606	0.042348586	0.09571407	0.061281174	0.067449734	0.055260535	0.074082196	0.059200566	0.042112056	0.07119526	0.043808877	0.055586699	0.070135854	0.048417795	0.050045148	0.068106793	0.05353507	0.10210067	0.063415959	0.044779841	0.049521822	0.100226104	0.050139219	0.043824788	0.057065103	0.042816322	0.0508283	0.287310272	0.268896073	0.157900006	0.186397344	0.300520718	0.18213971	0.203268886	0.17183581	0.146805227	0.120972596	0.158974469	0.291225076	0.261184394	0.240229771
CFG00125585	HSG00290982	1139	0.059763461	0.047181427	0.064716175	0.043539345	0.069475889	0.04439621	0.069262259	0.042218119	0.044239175	0.051222611	0.051915362	0.054983716	0.051857304	0.048101436	0.054132871	0.04794547	0.052987099	0.046861093	0.054739058	0.045547929	0.043137342	0.056960948	0.067549042	0.074698508	0.044762794	0.043535281	0.073011011	0.070993692	0.050361421	0.045769561	0.057513688	0.044418748	0.042983789	0.057499599	0.061596785	0.051004834	0.057351738	0.108423561	0.059472673	0.063908689	0.048039496	0.061930567	0.059087042	0.060181223	0.058118526	0.054750741	0.054755278
CFG00144224	HSG00297758	1140	0.033591244	0.019837195	0.025442291	0.032563739	0.057299782	0.038846903	0.057670362	0.065231763	0.023310697	0.021836663	0.048891846	0.07724908	0.028005306	0.06831596	0.031535286	0.019890262	0.031826075	0.038804021	0.077510327	0.039403465	0.037930198	0.05035181	0.066849783	0.047165398	0.031213911	0.025769599	0.052728087	0.057207555	0.021564282	0.029513955	0.027880944	0.031220596	0.056941234	0.046698265	0.052701909	0.065596014	0.051360022	0.046947427	0.076641284	0.060817819	0.046003517	0.125300005	0.06000663	0.067427598	0.062502354	0.05785393	0.04658851
CFG00125186	HSG00209931	1141	0.044172831	0.044225637	0.040313967	0.049475048	0.044808749	0.041821737	0.055089753	0.081481121	0.038841732	0.039312974	0.043431357	0.0548268	0.044303961	0.047389809	0.040949717	0.046287119	0.041235171	0.044052612	0.038717575	0.041626021	0.044004172	0.041623887	0.040533647	0.046190389	0.038394682	0.039257579	0.038716525	0.041890815	0.044701815	0.040145941	0.040796477	0.045209292	0.038462814	0.037023634	0.030988147	0.042239532	0.025678176	0.029034544	0.059555542	0.029725961	0.031671386	0.020266771	0.026646063	0.054634377	0.055761877	0.0300644	0.028390056
CFG00138563	HSG00216263	1144	0.082954712	0.076087743	0.10016156	0.102079175	0.075545184	0.120245278	0.051772434	0.105854563	0.163234398	0.138227537	0.121226959	0.147888273	0.129947349	0.136911154	0.075840004	0.056566756	0.099141836	0.113228299	0.093896456	0.114641234	0.106984593	0.129734993	0.099026278	0.074685752	0.08240594	0.0652088	0.08324457	0.083396293	0.081573576	0.076426938	0.077488497	0.061627395	0.062137175	0.058758941	0.054263137	0.069294795	0.044108286	0.046896674	0.050225671	0.050546359	0.046963323	0.044644803	0.047015674	0.054029584	0.058845107	0.047210757	0.046641983
CFG00127098	HSG00297752	1145	0.051259972	0.048693214	0.047702093	0.04748413	0.043787472	0.043995049	0.053497463	0.064633854	0.055992845	0.060942471	0.065787904	0.05792826	0.070084624	0.058431495	0.047309175	0.053582702	0.049680386	0.0528448	0.065532111	0.049676385	0.04119936	0.062839039	0.048410714	0.057852894	0.044779118	0.057509702	0.05042519	0.055352341	0.044043396	0.048815437	0.043685477	0.040822297	0.040991578	0.075997449	0.075488113	0.082443878	0.066135086	0.065667734	0.076947838	0.05772249	0.06776128	0.064642899	0.067970403	0.095828131	0.125445485	0.060362373	0.066622496
CFG00106999	HSG00216922	1146	0.041949026	0.054636519	0.048209351	0.041822743	0.04340921	0.064181596	0.047443748	0.045618471	0.055637211	0.045941256	0.051563725	0.041392229	0.042766035	0.047558971	0.042024896	0.052745834	0.057900559	0.058354951	0.059230119	0.046759836	0.045301203	0.053820495	0.042466577	0.052254174	0.04660571	0.0564215	0.056814026	0.055141963	0.049882349	0.047213566	0.058283847	0.05047822	0.054178562	0.053931031	0.067395873	0.061658405	0.062416267	0.06607455	0.073143929	0.061342929	0.047396824	0.051861446	0.062931485	0.091400862	0.063417383	0.065564841	0.061115246
CFG00124793	HSG00269713	1147	0.081209697	0.058498759	0.052263133	0.087971404	0.081123963	0.072554342	0.074284762	0.079395011	0.12087132	0.043525595	0.0474764	0.055829123	0.043792728	0.049207103	0.05265566	0.086150378	0.044318229	0.059286784	0.050691154	0.05750918	0.049131036	0.056492522	0.054103147	0.056167755	0.05043111	0.04824334	0.039946098	0.074809864	0.044526804	0.039688315	0.045250755	0.041792713	0.047209665	0.062866926	0.054860335	0.045410909	0.062846214	0.070130527	0.087205835	0.079801068	0.055896729	0.069490299	0.073987074	0.081383795	0.078074776	0.073902935	0.064463034
CFG00012550	HSG00288768	1152	0.048279397	0.057948902	0.040274028	0.038967095	0.043830801	0.057120703	0.04694413	0.070553318	0.053557575	0.049331918	0.0409665	0.059158094	0.048776802	0.050958257	0.121211104	0.052117266	0.044886079	0.051816504	0.044989225	0.069008395	0.053641044	0.048980691	0.047994561	0.062519044	0.077166602	0.065897703	0.056605816	0.049409207	0.058666661	0.065448448	0.085869357	0.057921614	0.045162454	0.062279541	0.067186892	0.058924038	0.05170206	0.064885676	0.079475686	0.069088146	0.067017086	0.048590753	0.053073995	0.091665536	0.068364292	0.070524216	0.069690101
CFG00138466	HSG00306910	1153	0.12151701	0.045218159	0.032844227	0.034624957	0.028463235	0.040199637	0.08664526	0.083141819	0.053026941	0.037590358	0.043946296	0.055738136	0.077130929	0.092290908	0.032341052	0.040281486	0.118600197	0.066036113	0.07450334	0.05130481	0.029466789	0.077507123	0.023743805	0.101983264	0.167117715	0.075761229	0.042269003	0.024823517	0.081757754	0.06345664	0.06327033	0.047592405	0.055903751	0.122900002	0.127800003	0.080408938	0.053717602	0.07780122	65535	65535	0.123199999	65535	65535	0.128600001	65535	0.067456789	0.123999998
CFG00102810	HSG00221193	1154	0.070777886	0.055396833	0.050524209	0.045553621	0.053387199	0.053467061	0.07028991	0.056017738	0.054382674	0.051744759	0.064888105	0.057400364	0.068747573	0.059043329	0.059232894	0.046445329	0.054668333	0.057104722	0.049857114	0.060248516	0.050719321	0.06123976	0.053889427	0.054075934	0.062367875	0.057644039	0.062582135	0.052597735	0.059684955	0.055738632	0.064294182	0.05581481	0.048488401	0.049150575	0.062151842	0.052448403	0.045375444	0.047016028	0.053748161	0.04908688	0.055148721	0.132699996	0.055857629	0.05423056	0.051937155	0.046589568	0.045871951
CFG00028690	HSG00307425	1155	0.05376849	0.046617076	0.046160918	0.046123199	0.049380496	0.048426647	0.050323062	0.054088321	0.042423863	0.046225917	0.053549614	0.054297403	0.051561195	0.048879843	0.044492934	0.045296039	0.055060171	0.052040651	0.058476057	0.051636983	0.048403718	0.047349561	0.056931902	0.052205414	0.054896619	0.053601682	0.051585648	0.049042054	0.056165665	0.061247427	0.062965594	0.050100476	0.044666447	0.055342548	0.051723614	0.073449075	0.049220085	0.047156647	0.059222315	0.047287233	0.085189059	0.064128876	0.048151713	0.066001736	0.050505795	0.057677913	0.053941365
CFG00002178	HSG00236960	1160	0.082892627	0.062482379	0.064185776	0.067003757	0.078159995	0.062345251	0.062717706	0.068040103	0.069436461	0.065413438	0.109097451	0.068509951	0.062950477	0.107126288	0.067312017	0.065363705	0.078060031	0.063879319	0.06754604	0.06247827	0.107126288	0.110669978	0.107535504	0.062497523	0.06494379	0.064960435	0.063636869	0.062749244	0.066458799	0.062890127	0.064120226	0.06370002	0.066477783	0.058813281	0.055311117	0.047058932	0.048014142	0.056009196	0.053239536	0.050292417	0.048392553	0.058257833	0.051328074	0.053447455	0.051521	0.052068777	0.048446994
CFG00102055	HSG00236565	1161	0.076073118	0.074786022	0.05627647	0.049011026	0.059947643	0.06182668	0.153468534	0.097064026	0.075823613	0.083828881	0.069319509	0.075099997	0.099808455	0.09172219	0.056670506	0.048532937	0.065239109	0.072306603	0.052267641	0.070337109	0.060979594	0.049233474	0.047883883	0.054805376	0.057512064	0.059752431	0.053182784	0.05335116	0.072553426	0.063925073	0.074327566	0.060134739	0.065254197	0.064089768	0.06740883	0.076448165	0.051813595	0.052815001	0.054179329	0.059387803	0.054205168	0.051251076	0.054381743	0.050539184	0.055167433	0.064577505	0.062061582
CFG00002252	HSG00207967	1163	0.048245329	0.050744697	0.042835396	0.118330009	0.04580649	0.070574753	0.05427698	0.047902487	0.052281108	0.050754745	0.052703071	0.050391831	0.054457318	0.049810648	0.050916448	0.059829939	0.056012258	0.053970024	0.058934428	0.046832073	0.052274648	0.050572071	0.05136887	0.051210079	0.050223999	0.116638757	0.051393319	0.049134877	0.04777148	0.117534094	0.05461394	0.117633581	0.042903222	0.05105716	0.054907456	0.063930362	0.04783522	0.049343981	0.048119463	0.049901031	0.053571206	0.050843991	0.05138446	0.045714136	0.045699362	0.050654214	0.045167711
CFG00007427	HSG00260909	1164	0.018616065	0.015824569	0.021845099	0.015784265	0.012408642	0.019880021	0.021256346	0.025581757	0.029720718	0.016171267	0.020203222	0.021593519	0.032266825	0.019217342	0.011527387	0.018134527	0.019120459	0.021516768	0.014328704	0.029050633	0.024437608	0.02716729	0.017466892	0.018470909	0.029216582	0.029565679	0.023987267	0.017470093	0.028662616	0.032363743	0.024351446	0.026574546	0.021174168	0.100278184	0.10396938	0.068623684	0.071165778	0.106941931	0.065923482	0.06133708	0.072922483	0.076300345	0.054678466	0.064675778	0.12265601	0.097959295	0.060475308
CFG00138110	HSG00221630	1173	0.05265699	0.055780392	0.058161683	0.044229299	0.056326717	0.04490947	0.129317254	0.06419424	0.046645634	0.042393684	0.049641926	0.064498939	0.123043999	0.049486212	0.055455282	0.066550069	0.04796781	0.052226376	0.047288824	0.045802455	0.047291506	0.058041483	0.061544131	0.063699901	0.060390677	0.043035399	0.057009466	0.049507983	0.063009597	0.056203477	0.058336522	0.04849935	0.040038314	0.049946114	0.064081997	0.051425043	0.057921682	0.049026527	0.049233895	0.049229376	0.054683927	0.05337318	0.044132069	0.066297881	0.045963798	0.045284733	0.047019731
CFG00145412	HSG00251858	1174	0.043973997	0.044699766	0.051817808	0.042192854	0.053473648	0.040294874	0.041773695	0.04424898	0.046135359	0.042323429	0.044272039	0.044010416	0.04453842	0.045131966	0.050424073	0.044671632	0.040423177	0.042548794	0.038522281	0.041243792	0.040264774	0.042553268	0.038513377	0.044939797	0.051623058	0.042031605	0.04154684	0.043782819	0.042349786	0.043975998	0.043143213	0.040983897	0.043252774	0.054976534	0.042986814	0.055388752	0.0332008	0.048479658	0.049576413	0.024361428	0.029801274	0.028330468	0.026086081	0.055599771	0.063182168	0.028949285	0.044851743
CFG00028718	HSG00307807	1175	0.044704087	0.05047461	0.049528815	0.050143573	0.048570618	0.059108384	0.045092031	0.05432687	0.052935224	0.052615654	0.044240817	0.049676917	0.049309295	0.045010827	0.04785018	0.044868842	0.042667497	0.050036103	0.055808697	0.055029307	0.050248396	0.05020142	0.046259768	0.047260389	0.051106907	0.042626519	0.04931109	0.051913731	0.048183054	0.040355608	0.049588103	0.042460814	0.049938206	0.051639687	0.055117633	0.045425195	0.050986804	0.059075192	0.059673738	0.063919745	0.053388156	0.058520306	0.057209201	0.053339422	0.058477711	0.055666409	0.055023551
CFG00011267	HSG00249118	1180	0.109049827	0.115586013	0.10045103	0.10980925	0.09669362	0.114814669	0.099790759	0.131070033	0.3315548	0.231723011	0.182708234	0.153134331	0.14996922	0.105190657	0.097233653	0.103499383	0.173031986	0.162315652	0.119982861	0.326456845	0.196147874	0.108654395	0.188739121	0.097177953	0.140959844	0.105975196	0.105073951	0.121476769	0.104235314	0.126227379	0.106729835	0.126472488	0.131588027	0.046385799	0.044958569	0.067834273	0.044282068	0.04588984	0.059336852	0.04433972	0.047826812	0.045162234	0.055112019	0.063664921	0.046537422	0.053198792	0.043861963
CFG00128285	HSG00220312	1181	0.046397708	0.045878664	0.044062164	0.040302776	0.046849921	0.046755429	0.048784532	0.05391838	0.044014934	0.050748855	0.05164519	0.054402724	0.052751381	0.049045291	0.052749392	0.054671045	0.047193512	0.043657497	0.046475481	0.046760254	0.04644005	0.040680844	0.044830371	0.041551463	0.119018704	0.045670841	0.043583229	0.048446529	0.044061013	0.050687589	0.04203077	0.046929032	0.042982951	0.099356078	0.095889695	0.128568634	0.064360559	0.062440589	0.091192842	0.092866637	0.068540744	0.096392959	0.069773972	0.072405264	0.110537395	0.083686672	0.089584
CFG00121969	HSG00228253	1182	0.045161534	0.0416205	0.043835461	0.0462915	0.047655106	0.061606161	0.044691779	0.048772018	0.040292408	0.038333103	0.042693891	0.039567135	0.039893687	0.048335113	0.044903804	0.0394722	0.041997354	0.039040625	0.039761741	0.041908756	0.046111211	0.043136537	0.050857652	0.042590614	0.041496307	0.043075599	0.042700056	0.044721793	0.038431473	0.038507506	0.049795829	0.039804161	0.042667456	0.061973941	0.060125619	0.0624016	0.030127373	0.056172997	0.042171352	0.045558244	0.071624823	0.035436604	0.034453765	0.063151807	0.052257117	0.056640141	0.05143876
CFG00128636	HSG00253711	1183	0.015131882	0.032265499	0.031915911	0.034743376	0.034671154	0.032969985	0.045177344	0.068170853	0.063807949	0.04474467	0.058872472	0.070044562	0.074010551	0.070563488	0.061659876	0.042425007	0.048756897	0.06528461	0.049876161	0.044259217	0.063730888	0.059172969	0.031277601	0.063787721	0.02662088	0.06898997	0.02515989	0.057478208	0.054755874	0.038780492	0.085772961	0.078599408	0.052987535	0.079363577	0.08990141	0.068915628	0.05691658	0.058096029	0.076746181	0.078114644	0.083383374	0.090266414	0.059568848	0.075262792	0.082768597	0.067002758	0.072937563
CFG00124117	HSG00254007	1184	0.043586832	0.046219613	0.044377588	0.046180516	0.050819155	0.060179885	0.050544281	0.066127896	0.043951236	0.049341723	0.056763653	0.041177239	0.048860542	0.055174761	0.042537108	0.056749292	0.041406102	0.041697372	0.04120734	0.060087513	0.043425754	0.041796613	0.047975622	0.052727353	0.043050576	0.052746955	0.04933602	0.041928809	0.072013609	0.050313544	0.088546306	0.048787471	0.039948482	0.101855896	0.104524083	0.088260487	0.099543534	0.095908552	0.085842855	0.065914333	0.106143996	0.081110053	0.077950172	0.09838406	0.253679425	0.097931758	0.128446788
CFG00126167	HSG00204498	1185	0.052813943	0.061098218	0.046846017	0.04668479	0.063315086	0.042654462	0.056477968	0.10699854	0.054252405	0.063104875	0.052537277	0.050995708	0.046137594	0.098559946	0.051683035	0.054824967	0.053465102	0.059928108	0.04996147	0.060422249	0.067564689	0.059096735	0.053107075	0.049187407	0.052864291	0.067840666	0.056803636	0.0625173	0.048235577	0.052641921	0.069044292	0.057923488	0.119052701	0.046465442	0.04749722	0.060018044	0.046954732	0.052723389	0.053913563	0.051946107	0.044102423	0.050295021	0.049735032	0.049169026	0.045918491	0.044716343	0.044059921
CFG00137404	HSG00294739	1186	0.055568267	0.058167119	0.063797072	0.060102209	0.069390349	0.054722141	0.053086024	0.042284451	0.043700721	0.044516765	0.056751169	0.043299958	0.040996697	0.041469343	0.046094652	0.042284742	0.061107114	0.048461471	0.050260514	0.063742734	0.052790314	0.046676971	0.055106722	0.048728731	0.043788671	0.052997515	0.050015666	0.051062625	0.041291136	0.042593688	0.041029427	0.053544294	0.052581862	0.045027528	0.051188909	0.048450805	0.044445988	0.05005078	0.047014963	0.048594605	0.050815716	0.050969698	0.046882126	0.053042915	0.049043432	0.043666713	0.043931711
CFG00126941	HSG00209958	1187	0.040707331	0.050714225	0.04248891	0.044177964	0.053422529	0.04879329	0.055791125	0.054307383	0.049673144	0.045422006	0.048678853	0.056595095	0.04196192	0.047736369	0.066554487	0.048479158	0.062915176	0.051692545	0.058636911	0.041835606	0.044933163	0.042416766	0.045298841	0.042787723	0.048004452	0.088472769	0.055060539	0.044360854	0.05191233	0.087393798	0.041801032	0.04622085	0.045935601	0.05369563	0.052243575	0.04669505	0.054484289	0.054171737	0.067950159	0.045776632	0.05075362	0.045340218	0.060398411	0.079015143	0.050551925	0.05488877	0.052778151
CFG00125363	HSG00259919	1191	65535	65535	0.113639131	65535	65535	0.113831595	0.149041653	0.128526837	0.10941156	0.110275194	65535	65535	0.109891288	65535	65535	65535	0.126683414	0.140594572	65535	65535	65535	0.109987251	0.118651532	65535	65535	65535	0.111908071	65535	65535	0.111908071	65535	65535	65535	0.069960132	0.068295203	0.05307107	0.073384747	0.059110317	0.075637996	0.063883975	0.067818314	0.063312575	0.070043504	0.073493548	0.066949427	0.067881264	0.071738869
CFG00125104	HSG00453922	1192	0.019948894	0.018301994	0.019073458	0.018728528	0.024322283	0.122419946	0.039418682	0.041342035	0.040255923	0.031860881	0.02774377	0.028946549	0.039761305	0.028891403	0.020049119	0.027090821	0.04464091	0.040151931	0.035621468	0.050462782	0.029818382	0.031494722	0.036472343	0.019796291	0.049945924	0.037498865	0.039789293	0.016032172	0.039274469	0.046080377	0.032092188	0.114269376	0.037412327	0.046623655	0.047927219	0.051861942	0.048891712	0.049031395	0.056605134	0.044808786	0.047085464	0.046332002	0.049231391	0.055334602	0.049753532	0.045261558	0.046505798
CFG00023092	HSG00216259	1195	0.051424004	0.053856295	0.062714532	0.050160963	0.052405074	0.059618566	0.073621541	0.062506899	0.050514039	0.048210934	0.055183709	0.064555228	0.050174523	0.062192529	0.054047756	0.05741924	0.045660034	0.054958854	0.058531497	0.052653328	0.048862644	0.049435217	0.069446653	0.059163176	0.050830361	0.055963911	0.054312732	0.056455031	0.0423184	0.049161721	0.056805294	0.059083041	0.045902967	0.045875803	0.064457357	0.106334701	0.049213432	0.050962627	0.049179714	0.055249687	0.056181844	0.047203466	0.051603258	0.062573895	0.047918946	0.057173092	0.046041436
CFG00004157	HSG00291329	1198	0.059186708	0.051755924	0.050559744	0.048990294	0.046025682	0.048048254	0.061740931	0.069135569	0.062961243	0.068475492	0.063096695	0.065252781	0.063393593	0.073826164	0.065498993	0.062686197	0.064770669	0.071333505	0.074748635	0.065730624	0.068175554	0.06477534	0.060426503	0.06316933	0.069578908	0.066438578	0.064957187	0.062884331	0.056937061	0.063519888	0.065673582	0.065429837	0.056106959	0.044652779	0.047719732	0.05328748	0.045347586	0.053553559	0.046069711	0.045975797	0.049467932	0.045521129	0.045839734	0.047733877	0.04976723	0.047027715	0.047267463
CFG00123366	HSG00271353	1200	0.057337075	0.061149325	0.049837723	0.054766953	0.083270207	0.067436032	0.121729404	0.069534086	0.078351609	0.083622567	0.045082033	0.050584026	0.059440494	0.065829992	0.075119361	0.052791439	0.075212292	0.059565514	0.04900128	0.056387916	0.051536698	0.069857679	0.072896585	0.052622356	0.099480174	0.059474964	0.059599388	0.060602255	0.047319863	0.063842066	0.05062801	0.054439846	0.048253208	0.052361421	0.047225039	0.06223008	0.052552883	0.123599999	0.055236656	0.047341295	0.048605397	0.048133615	0.056139868	0.049273364	0.064892903	0.055981245	0.057777695
CFG00122663	HSG00296305	1201	0.046949275	0.039770037	0.043337297	0.041772727	0.039318845	0.043238375	0.038495142	0.042672314	0.041746657	0.038438365	0.038445279	0.041025639	0.039362218	0.11704617	0.039349224	0.042844668	0.042436142	0.041766848	0.043358918	0.039475713	0.041725785	0.040050983	0.041533098	0.041257437	0.040349573	0.04022238	0.040920079	0.041130785	0.039418664	0.042151369	0.040620796	0.04392568	0.041920725	0.051133249	0.044259213	0.048826896	0.056128949	0.056763697	0.057622377	0.049323305	0.058965057	0.059430648	0.05569141	0.059628647	0.050630763	0.050218157	0.054922227
CFG00031880	HSG00284641	1203	0.070444934	0.049503017	0.049647242	0.0554027	0.106837839	0.059140682	0.093915515	0.056548357	0.040273145	0.04190439	0.040488094	0.039847996	0.039084543	0.042251512	0.054065865	0.042243239	0.041024569	0.046015028	0.050330501	0.043384261	0.043057531	0.043016952	0.042759687	0.045504935	0.039466206	0.038672931	0.04225529	0.044853702	0.039784264	0.039352201	0.042662725	0.041046005	0.042539533	0.047920413	0.066543438	0.075796731	0.048590463	0.052284218	0.058064885	0.062077224	0.055275407	0.050258577	0.04735072	0.055122357	0.055915292	0.053156253	0.047659386
CFG00020279	HSG00274121	1207	0.045969356	0.055044126	0.041013665	0.054813672	0.048441879	0.048339151	0.044901427	0.12151894	0.042435173	0.044349913	0.044044074	0.041450676	0.041784879	0.044009715	0.040521413	0.039395299	0.039371531	0.04045051	0.044643566	0.043509439	0.045270912	0.044015907	0.047003746	0.046890981	0.047085591	0.045960665	0.047710992	0.044806864	0.117340557	0.044756446	0.048422314	0.044066962	0.038605411	0.054122791	0.056766555	0.053019922	0.044652421	0.044972729	0.046537232	0.05074567	0.050157927	0.047715213	0.053747229	0.048611037	0.044052236	0.046257362	0.044921711
CFG00020292	HSG00244424	1208	0.045275621	0.046112895	0.042073291	0.041283704	0.045082357	0.044589225	0.041413922	0.068845578	0.042717095	0.052331999	0.050651386	0.058544021	0.061900243	0.051952727	0.043287128	0.045796234	0.048944652	0.044975661	0.047545183	0.049994025	0.057593212	0.045964502	0.042806435	0.04763139	0.047062036	0.045764077	0.051006455	0.044476859	0.042332321	0.047669176	0.048254181	0.040863514	0.042346772	0.104624107	0.100505643	0.084507369	0.069112033	0.095880881	0.093962207	0.096995637	0.083580405	0.074708208	0.053751811	0.1373	0.107961871	0.082826927	0.101118803
CFG00128400	HSG00307146	1209	0.055879556	0.051580947	0.04960493	0.041997235	0.050933521	0.048946615	0.07062462	0.043628879	0.049800333	0.052910298	0.054700635	0.070273452	0.056351539	0.068463378	0.074507996	0.044658326	0.049191356	0.054412477	0.050606418	0.062514827	0.053991344	0.049462523	0.066073775	0.044311162	0.051838372	0.061796427	0.044952493	0.048174009	0.043979529	0.046672452	0.051035848	0.053136967	0.049248744	0.076250032	0.044183712	0.074101329	0.047868714	0.049119681	0.045049008	0.045965303	0.049654316	0.046607457	0.044165634	0.045351487	0.045529149	0.054025706	0.048932895
CFG00007174	HSG00263260	1211	0.01520547	0.019145781	0.019360831	0.014083475	0.016819125	0.024222957	0.022972979	0.022061195	0.013176509	0.017765816	0.02315006	0.019385053	0.019107156	0.019866828	0.011851361	0.011727753	0.033672739	0.017481102	0.010409878	0.020653624	0.018591631	0.015148062	0.01276926	0.027468199	0.023110261	0.037765719	0.013879456	0.015663102	0.025701435	0.013544358	0.01303499	0.011934771	0.015215058	0.045629703	0.055658605	0.038146533	0.027197411	0.054214645	0.038148578	0.037877232	0.06759683	0.052314043	0.024479572	0.022226864	0.030695431	0.042337973	0.023285607
CFG00015076	HSG00237329	1212	0.046462581	0.032042366	0.037306905	0.02657973	0.069133453	0.033351954	0.044538569	0.053483251	0.032704275	0.045655061	0.04866866	0.04732443	0.039117113	0.124975927	0.042324819	0.033231758	0.048500624	0.042004019	0.058838125	0.043268841	0.05093734	0.049649801	0.039457772	0.11974746	0.086400807	0.027858457	0.076201327	0.062455896	0.042252015	0.039034098	0.038758822	0.031855427	0.040534422	0.04505375	0.050147634	0.097410299	0.048250932	0.048676457	0.046444084	0.044675633	0.048432902	0.045586802	0.044400088	0.04549646	0.047227293	0.046659261	0.054694522
CFG00125562	HSG00301410	1213	0.02407106	0.008773305	0.015466919	0.011850066	0.015059425	0.014783115	0.010028866	0.022983661	0.059839495	0.013838302	0.062692948	0.04330175	0.056502812	0.033696782	0.026538292	0.041040871	0.047683924	0.037906535	0.023328684	0.053682573	0.043746646	0.037878931	0.032617223	0.010995855	0.069642864	0.077532336	0.053512421	0.030404208	0.069394559	0.076050326	0.075209737	0.052906659	0.03699163	0.062232256	0.060955297	0.050062232	0.050693363	0.055296861	0.059425205	0.060195189	0.057580519	0.057710197	0.060171884	0.062154297	0.056716993	0.058282703	0.058517069
CFG00113447	HSG00287026	1215	0.043683939	0.057040807	0.046680305	0.043471895	0.072456747	0.064716667	0.05036068	0.041613963	0.047024716	0.045909721	0.040805578	0.053000573	0.040604629	0.041342597	0.041878093	0.041162677	0.046780761	0.043817006	0.055208292	0.040539872	0.04837963	0.056119747	0.04063978	0.058992643	0.052651607	0.04144755	0.046987016	0.043959673	0.045222715	0.045144077	0.049430724	0.043778669	0.039533872	0.060719568	0.064863048	0.081579745	0.053581063	0.066123053	0.061316587	0.063003674	0.08127515	0.073995382	0.047549669	0.04943753	0.082052268	0.053881813	0.067881331
CFG00117624	HSG00221225	1230	0.041829932	0.06564261	0.05695514	0.064006858	0.043361932	0.052337389	0.041622557	0.048574138	0.044281475	0.055406842	0.040681925	0.047735594	0.066708751	0.044508848	0.042003311	0.064082235	0.047066405	0.04374874	0.040493608	0.052268617	0.04060401	0.049317401	0.048179924	0.059303626	0.051638681	0.046425518	0.041344751	0.057272516	0.044861343	0.066536196	0.049799412	0.050812423	0.048222106	0.044295263	0.053819153	0.051655211	0.047749724	0.046664961	0.055992361	0.057674415	0.04666711	0.050386045	0.047098577	0.062364284	0.050008155	0.060049303	0.05306381
CFG00118672	HSG00317918	1231	0.055971928	0.081006065	0.054672878	0.061947022	0.068949819	0.05670698	0.055548329	0.115386263	0.12359719	0.10139776	0.089723952	0.068164758	0.067541093	0.121177807	0.064954795	0.205626801	0.061482016	0.06266252	0.076680996	0.061470143	0.074000858	0.113905966	0.061760206	0.096871227	0.057355076	0.070831478	0.058148321	0.07213524	0.07194113	0.057043422	0.092310317	0.041815698	0.042860538	0.070360847	0.050347086	0.047320288	0.080205485	0.053987391	0.035833884	0.035303779	0.062582545	0.039987601	0.027990662	0.066399813	0.09748885	0.03610824	0.042375319
CFG00118673	HSG00221610	1232	0.025974814	0.022407051	0.020464502	0.0410369	0.026806772	0.031960707	0.017936399	0.052560776	0.060212024	0.059682757	0.038715947	0.03886291	0.062429409	0.052481625	0.030540811	0.023632828	0.045602214	0.035015773	0.032406498	0.07397528	0.045622502	0.068635195	0.044866007	0.029893432	0.060065549	0.055620976	0.031029303	0.063986532	0.039023694	0.019714268	0.026954425	0.028115032	0.074448481	0.146112829	0.126893371	0.055847432	0.139767364	0.118391581	0.127618849	0.094931193	0.109025173	0.122910872	0.074497446	0.117362715	0.208283737	0.149433121	0.145969287
CFG00098468	HSG00221720	1233	0.047224674	0.047073606	0.047887277	0.050442401	0.064615533	0.05098588	0.046216186	0.063146375	0.074749388	0.067931205	0.089143187	0.064515322	0.101394691	0.053293601	0.128879756	0.101084426	0.071669139	0.053025413	0.053226445	0.058135241	0.078263164	0.052682169	0.047615502	0.053393573	0.044385321	0.061139267	0.054837625	0.047015697	0.053884577	0.05673375	0.054388057	0.050409485	0.043303791	0.121756561	0.101688519	0.108026654	0.066784479	0.121779144	0.094517343	0.076186895	0.071690418	0.063498303	0.080554068	0.091573	0.096132569	0.075851783	0.065455094
CFG00118671	HSG00226480	1234	0.046547849	0.049690634	0.047922958	0.040807631	0.052336313	0.113763958	0.044995517	0.049921166	0.040330645	0.041274533	0.056599274	0.054485574	0.056064669	0.052760713	0.044843398	0.050600126	0.054431487	0.059409786	0.05780784	0.075568125	0.055577118	0.066070035	0.053175367	0.044950116	0.042223465	0.047582012	0.045378778	0.043702651	0.040906824	0.044564728	0.042568963	0.042006947	0.038984817	0.045544092	0.048217174	0.081326865	0.048100106	0.046400163	0.062228858	0.055355966	0.046362765	0.048897251	0.061367504	0.05688493	0.047841202	0.046198033	0.046522219
CFG00003726	HSG00243577	1235	0.066493042	0.047738172	0.05522133	0.048078276	0.122978702	0.05753541	0.042721562	0.05309318	0.111891769	0.06434828	0.048159502	0.067900747	0.085060634	0.083004959	0.045420308	0.082628906	0.047655649	0.069389187	0.06397558	0.090822697	0.049639288	0.068364009	0.053983126	0.050096903	0.080394439	0.05154812	0.056498047	0.111798532	0.052647639	0.043941475	0.045382231	0.063905142	0.041891076	0.028916761	0.107938737	0.038621802	0.061305489	0.11966265	0.049837049	0.045195241	0.077809349	0.049418509	0.17535837	0.037195519	0.06142528	0.041868169	0.031893667
CFG00112865	HSG00298170	1236	0.047207322	0.048769288	0.049009595	0.055772085	0.052852649	0.055540185	0.055181392	0.111706682	0.054600902	0.046247382	0.053918015	0.054771014	0.06309177	0.062122028	0.060859792	0.077727303	0.059233498	0.062598675	0.069435202	0.055909313	0.044075303	0.051591147	0.052770793	0.05931117	0.051053651	0.053871091	0.05530528	0.042325292	0.050992176	0.050188538	0.059458248	0.054977715	0.039127622	0.055338334	0.063160427	0.061085623	0.054595619	0.052061591	0.054165058	0.050558206	0.047147196	0.052779827	0.050630547	0.046657957	0.059892505	0.062082637	0.060199015
CFG00067242	HSG00219712	1238	0.042164054	0.057675291	0.040263407	0.041475181	0.057128694	0.072127126	0.05499668	0.046414882	0.040276904	0.039315339	0.043286357	0.047526654	0.040247642	0.041751433	0.058039766	0.066169105	0.048422545	0.04855644	0.043033034	0.044888172	0.040648542	0.044621114	0.041032366	0.049203169	0.045843408	0.044181999	0.044703625	0.054314882	0.049471252	0.045663461	0.048506293	0.117642008	0.042115506	0.063822582	0.075171284	0.068466142	0.048305038	0.055393249	0.078252375	0.062267419	0.059476133	0.064222038	0.058344498	0.052658949	0.073106691	0.068390623	0.059160646
CFG00106292	HSG00276787	1240	0.044980086	0.056231428	0.04489978	0.053140704	0.055372123	0.049367983	0.062206242	0.065689459	0.059238221	0.084514596	0.052218817	0.045757037	0.051343154	0.092040673	0.054055773	0.062666811	0.042219717	0.055052608	0.05379067	0.070291847	0.057735704	0.061829597	0.045139883	0.04521187	0.04987726	0.053759292	0.04476979	0.055961408	0.04288353	0.048988584	0.089809112	0.042805821	0.052494001	0.073148936	0.085223593	0.127200007	0.063122146	0.087423339	0.1060412	0.084721401	0.06538403	0.08629597	0.076837912	0.079792574	0.11165683	0.088493519	0.067805432
CFG00020748	HSG00269150	1244	0.046445977	0.044173151	0.046244774	0.047311254	0.065338306	0.044899162	0.055049989	0.095667467	0.104131937	0.04432841	0.073223718	0.050329149	0.073301017	0.052262299	0.049097326	0.059828002	0.045906197	0.052780218	0.058451612	0.044728249	0.049469177	0.056226421	0.058697686	0.043949839	0.052309114	0.053567167	0.044039451	0.046866253	0.047135171	0.042267382	0.046412088	0.043890014	0.04423663	0.065387659	0.11908377	0.0806631	0.085018143	0.116665095	0.08520072	0.076526411	0.088441938	0.065643713	0.060519945	0.073773824	0.137891188	0.078377597	0.065986022
CFG00104875	HSG00294553	1258	0.087535456	0.083289281	0.062040754	0.099631347	0.074615672	0.095789179	0.053548016	0.137517989	0.089330919	0.088034377	0.141289592	0.09956824	0.092210151	0.153294861	0.167338893	0.194386244	0.100666068	0.13219291	0.125568613	0.105927028	0.139305875	0.193737477	0.079779021	0.122034557	0.090981632	0.142520353	0.067098752	0.139272735	0.072946601	0.083814897	0.095217526	0.043615762	0.04070295	0.091329403	0.099698685	0.074375354	0.055842903	0.089253858	0.093484826	0.080537923	0.085897364	0.086095601	0.060382139	0.09450224	0.150753587	0.089626357	0.08757814
CFG00098586	HSG00228578	1259	0.054699715	0.044682592	0.060204811	0.055561922	0.044707298	0.053627785	0.053316664	0.070071757	0.117675781	0.091223814	0.076101683	0.095134132	0.063634336	0.102434948	0.059137553	0.068330735	0.055405188	0.060620707	0.053834006	0.067345604	0.065216765	0.066633143	0.05928465	0.045180313	0.052811876	0.04385357	0.067091346	0.057751495	0.072749019	0.051397055	0.054016791	0.045410182	0.042246245	0.052564718	0.075514093	0.138300002	0.053435691	0.065228038	0.066251166	0.063361093	0.052546345	0.053776577	0.054129511	0.074210413	0.055473458	0.0561896	0.048516896
CFG00126967	HSG00203005	1266	0.048185419	0.039580017	0.041878652	0.04293425	0.048685942	0.060093228	0.040109172	0.041480858	0.060627848	0.039120235	0.064966574	0.068780735	0.040805049	0.046876866	0.043524921	0.055920213	0.053236429	0.044846561	0.052881788	0.04602468	0.04223875	0.044520259	0.045292892	0.044153865	0.050565787	0.047597073	0.039368566	0.044359811	0.043694042	0.042542551	0.089933448	0.044206083	0.045102514	0.046639886	0.045641508	0.056551032	0.048629142	0.059205573	0.061187033	0.048405055	0.057258017	0.059712179	0.053750671	0.060588524	0.053044278	0.050925538	0.051161818
CFG00099727	HSG00242997	1268	0.04716453	0.048742872	0.059315667	0.050420765	0.052151266	0.057759196	0.059103511	0.041634675	0.068445727	0.058472209	0.05346448	0.052446865	0.06124185	0.062698007	0.050562255	0.05107956	0.052431211	0.053390395	0.058303107	0.061954543	0.066963956	0.067721434	0.046460107	0.053841818	0.039362907	0.048362743	0.086050496	0.043668333	0.07471738	0.090611294	0.060301721	0.066606052	0.043255694	0.054029863	0.09801501	0.041744448	0.054943115	0.053359222	0.039190564	0.100681685	0.094698057	0.070535831	0.060162224	0.065317243	0.079607695	0.049188282	0.052405775
CFG00113224	HSG00317333	1269	0.050510783	0.048427261	0.058333006	0.052411251	0.115533784	0.098603874	0.079881519	0.095570683	0.05508782	0.049503829	0.053522483	0.075221971	0.056547347	0.04892664	0.054527167	0.053306893	0.056719393	0.055079147	0.06575232	0.053102374	0.047836095	0.048744101	0.064798407	0.063154027	0.072935201	0.046784583	0.061284367	0.0717941	0.045104437	0.078004539	0.061686076	0.05720143	0.059529316	0.108791426	0.089949273	0.140100002	0.067080297	0.102282383	0.087175064	0.076506592	0.068181872	0.077027418	0.074162245	0.106837466	0.132638156	0.094208099	0.10102959
CFG00144674	HSG00273283	1270	0.057961978	0.029534565	0.032597627	0.046586931	0.033167817	0.038281582	0.033894144	0.024414798	0.036624271	0.037723102	0.046233427	0.063691467	0.061612867	0.029011481	0.027593855	0.019085176	0.063143626	0.039621569	0.029613189	0.040393446	0.029395791	0.04656494	0.029878294	0.045874182	0.044559594	0.046305299	0.033601012	0.021595517	0.02746278	0.026608637	0.023648817	0.031879105	0.018321048	0.092023343	0.072459333	0.073347121	0.091467626	0.065236799	0.08489114	0.061561957	0.073126704	0.069988482	0.083839148	0.068268336	0.077727392	0.077486075	0.085212387
CFG00123303	HSG00262528	1271	0.039386962	0.046747871	0.050204992	0.054252706	0.050510909	0.041758843	0.04122759	0.061493088	0.055092093	0.048203222	0.044564262	0.044828821	0.042756982	0.044314235	0.042302027	0.045687627	0.043457784	0.041514236	0.044347398	0.050557602	0.041519664	0.047538575	0.043919519	0.039667431	0.043824799	0.047114346	0.04587505	0.0488692	0.043145172	0.04926632	0.050516021	0.044538192	0.050943382	0.049577869	0.046930108	0.092352025	0.04949788	0.06002555	0.064227983	0.04669873	0.048131812	0.046654407	0.055742525	0.055285953	0.048266314	0.046791818	0.04964656
CFG00122835	HSG00277673	1272	0.068023615	0.053301867	0.033319138	0.054190166	0.02017563	0.051421572	0.023716863	0.059694447	0.04062571	0.107524507	0.047604762	0.080098562	0.063557811	0.035626125	0.068766408	0.04212103	0.072249398	0.115925744	0.05424542	0.109305434	0.08153718	0.056434028	0.0676094	0.034117866	0.092698537	0.057273116	0.075289972	0.088724613	0.05613111	0.077597998	0.131714284	0.033800624	0.04130172	0.0945713	0.055584751	0.086907968	0.045958716	0.114807919	0.081178986	0.066157334	0.124666683	0.066875137	0.045454063	0.073754705	0.102640919	0.091572903	0.046657447
CFG00060857	HSG00301580	1277	0.05086372	0.129005343	0.071692735	0.044914193	0.046160676	0.081145629	0.188211486	0.176341519	0.048433024	0.061495554	0.040440958	0.067016162	0.056499161	0.049973451	0.129805312	0.151878834	0.043903988	0.100133561	0.045528457	0.053457819	0.074671373	0.050788779	0.06132789	0.042695846	0.055734053	0.055289432	0.087303586	0.040809408	0.049589038	0.192371383	0.058488116	0.077256709	0.046476617	0.052349921	0.071375951	0.074602626	0.065044798	0.059899271	0.044200633	0.049170818	0.050634447	0.070514806	0.051043749	0.057738356	0.08478526	0.068499178	0.051827248
CFG00128570	HSG00248107	1278	0.082687266	0.080402873	0.088303991	0.038120475	0.064262554	0.023961149	0.171626031	0.159539506	0.087311268	0.089995384	0.055549067	0.074987575	0.139282614	0.077007115	0.162906215	0.158442661	0.126415685	0.134726569	0.026540633	0.098856926	0.045561954	0.031952929	0.06645295	0.080934174	0.122474879	0.048427887	0.10212788	0.076093219	0.03718064	0.211750731	0.154375926	0.140619874	0.101196103	0.069653809	0.092762239	0.054777715	0.076012909	0.07658682	0.076036297	0.046674211	0.061783187	0.063270979	0.071348257	0.082147621	0.068915248	0.066489592	0.067988686
CFG00024975	HSG00276990	1280	0.045041624	0.092069082	0.059888743	0.057559077	0.100866631	0.073097549	0.086679235	0.078384057	0.080356061	0.048849937	0.039955392	0.08181718	0.047566269	0.055859324	0.077584676	0.047604058	0.042345114	0.097066775	0.054282274	0.101894312	0.041588906	0.048513375	0.068552241	0.043752983	0.053428221	0.107658416	0.115941554	0.057697799	0.138087213	0.113273121	0.108943507	0.073334761	0.043311179	0.051891342	0.054636922	0.115595721	0.077913105	0.085163578	0.052373763	0.103975482	0.047120631	0.02982603	0.065690637	0.072772391	0.06831976	0.056872606	0.072778843
CFG00127470	HSG00211153	1281	0.128394783	0.060392231	0.065370858	0.043840624	0.144680426	0.050286155	0.181069568	0.09099023	0.088276759	0.083522119	0.053083722	0.040962495	0.126620322	0.139731809	0.16063647	0.182761997	0.036836404	0.13822569	0.052667182	0.056774102	0.029423701	0.073670343	0.038913764	0.106236435	0.039826863	0.073925517	0.04753425	0.115231544	0.037670404	0.154798284	0.043401863	0.057024773	0.05332429	0.143408045	0.117830217	0.054094113	0.025155483	0.209830776	0.113153845	0.046773344	0.154373527	0.195620015	0.038079601	0.052476335	0.169361576	0.143873021	0.078629792
CFG00024547	HSG00284534	1282	0.013761023	0.043423019	0.065968201	0.019372396	0.046579555	0.018829139	0.070566714	0.070813239	0.143785372	0.130077317	0.083296724	0.068870544	0.097931162	0.073233336	0.150387019	0.065977901	0.032973986	0.040859286	0.012643299	0.088344753	0.021702018	0.0275259	0.019124972	0.037910637	0.116188936	0.080111571	0.030257123	0.088704996	0.089161687	0.089341924	0.150329113	0.110185184	0.111115701	0.048245743	0.050060753	0.052237827	0.049454004	0.048498075	0.055276744	0.050214365	0.043825988	0.049954679	0.056375321	0.058046125	0.051815696	0.04545626	0.055194341
CFG00024580	HSG00214287	1285	0.04816987	0.036579698	0.046097077	0.026283536	0.041686345	0.031708971	0.025389712	0.114620268	0.135459736	0.075817712	0.10149315	0.09395133	0.074528433	0.065474018	0.050101362	0.090910047	0.024069743	0.053893972	0.049770616	0.037221029	0.052620199	0.06142718	0.027955418	0.028548995	0.03899492	0.082050167	0.036016379	0.022180671	0.069815665	0.04369222	0.1402224	0.035439599	0.031222476	0.085104421	0.137736514	0.264099985	0.081207722	0.099458046	0.072568372	0.067117684	0.081127308	0.104515016	0.082290307	0.08906655	0.087731279	0.082839333	0.08064156
CFG00098575	HSG00214289	1286	0.052316692	0.043918062	0.040762573	0.059460703	0.059226792	0.05611182	0.049762435	0.046563201	0.043160494	0.042204779	0.045528147	0.042818896	0.061831418	0.049180925	0.043807346	0.061977189	0.04219421	0.041057408	0.047728349	0.052772086	0.049112886	0.055576693	0.042521618	0.043368131	0.042637561	0.045573764	0.041863382	0.044779863	0.043057933	0.043918885	0.04655806	0.048061069	0.048262119	0.065093167	0.055988785	0.065471806	0.053795014	0.080886602	0.063290127	0.053934533	0.075761922	0.06558378	0.057120048	0.056788791	0.122752659	0.070359007	0.05564414
CFG00023862	HSG00255032	1287	0.04889974	0.03277646	0.029889099	0.024222862	0.033958379	0.038671374	0.058754448	0.169162333	0.067160293	0.046391759	0.069658384	0.052930873	0.060428601	0.048443295	0.03133988	0.025687037	0.092148088	0.03435893	0.025586804	0.026332695	0.069978938	0.044996198	0.041390091	0.05344047	0.057776894	0.045859549	0.025593618	0.049470954	0.051399156	0.081079669	0.070236757	0.058052547	0.072248556	0.046148781	0.060511667	0.05488449	0.055535305	0.060620017	0.159466565	0.061902571	0.058304019	0.053551026	0.044391155	0.050001286	0.058343101	0.057062905	0.047305796
CFG00098576	HSG00255027	1288	0.044990595	0.057478331	0.05867143	0.044691242	0.05248538	0.069893524	0.052875843	0.111765943	0.052619319	0.041825075	0.043705601	0.0533414	0.039455947	0.044719361	0.046222039	0.051407844	0.043630291	0.053805649	0.041830242	0.042734142	0.049493618	0.043101005	0.052368045	0.047973245	0.061488703	0.05065538	0.046552494	0.049021147	0.054984428	0.051401369	0.047455605	0.111474566	0.113223538	0.045048799	0.046385203	0.068030387	0.05141069	0.051967457	0.060319882	0.0536271	0.049169011	0.045801297	0.044637371	0.051407404	0.056707803	0.054111071	0.0467433
CFG00137622	HSG00260682	1289	0.031148545	0.027087787	0.022448182	0.024598591	0.047372993	0.026338056	0.105093658	0.091164254	0.0908297	0.023055892	0.088145308	0.081552319	0.078544892	0.06339436	0.069570519	0.101466976	0.068100326	0.048356239	0.030142121	0.077201419	0.048391767	0.024332503	0.070218436	0.049532715	0.088162191	0.046739571	0.057582635	0.093038321	0.050921042	0.094776303	0.045140829	0.046012226	0.026577044	0.110962436	0.094195023	0.072938763	0.056676727	0.084610172	0.068344139	0.060804982	0.066919558	0.099976406	0.084391169	0.071843319	0.098083079	0.101447016	0.075257517
CFG00127583	HSG00214342	1290	0.049652439	0.01817598	0.017941572	0.050731931	0.040799104	0.034240048	0.057197295	0.064404801	0.08480113	0.081964724	0.081436403	0.065049984	0.071655512	0.025107743	0.072292417	0.08285816	0.040578809	0.048694663	0.023106029	0.031630658	0.030569805	0.032824434	0.033623114	0.024333395	0.083987258	0.059455331	0.042096566	0.029645588	0.056902476	0.096853271	0.095387585	0.078485884	0.073707834	0.071256131	0.059184738	0.095634803	0.052766751	0.081675969	0.063979588	0.054725133	0.067587025	0.063710682	0.051230188	0.060187913	0.078306369	0.065910317	0.063891597
CFG00027458	HSG00224797	1294	0.052230608	0.075112931	0.058408257	0.063212901	0.087214388	0.058588516	0.099784873	0.068798512	0.05719205	0.054017019	0.05284366	0.052590504	0.052535228	0.061363988	0.062533654	0.062424373	0.050331075	0.058181643	0.047048591	0.050181627	0.049570099	0.056187276	0.056852583	0.053309787	0.054654073	0.046001181	0.054659553	0.054675408	0.045929667	0.045638885	0.045014657	0.054817591	0.050031904	0.047121294	0.044800088	0.050170023	0.050213546	0.061617628	0.052280288	0.045194685	0.050687212	0.048633628	0.052273709	0.055340212	0.052663516	0.050954118	0.053135656
CFG00109497	HSG00205098	1296	0.044377346	0.048693914	0.065304957	0.044564862	0.056450237	0.043855485	0.045494821	0.060123976	0.069461852	0.049196485	0.061151683	0.042548671	0.057516266	0.082201645	0.058962077	0.072122917	0.05110494	0.075831749	0.058343224	0.0495365	0.045554608	0.087869145	0.054457292	0.053008672	0.058256015	0.042413205	0.048630767	0.048184738	0.057882316	0.052068483	0.0426929	0.04811129	0.045196027	0.056561712	0.046129569	0.094054341	0.063447215	0.061577003	0.047097459	0.067629397	0.067974269	0.056131888	0.05056002	0.049157578	0.061984409	0.061073463	0.056774646
CFG00015545	HSG00244591	1297	0.049259014	0.051686477	0.076598473	0.050206199	0.044235479	0.050126065	0.109021999	0.050947219	0.048423305	0.044060547	0.049056139	0.061923746	0.152976945	0.044758797	0.047177978	0.051192489	0.053355701	0.048845865	0.050116792	0.05008205	0.051806778	0.044137035	0.048097335	0.047305338	0.044942666	0.043719996	0.045013398	0.04386057	0.046151724	0.054129958	0.079545297	0.050498586	0.051575471	0.065177903	0.062326379	0.059672318	0.04176148	0.048118506	0.066230647	0.051371891	0.055204932	0.045862421	0.039227005	0.047417764	0.188812464	0.045089111	0.056162816
CFG00107627	HSG00243630	1300	0.044601332	0.047200423	0.061541002	0.043197464	0.04370283	0.06630256	0.041693531	0.054206692	0.061528504	0.056875251	0.053522356	0.058579639	0.049690217	0.045755725	0.147973478	0.074666955	0.056013692	0.056382332	0.047176819	0.055504814	0.057194278	0.052551392	0.061718594	0.0551394	0.04923835	0.053952593	0.146342397	0.091305636	0.055851217	0.092999294	0.076628596	0.04453218	0.050126106	0.075078689	0.089413188	0.029732266	0.082558893	0.072059736	0.052403048	0.061116595	0.080655955	0.064401224	0.07264068	0.084622867	0.079995669	0.074417956	0.077899858
CFG00011580	HSG00201361	1301	0.079045467	0.055045146	0.058778103	0.060329262	0.089347549	0.075247124	0.053888004	0.119034678	0.086940616	0.056389596	0.071988165	0.097344548	0.066580527	0.059228808	0.081973359	0.053754698	0.05750436	0.065198883	0.068991639	0.05454725	0.053910073	0.056727976	0.083691828	0.065108277	0.086103931	0.091270685	0.084626026	0.06129567	0.09171164	0.081285149	0.122258514	0.074846417	0.055022061	0.121143244	0.094379276	0.161799997	0.060544234	0.196690381	0.075102806	0.094924271	0.109053083	0.081283197	0.056477077	0.090947971	0.090234548	0.10761667	0.070818663
CFG00126906	HSG00242658	1302	0.083016187	0.068958841	0.086551607	0.083761521	0.074640572	0.083853945	0.062977441	0.104193605	0.115242355	0.081849866	0.052710421	0.063639864	0.084229745	0.158805266	0.088221461	0.08104787	0.079114057	0.085349523	0.084449358	0.080740243	0.073578507	0.074590921	0.057656929	0.053864259	0.075202301	0.142222926	0.092192292	0.057278361	0.124157473	0.099712908	0.075877555	0.07228002	0.054228395	0.063623913	0.05683504	0.100982487	0.047395796	0.058330633	0.050616708	0.055623386	0.055788789	0.056758925	0.049716339	0.064954571	0.067800328	0.056703679	0.055054899
CFG00128543	HSG00242578	1303	0.026021803	0.018389551	0.02080678	0.014554727	0.020839954	0.019142449	0.015865505	0.055380542	0.04068112	0.022884911	0.043540787	0.037099794	0.044724934	0.023600133	0.01188502	0.034787923	0.025253633	0.023572179	0.022424672	0.047990948	0.047161754	0.037340797	0.087057397	0.037132286	0.056227915	0.025878677	0.040360235	0.052698262	0.038159218	0.030669313	0.041811854	0.025311541	0.031535208	0.042986646	0.061238684	0.071593933	0.055955224	0.062589876	0.030653123	0.065670379	0.083573543	0.090866044	0.044339925	0.066167012	0.047153533	0.053555824	0.0606534
CFG00109628	HSG00268782	1308	0.05375874	0.057761297	0.079663351	0.047458142	0.063483186	0.0671518	0.097867221	0.075075038	0.115588211	0.050526571	0.055211317	0.046966631	0.048821874	0.055462588	0.058383621	0.061827157	0.109912202	0.0473736	0.049101416	0.053945184	0.061043873	0.053674992	0.053076398	0.048207544	0.047748648	0.046292152	0.046615519	0.049228478	0.046566427	0.053613782	0.047709189	0.047484569	0.047893047	0.040386755	0.051537819	0.058570314	0.040315837	0.055506084	0.049546622	0.029230407	0.035811808	0.037138004	0.045199141	0.029370552	0.02664884	0.024910651	0.022269186
CFG00126480	HSG00242617	1310	0.018239999	0.029764825	0.027350277	0.025440278	0.024925508	0.033910621	0.028452184	0.047673095	0.036880951	0.025877818	0.033208493	0.025917068	0.028927516	0.031764612	0.034715082	0.045844648	0.038214907	0.022253288	0.023474509	0.063661918	0.037247006	0.019778356	0.029806612	0.025747415	0.034269635	0.042381987	0.031065928	0.052947082	0.032167103	0.033514757	0.034212079	0.025278717	0.019841438	0.144659817	0.161704138	0.128700003	0.113678895	0.135512501	0.143706799	0.108990423	0.141929492	0.158171892	0.073249526	0.111391224	0.396729201	0.13342762	0.114572361
CFG00125201	HSG00307153	1311	0.06087542	0.064257391	0.067904279	0.065371014	0.067598224	0.073440112	0.060893636	0.057479475	0.085197099	0.052982219	0.054687046	0.053902701	0.054911096	0.058724549	0.055304032	0.064884961	0.053990316	0.053434286	0.066001534	0.067111939	0.056009926	0.055615153	0.058862567	0.057038959	0.071212538	0.07824333	0.054388687	0.055384114	0.067036338	0.053967215	0.072840407	0.119795911	0.056314141	0.048740827	0.071527436	0.079169855	0.044976689	0.043952763	0.071325496	0.046121143	0.062988929	0.049451724	0.055477165	0.071083069	0.048199385	0.057461858	0.054528944
CFG00109381	HSG00314583	1312	0.03066615	0.025548231	0.027294766	0.02971087	0.030576177	0.023072775	0.055923332	0.034189641	0.034592569	0.028708294	0.027143747	0.03147608	0.041845091	0.034710236	0.027220562	0.03709184	0.035080977	0.034335438	0.030180514	0.032269273	0.035329796	0.033178404	0.028960928	0.027234269	0.032598197	0.032886326	0.028807215	0.046744466	0.031838268	0.036365803	0.051414095	0.03223253	0.032169711	0.022300184	0.02511959	0.019496508	0.022146158	0.019813858	0.020683676	0.025124149	0.019349303	0.02028564	0.024005033	0.02297233	0.023405178	0.020475043	0.023185011
CFG00126508	HSG00204591	1314	0.025154067	0.021671008	0.018860379	0.022105444	0.013117023	0.017583225	0.035493791	0.06196003	0.079058275	0.061528634	0.021231972	0.07454662	0.070207395	0.039639015	0.064580098	0.079066448	0.045770261	0.05675732	0.038420759	0.079430304	0.033449993	0.02648066	0.077433407	0.016648799	0.066560768	0.058801785	0.052167471	0.03299262	0.042670425	0.054933541	0.050077047	0.079406448	0.054075155	0.067520924	0.07120163	0.064820535	0.06656123	0.05819305	0.082199693	0.067166798	0.059522226	0.053405654	0.07376188	0.076733492	0.065282173	0.064050958	0.06294097
CFG00123879	HSG00271380	1315	0.048801918	0.045461886	0.053199071	0.056002036	0.05555271	0.051609486	0.05622841	0.046222631	0.055494048	0.040115297	0.054843687	0.063187078	0.056364786	0.053144831	0.044649836	0.045266092	0.043986522	0.046623066	0.047515251	0.046004396	0.045970798	0.046228588	0.051547904	0.049427677	0.049946044	0.047967114	0.046953581	0.047875423	0.05433448	0.043065406	0.048473153	65535	0.042564809	0.045180775	0.048113436	0.069675736	0.044287588	0.0448495	0.048852231	0.044282041	0.059813555	0.049754318	0.045489214	0.052887015	0.049399741	0.052492663	0.048221827
CFG00062529	HSG00262726	1318	0.032725506	0.028908607	0.023931524	0.04233741	0.024289928	0.028264057	0.022121571	0.038147934	0.049722809	0.027359758	0.041644875	0.028040152	0.04758516	0.028170669	0.027246138	0.02896893	0.038907155	0.046961397	0.067292586	0.055200815	0.043426014	0.031969171	0.037352782	0.031005535	0.04537271	0.047376055	0.034942769	0.01874222	0.056905087	0.055120889	0.030800253	0.031718187	0.03546536	0.047638435	0.061183032	0.091300458	0.051455408	0.046615567	0.055022229	0.05042997	0.045110062	0.045709733	0.045514662	0.05496769	0.046198871	0.045205988	0.047919329
CFG00117335	HSG00267603	1326	0.070414521	0.056084298	0.049236905	0.061386611	0.066346996	0.053498432	0.145555407	0.080248632	0.049637303	0.046988487	0.04313625	0.043627393	0.042269375	0.04270374	0.045404397	0.049931459	0.040807124	0.043292351	0.059816282	0.044693563	0.047316309	0.048953481	0.051576491	0.05677443	0.045114271	0.048156295	0.047031902	0.049236983	0.052128285	0.055230923	0.048018366	0.040713426	0.0389481	0.078653306	0.110237069	0.1505	0.066098966	0.083608806	0.067290589	0.075098455	0.091652244	0.067781582	0.053933769	0.096267745	0.064843282	0.089370012	0.072188243
CFG00000062	HSG00296928	1327	0.046124287	0.04066113	0.041694693	0.041134629	0.043901961	0.045808639	0.059208017	0.116047338	0.049788039	0.047764342	0.046185799	0.055927724	0.046442769	0.11684221	0.046824094	0.047161121	0.043213274	0.040145528	0.047237325	0.044979695	0.047950014	0.045338642	0.042317219	0.042065993	0.048791736	0.046771418	0.043924395	0.04819807	0.044160008	65535	0.047673929	0.066974521	0.057053611	0.052582562	0.051537879	0.043641713	0.054922409	0.048574734	0.045279879	0.046219494	0.060825612	0.056016061	0.056112014	0.048595626	0.05380898	0.05194623	0.055098299
CFG00000995	HSG00214101	1329	0.045000549	0.060244359	0.044561468	0.049374528	0.054855559	0.04425367	0.047564231	0.041906115	0.044937938	0.040604346	0.047101911	0.043280095	0.039936461	0.044068612	0.045865133	0.047591627	0.057093669	0.048488904	0.042719539	0.043275032	0.0394594	0.045321051	0.056920897	0.048834402	0.050204355	0.058985975	0.056757733	0.049597669	0.049318232	0.058587868	0.051694319	0.047911454	0.042075202	0.048272721	0.055732124	0.045255426	0.049882125	0.048358377	0.047317106	0.190023527	0.044579212	0.044325989	0.051080123	0.049474124	0.047030203	0.049207717	0.048298076
CFG00028808	HSG00278561	1337	0.045711745	0.040677208	0.112574533	0.038605064	0.040861383	65535	0.050853789	0.045730066	0.113555901	0.041278642	0.112868905	0.112476416	0.040099688	0.045614991	0.113359608	0.049138412	0.113555901	0.046466969	0.038751341	0.064117827	0.044960421	0.043076053	0.045843594	0.038230959	0.048405889	0.112967044	0.114930376	0.040784467	0.041004755	0.041334756	65535	0.066951089	0.04158638	0.049089734	0.057838913	0.047534604	0.049511034	0.045340445	0.052208927	0.045173299	0.045132235	0.045421507	0.049317233	0.057567697	0.045471713	0.047115378	0.047352232
CFG00075660	HSG00294889	1339	0.19406639	0.067735471	0.059745174	0.146379992	0.213767499	0.045764044	0.027034193	0.082829922	0.069359273	0.071787268	0.076138884	0.074226387	0.070973419	0.063281804	0.070792682	0.046868753	0.149016067	0.078611687	0.0723418	0.071233615	0.052294452	0.122858986	0.043202493	0.045791063	0.061264254	0.097468235	0.0528717	0.067585908	0.050517511	0.031714015	0.06968651	0.045466803	0.05870771	0.053130385	0.075332873	0.057236254	0.061653513	0.072714351	0.08122585	0.051540192	0.055130448	0.047002129	0.067532599	0.083013751	0.073319212	0.048637174	0.055043146
CFG00027316	HSG00307917	1340	0.031352777	0.026299495	0.033777341	0.025778873	0.023904413	0.064504728	0.023552004	0.021670412	0.039333981	0.028904496	0.034906995	0.044395786	0.036378641	0.055060063	0.023386737	0.023461321	0.0204781	0.031506039	0.018953105	0.035642706	0.023668887	0.031688821	0.039612211	0.043976065	0.028587013	0.046380699	0.035651326	0.031971302	0.038604524	0.045694437	0.035032216	0.045570981	0.036412384	0.051325053	0.067903727	0.048975922	0.060208883	0.061987933	0.078640684	0.06122255	0.058970004	0.048614018	0.056937069	0.082349882	0.054756053	0.053299658	0.043739922
CFG00078663	HSG00307821	1346	0.055961341	0.04738136	0.050745398	0.053180519	0.04748068	0.058825977	0.047258753	0.051023632	0.0465088	0.053977899	0.058388818	0.056037895	0.057758011	0.054054197	0.052162472	0.049835052	0.050932907	0.051455643	0.050525811	0.050337199	0.052010138	0.045590676	0.045512296	0.052646548	0.046848271	0.046925604	0.049162529	0.045664117	0.054128017	0.05365327	0.051609173	0.043014336	0.044669021	0.050909173	0.059426691	0.05160116	0.056532685	0.05966102	0.076466277	0.051352292	0.056087732	0.047582708	0.055308372	0.073823877	0.055319611	0.054218147	0.052981779
CFG00117104	HSG00255294	1349	0.045585636	0.048706099	0.040170856	0.043386452	0.046191961	0.118320212	0.040854864	0.058501013	0.059500895	0.058920186	0.047442671	0.055590324	0.061138656	0.055084165	0.061257578	0.048275787	0.042666361	0.058757462	0.046612088	0.050936572	0.04944662	0.047398131	0.050657075	0.04311442	0.043733455	0.042797476	0.041483961	0.043653283	0.040276211	0.042538982	0.042641055	0.052088242	0.117225274	0.054280005	0.049107119	0.08745677	0.052534632	0.048123572	0.061254743	0.059948131	0.055072874	0.061517384	0.062920675	0.050898444	0.065997198	0.064325474	0.058834489
CFG00007737	HSG00269203	1355	0.05261346	0.045776132	0.052403163	0.050630327	0.117927879	0.044652972	0.040861238	0.049974993	0.122805513	0.041802503	0.043035846	0.043539982	0.039061114	0.04830578	0.044079814	0.04492268	0.040319655	0.047620881	0.117529787	0.042240705	0.03915146	0.042203058	0.042624295	0.040641785	0.043280359	0.049339652	0.045047697	0.040282398	0.043953408	0.054495115	0.043931879	0.042805437	0.041018981	0.021827584	0.030602606	0.033430859	0.035564736	0.052525844	0.03275742	0.050364926	0.041790381	0.029287349	0.036033813	0.035343785	0.037437286	0.031849824	0.022435272
CFG00127692	HSG00251390	1357	0.04428681	0.058497015	0.062090129	0.051673897	0.065763965	0.042548034	0.054112047	0.078923069	0.048320383	0.053881247	0.051838059	0.067162804	0.048798278	0.061767522	0.073615111	0.045293819	0.054676231	0.062033128	0.057777982	0.052948304	0.047808327	0.046034046	0.045250043	0.066266224	0.048919324	0.062616587	0.045341592	0.067631528	0.055016994	0.056527451	0.046557099	0.044494323	0.045847233	0.203897908	0.284105688	0.127582073	0.17040205	0.131376237	0.170963123	0.183652714	0.165906504	0.155805215	0.097281784	0.143407017	0.392910093	0.215465367	0.176134557
CFG00102943	HSG00251411	1358	0.039874192	0.050069999	0.049281895	0.048970003	0.042593163	0.05591505	0.047414046	0.042888194	0.039681602	0.043900385	0.056230284	0.04413389	0.052665152	0.04632837	0.047988534	0.046679582	0.041196942	0.041548606	0.062461935	0.044177711	0.040738877	0.046372201	0.048277862	0.049414475	0.055117078	0.047331061	0.06631586	0.048464116	0.044507172	0.047023792	0.067819171	0.042917527	0.04026768	0.318875581	0.436867923	0.193299994	0.16263634	0.334478796	0.225883141	0.221890688	0.224655509	0.190075248	0.311105669	0.208051145	0.272818416	0.387602031	0.245804131
CFG00124002	HSG00222137	1359	0.04616617	0.058355443	0.047540102	0.057710111	0.050149843	0.039452534	0.083809175	0.050487313	0.054036412	0.056382205	0.050399024	0.095627494	0.051454719	0.050343409	0.064540714	0.064373828	0.053453565	0.061087128	0.04866809	0.062725842	0.054945782	0.048392572	0.065561533	0.053053498	0.107636027	0.050174497	0.11280334	0.045567092	0.060271908	0.073130392	0.070557483	0.053425312	0.043737493	0.066662014	0.066128418	0.077211812	0.056039169	0.102353118	0.054347396	0.07940954	0.061040826	0.05119437	0.048551455	0.078125849	0.07766933	0.058362398	0.067181014
CFG00027130	HSG00226785	1360	0.042889684	0.041495461	0.053553481	0.05137106	0.039786853	0.05998883	0.057319097	0.055466305	0.048413094	0.0446711	0.04105423	0.039540816	0.040900219	0.051118255	0.056331027	0.04935462	0.111568429	0.049307134	0.04572013	0.045389201	0.046133973	0.043473247	0.048446976	0.04251897	0.042753797	0.042329766	0.039843623	0.043100487	0.044971112	0.041268669	0.04111601	0.042516798	0.044488855	0.084076941	0.069501944	0.054276261	0.04811123	0.044977453	0.047328632	0.056627538	0.061067093	0.054176345	0.052098535	0.051411688	0.079002343	0.055590853	0.058887709
CFG00122798	HSG00301373	1362	0.04356036	0.040960729	0.043533988	0.045400392	0.052340984	0.046358325	0.04319853	0.042033125	0.054585271	0.047774293	0.041519783	0.051444255	0.044534214	0.048987832	0.044614762	0.046180252	0.041036926	0.045076009	0.043320231	0.0418671	0.042715967	0.045249823	0.040639356	0.042000078	0.039249714	0.046599884	0.039072603	0.039048303	0.038280733	0.039802827	0.118071042	0.043616105	0.040757593	0.050440375	0.05249681	0.057648689	0.049212933	0.047835086	0.058206216	0.052478421	0.055964947	0.055764414	0.052827053	0.056826372	0.052778542	0.046205346	0.049517456
CFG00016331	HSG00228593	1363	0.041190989	0.060436271	0.050203353	0.046855774	0.039309032	0.043806031	0.060235936	0.044922911	0.041212205	0.044466659	0.11883045	0.044784199	0.045661714	0.046256717	0.046384584	0.056865543	0.039919183	0.039654337	0.044526495	0.047270276	0.041302361	0.042919304	0.041289303	0.055500053	0.042567585	0.046765972	0.044793613	0.041153114	0.042172849	0.078571461	0.053902898	0.053304385	0.043936621	0.05565903	0.046804212	0.079276651	0.056930449	0.070526615	0.070864528	0.053010512	0.061126053	0.058776584	0.061983041	0.070774704	0.056653891	0.064140879	0.062510416
CFG00018190	HSG00250564	1364	0.039910812	0.042323276	0.040671222	0.042910215	0.046212122	0.042630658	0.059785131	0.041554909	0.042804882	0.05007093	0.042414714	0.04840998	0.048179217	0.040859532	0.040996194	0.046703536	0.051647034	0.047419284	0.053209249	0.045959823	0.042778738	0.042008098	0.040564783	0.041285232	0.045049358	0.046405673	0.042338721	0.038596131	0.041625246	0.040595192	0.057234924	0.064085357	0.114843994	0.061465178	0.057084765	0.046874583	0.058442358	0.052052107	0.063137993	0.056979526	0.061977614	0.060442943	0.062535122	0.049461517	0.06217983	0.067490429	0.064381287
CFG00116887	HSG00251416	1365	0.039306905	0.040424369	0.051887441	0.050536346	0.046154495	0.047896665	0.05607298	0.046028659	0.047680955	0.040511739	0.045926023	0.050357129	0.048200294	0.040890347	0.040066425	0.042010516	0.038415104	0.050071772	0.041959312	0.050622761	0.038723607	0.03985196	0.051918421	0.043623567	0.047979429	0.041738272	0.039914351	0.043437552	0.038685802	0.053000282	0.05624235	0.039612323	0.042557113	0.059938118	0.059102323	0.063397795	0.061941002	0.062462237	0.062675968	0.050908275	0.061256189	0.057605363	0.059862912	0.071604133	0.0599478	0.055423547	0.062354892
CFG00006496	HSG00302593	1366	0.044925727	0.066138014	0.057145696	0.045548506	0.054236237	0.062270146	0.068939693	0.055384196	0.061931968	0.044408947	0.063408405	0.055208363	0.158212274	0.050266523	0.052558262	0.055100657	0.146942556	0.059184115	0.065693296	0.056271955	0.161943287	0.061497744	0.050552022	0.052378871	0.054571811	0.059341278	0.052757796	0.063635007	0.057620727	0.05002128	0.065946512	0.052218601	0.047894206	0.048267625	0.052064959	0.093874365	0.048178591	0.056519084	0.058500208	0.047579341	0.047317155	0.047429655	0.053122405	0.06712424	0.053867713	0.049324602	0.052511569
CFG00126799	HSG00268673	1369	0.023357149	0.021739509	0.029929018	0.03289311	0.023462767	0.035454191	0.023123473	0.040873468	0.040307347	0.040319994	0.039026987	0.028148197	0.026304862	0.03068929	0.027314378	0.034963131	0.04488562	0.055757653	0.022956168	0.086414561	0.029921753	0.02906858	0.044972461	0.038155802	0.077204816	0.049406819	0.024222437	0.037830323	0.04118799	0.021242755	0.029101046	0.039155386	0.027489079	0.094099134	0.077530719	0.109817289	0.082082756	0.096528098	0.09862566	0.070957363	0.094815418	0.096972883	0.057982609	0.079221681	0.103310667	0.099675149	0.076606087
CFG00098514	HSG00272329	1374	0.051945567	0.045843881	0.054256197	0.049577292	0.057966571	0.049669057	0.054012902	0.057642151	0.06207905	0.042642705	0.046093442	0.044569593	0.041426886	0.044243012	0.048572704	0.041266181	0.047954857	0.042341631	0.048979226	0.04515098	0.049736995	0.041909106	0.0555472	0.053329114	0.054235887	0.067775987	0.050760224	0.056581881	0.055180542	0.056268647	0.090054147	0.045393363	0.04382604	0.034435589	0.027639838	0.065615758	0.034669101	0.039452154	0.050833683	0.051513053	0.02781406	0.054183759	0.052369479	0.030632749	0.05735166	0.030312106	0.034877017
CFG00003816	HSG00207503	1376	0.045005102	0.053001277	0.046974454	0.042795617	0.057634257	0.063517585	0.041688975	0.054377411	0.043930888	0.0435027	0.046734009	0.048810847	0.045767173	0.043506209	0.051006902	0.047623783	0.04759378	0.045617227	0.045755137	0.050413672	0.040277474	0.119629413	0.050742943	0.054593734	0.053112172	0.052754853	0.056297865	0.053092524	0.050208881	0.053272307	0.05604095	0.043493688	0.039324988	0.049502578	0.048895504	0.073357739	0.051212762	0.045768831	0.05652583	0.045660086	0.056554601	0.045915086	0.043605395	0.056514923	0.044563062	0.05374838	0.050582439
CFG00123823	HSG00205876	1380	0.11925289	0.011497553	0.013298518	0.028457724	0.020322636	0.015883349	0.020932473	0.14615187	0.149370477	0.07545989	0.094327457	0.088381901	0.091257058	0.180992156	0.055780772	0.125962898	0.075135648	0.112942763	0.087830357	0.195842072	0.097660124	0.047467113	0.07071545	0.066563293	0.04311838	0.114293456	0.044477943	0.032786649	0.067167692	0.057526451	0.063788362	0.034060236	0.033712063	0.238399997	0.174235225	0.062109224	0.130753517	0.179816887	0.102475084	0.088299565	0.131278649	0.135068685	0.131090224	0.099624053	0.272399992	65535	0.087603725
CFG00126147	HSG00215050	1386	0.045665015	0.043670457	0.053228237	0.051228531	0.048842654	0.059565939	0.064801812	0.053445347	0.043941189	0.046132464	0.050875958	0.041901294	0.061703283	0.047233652	0.052214473	0.055179775	0.05920108	0.049208805	0.049168501	0.045123633	0.051937558	0.044702157	0.049931858	0.059426051	0.058462765	0.048646655	0.049259309	0.042564731	0.051400527	0.05804383	0.073547982	0.048607685	0.039830264	0.10674262	0.130241707	0.142755985	0.096938282	0.0528166	0.068451598	0.050476782	0.148507997	0.076908156	0.039891209	0.128501832	0.061775159	0.130035996	0.064692169
CFG00128893	HSG00294234	1387	0.021449983	0.017512107	0.017840769	0.016952358	0.021585705	0.027725581	0.021505345	0.029041506	0.022276236	0.024061507	0.019869918	0.026246371	0.020635139	0.022609735	0.020846967	0.017961662	0.021933353	0.025479186	0.042192478	0.022301529	0.018712923	0.018487064	0.02414991	0.040277801	0.037191167	0.019997867	0.023038937	0.022568265	0.017582357	0.020172644	0.021784145	0.022997124	0.017177472	0.054561347	0.039864175	0.060766023	0.036668979	0.067417428	0.038740363	0.039700624	0.052548282	0.027214773	0.037461292	0.050400391	0.050382715	0.037167095	0.022782622
CFG00028937	HSG00244559	1388	0.048911761	0.129063219	0.056488555	0.049409624	0.04426416	0.050485171	0.052417714	0.045521345	0.043891519	0.044165347	0.048023172	0.046617817	0.05052866	0.055052511	0.044989847	0.048068263	0.044429898	0.049303956	0.044830479	0.051005427	0.056408882	0.043967728	0.046451535	0.043839883	0.042800166	0.042192802	0.044012401	0.042668346	0.043103896	0.04103744	0.042377293	0.041877076	0.047618218	0.051026888	0.054472961	0.098637372	0.045162883	0.054564919	0.054411154	0.051696282	0.047939871	0.048991997	0.044583641	0.048262581	0.048324339	0.049648818	0.045631483
CFG00024439	HSG00277370	1389	0.043755155	0.044277482	0.050225399	0.055842038	0.049248829	0.064295292	0.091837548	0.058244679	0.060363017	0.04519343	0.043849006	0.058200561	0.042745329	0.054544501	0.051813941	0.048563272	0.042829558	0.047448397	0.042814348	0.041437767	0.043424211	0.041527413	0.041327298	0.05039316	0.050638679	0.055512588	0.048152622	0.041573353	0.042860463	0.050237872	0.04684259	0.044717718	0.041874073	0.052735306	0.047141783	0.069986202	0.054794464	0.057044487	0.073931634	0.068380557	0.055850789	0.060590632	0.059993044	0.075068571	0.058851071	0.057363063	0.054704115
CFG00100089	HSG00258603	1392	0.048740864	0.070342973	0.060843766	0.044549465	0.077296041	0.052921351	0.077467881	0.054566156	0.085021161	0.076872401	0.046807382	0.068165146	0.069745235	0.056410357	0.061642844	0.046719532	0.041530933	0.065001152	0.049452882	0.059322853	0.050646152	0.045529209	0.050529663	0.061339274	0.047020562	0.051685702	0.046178792	0.042465843	0.049586821	0.041458536	0.055616464	0.052318905	0.115147181	0.247250974	0.217664182	0.118580244	0.193127051	0.193745613	0.173464566	0.193428695	0.191568166	0.210477635	0.153660923	0.180798307	0.207306311	0.21162957	0.185057834
CFG00116114	HSG00297709	1394	0.048161723	0.042279713	0.047813058	0.045530047	0.059544694	0.091077454	0.043049321	0.078793794	0.099155322	0.076194555	0.0486045	0.120833352	0.095415719	0.151867583	0.060481708	0.083282724	0.053216092	0.045977253	0.051927105	0.061702363	0.051222723	0.054626755	0.05942183	0.052973732	0.095806591	0.058893949	0.052368753	0.133777276	0.062571228	0.057245251	0.099894851	0.056176238	0.044756085	0.057839349	0.053846136	0.091886416	0.047742929	0.052059855	0.055965554	0.056016959	0.069899291	0.046980377	0.046178382	0.052525245	0.063877001	0.063908443	0.062629782
CFG00015544	HSG00250481	1395	0.041829519	0.040074483	0.055026304	0.041597087	0.073182583	0.100523949	0.041219469	0.045588061	0.058488518	0.047219295	0.051726416	0.049956933	0.060822885	0.058954529	0.06557399	0.053721659	0.047767289	0.052304581	0.059959944	0.051253516	0.043288976	0.044240128	0.047126524	0.045008294	0.050585028	0.045688819	0.051084161	0.057497691	0.044351477	0.044344723	0.048683163	0.047045812	0.040886145	0.067672409	0.066147543	0.105917819	0.081289344	0.067582674	0.062840827	0.062269632	0.06748832	0.055191975	0.060524914	0.053272076	0.077220179	0.07018593	0.074540503
CFG00010370	HSG00287074	1396	0.055017214	0.064003408	0.065661527	0.069976948	0.052684791	0.060042575	0.088223174	0.049281567	0.048865587	0.043221336	0.053695671	0.041567955	0.044989027	0.061881114	0.043325458	0.043553356	0.042869978	0.04193832	0.049155321	0.053598024	0.045961764	0.064219475	0.043150369	0.056019202	0.042372696	0.053387035	0.049128108	0.045877144	0.053440377	0.045450173	0.040247951	0.052880101	0.058003422	0.059545178	0.080692783	0.044658445	0.057520196	0.059942901	0.094720513	0.048953675	0.064038455	0.054666627	0.070742287	0.099295028	0.057253517	0.047969732	0.053622574
CFG00125565	HSG00453532	1399	0.044250879	0.047448177	0.043531321	0.041352026	0.043674961	0.058562163	0.050715011	0.055207092	0.053380698	0.047651868	0.048484735	0.046785932	0.053283818	0.046452075	0.043730583	0.039992541	0.04434818	0.047177397	0.049158152	0.04544	0.050228126	0.043046273	0.044990927	0.041752588	0.039164878	0.040352665	0.040014058	0.042087872	0.041692525	0.043632284	0.044272356	0.041042417	0.042335287	0.044752575	0.064770602	0.061714478	0.035635866	0.061968412	0.052214663	0.037861399	0.049928471	0.045150097	0.050698653	0.032881424	0.061713759	0.049896587	0.032388944
CFG00126276	HSG00228242	1400	0.034498319	0.030703867	0.029587623	0.02158929	0.023900453	0.042035501	0.028392075	0.047348965	0.053843651	0.048691824	0.03573725	0.048647489	0.048688505	0.038136404	0.043600496	0.10677173	0.050007358	0.037170682	0.030329559	0.055812422	0.045836426	0.039716579	0.023088194	0.024252595	0.148012131	0.02409067	0.034618482	0.024002796	0.034549113	0.018955508	0.036848176	0.029692668	0.040501472	0.04784603	0.048257891	0.078689292	0.047471642	0.046529353	0.060639646	0.045571648	0.048056103	0.045103192	0.058110252	0.059076689	0.05306733	0.049114238	0.045656882
CFG00117564	HSG00236854	1404	0.041556437	0.06764669	0.047143511	0.056080043	0.063737877	0.043699335	0.045353945	0.045671884	0.104408458	0.043103356	0.070448026	0.067633204	0.058382452	0.069653437	0.054319404	0.050838139	0.058070518	0.065370478	0.06073276	0.04923214	0.044606168	0.061343219	0.054963969	0.051471006	0.054505963	0.082718171	0.080793783	0.05379286	0.125680625	0.108250663	0.043599032	0.06399443	0.041607354	0.087709628	0.092748813	0.075311862	0.0609616	0.091297135	0.106281713	0.080092281	0.075943708	0.067222536	0.049669854	0.090167515	0.285688519	0.106598504	0.077633791
CFG00098513	HSG00307473	1406	0.128589317	0.072123758	0.055690445	0.047646388	0.048052929	0.115705445	0.057845503	0.116206296	0.295966059	0.1479325	0.151852578	0.249073297	0.553215384	0.27384311	0.440737784	0.080604523	0.107216008	0.142952949	0.212003112	0.228325143	0.201777026	0.290635943	0.075389855	0.084021859	0.057021808	0.081715234	0.134370133	0.092017859	0.075473875	0.058689166	0.063415147	0.046908077	0.0461821	0.05767075	0.063033879	0.053082548	0.045412604	0.05156105	0.06220749	0.06621097	0.052638765	0.051629357	0.045179274	0.058115941	0.07679645	0.047865465	0.054219712
CFG00000344	HSG00272195	1410	0.092615202	0.079724655	0.079556897	0.084260389	0.087603115	0.083973527	0.081092395	0.087446325	0.08677718	0.080838613	0.083725475	0.080758087	0.081997238	0.080134004	0.080257468	0.079819351	0.087537624	0.086480223	0.084047273	0.080215417	0.081337951	0.082118541	0.08097811	0.080898836	0.08147113	0.080798686	0.080292523	0.080131151	0.085457221	0.083352774	0.081051759	0.079771645	0.079577819	0.048010759	0.060072973	0.068391167	0.054297775	0.063028142	0.066673018	0.050743479	0.054015312	0.0461808	0.051787186	0.065740697	0.058045622	0.056714851	0.051811084
CFG00017124	HSG00297638	1411	0.024721185	0.054477427	0.044712104	0.074085236	0.056760874	0.071866132	0.032262288	0.106073052	0.124261603	0.107932247	0.080206424	0.201551497	0.09516298	0.096650861	0.08479315	0.074960724	0.096829079	0.072243966	0.059617661	0.070892893	0.110395543	0.121332757	0.056153152	0.107896969	0.04772076	0.065972343	0.06211422	0.055221524	0.054866012	0.05574137	0.103514887	0.049380533	0.030236717	0.417403907	0.723946571	0.11779438	0.8397457	0.127200007	0.60371846	0.321264893	0.740704477	0.925851464	0.293584734	0.25003466	0.664699972	0.854359329	0.612726748
CFG00113103	HSG00214010	1412	0.063525759	0.113708809	0.086090989	0.075247683	0.070185378	0.053044304	0.049202576	0.094135553	0.12931712	0.101568297	0.112042964	0.110986046	0.089717612	0.076002397	0.116350181	0.104055122	0.0762638	0.074291691	0.056975249	0.088478073	0.107545018	0.093283124	0.071341507	0.06859614	0.08425118	0.055552941	0.072030321	0.054814558	0.086898662	0.054440651	0.06712357	0.06307333	0.039334204	0.034883749	0.045624096	0.055335045	0.044919796	0.032734174	0.043072198	0.04399946	0.027022766	0.036582951	0.03196203	0.045537058	0.084842689	0.029821817	0.038002975
CFG00017085	HSG00314694	1413	0.060365278	0.077571005	0.043057512	0.048752174	0.067710847	0.056444071	0.058821443	0.052168258	0.063199699	0.046517484	0.071388021	0.05010967	0.052548584	0.051710315	0.04605452	0.050465409	0.057965163	0.066120833	0.063983172	0.066883139	0.072738998	0.062563837	0.057977077	0.066715457	0.058820397	0.04070776	0.046692222	0.072850168	0.053007826	0.063372187	0.054013688	0.058473486	0.056468878	0.146518961	0.221529856	0.090501904	0.114541113	0.178615823	0.156859055	0.116578348	0.178613976	0.16184181	0.100550875	0.119068123	0.620774806	0.207606837	0.23894085
CFG00142289	HSG00314700	1415	0.023151683	0.023426332	0.028847571	0.027480591	0.056106098	0.042515989	0.021094505	0.071748108	0.069085099	0.050549895	0.052562855	0.055866089	0.066095605	0.047272947	0.057138696	0.058384106	0.050229717	0.043428667	0.030181855	0.055468757	0.040862136	0.036030296	0.044890605	0.058482926	0.027236138	0.037443828	0.047414415	0.026999742	0.036312681	0.043321319	0.072166063	0.020173183	0.035752699	0.080140337	0.074432358	0.134900004	0.06314113	0.07997039	0.078201838	0.061589021	0.066052347	0.076776579	0.05419606	0.072620511	0.075461783	0.062747031	0.071537167
CFG00117346	HSG00214043	1419	0.074856639	0.049152486	0.05903174	0.130539715	0.080848336	0.05889016	0.049784321	0.252881736	0.205472127	0.112062097	0.062376667	0.081139088	0.079948038	0.093480907	0.046327192	0.112097926	0.077420563	0.082379334	0.050638422	0.069106013	0.148108408	0.068727925	0.056673251	0.063347287	0.128038093	0.083632268	0.067219861	0.170896709	0.059593454	0.059240241	0.104655117	0.051790997	0.042292852	0.176883474	0.242034584	0.087502405	0.156686515	0.14692001	0.15098165	0.140290082	0.169532686	0.151726484	0.178213611	0.142644167	0.302597821	0.168873146	0.159641534
CFG00117347	HSG00214053	1421	0.048483822	0.057633389	0.048348024	0.073900469	0.054993644	0.049080398	0.052345969	0.114996783	0.105853356	0.107726566	0.052451368	0.051021159	0.083264045	0.078207619	0.053691559	0.123090468	0.04525565	0.071940146	0.04538133	0.114615895	0.054164603	0.090755746	0.055287573	0.051951032	0.055181976	0.05023146	0.051048521	0.05043247	0.055619951	0.053778522	0.061952572	0.056332018	0.043995608	0.097057283	0.089916587	0.080085203	0.062695287	0.068852566	0.053691201	0.061463419	0.05731399	0.05424678	0.057785194	0.051543433	0.0799082	0.060396381	0.059532437
CFG00011886	HSG00220012	1427	0.054958545	0.064892881	0.056546524	0.046431791	0.061750062	0.076295964	0.039817177	0.042180672	0.046773795	0.044413555	0.050108958	0.054528516	0.045130793	0.038978301	0.047444981	0.070453271	0.044444904	0.054202475	0.05070027	0.043980032	0.041208521	0.042356927	0.049287461	0.04781726	0.042050466	0.039883222	0.051131248	0.059678718	0.07732977	0.055375248	0.060752373	0.048074741	0.038109027	0.064649023	0.058482695	0.078515038	0.051868267	0.098929778	0.071842305	0.054874625	0.051812999	0.055953242	0.05969622	0.050105426	0.078608505	0.057913754	0.058896154
CFG00009048	HSG00296640	1428	0.045739241	0.040551182	0.044409361	0.041910682	0.043973207	0.116840802	0.049674343	0.046874985	0.048328489	0.050816737	0.078493223	0.053578366	0.046129461	0.047088351	0.042934809	0.047989432	0.044204634	0.04091458	0.052998018	0.105248205	0.040918559	0.042828213	0.044401992	0.046378762	0.080031052	0.049097367	0.045031995	0.043424632	0.045164119	0.040778909	0.047256123	0.051614549	0.046956319	0.053091992	0.04918097	0.047178198	0.047087897	0.086893141	0.047550824	0.065950572	0.050076045	0.058198031	0.04487434	0.053099521	0.059053719	0.052140679	0.051773828
CFG00137835	HSG00203761	1429	0.04549576	0.025614383	0.02883086	0.027381992	0.033211358	0.041557208	0.030851206	0.078845352	0.067370117	0.038445298	0.03422809	0.061640751	0.130743206	0.058676984	0.051930822	0.052954704	0.04873044	0.026230818	0.04877929	0.040759332	0.034599833	0.040771026	0.026253989	0.057400364	0.09051583	0.042736262	0.047716547	0.048021656	0.044182945	0.067421935	0.068144105	0.082177885	0.10672272	0.062451687	0.058549132	0.056856532	0.066041715	0.066493608	0.084373377	0.077062778	0.055222273	0.05756722	0.066853739	0.080870211	0.067468055	0.070147999	0.064686656
CFG00126787	HSG00278184	1431	0.021656772	0.020405049	0.023909917	0.023042776	0.043024264	0.021870498	0.021058809	0.02106224	0.016026016	0.016569266	0.020238094	0.015367613	0.02169193	0.02371129	0.022418097	0.022440691	0.020881092	0.017765129	0.02102894	0.018248281	0.022668174	0.019839657	0.018937131	0.019986618	0.019153342	0.021484198	0.019555585	0.019274034	0.02946328	0.019118719	0.020417951	0.021179825	0.016986918	0.09838903	0.086491644	0.131500006	0.064927503	0.07837446	0.083977088	0.066029027	0.07651788	0.086905502	0.064811662	0.080514006	0.11017134	0.078996174	0.07582166
CFG00128803	HSG00205037	1435	0.060771342	0.055574998	0.05307401	0.058174882	0.059341811	0.082896031	0.05011392	0.044493061	0.069627076	0.06027963	0.055954751	0.064635612	0.055990383	0.051355261	0.047615077	0.061224174	0.054671403	0.054058265	0.068924509	0.064702876	0.048993774	0.072603591	0.058586963	0.070875578	0.05915457	0.055197664	0.057564713	0.058605812	0.070042767	0.055947118	0.066433713	0.038888648	0.046952143	0.018030556	0.018772429	0.016283022	0.018478829	0.024058113	0.01916134	0.01734384	0.01343629	0.017648656	0.023094719	0.02560213	0.018258311	0.010592848	0.015171524
CFG00126004	HSG00237429	1436	0.039587747	0.028830204	0.045172267	0.035308369	0.050542247	0.039870244	0.057328805	0.058519259	0.043059133	0.096142523	0.037603062	0.056171894	0.061814018	0.033480007	0.032846063	0.028037883	0.049318481	0.02726844	0.049805354	0.082393162	0.047250241	0.045151498	0.040345602	0.032704152	0.032377344	0.064535625	0.064946964	0.051542029	0.062723711	0.038413983	0.082202569	0.056405306	0.098265477	0.045751236	0.044932552	0.048159011	0.045554757	0.047897711	0.051224694	0.04940578	0.044105619	0.048559397	0.049633984	0.047992233	0.052328207	0.047194693	0.044936638
CFG00027216	HSG00237498	1437	0.051492482	0.079251714	0.046678599	0.051062532	0.049267363	0.041700952	0.04249575	0.124934822	0.075586081	0.079494804	0.054843906	0.068091571	0.059210669	0.069543682	0.063339479	0.070898674	0.060971104	0.066959038	0.049464874	0.088029891	0.097629867	0.082773954	0.073214993	0.05518527	0.064305581	0.067693137	0.068088531	0.092570722	0.052781768	0.04699859	0.164916739	0.043403983	0.064616583	0.16310212	0.209055468	65535	0.125194758	0.190783754	0.126085043	0.099375196	0.135192409	0.106370404	0.083772391	0.153378204	0.351803809	0.156677634	0.162727669
CFG00114313	HSG00301860	1440	0.053760674	0.051083464	0.057864781	0.0452202	0.0462327	0.044710271	0.048799984	0.062481586	0.060985513	0.092096247	0.055252422	0.063286394	0.051038951	0.072857693	0.054462194	0.047427345	0.056665126	0.056920212	0.05377226	0.063317023	0.070754543	0.072258733	0.06240423	0.050345827	0.047368225	0.044492692	0.048158944	0.05664786	0.044007994	0.043581147	0.045044824	0.054644097	0.057007149	0.052326564	0.059125878	0.050990246	0.046066374	0.055633496	0.072276913	0.047454312	0.046317551	0.046196841	0.060538337	0.074700862	0.051716618	0.04738047	0.047870208
CFG00028584	HSG00290933	1445	0.049443383	0.06171906	0.049608592	0.062898867	0.050686661	0.071871869	0.067613542	0.075477026	0.073462449	0.059206918	0.058611948	0.068938278	0.059179988	0.072485112	0.060634289	0.057531979	0.052711926	0.068036966	0.070752732	0.077667885	0.065018013	0.065481566	0.064617246	0.135865614	0.060784973	0.054119572	0.059483919	0.061549198	0.059166424	0.054719552	0.055450413	0.054124974	0.046614204	0.068994425	0.072197832	0.061217163	0.053087596	0.064132929	0.052859601	0.05140629	0.059859809	0.068195075	0.055949926	0.05740273	0.072360724	0.059221379	0.058846522
CFG00038654	HSG00227286	1446	0.188382685	0.216137946	0.205245018	0.12731424	0.1701947	0.243752748	0.203369871	0.252982795	0.247423559	0.15575406	0.259183913	0.231960341	0.271510631	0.245624602	0.166592196	0.220751435	0.217720956	0.209159225	0.1795706	0.228702366	0.190774053	0.129490331	0.213016182	0.218523249	0.198359698	0.263773471	0.264337987	0.169552028	0.251466572	0.118360184	0.137514248	65535	65535	0.068929464	0.099215649	0.195612609	0.08886572	0.184202418	0.154899999	0.099606358	0.076600701	0.078323103	0.139772207	0.073875539	0.258221954	0.06980516	0.050402094
CFG00098465	HSG00227249	1447	0.12489184	0.142655954	0.134223208	0.114135876	0.120915391	0.124228083	0.131359428	0.166236922	0.165751308	0.108341455	0.190513864	0.18025586	0.182793379	0.180060759	0.110766031	0.141983539	0.17022194	0.129453659	0.146503314	0.17333594	0.151806295	0.123754218	0.137667403	0.150551587	0.153544843	0.193253726	0.194918036	0.127170563	0.154124662	0.114323497	0.136231348	65535	65535	0.127741605	0.113558225	0.185650364	0.12461143	0.213618681	0.055239774	0.141354233	0.109478258	0.100692555	0.133972332	0.133927047	0.177459717	0.125219434	0.08557304
CFG00011922	HSG00298632	1453	0.023841172	0.013211888	0.01338604	0.019176219	0.029301897	0.033346146	0.019219819	0.024328234	0.029156085	0.031603429	0.040033493	0.017383968	0.048107419	0.03014466	0.030395718	0.01903574	0.027634416	0.016350146	0.01419193	0.040604115	0.016637055	0.015884116	0.026017094	0.012270334	0.055851087	0.025861453	0.025965214	0.03437509	0.026040697	0.031669859	0.029079556	0.031384662	0.023531195	0.061535727	0.056712598	0.090745769	0.067785881	0.0562227	0.045299213	0.044279628	0.05741252	0.044557422	0.06407465	0.066058964	0.050639212	0.075719014	0.068163767
CFG00007219	HSG00314282	1454	0.051168732	0.050543923	0.042283829	0.046577115	0.068558447	0.060948733	0.077842809	0.058633145	0.054554835	0.051395532	0.048449855	0.044429537	0.039740134	0.044266958	0.05290572	0.046276286	0.04921893	0.041840382	0.044512652	0.040786676	0.049577072	0.044037018	0.041768357	0.049441762	0.047393702	0.039875571	0.04120953	0.04521957	0.047594026	0.047306355	0.050654676	0.05309372	0.056205522	0.019523384	0.049010966	0.029261574	0.035616558	0.033986587	0.041661941	0.020584058	0.052615769	0.025570299	0.023883488	0.02568936	0.027987514	0.022009833	0.018117141
CFG00127596	HSG00232457	1456	0.051077537	0.056684997	0.055139892	0.054525204	0.058247361	0.071323611	0.072220027	0.057088736	0.052344378	0.053900182	0.061873704	0.056433868	0.056048498	0.040631555	0.055924598	0.062815093	0.0618046	0.052673534	0.061070446	0.060917873	0.052855875	0.056603998	0.05760058	0.066189416	0.06083405	0.052374229	0.059702333	0.058181748	0.060505599	0.058492508	0.065449081	0.047066044	0.048248012	0.043647818	0.055719577	0.069305114	0.033778455	0.029245231	0.02796717	0.021740174	0.051221088	0.048612412	0.026277548	0.062694632	0.030450415	0.05621098	0.028507143
CFG00123841	HSG00311846	1457	0.017256692	0.028516147	0.042182446	0.016918251	0.023710486	0.026372684	0.027269339	0.024871565	0.041724972	0.023766585	0.043912984	0.024535811	0.03278501	0.023404203	0.013729976	0.018877611	0.024725491	0.030948898	0.034470621	0.0163456	0.036282517	0.039379794	0.026762372	0.041631699	0.028014652	0.049219102	0.038968142	0.021036105	0.023516089	0.019202949	0.040136881	0.020092616	0.016289122	0.122013897	0.133806646	0.109876849	0.088255376	0.140681878	0.110065974	0.103277802	0.107645802	0.103744917	0.085435875	0.088982619	0.123178221	0.128628537	0.139242902
CFG00022131	HSG00296313	1459	0.043080006	0.047037739	0.057042643	0.044608325	0.063219115	0.066757545	0.053335838	0.040729295	0.048493508	0.0477903	0.049244031	0.040232465	0.046223961	0.048653487	0.050604656	0.041869473	0.041140892	0.043796711	0.044700556	0.045903768	0.052949451	0.044769336	0.045087907	0.039363023	0.043629106	0.041287143	0.03924441	0.043803096	0.043052055	0.041009478	0.042043012	65535	0.045372933	0.047328983	0.050712921	0.047472112	0.047774967	0.044304911	0.061318118	0.046882585	0.051821187	0.043738961	0.044622067	0.057258528	0.045963541	0.055538904	0.049677216
CFG00126942	HSG00457784	1460	0.059614711	0.065984562	0.058838747	0.057917867	0.060352575	0.060632322	0.061406747	0.0544708	0.05154635	0.053318579	0.062480398	0.050615426	0.056574758	0.058020886	0.04784824	0.056940511	0.058737092	0.06247218	0.068677194	0.061668664	0.063919343	0.06379652	0.063520007	0.06464868	0.067848153	0.062972866	0.062736914	0.060815729	0.062751025	0.066568233	0.063774139	0.054437548	0.053294148	0.048133075	0.045364663	0.124300003	0.048720442	0.124600001	0.052767411	0.05127883	0.049360573	0.047869377	0.045599211	0.055678334	0.050849568	0.045714352	0.049160682
CFG00136738	HSG00305581	1463	0.048325729	0.047339141	0.056773987	0.04750153	0.043889578	0.04757835	0.04654431	0.140116319	0.056024767	0.072174378	0.053606197	0.081701159	0.058366638	0.048581563	0.058425002	0.090622216	0.061618336	0.051405404	0.063973479	0.066311412	0.059276376	0.072602458	0.051434435	0.069081128	0.047988724	0.04681382	0.052977629	0.06530527	0.060966976	0.051282309	0.051809952	0.04692699	0.048970319	0.07021594	0.076542251	0.07738547	0.066183336	0.069286324	0.092398241	0.084190995	0.105506085	0.091312848	0.060221866	0.08349777	0.14037247	0.086597681	0.103209384
CFG00137298	HSG00278174	1466	0.078314513	0.053513728	0.07572794	0.086882271	0.079423368	0.095400885	0.088611446	0.095838889	0.079193711	0.116698749	0.124236435	0.064485744	0.098322086	0.086056165	0.112380557	0.087890588	0.103819177	0.079388738	0.092884481	0.10699603	0.090727463	0.080111355	0.096507013	0.095133208	0.060966406	0.104760543	0.109278671	0.095326863	0.130346358	0.076381303	0.097713508	0.061060905	0.116404139	0.04669321	0.047336861	0.064989015	0.053472504	0.048104741	0.061076295	0.056707427	0.047848079	0.064124495	0.058093145	0.067778416	0.054361474	0.048475433	0.053201169
CFG00143546	HSG00298711	1468	0.053364154	0.044213943	0.056768864	0.053122554	0.053975325	0.041835256	0.050615605	0.053199742	0.049198471	0.050245982	0.046004962	0.04201138	0.112466976	0.046702102	0.050037067	0.044700518	0.046586983	0.044304982	0.04059587	0.048607629	0.045030892	0.0494502	0.044750892	0.043661654	0.046508268	0.04165715	0.04896614	0.047469344	0.04935915	0.04045406	0.043282017	0.04914812	0.113055713	0.055350527	0.082963049	0.057369839	0.061582346	0.05368321	0.095491901	0.047226507	0.055452388	0.056021102	0.072240859	0.093730755	0.057403993	0.051055402	0.053310074
CFG00135546	HSG00311193	1470	0.149148837	0.05737064	0.061287638	0.065711871	0.093730696	0.078593835	0.051494233	0.126610562	0.173168182	0.139555618	0.105317645	0.096339613	0.117721103	0.115564421	0.131836563	0.099649534	0.069406398	0.075834051	0.086123727	0.093594976	0.120730855	0.075719729	0.063093625	0.09046302	0.135282457	0.092269666	0.060127329	0.172459394	0.061926659	0.100602143	0.089846842	0.044889871	0.044352416	0.058968391	0.061697114	0.055973556	0.053060312	0.06484136	0.065829344	0.064124443	0.074451946	0.075586803	0.054498415	0.059448205	0.111218981	0.063723899	0.097983636
CFG00113683	HSG00220161	1475	0.084161602	0.079923205	0.091684043	0.093046203	0.117957167	0.123810455	0.077640228	0.074822724	0.136330679	0.082861982	0.052630067	0.091009259	0.085511468	0.095368549	0.043599986	0.054966681	0.062877469	0.07808657	0.089107871	0.071467891	0.065219902	0.051984865	0.093043454	0.065235108	0.089923903	0.072115257	0.08719039	0.087123305	0.07241302	0.082280412	0.098880447	0.171636909	0.053988297	0.055997025	0.050661806	0.068115823	0.054238558	0.05125862	0.052443579	0.062452789	0.058001626	0.061610874	0.053909902	0.051290125	0.062995829	0.06375093	0.053935457
CFG00027451	HSG00315894	1476	0.115729414	65535	65535	65535	0.117104895	0.050535183	0.046245672	0.113078371	65535	0.113765448	65535	65535	0.112980224	0.113765448	0.112489559	0.112783946	0.113274664	0.112882085	0.115925863	0.116711847	0.113667294	0.113372818	0.112882085	0.059398506	0.113765448	0.113470964	0.114747278	0.117792867	0.115532964	0.055271443	0.061163899	0.112391442	0.05029057	0.05241343	0.050451454	0.066920333	0.045458589	0.046147231	0.052519213	0.045422003	0.045705203	0.049634725	0.058139462	0.062746577	0.048635606	0.050822787	0.052990876
CFG00019309	HSG00254574	1478	0.024221271	0.027398646	0.025951777	0.038975183	0.033567082	0.036176935	0.018271297	0.032684632	0.03898165	0.04040176	0.019283995	0.035551485	0.027663723	0.036850214	0.03912963	0.031213103	0.032260004	0.027059998	0.017210636	0.024430564	0.021282727	0.018758714	0.02770319	0.034916483	0.058609683	0.024581855	0.028802762	0.028633218	0.032227773	0.040627386	0.045961168	0.037163027	0.032322042	0.061713003	0.053992394	0.067857929	0.055173889	0.069643371	0.052084308	0.060518298	0.060229413	0.057463445	0.050007436	0.051164676	0.060890455	0.063208997	0.056241293
CFG00127165	HSG00271833	1479	0.025565714	0.024652796	0.021562662	0.045145199	0.019006576	0.015097677	0.021237005	0.027637539	0.015970962	0.03218862	0.079897672	0.063161947	0.020541754	0.042310864	0.029898705	0.042047922	0.021559291	0.03510312	0.038000267	0.109363265	0.041040238	0.034816504	0.051536735	0.068223141	0.042365532	0.047286119	0.039253071	0.028686132	0.034083854	0.021302843	0.026558602	0.073539719	0.055251006	0.057774901	0.057561688	0.05243824	0.056468502	0.061389815	0.058116943	0.063213646	0.048683684	0.053904127	0.060453579	0.055326231	0.056639209	0.055200711	0.047580428
CFG00113073	HSG00236963	1482	0.072905011	0.067678675	0.05472488	0.078639552	0.047138274	0.078970149	0.054477617	0.091890894	0.095485426	0.085920177	0.055175189	0.065571934	0.046742525	0.084741317	0.08812999	0.054792598	0.073491842	0.077978954	0.0772589	0.071076646	0.083059549	0.102348976	0.064257003	0.073687196	0.054731134	0.075762428	0.068093069	0.069848694	0.059731163	0.077854224	0.057545189	0.041659169	0.049825791	0.045085445	0.06116702	0.07046175	0.046395797	0.058861163	0.075058505	0.044346508	0.05194772	0.047477912	0.054494284	0.081097551	0.045828059	0.049045797	0.046483945
CFG00013889	HSG00204932	1486	0.076526582	0.128528297	0.108153045	0.077273712	0.175100908	0.142085716	0.127494097	0.197198108	0.124796085	0.072853751	0.102861784	0.140555933	0.084036052	0.09309864	0.064595878	0.086489648	0.116887793	0.081271335	0.092221089	0.143140018	0.092893571	0.114784159	0.119069666	0.076981187	0.0834447	0.086542748	0.099364385	0.135059297	0.091309972	0.077570386	0.068326093	0.084188923	0.069676004	0.052568164	0.049826726	0.064897999	0.051224649	0.053494915	0.060180981	0.046421338	0.058807507	0.064218894	0.064305551	0.076226845	0.053443778	0.057335086	0.068817675
CFG00054643	HSG00229032	1487	0.043850236	0.055267055	0.049603514	0.048064344	0.045878958	0.055833835	0.055334959	0.059943721	0.062137961	0.059797015	0.065060198	0.056738213	0.059192903	0.059525043	0.061432611	0.061597746	0.059019566	0.060023919	0.067205034	0.065057822	0.058462758	0.056726661	0.05539247	0.065310359	0.05915812	0.059136927	0.059283737	0.057349563	0.063420214	0.05909666	0.05693879	0.051463354	0.049196526	0.066947952	0.060624965	0.062445052	0.070436656	0.055270027	0.066101238	0.052523933	0.057785403	0.05996228	0.066930525	0.070014328	0.062007345	0.067999348	0.065883256
CFG00124517	HSG00269646	1488	0.020877576	0.020754015	0.033720728	0.025162799	0.046703659	0.060996063	0.024687765	0.038927265	0.06863229	0.085569665	0.119546093	0.085193485	0.073770374	0.083241567	0.092748113	0.087382339	0.078991234	0.076565392	0.093005955	0.068792433	0.093748748	0.094286218	0.075123347	0.047452834	0.140200093	0.071949638	0.102910228	0.070037037	0.112873308	0.09702792	0.141618729	0.04341507	0.092348546	0.036270585	0.054233097	0.036851738	0.042781442	0.038506102	0.038813505	0.038018748	0.040679269	0.030100666	0.038850855	0.036898106	0.037190389	0.033862472	0.023776591
CFG00098491	HSG00296306	1489	0.065893523	0.065682054	0.045552216	0.055600941	0.068967298	0.059535187	0.055777952	0.061844368	0.055890169	0.060931407	0.065006673	0.080762476	0.081041113	0.079703346	0.059705313	0.060397301	0.070417359	0.070426166	0.077431917	0.06796582	0.068420604	0.064984322	0.0765507	0.084749945	0.069481514	0.076909319	0.072243139	0.069197655	0.072380044	0.080566116	0.080493532	0.067668974	0.065498754	0.074932292	0.07335256	0.071973547	0.069934696	0.062581629	0.079291493	0.05142897	0.074333839	0.073623277	0.070421115	0.081819803	0.085038938	0.065134741	0.083510481
CFG00024136	HSG00241885	1490	0.045729958	0.063589901	0.049893767	0.031568974	0.036479149	0.040013261	0.102615349	0.108260699	0.058712754	0.145855039	0.066957131	0.06806159	0.114528894	0.051471643	0.051638652	0.066976972	0.085344695	0.061265282	0.062393397	0.045764167	0.088472135	0.054672774	0.071979471	0.046417568	0.051966459	0.117706515	0.083040424	0.046095304	0.222897336	0.086003207	0.07947512	0.132951528	0.026677093	0.065676704	0.070031337	0.064210899	0.083607338	0.075965025	0.1228	0.123599999	0.055649422	0.056775097	0.122900002	0.083397619	0.067436822	0.08422301	0.06742093
CFG00126258	HSG00204448	1491	0.049203575	0.043335587	0.074647114	0.033061672	0.050372735	0.050584592	0.078474537	0.064055622	0.087971747	0.052232418	0.050930612	0.052491277	0.068849079	0.113016509	0.029151071	0.040542271	0.054703604	0.088522561	0.065776058	0.081727184	0.084173299	0.077172942	0.036237769	0.089350194	0.070694141	0.063360803	0.070414543	0.053299006	0.086489253	0.075989634	0.059817016	0.064022385	0.083195053	0.055005606	0.055914246	0.058536962	0.041414935	0.070082389	0.058402982	0.043417059	0.053945623	0.045735449	0.036023766	0.049080953	0.075054877	0.05290572	0.050169706
CFG00009685	HSG00215643	1493	0.048944429	0.049976975	0.043689277	0.043614488	0.043886524	0.054181919	0.043781932	0.075033501	0.067539729	0.05265094	0.044940677	0.060267471	0.051112574	0.070925474	0.056928009	0.047764778	0.048923213	0.04886505	0.05754647	0.065347359	0.04972522	0.058499802	0.056351177	0.049356624	0.048281252	0.045072269	0.043129001	0.041165225	0.046972748	0.048848215	0.055081207	0.038595274	0.050826903	0.048322782	0.048802871	0.130999997	0.049952362	0.078351051	0.056973137	0.060677111	0.048643798	0.058377445	0.057102766	0.049862918	0.073785201	0.055552512	0.048319794
CFG00025600	HSG00211983	1496	0.023989137	0.045553733	0.023229042	0.049170099	0.053462934	0.162837371	0.034871381	0.046830416	0.087436594	0.127416536	0.048826687	0.076476626	0.031406689	0.071629494	0.047862884	0.060646303	0.031918939	0.053180527	0.072092563	0.100784272	0.070217617	0.042538039	0.047865942	0.276190966	0.051252626	0.063566662	0.028730677	0.112716347	0.077384926	0.06829273	0.112473771	0.060730182	0.061874095	0.3154037	0.534820676	0.177399993	0.223057359	0.122869626	0.494445652	0.344644934	0.489404708	0.547062397	0.281618297	0.211217657	0.649532259	0.442671269	0.384776503
CFG00123952	HSG00302906	1497	0.029473552	0.023128994	0.01998518	0.020524286	0.032344993	0.062726632	0.055914748	0.033207189	0.087357655	0.068024248	0.04378869	0.092139125	0.098772354	0.054319739	0.037927423	0.040780619	0.065518476	0.068702362	0.061957262	0.058390986	0.037232839	0.044675775	0.032509532	0.01907387	0.079877838	0.058787979	0.048330039	0.049780525	0.059103735	0.072309859	0.056989927	0.058257442	0.087508939	0.049176022	0.046251636	0.050708484	0.049922317	0.049884599	0.057254486	0.044735085	0.045211107	0.046204567	0.047727734	0.057842806	0.053239658	0.048511192	0.049195573
CFG00109212	HSG00226484	1499	0.04705162	0.060653254	0.054897752	0.056429032	0.02907433	0.049252242	0.038655113	0.064019613	0.120175056	0.114552937	0.122884892	0.083972558	0.078958355	0.056373909	0.187060341	0.053394053	0.072980486	0.049320202	0.047112919	0.058045596	0.038104594	0.052489404	0.0607609	0.101874858	0.155285001	0.101862431	0.080805629	0.067136578	0.072635487	0.056473803	0.077096343	0.052598029	0.040574096	0.054410551	0.057577919	0.062151007	0.052583575	0.049733981	0.059820779	0.045921639	0.048179731	0.046435628	0.058434855	0.060612239	0.048898537	0.052586004	0.055600721
CFG00121858	HSG00236769	1501	0.011895993	0.012046158	0.011902766	0.014279282	0.015560187	0.013315777	0.05069384	0.025511989	0.048899747	0.021230148	0.049594853	0.047935627	0.033262856	0.044200018	0.035740621	0.032181755	0.041071944	0.019994304	0.051940072	0.061645504	0.042034399	0.027083602	0.039356224	0.035689924	0.044997945	0.03538302	0.026015135	0.021661302	0.038009137	0.028928787	0.054419171	0.035277829	0.036218628	0.048036013	0.051274221	0.05201298	0.052704699	0.049133159	0.047146644	0.051916178	0.056371186	0.05610754	0.054005779	0.050683215	0.058916159	0.052101359	0.045764696
CFG00069370	HSG00296666	1506	0.050470617	0.061075583	0.042030733	0.055162176	0.076390587	0.069336131	0.05340448	0.061991889	0.049691778	0.055595096	0.072741948	0.085278794	0.064599864	0.08702454	0.059997454	0.04336134	0.042024959	0.053419668	0.098426461	0.069591939	0.063190028	0.050259288	0.043618675	0.055432323	0.059865315	0.051441647	0.052169003	0.063479558	0.040644392	0.038741946	0.041818395	0.043424085	0.047880467	0.068868309	0.086466193	0.054099698	0.061694056	0.056285176	0.072300099	0.057623833	0.062102091	0.065999284	0.068795495	0.073443092	0.079296976	0.064133219	0.066343054
CFG00138273	HSG00272879	1509	0.041727498	0.047944278	0.047432665	0.042592112	0.043293733	0.056645416	0.040111717	0.04035693	0.040251266	0.050702326	0.038213175	0.038268641	0.041687537	0.038940091	0.040515896	0.052643545	0.045710213	0.040028092	0.040106654	0.038680378	0.043844767	0.04038519	0.051115777	0.042793717	0.040091772	0.040398277	0.049894944	0.041109852	0.042258516	0.03989521	0.040432177	0.03987322	0.041671183	0.062120322	0.08204852	0.066343151	0.052727263	0.138400003	0.078554779	0.061738167	0.058027353	0.056957278	0.060902599	0.087478459	0.090555437	0.054214992	0.054704726
CFG00010289	HSG00291609	1512	0.045431044	0.043406513	0.039306801	0.038277961	0.044732045	0.050352417	0.11533092	0.048048507	0.054273896	0.052883722	0.047839485	0.050025713	0.055223357	0.049772263	0.052689459	0.049075738	0.044724219	0.046990447	0.047237482	0.056758814	0.055790503	0.046393037	0.048647989	0.046278019	0.043841098	0.044426233	0.043822538	0.046457227	0.040820409	0.048216585	0.043669704	0.048669409	0.044410001	0.050284311	0.069019042	0.05359358	0.051668175	0.055777639	0.07943143	0.047704611	0.06736128	0.051854461	0.052356496	0.070366912	0.047655579	0.045042351	0.047793619
CFG00110996	HSG00204428	1513	0.055795234	0.051123559	0.055272087	0.044434924	0.059337534	0.056037303	0.052876871	0.059888002	0.04489173	0.060324077	0.054290071	0.07277362	0.060334519	0.068296939	0.054902591	0.057214301	0.04713637	0.052683745	0.046234757	0.048826855	0.051874779	0.051399395	0.054211039	0.060797177	0.054838162	0.051474512	0.052242815	0.062493205	0.050570574	0.054134317	0.055000145	0.110362321	0.057748426	0.054237455	0.063402772	0.048588298	0.050651085	0.055124629	0.047613904	0.05763467	0.061768878	0.053603198	0.05237066	0.054666426	0.049935367	0.048007619	0.05328723
CFG00008560	HSG00228238	1519	0.062818266	0.044139098	0.045974419	0.052761313	0.10653834	0.081304647	0.110114165	0.047942698	0.044908103	0.052817918	0.050595079	0.057243045	0.047526836	0.048590649	0.047383904	0.076291062	0.042531699	0.053601224	0.060499672	0.051095255	0.045909852	0.050721761	0.048519816	0.058865979	0.046171125	0.048625518	0.065588258	0.066443406	0.052085783	0.056199808	0.061230242	0.046346486	0.052680589	0.066376068	0.072770894	0.107934229	0.061482102	0.074532531	0.068338417	0.0655265	0.073237091	0.075955167	0.051670015	0.083136767	0.075026266	0.066831097	0.081408061
CFG00003491	HSG00205230	1520	0.052439269	0.054118644	0.055696979	0.053950794	0.046707403	0.051768672	0.060038049	0.053343363	0.050837405	0.060149956	0.043704055	0.067246258	0.054631349	0.051458731	0.118244007	0.059430245	0.049538951	0.044430356	0.046231002	0.05518762	0.044796836	0.04376369	0.04563503	0.048395962	0.048893042	0.046664283	0.045074038	0.046974916	0.044859033	0.047197994	0.047844157	0.048087053	0.051596452	0.062198162	0.060839582	0.077464044	0.056443714	0.067100659	0.055215791	0.054092001	0.051806167	0.052931119	0.048111267	0.064426214	0.063177057	0.058269776	0.057686415
CFG00064784	HSG00274177	1521	0.04830531	0.045831092	0.06636899	0.04877213	0.055596873	0.04611735	0.059985541	0.051488515	0.039472938	0.042620342	0.040548846	0.044326771	0.048437595	0.046079177	0.048465028	0.052215237	0.048745759	0.054389175	0.059471861	0.079872549	0.046774693	0.053457007	0.054566946	0.039447188	0.049346477	0.05249019	0.044137504	0.057808228	0.049054336	0.045322992	0.045715291	0.039029252	0.042048723	0.066791236	0.069563679	0.068820193	0.050272141	0.070448376	0.071912728	0.053856362	0.051841471	0.055134434	0.054474432	0.06429673	0.088406391	0.05559187	0.065630734
CFG00125009	HSG00312157	1522	0.049103945	0.051768348	0.053872768	0.045336228	0.05151413	0.056655433	0.048248067	0.060844071	0.049963355	0.044625923	0.121346459	0.04515402	0.053523272	0.051832628	0.048613649	0.049994864	0.051341541	0.049897403	0.060954526	0.062055409	0.045017544	0.042017177	0.058600485	0.045197126	0.048796207	0.051309437	0.052668996	0.045010455	0.050640807	0.043551121	0.059286669	0.043614764	0.046711572	0.050818861	0.051025037	0.069824301	0.045306254	0.049603749	0.053160179	0.046253655	0.044469129	0.048824396	0.043876342	0.049867921	0.048532918	0.046083406	0.04435211
CFG00143135	HSG00249477	1523	0.043394901	0.040910698	0.043946352	0.042201523	0.044302911	0.054231118	0.055053253	0.055521734	0.055494275	0.051509582	0.052463245	0.049247257	0.05671934	0.053805772	0.050325893	0.04676133	0.041052394	0.05067474	0.05663228	0.051210273	0.047765121	0.046910346	0.049961455	0.045265928	0.048160296	0.043362446	0.041357446	0.045597535	0.041429333	0.040954545	0.044050351	0.044261195	0.039084204	0.022561902	0.019287698	0.036490835	0.033701386	0.04310324	0.060016464	0.039425552	0.04283572	0.038266655	0.053397082	0.035776917	0.055724446	0.032848381	0.028783718
CFG00055848	HSG00219669	1524	0.07318382	0.04244718	0.051214568	0.079354651	0.043462977	0.059598498	0.06716121	0.0453435	0.067152895	0.051500775	0.055385724	0.0622297	0.061950874	0.073691115	0.052926034	0.085563637	0.043189164	0.06665647	0.076376252	0.046337042	0.056373712	0.069002733	0.069140613	0.06221379	0.050389469	0.048757162	0.054895107	0.050660349	0.06460581	0.058726553	0.071671724	0.038533747	0.038671233	0.056115266	0.053885356	0.062501766	0.05107807	0.045369495	0.047315083	0.060894489	0.059336364	0.060032271	0.044635635	0.049114361	0.047929052	0.057337597	0.04797544
CFG00007784	HSG00315779	1525	0.055219471	0.051024716	0.05552952	0.054638781	0.057856858	0.064177752	0.072094813	0.064336404	0.043651715	0.058594447	0.051537097	0.049947675	0.043124147	0.043197576	0.055953566	0.054931786	0.041326728	0.055889897	0.122591615	0.046873093	0.044437058	0.046036378	0.045192566	0.050877035	0.042669371	0.043279637	0.043317135	0.048731416	0.043769449	0.04494378	0.061899748	0.044024475	0.05549122	0.054393504	0.046288922	0.06788893	0.049005039	0.051461436	0.05236559	0.062918082	0.045887183	0.048188653	0.045680039	0.052796554	0.046151724	0.059080228	0.049484376
CFG00117207	HSG00254874	1527	0.049831528	0.09522225	0.046478156	0.076814659	0.047390789	0.054829042	0.054822601	0.167067483	0.126731232	0.17089957	0.119572155	0.14330104	0.091244414	0.152065113	0.125771508	0.151252314	0.129154608	0.100785069	0.121309154	0.177485585	0.19714649	0.105285071	0.076747932	0.076589443	0.071251482	0.058475506	0.048680421	0.12398012	0.081078403	0.063786045	0.055502929	0.045557883	0.047015417	0.058190506	0.066406779	0.093310036	0.056522325	0.078771651	0.063841812	0.071996339	0.049978264	0.055225056	0.063872367	0.079895183	0.08401905	0.058916513	0.051664516
CFG00001990	HSG00304217	1528	0.047524888	0.051408388	0.046814356	0.046552137	0.052770026	0.044431094	0.043124564	0.044974167	0.039920423	0.043467019	0.046735186	0.045545675	0.047029216	0.049810804	0.044655215	0.047720868	0.045372218	0.056573953	0.050958086	0.049608197	0.04538073	0.050710354	0.053724013	0.048913646	0.049798217	0.052094381	0.050047282	0.046812505	0.051242132	0.048357952	0.048621114	0.043109458	0.047680084	0.046205442	0.062457576	0.047020569	0.047524724	0.045947943	0.047348622	0.046724211	0.06007655	0.054990172	0.05879527	0.056467362	0.049262576	0.043635987	0.046738181
CFG00056525	HSG00298173	1534	0.06173953	0.050400265	0.044637188	0.045573935	0.061006226	0.040478226	0.040002532	0.073015332	0.050394148	0.056694854	0.059868291	0.045599069	0.056651235	0.059550192	0.051915947	0.051707242	0.054805156	0.039767858	0.054590512	0.076371975	0.060600966	0.068720974	0.043069467	0.043756209	0.040109161	0.048304975	0.045520399	0.041914817	0.04131452	0.048068255	0.073808342	0.051838573	0.042912461	0.044419903	0.049438741	0.045813724	0.047077715	0.057298806	0.056660596	0.053735308	0.048324909	0.050839283	0.045562349	0.056292187	0.049314123	0.057687331	0.051468927
CFG00010759	HSG00253727	1536	0.048749402	0.049687821	0.055483069	0.044355735	0.043138497	0.05449852	0.051031444	0.048970472	0.047554668	0.049538571	0.04506284	0.050675411	0.053733952	0.047554936	0.048330415	0.047404595	0.045739666	0.04482403	0.049865555	0.055710807	0.051847275	0.046775624	0.056121394	0.042539034	0.043940727	0.048283406	0.045812447	0.044477981	0.042865578	0.044664502	0.044028491	0.048487812	0.046738878	0.048448198	0.050904177	0.06808544	0.046903908	0.057503812	0.046800431	0.046435084	0.048949074	0.047864672	0.047256462	0.053672202	0.052268073	0.048836801	0.051827729
CFG00038368	HSG00262344	1539	0.114024989	0.090358213	0.086085685	0.125359446	0.084838845	0.104037479	0.063150078	0.162356406	0.551429451	0.274530947	0.163252786	0.39909482	0.220052838	0.200584456	0.179852411	0.100047097	0.112838008	0.282570988	0.276594579	0.150442883	0.222890511	0.170152813	0.14069511	0.109752417	0.149798825	0.080646545	0.092868254	0.145321578	0.10256654	0.063540392	0.135495141	0.04871092	0.044618271	0.327836424	0.364519954	0.088676736	0.404387414	0.332100004	0.522005439	0.184970483	0.287217915	0.407954335	0.127986789	0.157960698	0.4111	0.380105674	0.408405155
CFG00122336	HSG00294399	1540	0.112743318	0.053858489	0.045668956	0.049662165	0.051317189	0.045049269	0.07028196	65535	0.049516734	0.049360923	0.064622045	0.058836818	0.059006128	0.052229539	0.054897558	0.059770118	0.047471397	0.054294601	0.049555656	0.056737754	0.05835348	0.043608747	0.048529267	0.058420714	0.053764235	0.047663931	0.113918051	0.052725978	0.054181848	0.06087856	0.056894906	0.054494094	0.05331197	0.052266985	0.052264296	0.087297089	0.055234838	0.048093412	0.053447299	0.051095441	0.055433117	0.048906974	0.045561258	0.045374148	0.048603788	0.059932951	0.056060165
CFG00137014	HSG00290876	1543	0.031159166	0.031826857	0.011487418	0.041768935	0.024762169	0.014177003	0.058828898	0.122389019	0.122985661	0.10393323	0.041630674	0.076785259	0.045031115	0.048262104	0.072535805	0.074068874	0.04928809	0.060163733	0.065228581	0.080921374	0.052139875	0.070766702	0.053919218	0.031660579	0.066276759	0.048166476	0.061745182	0.022874869	0.05010153	0.073595196	0.071446732	0.059234723	0.061102081	0.119673394	0.11784485	0.097314224	0.100451902	0.074937239	0.078267455	0.080385953	0.080658086	0.086118497	0.079877824	0.095090769	0.175781071	0.09723597	0.089734435
[truncated: 9,289 more rows]
[truncated: 116 more columns]
