# Supplementary material for: Comparative expression pathway analysis of human and canine mammary tumors
Source: BMC Genomics. 2009 Mar 27;10:135. doi: 10.1186/1471-2164-10-135 (PMC2670324; doi:10.1186/1471-2164-10-135)
Supplement: Additional file 13 — Rosetta p-value associated to the log10 of the ratio Tumor vs Pool of Normal for 9,963 dog-human orthologous genes. Tab-delimited file with the Rosetta p-values of differential expression for the 9,963 dog-human orthologous genes across the 162 samples. [file 1471-2164-10-135-S13.zip]

Archive with 1 entries (1 files):
- log10ratio_pvalue.txt
