# Supplementary material for: Comparative expression pathway analysis of human and canine mammary tumors
Source: BMC Genomics. 2009 Mar 27;10:135. doi: 10.1186/1471-2164-10-135 (PMC2670324; doi:10.1186/1471-2164-10-135)
Supplement: Additional file 13 — Rosetta p-value associated to the log10 of the ratio Tumor vs Pool of Normal for 9,963 dog-human orthologous genes. Tab-delimited file with the Rosetta p-values of differential expression for the 9,963 dog-human orthologous genes across the 162 samples. [file 1471-2164-10-135-S13.zip › log10ratio_pvalue.txt]

Dog Gene Models	Human Gene Models	Human LocusLink	dog_normal_M4d	dog_normal_M7c	dog_normal_M7d	dog_normal_M8b	dog_normal_M9c	dog_normal_M6d	dog_normal_M3b	dog_tumor_M1a	dog_tumor_M1b	dog_tumor_M1c	dog_tumor_M2-A	dog_tumor_M2-B	dog_tumor_M2-C	dog_tumor_M2-D	dog_tumor_M3a	dog_tumor_M3c	dog_tumor_M4a	dog_tumor_M4b	dog_tumor_M5a	dog_tumor_M5b	dog_tumor_M5c	dog_tumor_M5e	dog_tumor_M6a	dog_tumor_M6b	dog_tumor_M7a	dog_tumor_M8a	dog_tumor_M9a	dog_tumor_M9b	dog_tumor_M11a	dog_tumor_M11b	dog_tumor_M11c	dog_tumor_M11d	dog_tumor_M11e	human_normal_ZT25YN5A	human_normal_ZP8D9NH7	human_normal_ZF437NNW	human_normal_XVG3LND9	human_normal_XLP8SN4F	human_normal_XH2K7NE9	human_normal_WI2VJN2D	human_normal_WH22FNHP	human_normal_VYD9FNHA	human_normal_VOJKSNUC	human_normal_VO3F7NGD	human_normal_VKSMWN93	human_normal_VFJODNR8	human_normal_VE8SONGN
CFG00138790	HSG00277152	2	2.91337E-07	0.959692895	0.806264341	0.942038596	0.89440465	0.663492501	2.64102E-21	2.08275E-17	0.043780081	0.726867795	0.0127131	6.92121E-12	1.14718E-08	2.10807E-08	0.737278104	0.000951504	1.53358E-10	3.4278E-10	2.41237E-06	0.001295798	0.081819773	0.004774529	0.178391665	8.12755E-07	4.15214E-09	0.782205999	0.187699676	0.019193154	1.42592E-10	0.905664325	0.000804065	0.1419238	0.004495966	0.732310712	0.692606449	0.418487459	0.145340368	0.151946753	0.554117501	0.244510248	0.840081751	0.8683092	0.895828426	0.609052718	0.123787411	0.411204338	0.596919477
CFG00103859	HSG00288741	12	0.000174859	0.029674655	0.579797566	0.852205813	0.766588628	0.002865724	0.195629224	0.039413545	9.39705E-19	0.027662436	0.087098859	0.373274088	2.17758E-20	1.40198E-32	1.52098E-05	0.000461004	9.70097E-07	1.10113E-08	0.538142443	3.79925E-05	0.18012917	0.033689819	8.95465E-12	4.84896E-11	7.48927E-06	3.4344E-05	9.22626E-21	0.429527938	5.03092E-34	0.171153754	0.001728052	3.48755E-09	0.228890553	0.000845531	1.88997E-10	2.0582E-12	0.811825156	1.84892E-09	9.24306E-06	0.388318956	0.004339517	3.41046E-11	0.023248656	4.75839E-07	0.244612992	0.096377313	0.421604246
CFG00138574	HSG00222162	13	0.043034814	0.756640255	0.085771322	0.216526479	0.55916512	0.587875605	0.532097161	0.026094243	4.446E-05	0.250690907	0.107724905	0.062234927	0.032644883	0.15711835	0.128910124	0.070655182	0.034006175	0.264935374	0.903625071	0.135140494	0.003279802	0.162496373	0.066598594	0.275702	0.01471721	0.690580845	0.077525713	0.868601263	0.003217682	0.131184235	3.51799E-07	0.093738049	0.713862181	0.011809216	0.000613251	0.743315101	0.000151112	0.124589927	0.678933859	6.43734E-16	0.000579163	5.02736E-05	0.000414866	0.449612796	0.145031989	0.185046732	0.002977845
CFG00124906	HSG00216242	14	0.811408341	0.987851083	0.863003731	0.723717332	0.597952724	0.297413409	0.956064284	0.905501842	0.851930857	0.049617998	0.904967725	0.110475764	0.843770206	0.777522504	0.420133263	0.941881716	0.720052123	0.017655559	0.421885997	1.30349E-05	0.749031484	0.32966873	0.307429433	0.717900574	0.599365175	0.000434396	0.405845702	0.759659588	0.381118417	0.832061291	0.162225425	0.919545829	0.426764399	0.083906882	0.916299701	0.729507506	0.947967172	0.014081371	0.230419263	0.444250762	0.014988729	0.623683035	0.89357549	0.111647442	0.355637223	0.445742697	0.885267913
CFG00107617	HSG00302780	15	0.862843812	0.596339166	0.044363581	0.27449581	0.315676212	0.88967526	0.937223971	0.634837091	0.055343051	0.221789315	0.013412596	0.222521588	0.011521313	0.206590593	0.015986847	0.596108317	0.092748746	0.040792342	0.353900254	0.307410002	0.086243555	0.01068134	0.321592987	0.532677829	0.054892171	0.114169195	0.066738285	0.355338484	0.015143643	0.202021509	0.196713641	0.054793023	0.418349057	0.62098819	0.302247912	0.88886714	0.299338669	0.103065297	0.758360803	0.306520998	0.079554155	0.318646878	0.684433997	0.639409006	0.371565491	0.127066866	0.55141443
CFG00127341	HSG00294825	16	0.215545118	0.943860173	0.624145567	0.017723167	0.79430449	0.966579914	0.632628679	0.018322939	0.760992765	0.035582818	0.616103888	0.002813176	0.240837976	7.35098E-07	0.992090046	0.904637396	0.190918848	0.355204493	0.86580205	0.233717993	0.818652213	0.045190953	0.100568421	0.958823383	1.57958E-05	0.003636998	0.354311287	0.011061271	0.444145977	0.115236759	0.003585929	0.675422668	0.001107032	0.540519953	0.307464629	0.466362745	0.614287615	0.445176333	0.497879058	0.332289338	0.019284667	0.31922847	0.960623503	0.403597116	0.895173371	0.595043838	0.892909467
CFG00016858	HSG00294474	18	0.13821578	0.599788308	0.068778209	0.669686675	0.268980533	0.063987605	0.000505577	0.099617511	6.38877E-06	0.000100093	0.015265333	1.10875E-12	0.003188378	6.07293E-07	0.043176319	0.790762305	0.093560584	0.087661929	0.00055603	0.16816467	0.491853267	0.616821468	0.059189022	0.001063066	0.156482562	0.045239739	0.004384466	0.81694293	0.28674829	0.00223223	0.44170922	0.29691115	5.2098E-11	0.787142396	0.669466913	0.291240782	0.836196661	0.120400958	0.000261883	0.067041516	0.743369222	0.515968621	0.765416563	0.288108557	0.134410232	0.827917218	0.309944153
CFG00127400	HSG00294333	21	0.501118958	1.36211E-05	0.25597322	0.000256961	0.622197986	0.566730738	0.417019486	0.359132707	0.051074807	0.000321014	0.000779734	0.232329845	0.760360777	2.03446E-07	1.17077E-12	0.000692317	0.146978766	6.76902E-09	1.17571E-09	1.81395E-17	8.09962E-08	0.000397602	0.007324369	0.002436443	0.475442916	9.988E-07	0.007567723	0.116234303	8.40413E-05	0.015281235	0.965713084	0.005492798	7.36321E-10	0.049325693	0.977727413	0.309993267	0.003353343	0.170288742	0.942688882	0.04627822	0.110973902	0.045791149	0.584770918	0.264944822	0.036487598	0.424529254	0.947815597
CFG00129124	HSG00457707	23	0.292319477	0.817121208	0.314427763	0.670171499	0.124078318	0.791403353	0.010848113	0.441842943	0.251655132	0.98091954	4.45814E-24	0.000115424	4.14295E-20	1.75456E-17	0.754704237	0.454885066	0.489751756	0.952890992	0.254606247	3.28832E-07	0.00940058	0.000975658	0.448229313	0.05914906	0.408307791	0.566117108	0.022997489	0.079612687	0.018858915	0.057842121	0.504297554	0.394672006	0.001280671	0.445177346	0.040862489	0.089400835	0.694293261	0.876672387	0.240595147	0.213096082	0.089220084	0.153048679	0.964449823	0.6460886	0.477234185	0.601889849	0.843275547
CFG00126550	HSG00201256	24	0.728576601	0.304659516	0.681756198	0.915795922	0.053052064	0.923380673	0.080266774	0.909395874	0.050055187	0.461691499	0.781966329	0.081404246	0.410525203	0.899297118	0.829645932	0.084982701	0.168947771	0.524129629	0.683025658	4.47533E-12	0.910324752	0.433276713	0.022823285	0.489255846	0.956097484	0.343256682	0.676484764	0.448289394	0.969230175	0.806386173	0.782424927	0.895221233	0.031168796	0.417916834	0.887499988	0.700222075	0.666430891	0.505043924	0.832608998	0.9423787	0.854703248	0.854547441	0.915562689	0.817167103	0.690536141	0.74689436	0.908815622
CFG00019480	HSG00249978	26	0.815333664	0.955815971	0.445114464	0.974107862	0.374225408	0.616187513	0.844472706	0.229142681	0.711496055	0.475740582	0.560397029	0.270657361	0.789813638	0.99200803	0.947942674	0.942586243	0.489941329	0.801236331	0.440474212	0.695525229	0.792227626	0.480285645	0.231544346	0.326120615	0.536550045	0.91492641	0.633877397	0.813960731	0.695418656	0.148270413	0.525016069	0.86946398	0.618535459	0.97360158	0.996389031	0.422995001	0.807338297	0.54396522	0.984911561	0.751431227	0.93772161	0.55293715	0.90412879	0.911692142	0.488703579	0.690401137	0.886777699
CFG00129133	HSG00206665	27	0.093508326	0.88357991	0.56514746	0.733586133	0.479934484	0.943850756	0.850501657	9.79472E-06	0.008456845	0.039691232	0.827091873	0.043532159	0.062219612	0.011157145	0.928707004	0.413928062	0.00752815	0.122739524	0.42934069	0.960261881	0.795416296	0.678118825	0.021075953	0.577964962	0.749470651	0.038484268	0.39452827	0.00094154	0.000157663	0.549878478	0.293644488	0.055160429	3.07041E-05	0.000230846	1.26799E-05	0.00139382	0.569514215	0.763769627	0.250332266	0.270563364	0.466453403	0.172673255	0.047367666	0.433677107	0.071337514	0.011500154	0.032728717
CFG00112057	HSG00263230	28	0.09693259	0.020552516	0.001875905	0.028979508	0.024544228	0.260037214	0.633095205	0.000153857	0.591989517	0.089456797	0.008115073	0.684062481	0.050343681	0.842026532	0.009446749	0.51756525	0.834756792	0.000269606	0.26514712	0.024210034	0.287036031	0.569121003	0.14119409	0.017299632	0.010876114	0.010980973	1.84043E-14	7.11011E-08	0.000115399	7.88219E-10	0.104258962	0.003516796	7.72207E-05	0.667741656	0.240846872	0.703018785	0.48445183	0.233065292	0.321827352	0.265843153	0.397019327	0.543396115	0.509062648	0.901068151	0.508414984	0.518054903	0.670341551
CFG00124398	HSG00276774	32	0.453208983	0.557417572	0.038924731	0.049972743	0.963999331	0.45282805	0.014739948	0.078171693	0.63436532	0.165803462	0.18896614	0.663742065	2.16988E-11	0.053565942	0.076570071	0.436275065	0.82095027	0.193241119	0.354628772	0.21607168	0.0453672	0.016017789	0.170550704	0.627507627	0.100506783	0.069085769	0.245932594	0.269851387	0.100342661	0.110769399	0.337000698	0.480880618	0.286343426	0.000251791	0.003370398	0.422865003	0.037096206	4.75045E-07	0.008918623	0.9410339	0.098626986	0.089253776	0.966798723	0.794802785	0.29745549	0.000228899	0.028788937
CFG00016502	HSG00268775	36	0.650800884	0.308069497	0.513411105	0.50691241	0.00842539	2.38285E-05	0.563490689	0.024863161	1.78613E-13	2.50401E-13	0.879938185	0.000599925	0.078270242	0.027901588	7.90263E-09	0.021409109	1.6902E-09	6.92215E-06	0.018602611	0.029204568	0.014005992	0.03446003	0.364492327	1.96693E-06	1.88275E-11	0.347067297	4.81687E-11	0.011939725	4.84228E-05	1.12721E-19	0.012441899	1.71529E-13	1.52752E-16	8.36993E-07	7.59246E-05	0.680921316	1.46463E-07	0.084150985	8.34089E-07	0.063679866	1.96933E-12	5.97618E-14	0.296876699	3.62254E-07	0.000391364	0.000153666	0.447994202
CFG00013803	HSG00298159	37	0.000233076	0.074437119	0.427204728	0.526494205	0.067986503	0.806662798	0.107479721	0.000112133	2.89324E-07	0.346710742	1.3513E-12	0.805667818	0.000830327	0.452137887	0.411937535	0.63401407	0.895016611	0.39682284	0.201986447	4.51563E-17	0.004917158	0.520288169	0.389887184	0.770787239	4.93559E-19	1.45637E-07	0.000110568	0.707789898	0.033746667	0.014772604	1.35709E-25	0.087076083	0.119006112	0.035972424	0.136628568	0.020941319	0.362204731	0.905983686	0.505910158	0.846561015	0.046635982	0.103395224	0.828855813	0.008060787	0.284588546	0.654252648	0.844941974
CFG00002745	HSG00273747	38	0.046863683	0.031317975	0.093455903	0.811739028	0.561733425	0.000141423	0.805714667	6.88568E-05	0.075954378	3.74181E-12	1.19788E-10	0.006417875	0.017773161	1.01196E-08	1.05628E-10	1.45327E-05	0.004344569	0.293333381	0.000312501	1.8711E-22	1.45898E-13	1.25529E-26	0.305208415	0.000778182	0.077140033	8.21609E-07	0.536997318	0.320171088	0.092552349	1.88444E-18	5.84485E-09	0.003878112	1.8628E-06	0.016012819	0.629874647	0.930494845	0.121319428	0.037708517	0.51952076	0.003138401	0.001174066	0.096512072	0.021525064	0.003224216	0.304766059	0.968471229	0.936980307
CFG00060469	HSG00243087	39	0.097681455	0.023813736	0.000652112	0.763365388	0.384232908	0.724129975	0.000781416	0.230131134	0.005580016	1.60396E-05	0.000175292	0.73741293	0.241504058	4.00224E-05	0.014748498	0.00046628	0.056112744	4.9357E-11	1.78152E-08	0.007982951	0.005025694	2.23621E-08	5.4561E-05	1.05997E-33	0.390960336	0.30164066	0.179218456	0.019169984	0.370260835	0.185565248	0.392962337	1.71789E-06	0.000203051	0.167705745	0.104268394	0.000105005	0.216322497	0.284305662	0.762033463	0.812279046	0.625927091	0.993904054	0.135078967	0.639331579	0.000718899	0.593912423	0.295876622
CFG00124322	HSG00302336	40	0.032887496	0.84436661	0.559734106	0.297811717	0.923009634	0.186752155	0.485219747	0.000568197	0.504427969	0.386792362	0.030922364	0.883394122	0.732460558	0.006192653	0.754857898	0.059932519	0.175180823	0.007472772	0.65314424	0.567582667	0.099870585	0.253704995	0.386285871	0.575340092	0.490746498	0.302204132	0.210294083	0.281382918	0.30742982	2.58428E-05	0.556343079	0.429395914	0.149066433	0.148532256	0.761181891	0.492187381	0.427799433	0.07715942	0.828420758	0.34012273	0.406129241	0.329879761	0.45727402	0.338540316	0.123723984	0.489516854	0.532146454
CFG00137156	HSG00249481	43	0.025015317	0.811881065	0.323188961	0.057812151	0.102777421	0.21307461	0.023031382	0.106542744	6.46627E-06	0.428850323	0.148109913	0.207202345	2.18171E-07	0.88730979	0.165227666	0.081615783	0.04687845	3.41985E-07	0.284943074	2.39591E-05	0.232658669	0.493213147	1.77635E-05	0.000688803	0.036468107	0.001133578	0.000600773	0.363075525	0.002470086	0.598993361	1.07374E-09	0.155811265	1.40799E-05	0.453828752	0.531224728	0.471141785	0.253058672	0.114944652	0.315069199	0.776194394	0.042904165	0.305496693	0.545918107	0.642641604	0.364144742	0.237410992	0.89915812
CFG00123304	HSG00261350	48	0.09809757	0.581428707	0.342823565	0.906017959	0.816053927	0.129806831	0.006021317	0.849353373	0.061092682	1.52001E-05	0.56443727	0.027436521	0.001757131	0.312242746	0.000897978	0.116768897	0.830401778	0.00078504	0.031023312	0.025185028	0.579290032	0.781640112	0.493091166	0.978068709	0.517837942	0.09218289	0.542996943	0.572942257	0.199881762	0.166841179	0.036764313	0.181518003	1.21503E-05	0.584019005	0.708742976	0.059847303	0.190906957	0.005832815	0.184588537	0.00263876	0.71434778	0.220228031	0.013499341	0.75660044	0.507385373	0.018046234	0.366095215
CFG00146163	HSG00314561	49	0.958557487	0.961750329	0.885699332	0.740845323	0.99308753	0.693709791	0.544256151	0.854670286	0.852744579	0.369271457	0.9588871	0.994545102	0.91447413	0.838368654	0.693465173	0.740697145	0.540490627	0.684978783	0.886007547	0.261961818	0.7400648	0.990642846	0.818574131	0.63832742	0.205216184	0.83955574	0.69716531	0.388428986	0.765792966	0.806010246	0.875582576	0.493118733	0.202015191	0.3622908	0.941955566	0.68529284	0.367270797	0.012922733	0.708553553	0.526392341	0.01579164	0.681099951	0.349581599	0.666582644	0.934592843	0.237912297	0.885116577
CFG00058507	HSG00314287	50	7.22495E-05	0.663139224	0.652484477	0.745328128	0.051802281	0.184538886	0.051481102	0.525273383	0.473931223	0.716944993	0.04386618	0.002657203	0.572052181	0.018030083	0.959140539	0.00440695	0.003289362	0.061403971	0.297034949	0.261996835	0.228876024	0.441066563	0.148803398	0.822915375	0.000291436	0.039652165	0.747086227	0.561414957	0.169392079	0.060015287	2.0641E-05	0.257469386	0.001053686	0.505779088	0.334096372	0.524554491	0.905687332	0.077917241	0.589985728	0.744702518	0.211311564	0.093577303	0.054404642	0.679201305	0.372841418	0.839181185	0.369384974
CFG00126332	HSG00302353	51	0.716762066	0.881036043	0.513645172	0.689499438	0.73270458	0.28026554	0.003411108	0.023515249	0.009147361	1.82632E-09	0.019500129	0.000506764	0.055332251	0.028224064	1.72009E-10	0.001224784	0.003539485	0.000179314	0.001752338	0.547602057	0.002554101	0.045523051	0.001689665	0.493703336	0.218577221	0.014928304	0.007207744	0.000392686	0.000661447	9.94785E-05	0.008080807	0.001024247	2.97772E-13	0.03799095	0.6165815	0.730485618	0.060550358	0.016420169	0.652769804	4.86908E-05	0.006841999	0.910699546	0.006856276	0.435412914	0.030122662	0.005595511	0.170091689
CFG00117883	HSG00219685	55	0.139799446	0.107162513	5.38326E-07	0.291036785	0.200869501	0.880991936	0.001391813	0.145693809	0.000177587	3.27546E-08	0.017143048	0.017941166	0.000560371	0.035245985	2.40101E-05	0.767736673	0.849604666	0.192039236	0.002896386	1.20622E-18	0.157309473	0.000616675	0.001952877	0.794163585	0.063416585	0.419208914	0.00451896	0.00027937	9.13532E-11	3.67355E-05	0.630884588	8.60664E-07	2.05181E-06	0.35160172	0.406487793	0.416932166	0.401601434	0.536687732	0.297117561	0.978479803	0.594992936	0.521306157	0.390256941	0.996730506	0.001439998	0.450386256	0.744358182
CFG00100179	HSG00205632	58	2.6631E-06	0.018008946	0.605824709	0.010629547	8.92641E-10	0.431802332	8.02476E-05	2.16715E-06	0.32825917	3.3995E-05	4.68452E-11	0.000448311	0.222366855	0.758107543	0.002913872	0.684493482	0.026126735	0.813707411	0.139834911	2.48952E-09	0.016204443	0.848651886	0.505044341	0.003284729	0.00017884	0.888582587	4.7091E-10	0.344703227	0.005598904	1.89299E-07	1.31495E-05	0.000327226	1.9392E-05	0.124412037	0.694010317	0.308853835	0.357986838	4.21968E-05	0.867662132	0.529955268	0.059720255	0.000524542	0.001278004	0.60783726	0.152148411	0.363812059	0.030895222
CFG00098615	HSG00250940	60	0.133487716	0.000178386	0.070142977	0.999986053	0.016627857	0.817631185	0.382556468	0.000196811	0.161111325	5.63196E-07	0.005506018	0.018617909	0.399908364	0.11681775	0.012039477	0.947704673	0.987370193	0.697614074	0.760649741	0.946969867	0.267312407	0.788013279	0.315259129	0.318885416	0.435554624	0.89747268	0.000304146	0.130976424	0.390344828	0.000139778	0.12193431	0.000351519	5.56791E-08	0.743413389	0.574212193	0.016027782	0.127300233	0.000197907	0.801746607	0.293988436	0.743888438	0.170482397	0.234522745	0.956216276	0.285874575	0.076981597	0.035291389
CFG00105671	HSG00305883	81	0.427788764	0.841610372	0.839082599	0.232801273	0.455963552	0.385298401	0.911316395	0.712769806	0.027440585	0.067906328	0.901301682	0.713929832	0.197304755	0.147501945	0.845770657	0.947242439	0.054178081	0.364660263	0.643453538	0.606523514	0.539565742	0.367228299	0.634128273	0.532375932	0.294775188	0.32979697	0.614699006	0.639703035	0.598888934	0.218013257	0.94692868	0.128214568	0.089529552	0.667873085	0.556900978	0.172100335	0.455569297	0.152722776	0.012676626	0.879166603	0.031820506	0.382138997	0.010351175	0.037365928	0.000165165	0.042066377	0.526543677
CFG00099605	HSG00287532	87	0.076965034	0.996952295	0.597321272	0.887312174	0.453112334	0.855625331	0.756854653	3.68453E-13	0.001482211	0.633858025	0.001643122	6.24871E-11	0.002683266	5.47107E-05	0.05289406	0.060453441	0.786324143	0.249357387	0.550339878	0.372613311	0.242581621	0.703276217	0.115693659	0.000107215	0.203094661	7.53622E-05	0.934893668	0.593122661	0.151286304	0.462975323	4.89519E-16	0.140710458	0.119286336	0.194617137	0.0346695	0.040632162	0.616793215	0.556548476	0.54032439	0.729375422	0.004901219	0.86737299	0.367118537	0.187728629	0.712247312	0.196911186	0.811842382
CFG00019318	HSG00205194	88	2.69056E-06	0.000956713	0.000224185	0.000652431	1.52214E-06	0.009613994	0.091904595	8.98039E-06	9.67462E-07	0.406625807	2.40671E-05	1.16445E-05	2.81837E-06	0.000208492	1.47573E-05	0.578857243	0.000115206	4.76381E-06	2.80406E-05	2.38406E-06	7.0006E-07	0.000898144	0.635286927	0.000236006	6.16437E-05	0.978764653	0.000731431	0.671603858	0.021651438	0.028349778	2.41051E-05	0.049216438	0.986948252	0.817217708	0.980676651	0.757017076	0.860162973	0.554862738	0.911134183	0.827901125	0.866230071	0.784169614	0.697951138	0.673101127	0.443694562	0.797249794	0.830243647
CFG00125636	HSG00271796	89	1.67744E-17	0.012443506	0.015386984	2.49417E-10	3.23519E-20	0.525754094	0.285506397	0.488101989	0.007598555	0.102815799	0.00775832	0.226578951	0.003391432	0.023725208	0.042089656	0.045687314	4.4749E-10	0.000982687	0.003209667	0.000981429	0.001514661	1.19757E-08	0.003998904	0.204815015	0.004117178	4.28906E-06	0.026015997	0.117674217	0.025038699	0.036384653	0.752275169	0.05478517	0.411854625	0.277756453	0.602357626	0.928613663	0.952181399	0.205456868	0.868771732	0.729536474	0.216374531	0.947382331	0.60753864	0.639201045	0.947970688	0.423623472	0.859438002
CFG00007305	HSG00213093	90	0.01540223	0.834659934	0.374852628	0.692323029	0.750687122	0.140735686	0.735222161	2.07952E-29	0.159762949	0.242688313	0.077093415	9.79018E-08	0.030195259	1.35698E-05	0.027969845	0.063590609	0.00010772	0.048232589	8.7008E-07	0.025075216	0.034180779	0.066106655	0.426786423	0.003685112	0.887998879	0.35068655	0.017251322	0.059759907	0.004883146	0.015034678	0.176907972	0.540677309	0.027449131	0.144250914	0.38267976	0.656358898	0.989890277	0.101896428	0.044785041	0.005542565	0.000548151	0.100678191	0.015306881	0.827423215	0.115029052	0.001064148	0.394990534
CFG00126481	HSG00214263	92	0.024710756	0.522386611	0.135587052	0.3132011	0.51273489	0.623991966	0.864258468	1.67841E-13	7.12897E-11	1.63191E-06	9.11161E-07	3.43472E-14	1.14459E-15	3.49399E-14	0.000778466	0.002331928	7.34334E-14	4.08662E-20	7.93754E-10	4.14131E-15	0.417928964	0.016890973	3.58614E-14	0.000660872	0.00017357	4.98425E-08	1.33057E-15	0.866792321	1.08543E-15	1.78572E-17	0.552529395	1.75605E-12	6.97759E-06	0.307330221	0.149204224	0.186288804	0.191986725	0.068924904	0.421315789	0.651211202	0.312606275	0.011356374	0.375286728	0.499598742	0.373952687	0.598871529	0.449275821
CFG00010286	HSG00222177	93	0.653917551	0.59870851	0.558225453	0.739881873	0.786471188	0.953593969	0.054713465	0.368833601	0.41123575	0.827380598	0.199015334	0.829739332	0.163641736	0.568574607	0.929490805	0.127387896	0.279422492	0.362355739	0.47720167	0.755904734	0.352003902	0.663181007	0.514896691	0.628500104	0.091169983	0.061966691	0.078981452	0.778095365	0.819558501	0.003253506	0.223091885	0.145169824	0.026599785	0.009025943	0.026459221	0.103828155	0.383280218	7.41585E-05	0.02908734	0.064466938	0.060215697	0.187112361	0.064749248	0.966654181	0.027695611	0.361863583	0.457063973
CFG00143488	HSG00276704	94	0.012238773	0.001359987	0.582880616	0.215882242	0.737691581	1.20782E-05	0.003843885	0.087932602	0.083872184	0.171198055	0.017002093	0.005024512	0.011446955	0.738472641	0.587274551	0.939661384	0.047034733	0.365237504	0.018356765	0.643064201	0.154719293	3.98666E-08	0.146884963	1.8525E-05	0.012642587	0.772446096	0.019590836	0.920579374	0.000294821	0.001169088	0.019493069	0.000369111	1.51084E-05	6.39813E-05	0.290488183	0.168803826	0.467017591	0.107880138	0.62014693	0.290829808	0.112299159	0.942292213	0.822915196	0.262511313	0.366945297	0.151998669	0.167374417
CFG00124664	HSG00222242	95	0.286486149	0.902141988	0.528244913	0.430995107	0.526020467	0.242475048	0.321809798	0.111150876	0.51638186	0.841301084	3.29932E-06	0.394541562	0.199793622	0.432162613	0.989784479	0.807849467	0.013214378	0.395473242	0.848389864	0.020410528	0.022140028	0.009893822	0.692588389	0.709792376	0.048745755	1.65808E-05	0.833455145	0.08020477	0.00946188	0.737590075	0.131729409	0.236904189	0.235613883	0.438306183	0.000143373	0.01017834	0.745751798	0.275014341	0.135755286	0.112123013	0.166971743	0.001013281	0.038203757	0.315327436	0.960037053	0.189319447	0.656831861
CFG00004576	HSG00287041	97	0.752387762	0.032874756	0.015806317	0.170360073	0.906756341	0.19857122	5.3566E-35	2.04902E-11	0.163548097	0.002694627	0.955106258	0.564011097	0.336527735	9.12906E-07	0.958317161	0.034693975	0.90910852	0.835275769	0.540874064	0.023439983	0.016179707	0.001012469	3.72164E-05	6.12473E-06	9.36861E-16	0.03635101	0.211539418	0.509136558	0.934235156	0.054047301	0.102085918	0.040516209	1.43139E-05	0.262565345	0.016626505	0.072469607	0.620203733	0.179360986	0.020866718	0.309530139	0.006686221	0.041798763	0.102853216	0.080076173	0.215319514	0.034589861	0.25772056
CFG00013769	HSG00213474	98	0.011618149	0.002625852	0.045059264	0.000133485	2.87708E-16	0.036776736	0.015877198	8.34932E-07	1.41456E-07	0.096318118	0.181668267	0.088413723	7.20264E-06	0.483320564	0.159574121	0.009891492	8.7554E-11	0.227129459	0.000300854	5.64706E-07	2.61223E-05	0.927752793	0.002873643	2.62095E-06	3.17741E-19	0.015104909	0.126586169	0.447492689	0.849580884	1.06365E-06	4.09726E-05	0.063405357	2.29982E-14	0.000497618	0.298353225	0.172436491	0.144702971	0.003417509	0.003167249	0.301338375	0.000845591	0.088988602	0.13231115	0.115758583	0.268875748	0.004473382	0.347578198
CFG00010350	HSG00312150	100	0.496606976	0.863178372	0.9828372	0.111891128	0.484144211	0.002105626	0.355423719	0.126470253	1.1862E-14	0.005304881	2.05392E-13	2.17981E-17	0.532048106	0.002897702	0.000265073	0.018934999	6.15619E-05	0.160679772	0.014874208	0.388911545	0.552542925	0.084214479	0.549456	0.332756996	9.01852E-10	0.202374876	0.089479782	0.447233975	0.001014991	1.34082E-12	2.20165E-06	1.11365E-09	0.733453751	0.331604898	0.014834831	0.28189522	0.314785689	0.563318372	0.82422173	0.000114701	0.465403467	0.64906621	0.25695011	0.480089217	0.649640381	0.049743652	0.022828875
CFG00122367	HSG00290289	102	0.652045071	0.580981433	0.005708583	0.004569889	0.9713974	0.002149378	0.802660525	0.482271522	4.54144E-05	4.27268E-12	0.048911124	0	0.892278016	0.051552899	0.000149506	0.030994162	7.23187E-27	2.9531E-09	0.000185767	0.36853829	1.16491E-05	7.87934E-29	1.36088E-06	0.031404026	9.66291E-23	0.261208951	5.58785E-12	0.865413189	4.19039E-25	1.0052E-10	1.26365E-18	0.010446999	2.12156E-13	0.857822001	0.880330861	0.859805524	0.975552201	0.419412374	0.910795867	0.542576492	0.851944566	0.719062209	0.889638722	0.909769237	0.715282083	0.802449584	0.97056061
CFG00122869	HSG00201332	103	0.706892669	0.639016151	0.826338291	0.631128788	0.037763033	0.645413995	0.792208791	0.325932711	0.762661397	0.787210524	1.0945E-11	0.002641742	0.927930355	0.786054015	0.74135077	0.48475939	0.804485619	0.021100111	0.833901644	0.723505497	0.457742929	0.431871176	0.777366459	0.002837849	4.0021E-08	0.424702972	0.420657426	0.346599549	0.125859246	0.177402496	5.59332E-14	0.979198158	0.880312562	0.038251322	0.829094768	0.119205087	0.366933346	0.739628732	0.287324101	0.817736685	0.219028413	0.563077509	0.176397249	0.312841743	0.010334003	0.443768024	0.638771236
CFG00118480	HSG00269702	105	0.075793959	0.550487936	0.735954583	0.274101496	0.265482962	0.017649075	6.5454E-06	0.026570186	4.29943E-07	8.34516E-07	0.021103853	0.001744435	0.000162123	0.709021032	1.63693E-08	0.05220424	5.80577E-05	0.035779592	0.076388963	0.131657377	0.394420892	0.273434937	0.466518372	0.220957994	7.36415E-14	0.005378318	0.013119029	0.466195643	0.001444077	3.28172E-05	0.001333673	5.46778E-14	3.7555E-15	0.421582431	0.571274519	0.71394819	0.816462457	0.468932331	0.619853437	0.525816679	0.826526701	0.283317566	0.634188116	0.894593239	0.982221246	0.555957019	0.652804315
CFG00081657	HSG00247936	107	2.55195E-11	0.115254313	0.16322276	0.004654722	8.43872E-06	0.821918428	0.019160826	0.000736224	0.261633366	0.876034617	0.110534325	0.057714976	1.75277E-21	0.207770914	0.058665998	1.07645E-06	3.96975E-08	0.079526871	0.154462829	0.010119348	0.000452263	0.015672678	0.967830777	0.010592949	0.008599813	0.082545929	0.050695211	0.271114528	0.008761151	0.002291892	0.001337343	0.06910485	0.034855038	0.00132691	1.79718E-13	0.093393192	1.73924E-05	7.03109E-08	0.007599365	8.70179E-09	0.210736811	0.154362902	1.06672E-06	2.13622E-05	0.00717324	0.000106126	0.366998285
CFG00125046	HSG00236695	108	0.0625441	0.036581434	0.170050755	0.063373104	0.016168775	0.831304073	0.013509215	0.113147423	0.021488277	0.001030191	0.078685619	0.051342208	0.513968945	0.039853305	0.000108256	0.734042227	0.277571321	0.570590556	0.062790744	0.036213972	0.859223247	0.126903161	0.06193386	0.031515192	0.011453908	0.265560955	0.013550156	0.183229938	0.015745627	0.004715653	0.033702586	0.008957617	0.014987742	0.898725271	0.424953312	0.634821475	0.098041475	0.762607396	0.185654372	0.771600485	0.233156085	0.707836032	0.456170738	0.553994	0.547166705	0.968533456	0.539160788
CFG00124142	HSG00211446	109	0.384611636	8.35174E-12	0.000578334	0.624737263	0.077317879	0.635964274	0.945935249	0.012578049	3.55584E-26	0.015674956	1.71185E-30	0.01866032	8.2295E-21	0.368916065	0.076183915	0.003704786	3.45417E-14	0.781484067	0.76658988	0.000140038	9.2629E-05	0.000434978	4.80282E-24	0.005886097	7.52077E-26	2.87251E-08	4.22738E-20	1.1534E-05	1.11492E-27	8.88807E-19	6.60139E-24	9.09119E-08	0.380785674	0.733915031	0.554946363	0.314474612	0.583845258	0.038401674	0.669471204	0.078601532	0.382476628	0.520248353	0.546962678	0.714754999	0.037911199	0.996843159	0.416454017
CFG00127514	HSG00276835	112	0.89025557	0.745017946	0.802596748	0.696000755	0.658493578	0.247943088	0.725723922	0.450507164	0.668766737	0.363928318	0.979022026	0.831194401	0.786474407	0.510780394	0.218001679	0.690076411	0.699617505	0.693594158	0.983561575	0.436586559	0.820293009	0.793097973	0.977742672	0.812981009	0.42802614	0.669805229	0.327877641	0.841812193	0.757668138	0.730823874	0.992090106	0.198255122	0.614416361	0.127948493	0.029391026	0.087415203	0.344183505	0.38418901	0.53487879	0.533317029	0.282307208	0.104025416	0.080174915	0.966412246	0.166595161	0.466282099	0.084214948
CFG00025436	HSG00294348	113	0.526514888	0.528278351	0.017595092	0.493333697	0.386243463	0.417555422	0.435015261	0.599265575	3.75867E-06	0.457228929	0.897748768	8.83436E-07	0.012797782	0.646552265	0.327045053	0.96656698	0.8109231	0.043710422	0.396407783	0.032614432	0.76633662	0.747822225	0.752017736	0.094481252	0.10885442	0.368840873	0.551929295	0.371554047	0.12166892	0.615427256	0.529807866	0.23874487	0.24766472	0.824041903	0.214595556	0.17025438	0.245371103	3.78886E-05	0.100013606	3.18871E-10	0.000675894	0.155172467	0.327560306	0.005306681	0.273817301	0.364676893	0.667047203
CFG00125872	HSG00258932	114	0.179899842	0.638071179	0.458356112	0.702671349	0.512588561	0.164639577	0.62764591	0.204266474	2.50569E-20	1.71417E-06	0.658252299	0.008110273	0.009874762	0.173966676	0.000678698	0.003829546	0.000304312	1.49049E-39	0.686883748	0.177108839	0.171939552	0.425590724	0.200102061	0.903056502	0.822421134	0.013715238	0.063442402	0.753513753	0.018144147	0.316062838	0.078129284	0.318485439	0.000996858	0.073735781	0.54943037	0.143399626	0.993819058	0.373844266	0.623921156	0.858345807	0.56238097	0.447108328	0.589443743	0.542617679	0.453872472	0.858998179	0.51734513
CFG00125756	HSG00294437	115	0.767191589	0.690674484	0.513949096	0.772437334	0.244583845	0.972391546	0.620870531	0.988095164	0.295930177	0.281813145	0.499347866	0.213940352	0.845713913	0.392411083	0.348514199	0.073142372	0.735387921	0.551256895	0.727746367	0.922137439	0.912609875	0.530784547	0.744223893	0.564302385	0.075324945	0.181185126	0.195018739	0.360025615	0.386482388	0.061069764	0.306026518	0.039578933	65535	0.003918143	0.772167742	0.146987483	0.825555801	5.78992E-05	0.027542476	0.52367276	0.850322306	0.058460545	0.117922306	0.846238077	0.029170441	0.016269973	0.64401871
CFG00118606	HSG00303970	116	0.755481243	0.734863341	0.192068443	0.535365283	0.566553295	0.058054131	0.213616401	0.598617196	0.594247878	0.662436664	0.006465704	0.170694411	0.85082531	0.094090723	0.632737458	0.394821078	0.410318404	0.022045877	0.291310281	0.008944968	0.008123241	0.155856892	0.877402246	0.024618506	0.037346955	0.898512065	0.235199153	0.222033098	0.035277549	0.077733919	0.558545589	0.04825842	0.53084147	0.494720966	0.532528341	0.869287908	0.154073805	0.763971448	0.046112899	0.000853834	0.588221252	0.000122318	8.63739E-05	0.424320191	0.837701082	0.416862309	0.721016586
CFG00008553	HSG00251055	117	0.874180913	0.261961699	0.481588125	0.89966476	0.734107256	0.906900465	0.817358255	0.667384684	0.076099746	0.788210094	0.352752	0.348156363	0.106858298	0.649292111	0.598053813	0.143813506	0.118821487	0.159428433	0.452937007	0.377988249	0.399925947	0.244902447	0.668817937	0.500584066	0.001518806	0.011537096	0.095849276	0.244679704	0.056734454	0.149780661	0.102117114	0.341433942	0.830882967	0.920987904	0.954897642	0.73636502	0.725019932	0.777050853	0.845794082	0.746018231	0.758934557	0.568064332	0.843664646	0.810055256	0.244379416	0.785166085	0.844792366
CFG00006364	HSG00262396	123	0.103155278	0.721458852	0.14137952	0.077845953	0.190224767	0.548052847	7.90226E-06	5.76531E-08	0.351500064	5.00002E-05	0.00065372	0.952389956	0.000158906	6.46633E-07	1.77052E-05	0.020928318	0.119893625	0.635463119	0.698228061	0.000851708	0.02398699	0.148404568	0.395341694	6.65944E-06	0.000301746	0.022770472	6.93426E-06	0.064387001	2.67763E-06	0.858336449	2.6126E-08	1.67936E-16	3.93558E-13	0.01210144	0.633149624	0.916288733	0.060203869	0.650488734	0.19018735	0.001969878	0.047962911	0.760578752	0.10646715	0.082249902	0.012184395	0.007958621	0.254952878
CFG00110376	HSG00228552	127	0.275959641	0.693682611	0.639951348	0.69269675	0.040124774	0.956171095	0.080761492	0.007303799	0.000183045	0.180612981	2.03288E-06	0.94276464	2.90376E-13	0.121134721	0.34684214	0.007243891	1.98322E-13	1.68999E-10	0.000479413	0.000280028	7.31373E-12	1.02362E-08	0.403416783	0.000633833	3.58231E-07	1.93165E-13	4.53329E-08	0.096607856	0.496709228	4.62537E-08	9.41905E-06	1.28366E-05	0.006404487	0.717697024	0.392190695	0.257236838	0.135259748	0.258764625	0.05930867	1.79509E-09	0.971668839	0.550926328	0.003742872	0.097406819	0.852567494	0.736928105	0.334600687
CFG00028007	HSG00273768	133	2.12195E-13	0.003289668	0.058613662	0.398528397	0.586364269	0.587446451	0.009190545	0.076770782	1.85039E-07	0	1.7566E-12	2.08846E-09	0.987998903	0.273851007	8.76998E-22	0.00810542	0.296978563	2.60642E-43	2.14478E-09	1.85497E-28	0.000137537	0.670333862	1.95039E-12	0.073242649	1.28882E-10	0.03868923	3.30246E-13	0.238614321	0.208595529	0.018666947	0.003129418	0.018662352	6.38974E-08	0.587640107	2.22533E-16	0.105518721	3.79123E-10	0.008979077	9.66808E-12	0.002821923	0.499743134	0.410416663	4.567E-15	6.45148E-05	0.000487346	0.039621949	0.007176381
CFG00023069	HSG00208215	134	0.533019304	0.341577828	0.96099931	0.645116508	0.834002018	0.400234222	0.384497046	0.064412251	0.668914974	0.573969424	0.501075327	0.583285749	0.434035778	0.233400047	0.486943245	0.958325505	0.517519712	0.84655422	0.462780267	0.129394561	0.739114642	0.27781257	0.335667223	0.649321377	0.748119116	0.296844959	0.966121376	0.649860859	0.356051713	0.328944415	0.925785184	0.629453659	0.139754683	0.02263058	0.363747716	0.296505958	0.021291148	0.711085856	0.932662308	0.016812854	7.78462E-07	1.7546E-05	0.313738555	0.559658408	0.602256119	0.394704282	0.944096506
CFG00098589	HSG00314316	135	0.710447252	0.990641177	0.920698524	0.890289426	0.674545527	0.429370672	0.274463356	0.000449904	0.031455617	0.636289656	0.974416137	0.887193024	0.277870953	0.001584437	0.734395027	0.599985838	0.365197212	0.987971783	0.523186505	4.35911E-06	0.893079817	0.485970616	0.969830632	0.719173372	0.984662175	0.947928429	0.370672166	0.525891066	0.244962692	0.056974843	0.744481564	0.023106284	0.027781377	0.768656313	0.553130329	0.71726191	0.950231671	0.979140937	0.231745735	0.831043005	0.349491358	0.824357629	0.925473213	0.631285012	0.48391372	0.195143595	0.67248106
CFG00017958	HSG00298708	136	0.172499299	0.907597423	0.812539101	0.34554249	0.084742799	0.566404045	0.019648487	0.008591415	0.001231438	0.291528612	6.94507E-06	0.000738876	0.032132391	0.792507648	0.414387882	0.003798119	0.5288468	0.014026483	0.001803673	1.92971E-07	0.425688177	0.04126532	2.71707E-05	0.101372786	1.45684E-11	0.77483052	0.022319296	0.6480214	0.001602504	1.86329E-07	6.19302E-16	1.69322E-08	0.222081482	0.586950123	0.125416026	0.641220331	0.619869709	0.003483826	3.11792E-05	9.53451E-05	0.643094718	0.225455478	0.139782369	0.641407549	0.034672752	0.5373981	0.000329603
CFG00024721	HSG00454232	140	0.617974758	0.249920309	0.484660894	0.800851643	0.880294204	0.487044126	0.890764236	0.654628515	0.249372929	0.765074432	0.05841817	0.121446036	0.000573314	0.469235927	0.588648021	0.594673991	0.604470253	0.183524027	0.461620569	0.031849634	0.207854003	0.93834585	0.658126593	0.793480217	0.073888227	0.481076479	0.223651528	0.734910905	0.367579907	0.944098055	0.009272348	0.431973428	0.47749725	1.46789E-10	0.239641845	0.45921123	0.105375119	0.212703153	0.338219285	0.628324032	0.473852128	0.908161044	0.000338692	0.017185271	0.054818422	0.078510039	0.005555828
CFG00122028	HSG00205930	142	0.789959729	0.828037381	0.689112723	0.888254702	0.947481215	0.784150302	0.572001934	0.066040635	0.331091672	0.001266723	0.821644366	0.356465489	0.054454938	0.066994607	0.011701252	0.139705583	0.586323917	0.096068814	0.701973259	0.000968734	0.958268344	0.75691855	0.762819707	0.984262645	0.281947106	0.311830163	0.318753272	0.804851294	0.295718908	0.540166855	0.023958318	0.877273917	0.232678488	0.017916968	0.301299006	0.215048194	0.123521954	1.07389E-06	0.055489589	0.608996749	0.425722331	0.737714171	0.146274313	0.844629586	0.855818391	0.738808215	0.389111251
CFG00137735	HSG00284546	143	0.540354431	0.364817083	0.740106761	0.203479171	0.887001514	0.76105994	0.552353859	0.6019243	0.463352203	0.382363647	0.222338632	0.370170206	0.779628217	0.120740727	0.050482038	0.685992181	0.446407914	0.59728843	0.890974283	0.820499837	0.161620766	0.204650387	0.704634607	0.586415172	0.264092207	0.33703652	0.4529742	0.150460348	0.152563408	0.566342115	0.653062344	0.526359618	0.338079184	0.913290143	0.279554993	0.563169181	0.51521349	0.409516722	0.089133359	0.001138955	0.037844256	0.855856955	0.620676696	0.097532645	0.373797238	0.946838439	0.331321716
CFG00119776	HSG00311887	146	0.436036468	0.516219318	0.842984915	0.285035878	0.668450356	0.971693814	0.21701023	0.325050116	0.176349267	8.12703E-07	0.057192329	0.876711726	0.694030821	0.799017131	4.43256E-05	0.664208531	0.178280309	0.106753513	0.291929573	2.85793E-13	0.713299513	0.995821118	0.234283909	0.289757192	0.005192934	0.344667226	0.050717685	0.275996059	0.010807107	0.256120086	0.838485062	0.00130563	8.2315E-07	0.378827691	0.5207389	0.291536361	0.260317147	0.223369718	0.150779471	0.052984789	0.014358059	0.466877103	0.048094369	0.215852261	0.017974142	0.213687465	0.576120377
CFG00123560	HSG00258406	148	0.9688586	0.052072909	0.546437025	0.588131785	0.490429908	0.423814952	0.623111427	0.352711529	4.49608E-07	0.129498944	0.000490966	0.092086464	2.18983E-07	0.01049841	0.018189376	0.272984117	5.72159E-07	0.005894563	0.027974026	0.005073993	0.025332939	0.004308864	0.005552035	0.111515097	7.00254E-10	3.4582E-07	0.003801515	0.061972741	8.87233E-06	2.93509E-07	0.000353423	4.70455E-05	0.077078737	0.050593957	0.902140975	0.872438252	0.406801164	0.017472943	0.340691507	0.175714895	0.083817057	0.79245168	0.480014592	0.360765576	0.480294645	0.072236255	0.616575778
CFG00107260	HSG00269685	150	0.873002529	0.488422394	0.980556607	0.837689757	0.984737456	0.308638245	0.752000332	0.303236991	0.745018423	0.404203266	0.73740083	0.159511447	0.005993191	0.168986067	0.219157994	0.783318818	0.790518701	0.021999491	0.279675752	5.46785E-08	0.698891044	0.357556641	0.057332121	0.276504159	0.222900316	0.75623107	0.229715556	0.420844853	0.441975117	0.976285398	0.987912059	0.130233213	0.922606468	0.593247652	1.87957E-09	0.005527863	0.481713146	4.82884E-08	3.13254E-05	0.013493026	0.792893827	0.001603571	0.018353852	0.828436971	0.803760409	0.344607145	0.002228018
CFG00113794	HSG00228254	152	0.875193596	0.907678604	0.988440394	0.514676213	0.682653606	0.473083913	0.718803823	0.410875618	0.166148037	0.817543983	0.049413241	0.123581924	0.563086629	0.620688856	0.592487693	0.23057884	0.209999487	0.683339238	0.239765838	0.296800345	0.241009563	0.646456778	0.654191732	0.908610225	0.014873904	0.225358903	0.11786326	0.40916577	0.017457243	0.098723285	0.138963968	0.460697591	0.078855701	0.000166078	2.08476E-05	0.351226181	0.604269743	1.80619E-07	0.119741634	1.20666E-09	0.388226122	0.90248841	0.053118858	0.176034063	0.245526344	0.519785702	0.029689882
CFG00105173	HSG00268661	153	0.876341522	0.471459031	0.924578011	0.519701898	0.365374058	0.478718251	0.154110491	0.004981693	1.50932E-05	3.16351E-07	0.000175163	0.019087572	0.001612694	0.030935675	6.71827E-07	0.003694087	0.009070057	0.003121107	0.031812832	0.049371284	0.002339884	0.071902595	0.13286747	0.275542557	0.048816252	0.103809737	0.000476094	0.148282826	0.001280428	0.000425638	0.024369178	1.54654E-05	0.00103541	0.404645741	0.169330105	0.314819753	0.289539844	0.002165836	0.311765134	0.494461179	0.766065776	0.962895632	0.1279338	0.160345003	0.980031431	0.306032926	0.537266374
CFG00022506	HSG00236547	154	0.000180437	2.86968E-13	6.78369E-05	0.234950572	0.517853677	0.678800941	0.187554672	3.43966E-09	0.000142517	8.96211E-11	6.1273E-08	0.006164991	1.58357E-05	0.051797315	3.31551E-06	0.008939801	0.547138453	2.83003E-08	0.343612045	4.66788E-14	0.093393445	0.152453899	2.02138E-14	0.081150368	1.52933E-07	3.49241E-07	2.18225E-14	0.872505128	2.62743E-14	4.93131E-08	1.86441E-16	0.524009705	0.569388151	0.138709158	0.017591832	0.360271394	0.289286673	0.566983521	0.684769571	0.004117989	0.225871891	1.79955E-05	0.704857051	0.113254525	0.184201717	0.006634639	0.871385098
CFG00098500	HSG00317848	155	0.802028596	0.852621675	0.800305903	0.857181907	0.760587871	0.484624892	0.902550042	0.351345748	0.462640762	0.979083598	0.513026774	0.965053022	0.552319527	0.864208937	0.641331911	0.883709252	0.782402873	0.936629832	0.787228286	0.740504384	0.572496295	0.741127312	0.841541409	0.872877419	0.872586727	0.751741707	0.711201727	0.969613552	0.642129123	0.579913974	0.842848182	0.530875266	0.403542161	0.933582783	0.420492649	0.630659878	0.314911842	0.426899463	0.052314624	0.044930369	0.029624939	0.589880884	0.334837228	0.758035004	0.115729429	0.179666504	0.950384498
CFG00128877	HSG00314134	157	0.916585326	0.22696723	0.38939479	0.26026836	0.281134397	0.387650579	0.652870417	0.000115184	5.63497E-06	0.67122972	0.450064063	0.259345025	8.56945E-09	1.04059E-05	0.195243642	5.69838E-05	0.004596695	0.001152379	2.26135E-06	2.71588E-08	0.00078978	0.031381756	0.048956174	0.887908399	0.089774482	0.000529319	0.790940642	0.34930563	0.363462836	0.042749587	0.008578028	0.007882031	0.534788966	0.014338156	4.11781E-05	0.055163093	0.049866233	0.013173164	0.890731871	0.000323261	0.122402169	0.13427484	1.78535E-07	0.401508242	8.3657E-05	0.357868612	0.392674804
CFG00020158	HSG00314511	158	0.025127489	0.665854752	0.955634236	0.840127587	0.133079052	0.488791376	0.560041726	0.276004612	0.000603025	3.34075E-07	0.628267407	0.190777794	0.000154359	1.216E-09	0.002963761	0.136699706	0.046140336	0.005870105	0.246919408	0.002140935	0.379453957	0.644214213	1.1932E-05	0.977085233	0.004439197	0.032391232	1.72941E-05	0.313523471	0.45409891	0.001215869	0.019857841	0.000513029	0.004850128	0.882303834	0.843448639	0.338815749	0.376949877	0.011941363	0.79937017	0.646522343	0.143018305	0.318914682	0.055284433	0.048578329	0.498809844	0.986682117	0.474618465
CFG00019605	HSG00209014	159	0.962797642	0.055646494	0.827456415	0.013781049	0.039330468	0.072894946	5.11359E-29	0.480921447	0	1.51311E-21	1.80686E-10	0	2.2375E-23	6.73714E-23	5.92527E-11	0	2.61979E-27	2.47597E-08	2.53031E-05	0.000183404	5.16214E-21	1.31093E-06	4.80967E-15	0	0.045144897	1.26417E-06	9.1943E-07	1.96142E-22	2.75565E-05	2.59942E-17	0.074933596	2.64627E-12	4.14998E-13	0.34831515	0.06728784	0.631571651	0.31866616	0.098250121	0.098781422	0.30643627	0.053659435	0.445734411	0.61950022	0.742600679	0.117381252	0.081736468	0.872390211
CFG00125250	HSG00271467	161	0.585171044	0.758222163	0.626186967	0.968265414	0.282815695	0.440989137	0.000972823	0.096725084	0.55821836	0.05517444	0.000574977	0.995652378	0.441914082	0.431692868	0.160523474	0.462179661	0.173426479	0.678707182	0.198770508	0.443085253	0.618441522	0.354512632	0.509331048	0.350457132	0.000588871	0.288504601	0.796124101	0.826446414	0.805954635	0.425597817	0.000181185	0.109664947	0.736673415	0.014083603	0.100843221	0.003743427	0.150332108	0.885859549	0.932810009	0.309799463	0.461612225	0.262050599	0.737585425	0.305940092	0.092865326	0.431245029	0.318095356
CFG00017156	HSG00314108	162	0.918105245	0.994845212	0.86879617	0.192227066	0.148569375	0.773870885	0.611549973	0.01162424	0.000929186	0.242823988	0.445999771	4.24778E-13	0.000420713	3.41653E-07	0.180831298	0.005693988	0.133033335	9.95855E-05	0.001862638	0.321363062	0.467812717	0.814862072	0.02301522	0.023606824	0.05332261	0.283535272	0.205055371	0.292034119	0.108664036	0.798309624	0.597727597	7.13069E-05	0.577104747	0.072833069	0.551221967	0.914256632	0.881047368	0.535991013	0.965228915	0.99066931	0.205417693	0.007833993	0.972925544	0.354988307	0.65245223	0.429305762	0.343035787
CFG00123125	HSG00301590	163	0.000315119	0.167251319	0.634501636	0.327317715	0.836230099	0.454690725	0.237287521	8.43751E-07	3.85726E-13	2.32372E-20	0.493634254	1.90374E-05	0.093730532	0.167599753	9.60699E-18	5.3492E-09	6.58191E-12	6.26295E-11	9.33867E-06	0.000124447	0.003094595	0.075379446	2.85219E-07	0.006243431	0.066509165	0.01001603	0.000172672	0.017792977	6.57272E-05	3.27934E-10	0.001499019	1.19729E-11	2.06964E-12	0.0410363	0.86185348	0.857028544	0.860571682	0.001298918	0.237710342	0.68804729	0.737388611	0.37518838	0.484828591	0.366023898	0.428927869	0.705302477	0.949034274
CFG00143217	HSG00308333	166	0.461740553	0.101639397	0.06148256	0.085833423	0.094267495	0.285505146	0.001209085	0.194220051	0.449863255	0.23249723	0.028780416	0.150525883	0.189939901	0.095105611	0.247212768	0.114647284	2.10016E-05	0.112958416	5.13569E-06	0.121765733	0.51250875	0.670961857	0.571352482	0.154968515	2.28452E-11	6.85611E-05	0.002831135	0.119828872	1.12437E-05	0.247689739	0.144993901	1.31599E-09	0.554844558	0.084341183	0.269438505	0.857705653	0.421704203	0.056800146	0.329208285	0.644656301	0.005420398	0.117080502	0.907838643	0.659160614	0.818832755	0.29867965	0.761923611
CFG00107006	HSG00242449	167	0.109960139	0.825209558	0.16688922	0.884100199	0.568582773	0.470054746	0.819006801	0.759508491	0.893091381	0.744021773	0.575600922	0.682434678	0.957012951	0.940000057	0.9568519	0.645392656	0.954762578	0.717092097	0.654696643	0.67577219	0.975457251	0.792963743	0.263219804	0.510051787	0.538329899	0.646131694	0.653115809	0.537460923	0.943313539	0.443828702	0.381267816	0.600711226	0.209767297	0.421153575	0.798769236	0.759692848	0.525214791	0.136644721	0.897736251	0.952997208	0.333065063	0.886963129	0.865791917	0.587365687	0.448603421	0.62481302	0.988477111
CFG00121755	HSG00229052	173	0.961733699	0.850548446	0.610862255	0.619349241	0.624152005	0.523023486	0.516753197	0.741357625	0.505466282	0.819263279	0.46174258	0.50130111	0.549964249	0.754458249	0.664871573	0.819862962	0.864708483	0.520208836	0.632418692	0.953401327	0.42693463	0.533667982	0.548175335	0.783078372	0.890168726	0.657687545	0.726585984	0.884073853	0.117137454	0.919136643	0.633074701	0.693918407	0.830888808	0.850567818	0.982255042	0.403760016	0.944546282	0.22762607	0.99421978	0.723688841	0.441034287	0.884415805	0.618384421	0.873563468	0.732345283	0.968579054	0.860098183
CFG00098469	HSG00229045	174	0.919539094	0.725456595	0.631133914	0.831937611	0.90155375	0.470359862	0.85555172	0.633771181	0.538835645	0.758631527	0.9706043	0.421242535	0.221671298	0.629798353	0.615465522	0.715363741	0.256535202	0.701182604	0.798581243	0.800513744	0.306374639	0.40016222	0.57046032	0.549521565	0.816778362	0.451024532	0.967800856	0.821769893	0.203287512	0.824576318	0.979424596	0.538472831	0.52716279	1.43036E-06	8.69639E-07	0.521379471	0.006262348	1.64818E-17	0.160155147	0.005597351	0.719767272	4.00665E-07	2.01303E-08	0.004902062	4.01849E-05	0.020340558	9.81442E-08
CFG00001986	HSG00229038	175	0.010306659	0.45261088	0.394943684	0.058006715	0.927955985	0.876153588	0.243632704	0.083110131	5.81492E-06	1.10579E-06	0.115497231	0.088640921	0.234540299	0.514977634	2.41828E-05	1.75294E-05	0.899655163	0.000453511	0.471912116	0.478231758	0.988705277	0.581126213	0.192614049	0.531042635	0.015306419	0.292188257	0.063743174	0.620858669	0.922059	0.000744436	0.00023267	0.001033419	0.001040054	0.000110862	0.005811975	0.117313653	0.002017056	0.041817386	0.822364271	0.967237175	0.001080869	0.919956088	0.834205508	0.357860029	0.000132007	1.55774E-05	0.089367062
CFG00024938	HSG00289793	176	0.666348755	0.728522182	0.484836549	0.736835003	0.49311763	0.865854144	0.895848811	0.033472627	1.21921E-09	0.043527722	1.0466E-12	1.63771E-09	2.82994E-12	1.33326E-12	1.34725E-09	0.037561376	1.90104E-11	1.35186E-13	2.30837E-05	0.039018225	0.002203729	0.786808789	1.0027E-10	0.018170249	0.116238236	3.69153E-11	1.49829E-14	0.218509883	2.07002E-10	3.80448E-14	5.66491E-07	1.53359E-26	0.789784133	0.816401303	0.26728344	0.710428298	0.154593349	0.147578299	0.109228045	0.410603911	0.007175504	0.049126547	0.025375782	0.621642828	0.065030769	0.118792631	0.559029281
CFG00032504	HSG00460050	177	0.862571359	0.962769449	0.705034196	0.891522765	0.536606014	0.884177506	0.482669085	0.348797619	0.913950443	0.030007618	0.300091028	0.430018067	0.775402248	0.90826118	0.030011609	0.260026455	0.672508538	0.554059863	0.440139085	0.328028947	0.987552047	0.406867176	0.448697209	0.834263742	5.8778E-13	0.847954988	0.76530689	0.304885268	0.564302802	0.975598514	8.30002E-09	0.370836347	0.434941798	0.278773785	0.252067178	0.907471836	0.3945117	0.048502456	0.982511342	0.460668594	0.057921086	0.530692637	0.369034886	0.803057253	0.129324794	0.09322992	0.879814029
CFG00126859	HSG00311345	182	0.507083058	0.242021754	0.808198214	0.108239375	1.73528E-08	0.48601073	0.010955903	0.548131883	0.366253316	2.81693E-10	4.18542E-17	0.000556408	3.39748E-23	0.067363597	0.019201161	2.56155E-08	0.467916548	8.90832E-18	4.99338E-06	0.000129402	0.658454061	0.322978675	8.64004E-08	5.47822E-06	0.613819897	0.026530981	1.87603E-07	1.16466E-06	1.75147E-16	0.011538106	0	0.000121682	3.31841E-07	0.145923465	0.003090961	0.964533091	0.921309471	0.856078625	0.434074074	0.007772489	0.023231421	0.085417055	0.112151504	0.446987152	0.577826798	0.008397933	0.291496992
CFG00009525	HSG00202514	183	0.003519271	2.88278E-16	6.53273E-10	0.23872301	0.015556176	1.04447E-05	0.527210891	5.80901E-05	0.226592049	6.92568E-07	0.749779344	0.7515558	4.00183E-10	0.000509966	0.0045197	0.000853434	1.01187E-09	4.77647E-15	1.65824E-11	1.42236E-11	0.00215553	4.78863E-13	2.45509E-10	0.135984391	1.09109E-13	0.090262517	2.53532E-06	3.10863E-08	3.80817E-10	1.82236E-07	1.09265E-07	9.14975E-06	4.98044E-08	0.006765625	0.466337621	0.859961748	0.108984187	0.231092229	0.434920788	0.703486085	0.017716525	2.23278E-06	1.89105E-10	0.400982201	0.48395434	8.29749E-06	0.79670608
CFG00025050	HSG00220844	185	8.75688E-05	0.266556114	0.238679111	0.236897856	0.749441445	0.1064381	0.314127952	0.001086597	0.009024918	0.726803243	0.161364332	4.56073E-16	0.00092411	6.67762E-07	0.123423502	9.52138E-06	0.000247027	0.00119327	0.079692222	1.31795E-08	0.449598938	8.69036E-08	1.38558E-06	0.258779198	0.001850616	0.000314084	0.027505923	0.000441774	0.002211213	0.014272193	0.188873321	0.200352445	5.11048E-06	0.008589597	1.01697E-16	8.55123E-05	3.98084E-15	0.004229315	0.026822416	3.28984E-07	4.67797E-07	0.430933833	0.197676808	7.28521E-38	0.160822377	0.475470155	2.1732E-07
CFG00098583	HSG00254279	186	0.364483714	0.677761316	0.962562859	0.87786752	0.63812542	0.995009124	7.58318E-06	0.904309809	0.113672078	1.69283E-08	0.516447902	0.701696992	0.065964751	0.329687744	0.377708524	0.061075822	0.658057451	0.082054943	0.950024724	0.277555764	0.190225542	0.047649462	0.980251908	0.678164184	0.674275279	4.61679E-07	0.471648961	0.007355458	0.915559173	5.39146E-06	0.341186076	0.003027895	5.45115E-07	0.478220075	0.986164451	0.472311795	0.626536906	0.479135543	0.97987783	0.978009939	0.931346834	0.828468025	0.65070343	0.965655267	0.704042912	0.870533764	0.956246853
CFG00016726	HSG00273377	187	0.816052377	0.620375276	0.831824541	0.919053853	0.366476387	0.128246635	0.236188889	0.84765166	0.002118669	0.025839243	0.045975935	0.067809284	0.015892142	0.302779973	0.007572734	0.127814248	0.005252034	0.068287134	0.144451201	0.173314124	0.176248431	0.086735055	0.237928316	0.550369918	0.004405309	0.015731329	0.080708042	0.56344521	0.031927522	0.029829314	0.035130221	0.007038985	0.518003285	0.537473917	0.235557199	0.378280014	0.328436822	0.288754106	0.003224504	0.070894413	0.079034396	0.309893936	0.154621631	0.41006878	0.07597132	0.36955598	0.460395098
CFG00013464	HSG00216335	189	0.296854466	0.66108489	0.930896342	0.622364759	0.401880622	0.756203294	0.396857977	0.58086282	0.319761246	0.310978293	0.237668276	0.337660968	3.81157E-05	0.603573322	0.915183485	0.760515988	0.942591786	0.801784098	0.8847332	0.814605176	0.585846663	0.309619933	0.826313913	0.283105791	0.889212191	0.28460288	0.773195386	0.915107846	0.876700282	0.865357637	0.561220169	0.890008271	0.604025364	0.5820539	0.553155422	0.763291717	0.505496919	0.057787381	0.309890628	0.093784809	0.003067412	0.409949481	0.548070312	0.956293583	0.128029436	0.035225507	0.523225605
CFG00112718	HSG00254781	190	0.928726077	0.550294518	0.544482589	0.715342402	0.443643838	0.247878775	0.544742107	0.398430616	0.728158593	0.061179664	0.776171267	0.096702598	0.274137557	0.962174952	0.132193074	0.254558384	0.032242727	0.263205618	0.117510743	0.278274268	0.339424968	0.024109732	0.137384072	0.059629124	0.239206433	0.097305506	0.246682584	0.432098597	0.822131276	0.145654306	0.77922368	0.112923779	0.076379761	0.743359149	0.996512651	0.626483917	0.974178433	0.773433983	0.991348982	0.989399076	0.725888431	0.721983075	0.814886391	0.933813035	0.389491916	0.587658346	0.99402225
CFG00124507	HSG00248080	196	0.087396912	0.989086866	0.993530929	0.914073467	0.905190468	0.966753185	0.051290799	0.188136205	0	7.18253E-14	1.36789E-38	7.80586E-16	0	1.75357E-05	1.85911E-08	0.007274985	1.62721E-21	1.17699E-11	0.001666429	2.14435E-11	0.000723969	8.32987E-13	1.03339E-05	0.932429194	1.65577E-27	9.5207E-25	9.66059E-06	0.373231411	0	6.62682E-32	0.027166095	3.14552E-19	1.83561E-37	1.63247E-05	2.96423E-09	0.000535296	0.000870867	9.51494E-05	0.000564263	3.41952E-09	1.59731E-09	0.339853317	0.412882566	7.33041E-08	0.020639626	5.54603E-10	9.30765E-06
CFG00144938	HSG00222200	197	0.070556238	0.003369029	0.785308838	0.015474923	0.805706203	0.290991187	0.138356447	0.001134225	0.001368483	3.81559E-12	0.784593821	0.005671248	2.79993E-08	0.275004119	6.26521E-10	0.130394429	0.555259347	2.22121E-16	1.00519E-07	0.001458774	1.683E-08	0.000137361	1.57995E-07	0.437524199	2.42919E-06	1.805E-21	2.56778E-10	0.279730111	4.05698E-26	4.64435E-05	1.12527E-13	0.000121087	0.075801022	0.69673878	0.715287983	0.84320116	0.760056496	0.68246609	0.983663619	0.58293891	0.559747219	0.786976576	0.794549227	0.88328898	0.782834232	0.718077362	0.892338336
CFG00121878	HSG00244564	202	0.022619938	0.097010329	0.005732604	0.310260355	0.082332835	0.917951763	1.10042E-06	0.275197595	0.138650075	0.60350287	0.007795001	0.081067242	0.095124625	0.009833495	0.966457486	0.715501845	3.12736E-05	0.005659765	0.015820283	6.96019E-08	0.796626985	0.025516791	0.000808429	0.003225844	3.10639E-09	0.174220279	6.54204E-14	0.588050544	8.61677E-06	1.08007E-05	5.09325E-05	6.68025E-07	3.50593E-09	0.09112297	1.21303E-08	0.069222569	0.058871489	0.943539441	0.158406466	0.009292454	0.002576626	0.890220404	4.29978E-06	0.118597828	9.98742E-06	0.777003288	0.209917247
CFG00010967	HSG00262222	203	0.159292519	0.11482504	0.794882596	0.037930109	0.04015534	0.092236623	0.982169569	1.63619E-07	0.794704437	5.91031E-23	2.62333E-14	0.304210156	1.45476E-20	7.43655E-07	2.93991E-11	4.33928E-12	0.136305526	3.92301E-07	6.62743E-06	2.07422E-33	1.17238E-22	1.07406E-23	0.749379337	1.26256E-09	1.82988E-35	0.067529127	0.05287138	1.01318E-26	0.768214941	0.000105564	7.82386E-05	8.17465E-11	7.93698E-40	0.676217735	0.482289821	0.699824572	0.619915009	0.2146281	0.101538949	0.093362235	0.008428148	0.036948573	0.4353095	0.808782339	0.143781319	0.307485431	0.844226062
CFG00126068	HSG00202415	204	0.113257863	0.031316966	0.009868485	0.000222028	0.028441235	0.316857159	0.000105382	0.003525344	9.51575E-15	0.089612715	2.49122E-16	1.83465E-06	0.150219768	0.141052485	0.914826095	0.883185685	0.061915025	0.022305261	0.20664157	0	0.000751319	3.48593E-05	7.83894E-14	3.96736E-12	5.66214E-08	9.64507E-17	3.76714E-09	0.616743505	0.14260605	3.63584E-12	0.001849757	0.010129693	0.274602026	0.825648546	0.111631669	0.065217987	0.037314188	0.208733663	0.416470915	0.18038401	0.487208962	0.613081276	0.525407612	0.05019369	0.000511275	0.554869533	0.372202784
CFG00101764	HSG00306073	208	0.678648233	0.921077728	0.959366977	0.471387357	0.417389125	0.534455538	0.916792274	0.541350186	0.404722422	0.532296479	0.934194863	0.139068201	0.706311226	0.079898216	0.547713339	0.853380382	0.865264356	0.732519507	0.332987785	0.130115315	0.975857735	0.971252024	0.801690936	0.696210027	0.763383627	0.398969829	0.918909609	0.802912831	0.794298887	0.720039964	0.904392123	0.904424548	0.936273754	0.624019146	0.402054667	0.480046511	0.716792762	0.130793482	0.28706184	0.223743707	0.014672571	0.455266714	0.562704444	0.922214985	0.241122961	0.243888319	0.767706692
CFG00016967	HSG00261500	210	0.000735648	0.012825998	2.7717E-06	0.054447737	0.594996572	0.266538143	0.980069041	1.70927E-08	0.324919373	0.005316022	6.60593E-14	0.178990677	0.27316764	0.711699665	0.041262098	0.037730791	5.11534E-06	0.352958292	0.188109636	2.04343E-11	0.513068438	0.160083011	0.006178873	0.518717647	2.78939E-08	0.001086241	2.07212E-05	0.079734504	0.005499287	0.785331547	6.41106E-12	0.304210931	0.070368238	0.671916187	0.705645859	0.001906677	0.730383933	0.050767459	0.973860681	0.003501264	0.288862824	8.5371E-11	0.00255103	0.268274307	0.838619173	0.458988786	0.283509582
CFG00121890	HSG00220859	211	0.843261242	0.266937375	0.307524204	0.235108152	0.010914199	0.989025474	0.925235748	0.264134943	0.125733629	0.922336161	0.255589545	0.006754711	1.48471E-09	4.12598E-18	0.679084063	0.022059701	1.20203E-05	4.59158E-08	8.30721E-14	5.64279E-21	0.000914258	0.296622843	8.89845E-05	6.05083E-20	0.00045532	0.241767719	0.100744337	1.21474E-23	0.008814896	0.191496506	0.27202335	8.53139E-05	0.24047491	0.522266567	0.512745798	0.151136518	0.5963009	0.056898877	0.704351902	0.129069284	0.939733505	0.532719314	0.330295771	0.321688056	0.005089981	0.583669245	0.810046196
CFG00124171	HSG00254667	212	0.390863359	0.980879426	0.662735581	0.851085961	0.68610096	0.661038697	0.649924934	0.06572748	3.85143E-07	0.135590643	0.017099034	6.46266E-05	8.00956E-05	0.360998839	0.197060525	0.578183711	0.95302099	0.368819624	0.417628497	0.719872534	0.63826102	0.006412426	0.030704033	0.178051159	0.011070861	0.432428747	0.2983253	0.838621616	0.766814709	0.382249445	0.001051053	0.952281415	0.068621285	0.025511419	0.530929863	0.033885218	0.063942499	0.129264921	0.703907251	0.215941429	0.478196144	0.074652269	0.475642234	0.95045197	0.44012633	0.674589396	0.188875169
CFG00123458	HSG00228972	213	0.066180967	0.096639775	0.288934916	0.140603542	0.173937872	0.715185225	0.000729146	0.270520955	0.029145559	0.000221496	0.03398519	0.767301261	0.128024861	0.733760118	0.007815225	0.007073451	0.336633742	0.037070792	0.185067847	0.963676333	0.504386425	0.306928933	0.01589123	0.010952493	0.000515544	0.459870487	0.98101294	0.19300127	0.665724277	0.350717038	0.045346707	0.004759119	0.246459469	1.77885E-35	8.75701E-27	7.36704E-07	1.53635E-10	3.48663E-14	1.43733E-05	5.0355E-26	1.37877E-21	2.33298E-20	7.76054E-33	3.75939E-15	1.24026E-16	1.06203E-12	8.26511E-30
CFG00005888	HSG00262348	216	0.867414653	0.007887457	4.08602E-10	0.773102283	0.111765109	0.115478627	0.022862496	4.47592E-13	9.04446E-15	0.021409029	4.45772E-21	0.000803456	6.0283E-16	0.020262223	1.35505E-05	0.000326133	0.151524499	8.92505E-10	0.254958242	7.56522E-15	0.689168632	6.81151E-05	6.93214E-06	0.099689975	1.7653E-09	0.664577067	0.000669606	0.001546033	8.06752E-17	2.22624E-12	3.53235E-22	0.030209862	0.00126035	0.025518378	0.005750953	0.268307388	0.644379616	0.696616769	0.848919332	1.0079E-05	0.001133335	2.77548E-09	0.306242913	0.621053219	0.00199123	0.92763114	0.978469074
CFG00143052	HSG00282120	217	0.797029018	0.529445112	0.319272518	0.961230814	0.037704542	0.506833136	0.014898043	0.332236856	0.670194149	0.26055333	0.401816696	9.41799E-08	0.119939238	0.379083544	65535	0.251326174	0.553824723	0.016622031	0.717005074	0.010404387	0.921439946	0.626683652	0.90141201	0.53484416	0.730791092	0.618257761	0.424248308	0.531081736	0.990204394	0.677083194	0.127433702	0.290307969	0.052725013	0.069596387	6.98293E-05	0.269768089	0.16735512	1.98273E-08	0.000239722	1.01243E-06	0.76539731	0.569661677	0.036678996	0.027847549	0.843650281	0.060380332	0.042784356
CFG00027445	HSG00301912	218	0.201934233	0.202731848	0.137286827	0.030596208	0.785614371	0.019963747	0.557795405	0.021806436	0.823301911	0.048674773	0.078112938	4.85233E-07	7.3754E-06	4.49298E-13	0.591952562	0.016273707	5.72857E-06	0.00032023	1.2325E-16	1.23341E-05	0.857815027	0.018754004	0.001873127	0.860640943	2.23507E-12	0.814849913	1.25602E-11	0.078606799	5.16827E-10	2.35282E-06	4.22064E-10	0.996301949	0.793655038	0.907015383	0.43700707	0.615365207	0.518954575	0.616538405	0.60183382	0.55433476	0.242253423	0.991751373	0.286989093	0.967132628	0.985275745	0.200129345	0.716520429
CFG00009714	HSG00261543	219	0.560356319	0.567227602	0.961390555	0.605823219	0.908574164	0.634558499	0.431548417	0.345238239	0.40157035	0.5203771	0.907372892	0.004134012	0.933570504	0.733196914	0.244430035	0.961421013	0.153988406	0.031613696	0.205525443	0.083263777	0.380027801	0.714497864	0.029266383	0.472157538	0.468012452	0.861506462	0.134164587	0.948043168	0.757556021	7.46064E-08	0.836798012	0.063754819	0.017884603	0.832388282	0.596183598	0.564276993	0.862906635	0.700725555	0.869156599	0.693532646	0.707574189	0.705928445	0.574410141	0.619776905	0.552188635	0.806781828	0.980682135
CFG00122741	HSG00302013	224	9.63853E-14	0.185242161	0.025120268	0.028172582	0.93570441	0.409646571	0.664633811	1.63111E-36	1.44335E-07	0	5.92029E-20	8.87908E-05	6.90392E-07	3.64974E-08	7.86266E-24	7.14714E-19	7.43167E-11	1.94376E-19	2.04338E-22	1.70517E-17	0.000780155	0.009616124	7.01422E-24	1.74582E-07	1.95879E-20	0.100766852	1.84438E-05	0.703405082	7.12555E-23	3.90001E-22	2.62861E-22	1.45541E-27	6.65027E-10	0.130531564	2.80512E-07	0.611502171	0.054301944	0.966318846	0.842407823	0.021551689	0.003558147	0.072195791	0.389696687	0.930896401	0.244486958	0.792665958	0.075913854
CFG00079505	HSG00277297	225	7.03007E-10	1.82881E-09	0.000151093	0.000127536	0.863831997	0.007358063	0.136283234	0.000213176	0.217872545	4.27532E-05	4.37603E-13	5.78081E-07	0.000333938	5.28882E-12	3.88332E-08	1.89141E-30	2.30251E-18	0.000120634	3.85423E-09	0.00029177	1.54148E-06	5.6089E-13	9.35483E-31	0.001835497	3.50325E-44	0.043039139	1.72846E-22	2.05973E-11	1.21983E-33	4.36259E-20	1.88799E-21	3.22203E-09	1.0479E-10	0.638748288	0.937859833	0.348685652	0.916567445	0.591843843	0.545962095	0.226978242	0.793120801	0.681101501	0.972972155	0.25594908	0.845126808	0.551447868	0.920744896
CFG00128337	HSG00302164	230	0.354351461	0.035711363	0.157393426	0.032455876	0.540535331	0.49010402	0.243205726	0.001324158	0.013071368	0.095321313	0.135143951	0.011690537	0.907539308	0.002088162	0.145158201	0.1915389	0.000849427	0.008348527	0.733439326	0.026056942	0.933553517	0.611973524	0.016099442	0.237526581	0.00410784	0.206793383	0.340929538	0.087140486	0.302667111	0.009161088	0.004728708	0.036627252	0.155247569	0.002307831	0.012183055	0.270754337	0.382888407	0.004543381	0.04941912	0.108308107	1.52475E-05	0.055410527	0.849034905	0.306088686	0.850876689	0.008021504	0.032672249
CFG00144681	HSG00251381	231	0.004735908	0.03899863	5.56762E-06	0.35181734	2.88681E-05	0.002867463	9.43549E-06	0.128986895	0.002685549	1.15026E-06	0.911204338	4.15873E-17	0.000520256	0.911560178	1.29331E-08	6.82816E-07	0.309897959	0.163543671	6.72579E-08	6.41121E-12	8.30956E-11	0.194238976	0.000999421	0.003801498	6.1701E-14	0.021038003	5.29413E-12	8.81041E-07	0.044654679	7.63519E-06	5.93425E-09	0.390295178	0.001427246	0.001110046	0.289204717	0.319494605	0.016977027	0.679285944	0.009226581	0.107831515	0.172183037	0.732095659	0.814746439	0.600934803	0.242093489	0.064165495	0.407973915
CFG00068392	HSG00214341	238	0.84382838	0.494043738	0.858287871	0.9292292	0.970691919	0.975594103	0.722068965	0.99132216	0.819368482	0.541392028	0.323438615	0.628762484	0.267109007	0.143979475	0.828858495	0.46565479	0.17687954	0.377795488	0.845036149	0.081869759	0.160523117	0.099040851	0.448111326	0.279041588	0.042420246	0.138549894	0.402658343	0.049907818	0.306869805	0.289409161	0.246373132	0.796926975	0.040022384	0.089236803	0.03478194	0.748001397	0.239885733	0.058628097	0.028235238	0.731472194	0.103172339	0.066033363	0.116150841	0.539106667	0.067725673	0.311912179	0.832777441
CFG00138207	HSG00297750	242	0.919605136	0.057761062	0.006788948	0.041507524	0.120913796	0.950489342	0.212934628	0	0	0	2.84856E-41	0	0	0	3.07601E-26	1.69439E-07	1.24127E-41	0	0	0	0.00291421	7.93529E-39	2.83589E-26	0	0	0	0	0.336239994	0	0	0	0	0	0.715409815	0.851606071	0.328292936	0.917898118	0.440045208	0.444830716	0.412446529	0.265456229	0.536165357	0.40064767	0.989815474	0.254094392	0.516075909	0.840693831
CFG00123948	HSG00268450	244	0.765913367	0.468717575	0.1449873	7.03719E-09	0.000119692	0.850232124	0.000216648	0.916936994	0.623888195	0	0.107405216	5.13668E-07	5.41367E-06	5.64462E-13	1.34717E-14	0.000367557	0.206916496	2.08049E-07	0.04276637	0	1.47626E-09	2.82226E-21	0.22204943	1.74339E-34	0.008078048	0.000677842	1.00018E-11	0.019360336	0.032301597	2.79814E-05	9.30505E-08	1.35553E-21	0	0.369199127	0.346615136	0.800423205	0.54710108	0.736406326	0.13643299	0.874771893	3.26566E-05	0.231961653	0.013635835	0.143901542	0.038214818	0.281345546	0.603387475
CFG00137764	HSG00302892	246	0.707328975	0.056064166	8.56084E-09	0.376764923	0.016323244	0.000550687	8.05508E-18	1.80541E-21	8.80732E-08	0.019388098	0.785352945	1.17134E-17	6.94497E-30	0.265283287	2.03531E-06	1.58361E-06	1.66065E-14	1.44988E-23	2.99364E-19	1.58894E-17	1.23933E-08	0.130221128	1.96111E-18	2.72791E-06	1.21013E-28	0.166309386	1.05666E-13	1.23722E-05	4.83346E-16	7.58064E-27	3.7582E-29	7.57168E-22	6.32848E-12	0.073834479	6.88199E-11	0.142792314	6.79985E-15	0.014047532	6.95188E-07	8.50344E-06	4.64275E-11	3.49697E-09	2.76797E-07	0.001556345	3.31925E-09	0.004384926	0.528480887
CFG00115665	HSG00302896	247	0.96119529	0.818048	0.586261749	0.750339985	0.504377663	0.313673794	0.941025376	0.886573553	0.606014609	0.825805008	0.280950427	0.999423623	0.522746682	0.654998899	0.713244855	0.648840606	0.194086283	0.404812276	0.88857156	0.666716397	0.706324339	0.877718985	0.892654061	0.67854327	0.578417063	0.224268347	0.987333357	0.642089546	0.224340752	0.844950557	0.915435076	0.305593312	0.479400694	0.000232902	4.82082E-07	0.000774246	5.39599E-20	1.14704E-07	0.811588228	3.45568E-21	3.2574E-12	1.25801E-06	3.54507E-07	1.73625E-06	4.67087E-21	1.35775E-12	1.95409E-14
CFG00098967	HSG00209776	249	0.221710518	0.003498155	0.238954574	0.91534555	0.486654341	0.156801119	0.000333386	0	0	0	0	0	3.18022E-25	4.49674E-15	0	0	3.75293E-40	1.36354E-31	0	1.20403E-05	3.84192E-36	2.42027E-12	2.02372E-05	3.13483E-22	3.92395E-16	0.047919895	8.26445E-06	1.73332E-16	3.1137E-05	0	0	7.86873E-09	1.96908E-25	0.61389029	0.011712412	0.357083321	0.85165149	0.102026008	0.164763585	0.192732975	0.093940817	0.511844575	0.751994848	0.584455132	0.037803352	0.943798244	0.608883142
CFG00138553	HSG00317926	258	0.583563745	0.536009073	0.814104199	0.784005582	0.889305472	0.956226945	0.990078151	0.916888773	0.103677116	8.96341E-05	0.000888212	0.01714538	0.000397221	0.000109085	0.073490642	0.041485943	0.063015319	0.270210922	0.2490412	0.04544013	0.362794876	0.148987472	0.764036417	0.52760011	0.787510097	0.016396295	0.882663012	0.764878988	0.143759951	0.03031289	0.716691613	0.56378758	0.067120783	0.499276161	0.149933428	0.187485144	0.262926519	0.607771754	0.100182571	0.220171914	0.069231585	0.531863689	0.268021435	0.559893191	0.012283372	0.218977481	0.658328056
CFG00106737	HSG00263044	259	0.510202527	0.584424376	0.461045086	0.591636539	0.917803943	0.403894871	0.521889389	0.139507219	0.130008101	0.27636376	0.760063052	0.651765347	0.687181175	0.310945898	0.33871451	0.084669657	0.680939555	0.304632783	0.277869999	0.004713839	0.965663195	0.837580085	0.624430001	0.543054163	0.856559217	0.507601619	0.697145641	0.936803699	0.533556044	0.686013162	0.371432602	0.115679033	0.555798709	0.751702368	0.866023302	0.952265024	0.016867058	0.218773752	0.880529821	0.082465224	0.575402141	0.073764108	0.931545019	0.633641243	0.158004642	0.228386953	0.358568579
CFG00125045	HSG00243599	262	0.957403004	0.002178651	0.41454187	0.008472775	0.195444092	0.000496625	0.002497726	2.9898E-09	0.000162127	0.291803241	6.01942E-15	0.00345402	0.25049457	0.273198426	0.140623614	0.09115731	4.49744E-10	0.007694697	0.452317476	0.0171078	0.104012094	0.214862674	0.000100609	0.052801508	4.19312E-11	0.00305531	0.002727975	0.028557846	0.008115628	0.011196904	0.000404813	0.035893157	0.13659063	0.000138695	0.248539492	0.028623128	0.040961143	0.000653604	0.113128766	0.141433328	9.56571E-08	0.005215941	0.135774359	0.272036046	0.335287362	0.079510905	0.187145844
CFG00103773	HSG00255161	265	0.862048447	0.429621398	0.702069223	0.982029617	0.860963345	0.903315306	0.563391387	0.122639857	0.241591543	0.517171264	0.009441894	0.237610772	0.176095754	0.19677119	0.350112587	0.285598874	0.101201601	0.525898635	0.251942962	0.293831259	0.03910869	0.055118255	0.842139065	0.362955928	0.257076204	0.050599627	0.064290285	0.17749463	0.080338083	0.146556571	0.048808303	0.81369704	0.492297798	0.450366884	0.709566116	0.460987955	0.882071137	0.205169752	0.678982556	0.55675894	0.590015709	0.957101703	0.835917532	0.980086327	0.749292791	0.81971705	0.884906888
CFG00112167	HSG00276822	269	0.009275359	0.562433779	0.60542655	0.818239629	0.44125402	0.819241583	2.62926E-06	0.809323788	3.94326E-17	0.000822715	6.83753E-07	0.002418127	0.046125397	0.065305181	7.83885E-06	7.29671E-07	2.94155E-07	0.033164203	0.536739647	0.000718196	0.042831331	0.412232488	0.214094579	0.230055392	0.00335144	0.000314745	3.68248E-05	0.202579126	0.000129024	1.40356E-06	4.08403E-07	6.10483E-08	2.13329E-11	0.299074799	0.819077075	0.785257161	0.901736379	0.593162656	0.648654878	0.349529803	0.315675348	0.619074047	0.782116115	0.411195695	0.038619529	0.377248079	0.247737572
CFG00109739	HSG00200099	270	8.52517E-06	0.003301918	0.005413038	0.059781075	0.000990437	0.000950976	0.105623752	0.001065533	0.000115126	0.438398063	0.000815869	1.11986E-05	4.45668E-05	2.49176E-05	0.000123074	0.396618247	0.005346343	0.996049225	0.013993327	4.97302E-05	0.001541048	0.074221149	0.449784547	0.000182952	0.003606516	0.831191301	0.000328089	0.028737647	0.039035205	0.007881975	0.001572535	0.021118946	0.814931512	0.820946217	0.946154952	0.804656625	0.952001631	0.733419716	0.665520668	0.937952876	0.383104086	0.326933444	0.990072429	0.895166576	0.691091001	0.010588958	0.586147726
CFG00127040	HSG00214910	274	3.72462E-09	0.095283195	0.045889597	0.00742582	0.000271588	0.70010221	0.010667748	0.061753973	0.002144248	0.006643819	5.16201E-08	0.044657137	0.012777763	0.095311046	3.13495E-05	0.003492141	0.847795248	0.008168166	0.02158815	0.03257294	0.000378464	0.996829152	0.209795713	0.050804332	0.000395543	0.923735917	7.93448E-05	0.002900171	6.52002E-05	0.000691042	0.000743418	0.001893487	0.005391179	0.004106069	2.12781E-19	0.009596206	1.22707E-08	4.54036E-08	0.070228569	0.020668043	0.001095087	0.000450463	0.423904538	0.001470919	0.001687172	2.87816E-07	0.020320576
CFG00002631	HSG00221255	275	0.049964167	0.459065765	0.15044415	0.099411808	0.016623748	0.045632973	0.025098229	5.37628E-08	0.001399072	0.047739919	0.467284888	0.242026851	0.343840688	0.103285879	0.265530169	0.863232911	0.012620459	0.157816604	2.24329E-05	4.50694E-05	0.619279742	0.320551813	0.240189895	0.184544519	3.70242E-11	0.004829757	1.55577E-05	0.407162398	0.231293157	0.011983965	0.00256857	0.000982291	0.005607538	0.673436642	0.664816618	0.054613013	0.651647151	0.741231143	0.936382353	0.155609921	0.021511897	0.809723914	0.496560246	0.898549914	0.24403812	0.27427116	0.927379191
CFG00098509	HSG00259301	284	0.062271673	0.186341673	0.325064957	0.467790753	0.727189898	0.377035916	0.058973603	0.008600428	0.001591894	0.062182657	0.656045616	0.01095348	8.80775E-07	0.069281459	0.582470298	0.436052114	0.496615201	0.334474742	0.755330026	0.002317516	0.356498808	0.042105064	0.008913743	0.06900274	0.002847736	4.60847E-19	0.031881377	0.33396408	1.56405E-10	0.146601096	1.13622E-12	0.150977045	6.77274E-08	0.042733859	0.000219146	0.080572084	0.265446991	0.268653482	0.019253556	5.72599E-06	0.020789471	0.003139415	0.469952792	0.001729806	0.65346396	0.30220598	0.357319206
CFG00125140	HSG00257889	285	4.14081E-08	0.41558215	0.621768355	0.601858795	0.002497801	0.525472581	0.342060685	0.020423468	0.077135563	0.838509023	0.499737799	1.70264E-11	0.712939143	0.178863555	0.305541098	0.033502631	0.000162664	1.95602E-08	0.52313149	6.62184E-09	0.546283484	0.000377222	0.007360165	0.833283663	0.837889612	6.12606E-06	0.043642499	0.013022205	0.00020938	0.826940596	1.1142E-12	0.017547444	0.001271685	0.475458831	0.149331957	0.123621807	0.020501854	0.18897453	0.102270879	0.074763663	0.976009011	0.01339558	0.452847064	0.630188167	0.357304841	0.031685546	0.757075369
CFG00100454	HSG00290282	290	0.000209919	0.075254783	0.295726568	0.048918784	7.98362E-05	0.446720988	3.00671E-05	7.78698E-10	2.76557E-07	1.06495E-09	0.000171182	1.43945E-17	1.15302E-05	1.16776E-21	1.05672E-05	0.230781183	1.28814E-11	1.90684E-16	5.15209E-10	1.76143E-22	4.53169E-05	8.84273E-05	0.000111024	5.47643E-12	1.57763E-11	0.307213366	7.69613E-11	0.619246781	4.07862E-29	0.751843214	4.69337E-30	7.25204E-09	0.000585554	0.416163117	0.109348737	0.009861639	0.120424964	0.003824051	0.032576021	0.000220414	0.074224494	1.78882E-10	0.945871115	0.990703642	0.055812977	0.000639797	0.302324235
CFG00128634	HSG00227141	291	0.001281207	0.883186936	0.001010712	0.046829883	0.034243919	5.98714E-07	9.24875E-06	0.186960876	0.046403363	0.675485075	0.911072016	0.001067505	0.011749132	1.07937E-06	0.90333128	0.444408387	0.000867746	0.006350441	0.926713824	0.969739377	0.958221614	0.23005642	0.479400545	0.437276512	0.450630814	0.011987155	0.007709177	0.562716782	0.774287403	0.041563537	0.901024222	0.146368235	0.433389515	0.55016619	0.115591355	0.863522112	0.007199686	0.728502214	0.248425975	0.030650079	0.031179005	0.177175671	0.086211041	0.149215385	0.001550493	0.942391038	0.903117776
CFG00003603	HSG00254974	292	0.519188643	0.738752067	0.439921796	0.179880172	0.508408308	0.3953273	0.360557109	0.011951781	7.40684E-09	1.29387E-14	0.000227468	0.000120088	1.38979E-16	0.035264894	1.52353E-06	0.018397566	6.33585E-12	7.3235E-05	0.001324988	3.54701E-08	0.31309548	0.596109748	4.84918E-09	0.163117453	1.25039E-18	5.50063E-07	4.20079E-15	0.00081468	0.001398964	2.52679E-15	0.004317168	3.16643E-14	1.24924E-10	0.016707467	0.055660438	0.069890276	0.467549771	2.96927E-06	0.994485497	0.37210986	0.145613775	0.004025883	0.879655361	0.726158202	0.539919734	0.925574362	0.666142404
CFG00004724	HSG00254895	293	0.038808607	0.827362061	0.728514731	0.653508186	0.835389733	0.003374079	65535	0.582476676	2.45252E-11	2.89682E-05	0.00010108	4.46055E-07	0.018663429	0.044189729	0.002758495	0.012443531	0.332861781	0.001668933	0.326861531	0.142504454	0.022355931	0.005367056	6.32782E-05	0.132096544	0.880435526	0.074053541	0.003745167	0.163598925	0.037636179	6.91153E-05	1.5117E-05	1.82594E-08	0.01242535	0.63592571	0.023219723	0.907698929	0.766942918	0.103672408	0.960372269	0.061725803	0.142401248	0.018955642	0.036628947	0.974831223	0.022298008	0.593063474	0.500392497
CFG00004627	HSG00263042	301	0.046804134	0.000384895	0.826868236	0.039987031	0.033529818	0.024472913	0.018644668	0.047045428	0.781047106	0.000715633	0.005787353	0.084562816	0.395008743	0.003041748	0.026218418	0.400879264	2.22611E-06	0.040675323	4.51283E-06	0.008149871	0.000481265	2.73931E-19	1.07343E-31	1.73949E-05	0.176707625	0.732749045	0.934673607	1.34524E-06	0.028191697	0.031325135	0.000186715	0.01221644	0.018905869	0.134183332	8.20599E-07	4.66112E-06	1.40065E-08	0.139149249	0.223545521	0.118923575	1.20965E-12	0.616221249	0.034438562	0.031182328	0.752891481	0.232569054	0.449902833
CFG00028106	HSG00291630	302	65535	65535	65535	65535	65535	65535	65535	65535	65535	65535	65535	65535	65535	65535	65535	65535	65535	65535	65535	65535	65535	65535	65535	65535	65535	65535	65535	65535	65535	65535	65535	65535	65535	0.800125837	0.006426483	0.000328763	0.644301653	1.74787E-05	0.385084242	0.000161146	0.001089486	0.327065378	0.822366476	0.404084295	0.388094187	0.469507188	0.480004311
CFG00027116	HSG00215641	307	6.75729E-05	0.005951891	0.724466383	0.32341966	0.069711685	0.608162522	0.896720409	0.005558767	3.51054E-32	0.007123341	7.53996E-12	1.26114E-31	0	1.27994E-08	5.69339E-07	0.000443644	7.54063E-24	3.40828E-07	7.53046E-05	0.129936174	7.93807E-05	3.37882E-12	6.95403E-07	0.01645189	1.85973E-15	1.66952E-19	0.000186442	0.005771545	6.1351E-34	5.63574E-21	0.020709589	1.72546E-11	0.000120218	3.63119E-09	7.11603E-09	3.0597E-05	3.26666E-05	3.72824E-06	0.014562136	3.33742E-06	3.2257E-18	0.009057482	0.392444134	0.000178056	9.34345E-08	1.17407E-09	0.898253739
CFG00128474	HSG00229588	308	0.030066729	0.189971164	0.779450119	0.53837347	0.628152072	0.001296558	0.554282665	0.582833409	0.175378695	0.345115006	0.116826236	0.000110519	0.052102499	0.049682386	0.094369739	0.966752589	0.66997391	0.26739949	0.015868355	1.89049E-06	0.009694801	0.775069416	0.302801788	0.700058997	1.3906E-05	0.021850312	0.313647985	0.000248818	0.229140744	0.301825374	1.92857E-08	6.91097E-06	0.745473802	0.919559538	0.172052458	0.022388455	0.451904833	0.000169043	0.847917736	2.05872E-05	0.088005312	0.618959606	0.114021786	0.458742172	0.909723282	0.483101189	0.002655897
CFG00122339	HSG00268040	311	0.682741523	0.681308448	0.418868124	0.771446288	0.525699556	0.094393566	1.97725E-05	0.029998261	0.000113496	0.001097447	0.595144629	0.000641675	0.143294036	0.307601631	0.019144366	0.091156624	0.013488286	0.083607376	0.981830597	0.001440636	0.265493959	0.889322758	0.562933028	0.601808965	0.000111342	0.059888933	0.002270994	0.910722852	0.106946558	3.14987E-07	1.39312E-20	0.001982477	1.79766E-05	0.000902947	0.037648741	0.631223083	0.867777824	0.00659019	0.39992556	0.024210844	0.274433553	0.565510154	0.875341475	0.77840966	0.927741051	0.410925061	0.9220981
CFG00022408	HSG00258555	312	0.001677341	7.80301E-07	0.016590562	0.038043577	2.1352E-05	3.59863E-13	0.069121845	4.18995E-05	4.39132E-06	0.022370471	0.008995659	0.34794119	0.30466637	0.022844311	0.0081893	1.27495E-09	2.8427E-06	0.854654193	4.05369E-07	0.073847145	1.36505E-08	1.2349E-12	4.05617E-09	0	5.0095E-22	0.110025272	3.60691E-11	1.20871E-05	1.41823E-11	0.000242805	1.85786E-26	7.16832E-05	8.40449E-07	0.035146058	0.906796336	0.001159559	0.132766664	0.097570807	0.759619057	0.944334149	0.242711142	0.040729731	0.076537669	0.175280854	0.40982008	0.236236423	0.379508615
CFG00032370	HSG00250049	313	0.11551895	0.018261122	0.116915256	0.71120888	0.00052569	0.704267144	0.569200397	7.52953E-17	0.095409244	0.450124562	1.50031E-19	0.209328979	1.00641E-41	1.16779E-29	0.005333336	0.064445905	1.4407E-15	8.35558E-29	8.98185E-17	1.4996E-31	1.532E-34	3.2679E-23	1.77416E-08	0.002359805	0	3.3034E-26	2.73852E-26	5.51774E-28	0.009701799	0.150180116	4.21284E-27	0.001703885	0.03649725	0.392610908	1.20886E-05	0.197224155	0.305773318	0.402227819	0.055227339	0.961809158	0.001682729	0.110623941	0.951246262	0.016255161	0.291220784	3.38045E-06	0.915336907
CFG00056065	HSG00302895	314	0.856191874	0.811489284	0.848995268	0.641108632	0.652498901	0.651741564	0.84879148	0.484592289	0.643074512	0.378135324	0.692032397	0.838689625	0.780104637	0.674009621	0.58018285	0.896805644	0.238251612	0.658394933	0.79157728	0.769539773	0.95213902	0.464191884	0.869434357	0.820556045	0.241764218	0.384181291	0.424765438	0.979842544	0.467325598	0.413477391	0.966489732	0.098050408	0.161784619	0.703655899	0.246977657	0.259841293	0.330193609	2.1961E-07	0.66389513	0.119806856	0.595081508	0.406153768	0.873362958	0.42415455	0.304401457	0.120317802	0.762421131
CFG00015344	HSG00263231	318	0.13698107	0.864279687	0.639217257	0.903704047	0.022861481	0.713392377	0.399582267	0.007682153	0.025907418	0.004399996	0.012653783	0.235046104	0.20858781	0.013122354	7.20725E-05	0.13778837	0.005726243	0.890223145	0.039509267	5.05785E-06	0.23198992	0.027857525	0.691140831	0.000891558	0.255860418	0.017060768	0.280061543	0.877303421	0.938255668	0.008831908	0.000238634	6.06312E-05	5.91019E-14	0.816900373	0.655633211	0.320425719	0.078733087	0.480047196	0.131424323	0.233385965	0.134460434	0.233751878	0.07493744	0.46862781	0.189421833	0.072384089	0.726677001
CFG00128401	HSG00277123	319	0.751285017	0.321946532	0.698889315	0.639913738	0.194368511	0.515232623	0.206962004	0.645545006	0.183707178	0.012159352	0.735191762	0.192289993	0.40852955	0.623987019	0.002506725	0.177573189	0.019061757	0.114584275	0.121546149	0.622248769	0.949690044	0.097516403	0.278992683	0.333951771	0.012739021	0.055784188	0.290285587	0.45978108	0.223686457	0.012516318	0.035202492	0.118804835	0.503498793	0.947051525	0.957433701	0.399573088	0.381283581	0.763420284	0.146446943	0.238623008	0.238711938	0.691014588	0.216976449	0.414260864	0.521014273	0.244491443	0.893790126
CFG00126091	HSG00261092	320	0.773495197	0.728487432	0.931873322	0.900885761	0.730507553	0.564505219	0.815494359	0.44219619	0.92339462	0.916286647	0.544574916	0.917361796	0.855952144	0.939268529	0.76587832	0.509683847	0.521345854	0.763606429	0.605253696	0.40995419	0.818986237	0.385878295	0.577264369	0.176610693	0.668473005	0.146417066	0.526313126	0.570035994	0.290451795	0.561092198	0.217048675	0.819662809	0.708426595	0.902330399	0.356761336	0.863620698	0.297629356	0.065675877	0.060850065	0.376884669	0.007238307	0.366533697	0.169083521	0.766688466	0.018471675	0.179808795	0.57374233
CFG00128466	HSG00236624	324	0.627662659	0.214255035	0.670529068	0.247209907	0.143034548	0.005514834	0.922976792	0.273406595	0.002682993	5.27046E-07	2.80776E-10	0.058031123	5.24818E-05	0.000111129	0.02379868	0.022521436	5.70904E-05	0.000759358	0.010003118	0.000193202	0.004262415	0.000255148	0.1394355	0.247120216	0.140964195	0.151657462	0.304855943	0.556878269	0.005784259	7.05532E-05	0.028119201	0.000388516	9.17341E-08	0.159407228	0.106899776	0.862621486	0.837898374	0.99729979	0.482529968	0.283887863	0.050506569	0.002000261	0.573594213	0.3548567	0.091141276	0.086652912	0.001075081
CFG00102772	HSG00315787	326	0.613117397	0.413809836	0.34192434	0.83433193	0.890610695	0.99965471	0.295752287	0.53725481	0.323185652	0.339787453	0.386295915	0.639338017	0.47185874	0.743011236	0.069226816	0.107330859	0.797233045	0.476984918	0.384015292	0.539081812	0.607513607	0.583679557	0.8511886	0.684256017	0.036814373	0.374266237	0.620957673	0.540427387	0.424938202	0.817651689	0.313694119	0.742669761	0.015117573	0.061814059	0.650396287	0.466282934	0.014669036	0.022573097	0.010245786	0.115298949	0.001505867	0.229795605	0.019640679	0.43871963	0.056808468	0.038355466	0.424098372
CFG00002916	HSG00288753	328	0.9431687	0.163132533	0.279744864	0.094956569	0.444455981	0.776292026	0.003570392	1.57849E-06	0.000227697	1.11182E-05	0.677989066	4.57105E-08	0.08111003	0.246020034	0.042769179	0.009563968	0.454013556	0.047500364	0.310672492	6.68625E-08	0.088924013	0.003935127	0.010441316	0.047973704	0.15163289	0.370816112	0.318273485	0.414325416	0.644376338	0.285356402	0.384675562	0.012764561	0.092446633	0.000456517	2.51367E-09	0.829381049	0.052249461	3.06766E-08	0.161866769	0.00133192	0.012820013	1.09309E-05	0.06378483	0.500310481	7.14409E-07	0.263650894	0.033049069
CFG00125066	HSG00254996	331	0.106828727	0.188311368	0.857055664	0.945492744	0.907750905	0.419820368	0.090846322	0.002209664	0.104841009	0.447638571	0.003722907	0.05279788	3.54038E-08	0.074054524	0.276730567	0.530333161	0.004295245	0.669542372	0.521640599	0.10619083	0.554189682	0.989182472	0.000153526	0.015450581	4.56873E-15	0.010469825	0.011312734	0.12306124	0.001496436	0.000680004	7.72609E-05	0.000497513	0.222223863	0.235764265	0.002397572	0.012358715	0.004923811	0.009662273	0.014539246	0.010876924	1.40598E-06	0.064762533	0.41596663	0.019071959	0.02562594	0.000346951	0.237665102
CFG00128672	HSG00273763	337	0.999709487	0.483778358	0.700532794	0.710076511	0.516217887	0.219643697	0.613956213	0.29056403	0.024830993	0.719669163	0.746637046	0.301894695	0.262873769	0.89416182	0.726548731	0.239736006	0.391741544	0.187927291	0.338635683	0.160885155	0.382059485	0.244577661	0.518993735	0.306000769	0.038722053	0.117867239	0.170786798	0.41188392	0.179887101	0.211503327	0.409401178	0.176070616	0.238592565	0.495117277	0.463245928	0.958090842	0.947183967	0.173470646	0.612863541	0.954254091	0.477141112	0.847627461	0.552908242	0.307835728	0.692604303	0.681490719	0.77108556
CFG00124800	HSG00214251	338	0.906234324	0.678010106	0.767604411	0.911688626	0.706170857	0.868205249	0.132584333	0.710285604	0.179340243	0.060278837	0.578834653	0.189218104	0.252558768	0.705514967	0.00365124	0.529292464	0.247719631	0.386671066	0.555879176	0.633187652	0.829660714	0.405703485	0.334326684	0.471272558	0.042243589	0.923976421	0.004873718	0.18864502	0.132257372	0.00977674	0.185520858	0.162750095	0.16480127	0.841673255	0.97713089	0.068553276	0.871480644	0.581646919	0.90033412	0.586993396	0.676192522	0.899284005	0.080308646	0.538434148	0.219359741	0.366849244	0.630940497
CFG00024110	HSG00278185	339	0.869238794	0.510734737	0.916107357	0.310017139	0.617048621	0.527556837	0.647045732	0.656783044	0.257792115	0.680309355	0.516908109	0.49984023	0.444096267	0.097923368	0.76245141	0.293048412	0.376581669	0.161429167	0.634252906	0.564486742	0.351933181	0.25083366	0.474582702	0.356273741	0.472112328	0.2454696	0.168802693	0.662334621	0.150246531	0.163440481	0.187199354	0.316776693	0.532616496	0.791307747	0.54012835	0.586946666	0.797725797	0.888997853	0.922253013	0.460110188	0.464772493	0.824174821	0.700173438	0.427073866	0.427684218	0.887367129	0.753631175
CFG00013843	HSG00308101	341	0.827211976	0.114222273	0.926252544	0.161290124	0.262398928	0.099062786	0.055926405	0.105189979	4.70914E-13	0.076231964	4.57379E-09	2.16066E-17	2.11594E-09	1.09968E-10	0.202259555	0.888374448	0.001406146	1.33702E-10	7.70062E-09	2.44477E-24	1.14949E-10	0.060802516	1.59751E-12	0.02048935	3.54904E-09	5.10587E-07	0.002745063	0.006550867	1.57587E-06	0.788106322	4.85099E-15	1.60571E-15	0.84940213	0.259002775	0.57259661	0.36410445	0.017340567	9.29224E-06	0.828033864	0.962301612	0.740705788	3.85153E-12	0.047524635	0.493646473	0.884950638	0.021688113	0.770524204
CFG00013825	HSG00296613	343	0.831657171	0.6936692	0.533249259	0.863938928	0.641735017	0.872718871	0.780862808	0.951023817	0.720746338	0.301536471	0.855021179	0.808043778	0.986952007	0.659582853	0.646466076	0.930351317	0.871065497	0.905290961	0.956719697	0.667125344	0.736781895	0.602890968	0.644827783	0.900638223	0.613294899	0.875667214	0.739310861	0.954511464	0.912926912	0.60899359	0.701056957	0.604224265	0.781204879	0.459004968	0.772715449	0.747768462	0.500103593	0.220935956	0.736578703	0.564537823	0.021510055	0.935050964	0.81623745	0.731554687	0.32145986	0.384228706	0.473826885
CFG00025680	HSG00307851	344	0.879242122	0.856287897	0.746503174	0.689232171	0.585599601	0.403234392	0.688349843	0.58266902	3.46224E-05	0.096921943	0.014830508	0.000314319	4.93814E-05	0.046055533	0.007904412	0.002780341	0.00016987	0.009213786	0.015701337	0.893413305	0.050855052	0.007648395	0.136293769	0.637220621	0.000378582	0.000732402	0.042008486	0.204681322	0.011208551	0.000860683	0.015992614	0.000388707	0.111181095	0.782599866	0.568063736	0.159319296	0.59075129	0.231450379	0.682372093	0.717201531	0.356585622	0.526727498	0.326716661	0.774512708	0.644198835	0.27009216	0.886452317
CFG00111500	HSG00272248	345	0.53499186	0.504338443	0.006895231	0.049104173	0.958467245	0.248546436	0.000435708	0.000235002	4.98108E-06	0.013666541	8.6881E-13	3.81768E-05	6.33586E-10	1.19616E-13	0.000274318	0.003205836	3.1958E-08	1.55569E-07	1.15919E-11	1.41688E-10	0.002938092	6.42541E-09	0.000162477	0.082202911	1.50408E-09	0.013626778	0.003630149	3.60255E-05	4.14688E-08	0.000344705	9.94367E-05	0.868226171	1.34024E-11	0.800941527	0.818777502	0.64590627	0.180948064	0.733749747	0.82685709	0.825775623	0.526533544	0.765268564	0.896860003	0.246758103	0.579690099	0.579900444	0.956249177
CFG00010649	HSG00317509	347	0.112235978	0.539075196	0.258962423	0.395485014	0.251848847	0.014971251	4.44788E-06	4.42424E-12	0.001597321	0.123608984	0.000580528	5.44192E-18	5.49799E-05	0.135999128	0.000159813	0.017668394	5.52821E-08	5.94133E-15	0.048900113	3.0865E-16	0.994150698	0.754741311	7.04134E-06	5.14493E-06	8.17014E-12	0.644197106	0.001034283	0.189629391	0.003526228	0.614820123	2.83783E-19	0.151794046	0.001484931	4.97182E-12	0.182792664	0.459594399	2.22491E-11	2.74275E-07	0.051024072	0.000462645	0.651387095	1.41743E-10	0.555465698	0.909696698	2.44491E-13	0.007303627	2.2181E-05
CFG00112462	HSG00307065	348	0.460766673	0.829832673	0.441002935	0.001133522	0.000448594	0.360795945	0.136485681	2.46429E-13	2.30402E-06	0.182719633	0.006409443	4.84486E-09	1.41238E-18	7.61095E-15	0.437202334	0.001084235	0.001011882	0.011107356	1.29446E-10	4.1223E-19	5.71189E-13	0.634759307	0.02348654	0.012620205	0.375082821	7.35443E-07	0.000468518	0.354295045	1.96533E-05	0.888512015	2.41971E-08	4.27614E-09	0.476540595	0.842095912	0.622032285	0.141771764	0.374367148	0.01129369	0.02309257	0.978211164	0.66801852	1.16229E-09	0.145194143	0.008088625	0.49526	0.033955701	0.323947728
CFG00020526	HSG00302678	350	0.949440479	0.061177257	0.455893576	0.08263921	0.622542977	0.364016891	0.205683365	0.047513288	0.697583199	0.867571592	0.417364448	0.677793026	0.672690272	0.869775772	0.302103817	0.487778395	0.505448282	0.734681964	0.91415	0.60940069	0.529917419	0.751162052	0.748671174	0.502838612	0.001763807	0.871673286	0.112135448	0.589291632	0.082394451	0.146011487	0.818693161	0.140209079	0.003809114	0.617494404	0.812360764	0.712657392	0.717092037	0.780796885	0.737114549	0.726791143	0.474399924	0.99791038	0.800259054	0.842992723	0.912205577	0.850280046	0.828310966
CFG00022450	HSG00315740	351	0.403007001	0.959291577	0.729741693	0.971852541	0.489756316	0.484016627	0.927173495	1.11789E-24	3.60896E-16	0.054967102	0.519009769	6.3219E-12	1.29535E-09	0.00129666	1.37202E-08	0.000204528	0.186770812	0.492913574	0.28046605	0.830873191	0.142797589	0.316226333	0.111242384	0.268912703	0.005986304	0.53080529	0.254683942	0.019577833	0.920379281	0.023093721	5.25908E-06	4.78264E-07	0.034561329	0.006002851	0.092698283	0.813528597	1.279E-05	0.000140544	8.05668E-06	0.689597726	0.002403406	0.693386912	0.154845849	0.001494117	0.008690012	0.400430471	0.182540432
CFG00102514	HSG00296923	353	0.730456591	0.433374226	0.973471642	0.583702862	0.884968758	0.564172447	0.862921178	0.003434492	0.104504414	0.697977543	0.000115666	0.291631818	0.092210077	0.063881308	0.898347199	0.636722565	0.387732923	0.019669544	0.148110375	1.97234E-07	0.62439996	0.980271995	0.000838019	0.733881176	0.020558165	0.525007844	0.003431995	0.558358073	0.366274089	0.485992134	0.21253255	0.034164041	0.319194317	0.571840584	0.023550944	0.027310262	0.49849996	0.903039157	0.644769013	0.040088862	0.016747789	0.000844915	0.613961101	0.399401456	0.716280043	0.611571848	0.682199419
CFG00103687	HSG00203802	356	0.244088024	0.16843462	0.171010241	0.517138362	0.100087456	0.860620916	0.782894492	0.810141921	0.677053452	0.445681751	0.304622203	0.090175614	0.05821608	0.04540617	0.684168756	0.687207758	0.196307719	0.001077221	6.52821E-06	2.73819E-27	3.92666E-05	5.02861E-10	0.16559577	0.58035022	0.844494522	0.000884508	0.217186347	0.006679938	0.654579103	0.333994091	0.122852966	0.373842716	0.087511778	0.111468911	0.000420274	0.045449469	0.021029424	0.045885071	0.002088199	0.002014047	0.160594121	0.421307892	0.303008467	0.061110634	0.03052854	0.000153361	0.343465537
CFG00122125	HSG00255013	357	0.502602756	0.512075901	0.91976136	0.700832725	0.946255207	0.395369709	0.171943888	0.100162625	0.128914028	0.737509251	0.746349275	0.064048149	0.140784964	0.651629329	0.42926234	0.961105406	0.050127838	0.029178796	0.034956954	0.684819877	0.838151515	0.432663172	0.051650476	0.433641076	0.271295041	0.436185747	0.174688309	0.487018019	0.259476006	0.000587691	0.75222832	0.045035906	0.08130084	0.179431885	0.638662338	0.329881877	0.972894847	0.015063091	0.267240286	0.254813343	0.77048564	0.266306102	0.019320607	0.659640014	0.816603959	0.005888778	0.77864629
CFG00021810	HSG00249572	358	0.650599599	0.102320276	0.157832876	0.476590574	0.120742097	0.487429023	0.03534979	2.8755E-12	0.17758882	1.47258E-12	0.330832958	4.85657E-11	0.228896677	0.186575785	2.28738E-11	0.116355814	0.001292124	1.65931E-10	0.441360652	0.001687393	0.001015269	0.045445971	0.000106219	0.023562493	0.000220249	0.062175002	0.000218788	0.104053125	0.003005878	0.019321408	0.032371622	0.118783586	0.373218238	0.561417699	0.346573502	0.999255896	0.158000216	8.45574E-08	0.979488313	0.043129493	0.024977781	0.02194025	0.320250303	0.226436049	0.083758824	0.745065451	0.371320397
CFG00136871	HSG00277587	362	0.094729729	2.78248E-06	2.34692E-07	0.014938012	0.002053548	0.981395721	1.3695E-24	0.633242667	8.76912E-06	1.43668E-28	5.49285E-09	0.811285555	0.136812985	0.054312397	3.8235E-25	3.28558E-06	4.16773E-08	8.15985E-30	3.31487E-14	3.22827E-16	0.000490374	1.74791E-05	7.642E-25	3.36746E-08	3.85907E-12	0.128737435	2.60664E-10	3.51705E-07	9.68397E-09	8.04378E-15	3.77917E-27	1.74592E-06	7.88902E-15	0.411606401	0.143540248	0.650811791	0.016079307	0.37187916	0.560363352	0.108425371	0.003191732	0.005940246	0.386975199	0.935733974	0.319717616	0.768381715	0.194404766
CFG00136367	HSG00276982	363	0.706146359	0.760382235	0.970270932	0.703088701	0.969179571	0.702296317	0.359748125	0.522945821	0.89600563	0.703821361	0.81423682	0.151404589	0.174756408	0.971626401	0.444681555	0.453630507	0.743781209	0.053182974	0.446267486	0.004526453	0.575305343	0.572404861	0.639218628	0.882974207	0.000418602	0.726642549	0.66543138	0.720157623	0.76283437	0.75758636	0.725427926	0.125805125	0.858821154	0.701681793	0.445802897	0.427873403	0.148377895	0.049255282	0.542632043	0.034457918	0.007482748	0.138038293	0.962582231	0.215841115	0.065985754	0.330890834	0.58292675
CFG00126808	HSG00263134	364	0.275192797	0.005423061	0.108919673	0.001553723	0.140327573	0.733670294	0.001397698	3.26179E-09	0.136075974	9.31797E-05	0.000172802	9.01333E-07	3.52032E-07	0.000116847	2.46139E-05	0.046490803	0.000145893	1.09161E-07	9.46098E-06	6.90191E-05	1.51184E-06	7.41739E-07	1.58334E-05	0.000173321	1.04412E-06	0.00055461	2.57568E-06	4.00203E-06	1.84312E-10	8.67546E-11	2.79557E-11	2.71463E-08	1.65069E-05	0.675560832	0.001827376	0.010331341	0.013351308	1.43503E-15	2.09688E-09	8.80536E-05	0.004520227	0.001452306	0.091798536	0.103446044	2.21237E-06	7.06972E-05	9.93826E-06
CFG00013597	HSG00253723	367	0.884147704	0.507487237	0.37372604	0.114971913	0.752855241	0.98647362	5.26326E-05	1.26428E-07	0.020446997	0.034709543	0.000229733	0.475542009	0.750364959	0.280797333	0.019536668	0.95889008	0.966754496	0.01286499	0.074176013	3.01409E-17	0.001931522	0.01227059	0.27744931	0.017435612	0.000523998	0.03792223	0.003153028	0.759752393	0.001440496	0.004572489	1.83897E-21	0.775608897	0.82840395	0.036462154	0.001299042	9.57132E-08	0.004270317	0.290429205	0.150863051	3.31309E-08	0.225021109	3.54378E-05	0.01001246	0.342227697	0.003165372	0.007168774	1.83463E-06
CFG00128193	HSG00254276	369	0.976860344	0.233178794	0.998939216	0.866895378	0.257967472	0.218744785	0.394727319	0.07285092	0.004257409	0.661324561	0.005402574	0.001093315	0.002151311	0.106560484	0.030815583	0.029178832	0.000375623	0.110140897	0.052379247	0.15214701	0.942655444	0.483179957	0.4500916	0.270744383	0.000125052	0.013995101	0.556152284	0.24121201	0.044061232	0.129930586	0.000739721	0.018768702	0.363858849	0.784662485	0.10904678	0.608767688	0.282517821	0.14673917	0.604967475	0.438189089	0.02501896	0.126999944	0.327014267	0.71024555	0.028490549	0.003733664	0.911230266
CFG00034873	HSG00271085	372	0.140928343	0.668042004	0.430574	0.03574777	0.816646636	0.947774351	0.096164651	0.021162391	4.17613E-12	0.105831742	0.17902939	0.518651783	0.554746091	0.110952489	0.074276909	0.205189496	0.052108355	0.178805381	0.036041584	4.45071E-07	0.00694614	0.008390879	0.00046739	0.556812644	0.024470324	0.397002548	0.200777262	0.076036252	0.01324812	0.014459278	0.640161753	0.164424732	0.017396687	0.508161604	0.421297282	0.53363049	0.488027334	0.024890801	0.846709371	0.629708648	0.039432727	0.576684475	0.346910059	0.590419888	0.368319184	0.910282791	0.925566971
CFG00138109	HSG00227170	374	1.30456E-05	0.518736064	0.211506605	0.010985485	0.980663896	3.76156E-07	0.006471479	7.25319E-09	0	0	0.557421923	3.08194E-14	0.002673519	1.8577E-23	0	0	5.97285E-21	0.000309321	2.71873E-19	7.31762E-06	3.70395E-05	6.15692E-29	0.8338871	0.109472334	0.295769513	0.000461923	1.6042E-07	4.3989E-14	0.425388992	0	2.14191E-06	0	0	3.58129E-08	1.46044E-06	1.05708E-05	0.955444038	3.30074E-19	1.94044E-10	1.18012E-13	4.25499E-25	1.35823E-17	0.088302009	4.79146E-06	5.46559E-26	1.47302E-19	3.10293E-08
CFG00013735	HSG00277609	377	0.196510077	0.01866916	0.26338166	0.929309666	0.140047714	0.676448226	0.114524797	3.29993E-06	2.14003E-08	0.007885091	0.193107769	7.24965E-06	0.006361286	0.001587472	0.040609073	0.000434076	3.92807E-05	0.001179004	6.94597E-05	4.10361E-07	0.155083522	0.547857583	0.001165963	0.749683022	3.68592E-10	0.880574882	0.000157062	0.297759086	0.008301729	1.11419E-06	0.000539987	2.6993E-08	0.523836732	0.094060659	0.874492645	0.026156997	0.891252398	0.600462377	0.583332539	0.744945705	0.053150658	0.822431386	0.709592998	0.162109166	0.506784856	0.354209095	0.602217853
CFG00022649	HSG00301968	379	0.050305251	0.972354352	0.967669606	0.467839301	0.391286492	0.524133444	0.252582133	0.211656064	0.979842186	0.136769652	0.001750737	6.25614E-05	1.35702E-05	0.000178285	0.014247176	0.129557267	0.247753128	0.000883701	0.194802433	0.116461612	0.103533782	0.272202164	0.050743934	0.222074926	0.000885138	0.21271199	0.001942705	0.008254847	0.219391063	1.56885E-05	0.216465935	0.034129903	7.3254E-05	0.020074405	0.312307417	0.618265629	0.065402366	2.82851E-06	0.021162177	0.008399514	0.0950481	0.548990488	0.027594274	0.281403989	0.075336255	0.117953293	0.449521214
CFG00027534	HSG00251777	381	0.666802108	0.91586411	0.479237348	0.474840492	0.450274974	0.910306454	0.56406492	0.708456457	0.001321342	0.939302504	0.000974093	0.192349881	2.05628E-06	2.75457E-06	0.351151645	0.116684861	2.83222E-05	0.006838887	0.034600083	9.06074E-05	0.000879301	0.000360138	0.092538141	0.077614829	1.86845E-08	0.000249939	4.1423E-05	0.096796982	6.35866E-05	0.000462357	2.63614E-06	0.092997968	0.152226046	0.553672612	0.107981585	0.837735534	0.950851798	0.204677075	0.063694492	0.42290768	0.764143109	0.060065329	0.154973984	0.7061764	0.004914279	0.593082905	0.64139986
CFG00105571	HSG00243090	383	0.638255	0.006106774	0.077706367	9.78075E-08	0.315532714	0.142859772	8.44428E-05	4.75812E-30	7.43599E-16	7.65694E-26	9.02943E-06	0.001617599	0.21864827	0.129323855	1.15621E-18	0.542581677	0.000643348	0.038589645	0.680712223	0.617320299	0.002345029	0.010140697	0.000274047	1.44429E-06	0	1.68989E-15	1.90088E-16	0.016529899	7.46815E-10	1.32059E-11	0.114687324	2.47637E-13	0.000286949	0.539493859	0.870037198	0.052085482	0.400658667	0.773155093	0.710428178	0.772695959	0.628962278	0.610701442	0.635145009	0.841280222	0.603727937	0.722419858	0.819982111
CFG00126182	HSG00288431	384	0.001535748	0.622933209	0.214652017	0.430172086	0.996766031	0.642611563	0.783522487	5.91156E-13	0.002252912	0.807252228	1.02349E-10	9.67464E-11	4.96307E-13	9.58594E-06	8.73295E-05	0.226215899	9.12365E-25	2.21085E-14	1.77554E-18	7.27898E-16	0.001292753	0.732214093	2.26696E-29	0.036790088	1.72326E-36	3.50623E-10	4.24414E-36	1.87542E-12	1.26998E-22	3.5829E-17	2.99021E-08	2.51629E-08	0.342683643	0.025765728	0.597603738	0.91918081	0.201783925	0.062893838	4.35275E-05	5.69705E-09	0.967833102	0.369229406	7.77922E-05	0.177563295	0.059016332	0.314430624	0.080451369
CFG00098533	HSG00214250	388	0.675365984	0.00131084	0.003064925	0.062701926	0.342889935	0.000218049	0.089367799	1.79397E-07	0.000299035	2.86169E-06	3.13692E-06	0.008769095	2.99544E-05	0.000145226	0.000174884	0.897185266	0.0054521	1.27217E-05	0.000733848	1.20651E-07	0.00050623	0.000609196	0.000746193	1.14386E-05	4.19714E-06	2.72246E-06	2.39964E-09	0.246127456	0.00010113	3.15635E-06	1.35817E-06	8.53815E-08	5.8711E-08	0.491604269	0.802261531	0.846222579	0.447693199	0.804500878	0.449918479	0.374720663	0.130488053	0.590382695	0.702065647	0.926928461	0.20902136	0.210412323	0.508159697
CFG00023332	HSG00213604	390	0.109404363	0.909982681	0.77202636	0.429919541	0.066827595	0.021208601	0.123505771	0.074027985	1.80849E-09	0.36112532	0.115796052	1.46536E-15	3.09156E-07	3.5028E-11	0.206481963	0.000468107	2.40124E-15	3.52649E-05	0.006522503	0.007791298	2.65598E-05	1.27553E-07	0.675364733	0.002542115	0.117132716	1.72589E-05	0.199734837	3.76419E-18	8.94137E-06	1.94486E-07	0.532243073	3.61306E-06	4.57066E-06	0.11118944	0.978068292	0.117527172	0.848112524	0.969104588	0.436309189	0.858834624	0.632356524	0.343088239	0.576648831	0.320570052	0.631546497	0.765587628	0.745088279
CFG00017308	HSG00274176	391	0.945203602	0.342155457	0.276012391	0.772727311	0.5517928	0.022534616	0.953404248	0.102835439	0.049452852	0.519007862	0.121594146	0.117042117	0.832534254	0.426577121	0.387456566	0.364388376	0.098000407	0.687930763	0.42457065	0.029634945	0.781527042	0.994235039	0.827305436	0.936993897	0.026305767	0.002114706	0.34332639	0.374995679	0.002065995	0.029522037	0.011419468	0.001823867	0.625924945	0.56109035	0.464669943	0.604558289	0.752716899	0.019965271	0.000231905	0.169647336	0.199993923	0.124164052	0.006297951	0.593084574	0.13238655	0.657637656	0.641147673
CFG00129080	HSG00271431	392	0.8132177	0.921831667	0.866204917	0.93713516	0.291364998	0.782102585	0.088825576	0.000398885	1.23289E-07	0.026828239	0.005063806	9.421E-16	2.29665E-09	0.005755418	0.097258583	5.17757E-05	0.001876852	5.0717E-08	1.30113E-07	0.019600885	0.035489667	0.099513955	0.037922274	0.502260029	0.035747834	0.026690207	0.563899934	0.430360228	1.35785E-05	0.00064827	0.202759743	0.006655453	0.00367348	0.055745535	0.562613547	0.442134112	0.452216446	0.000590752	0.017319847	0.283140481	0.001465771	0.624875844	0.299543709	0.055488907	0.436134547	0.018603494	0.059901003
CFG00127794	HSG00254488	395	0.2018736	0.073439278	0.964599669	0.851459265	0.744570553	0.776981473	0.726962924	0.185657769	0.488357931	0.777404547	0.155063063	0.811541259	0.74338752	0.895250022	0.454019457	0.731189668	0.549558997	0.341104597	0.321310133	0.545644522	0.443140268	0.992391765	0.050082989	0.130110443	0.034231439	0.757231355	0.175882787	0.870045722	0.168300912	0.316377759	0.070033856	0.384488016	0.909341216	0.284326136	0.248567358	0.262171507	0.967424572	0.607835531	0.002225267	0.099945284	0.288579077	0.000458226	0.061574787	0.492307454	0.828376234	0.492189407	0.692202151
CFG00026954	HSG00298722	396	0.893394113	0.740290761	0.855276585	0.710713983	0.252594054	0.052567609	0.16708082	0.743866444	0.026897559	0.0734246	0.380403548	0.750533998	0.721530974	0.062430099	0.182207733	0.465330094	0.615737498	0.350111276	0.113356605	0.442691773	0.899554551	0.499153227	0.184225038	0.249296069	5.23527E-06	0.39440012	0.102353565	0.300504565	0.938930392	0.001259433	0.102231033	0.00158372	0.001323931	0.000436918	0.117235467	0.000134562	0.481857955	0.000396776	0.558340192	0.829068959	0.001994189	0.003575502	0.718600571	0.211598918	0.555700719	0.133514136	0.668684602
CFG00012615	HSG00277641	397	0.624404609	0.276495904	0.183066592	0.038255014	0.000222399	0.996686757	0.002706293	1.86426E-06	3.58163E-07	8.23723E-08	0.639404118	5.91945E-07	6.96353E-22	1.43347E-38	7.73308E-06	0.985301495	1.29928E-05	6.59517E-09	6.42353E-34	9.71469E-14	1.62732E-06	9.28319E-08	0.07072594	9.37421E-17	0.008234024	0.00036439	0.735973299	7.5845E-19	0.172812968	0.677409947	0.652299166	0.112192549	0.007619041	0.996819496	0.811591029	0.507321119	0.377330393	0.807394505	0.432599574	0.542544246	0.36549598	0.554844499	0.04237695	0.112190582	0.548478186	65535	0.427452326
CFG00034396	HSG00296327	398	0.936199665	0.894505918	0.456173897	0.72586906	0.654532194	0.527455032	0.149532124	2.63148E-08	1.18431E-05	0.535890996	0.3498981	0.000818222	0.090677179	0.112194195	0.210192293	0.057766486	0.148491323	0.31175527	0.016251124	1.97747E-06	0.74267447	0.955003917	0.016892945	0.294223815	2.5089E-07	0.78012532	8.46861E-05	0.408422977	0.293152541	0.005754507	0.047400698	0.061891854	0.289411753	0.246887982	0.74333787	0.972220361	0.883941114	0.562455535	0.88877219	0.693324029	0.420558393	0.491163909	0.954542696	0.506738424	0.98593837	0.411515862	0.932011306
CFG00117548	HSG00227058	399	0.007918317	0.037906788	0.007013687	0.188206583	0.226640046	0.997622132	0.080290221	6.68499E-12	0.455543101	0.868099451	0.440644413	0.005712501	0.04932243	1.87982E-10	0.438369155	0.615792036	0.00233113	9.87364E-16	2.1892E-07	2.2452E-33	3.45343E-17	7.09554E-10	0.797741354	0.121297315	0.014055205	0.014979356	0.033552073	0.044705894	0.055044312	0.999096751	3.39489E-09	0.751049161	0.180144519	0.325594276	0.583425462	0.033453032	0.387392133	0.145881638	0.12593779	0.002830422	0.113497056	0.010667915	0.065431081	0.010919701	0.002437018	0.140165716	0.082580328
CFG00111185	HSG00273425	401	0.872572958	0.758846402	0.614397287	0.821679413	0.25870952	0.318098217	0.804382622	0.959982514	0.904630721	0.895879269	0.889810264	0.428373337	0.754899919	0.352230966	0.519441724	0.558413744	0.662750959	0.876773894	0.277779162	0.312820673	0.677799106	0.685382724	0.529432237	0.388015389	0.356192797	0.811609089	0.959881186	0.595656633	0.638162017	0.27124542	0.845095813	0.59963119	0.732016861	0.675746739	0.6488204	0.622813344	0.880693436	0.648051202	0.61759156	0.563677013	0.260796815	0.483077854	0.629204273	0.933440506	0.849247277	0.631342888	0.906029224
CFG00121676	HSG00269219	403	0.619315624	0.59905386	0.945454121	0.504052639	0.61881876	0.52273792	0.631853104	0.001139351	0.001355697	0.124262176	0.524901986	0.627538681	0.000435063	0.029714642	0.954059839	0.387232929	0.481303573	0.007894007	0.814774752	0.003551925	0.324663222	0.894353449	0.432254732	0.260113388	7.07859E-12	0.252429277	0.009866066	0.058940366	0.024102615	0.239347398	1.15359E-11	0.888420463	0.000164119	2.72253E-05	0.001212775	0.993960917	0.324302077	0.001478249	0.052066207	0.385649085	0.998731554	0.313752592	0.973553002	0.00308209	0.548520744	0.763930917	0.116280958
CFG00125321	HSG00204628	405	0.325992435	0.266768992	0.346940994	0.968559325	0.221452668	0.029347869	0.124226928	0.149990022	0.314248025	0.058733605	0.555688024	0.701270938	0.035227951	0.153905302	0.016414031	0.251223564	0.045753554	0.368576795	0.45006451	0.045748461	0.385113984	0.144610301	0.97889775	0.458563358	9.9055E-07	0.000737642	0.003379366	0.307057798	0.015381985	0.001140697	8.85268E-06	0.013541564	0.9342255	0.006116635	0.358611315	0.337704539	0.016015362	0.649185658	0.408673197	0.206353426	0.096741579	0.463318646	0.256525308	0.748632133	0.304456145	0.137798086	0.661715031
CFG00123611	HSG00271832	406	0.394145936	0.02395637	0.354484379	0.544485509	0.550740659	0.15224956	0.085557997	0.014713948	0.371378124	0.498600632	0.561340272	0.02817017	0.798630178	0.140593708	0.900250852	0.306524962	0.021215409	0.714813232	0.01165677	0.249848723	0.058810547	0.041863654	0.044000279	0.760222375	0.576924682	0.007631618	0.290323138	0.733552992	0.02058273	0.497558385	0.115385406	0.363686353	0.307542622	0.016317638	0.355475068	8.80456E-08	0.014693426	0.000342047	0.896375954	8.37265E-05	5.20636E-06	0.270669252	0.600574315	2.22304E-08	0.138366342	0.012371903	0.403567344
CFG00122539	HSG00254946	407	0.7965644	0.964385569	0.590505183	0.245999515	0.777993441	0.906544924	0.687347412	0.499376267	0.732726872	0.878374815	0.713578224	0.717554629	0.70089674	0.867717683	0.550647378	0.889154315	0.749305606	0.880914509	0.901204884	0.987486482	0.484787315	0.845553994	0.854810715	0.909332931	0.9493801	0.468953162	0.819105566	0.460898161	0.600466967	0.606449485	0.11636316	0.842956424	0.98206389	0.905148208	0.798477054	0.214447901	0.622416258	0.732691228	0.940314472	0.719379425	0.469144911	0.503831685	0.674690664	0.759770989	0.279011577	0.672387362	0.904243946
CFG00027218	HSG00274174	408	0.184610158	0.880159378	0.501081884	0.338999361	0.270059288	0.456100762	0.32133922	2.73338E-11	0.634749711	7.03796E-05	9.33476E-09	7.15097E-17	0.943899333	1.51228E-07	9.56083E-08	0.189727634	0.000519774	0.006077216	0.112082653	0.000421584	0.558357835	0.890585065	3.68661E-10	0.13759698	6.34162E-06	0.257356644	0.002480727	0.00098922	6.74483E-06	0.001210166	0.011451932	0.00044928	1.38719E-05	0.641452491	0.254933	0.68740356	0.317008823	0.526133001	0.46807009	0.728786111	0.740829051	0.844455361	0.757357121	0.169857532	0.704690576	0.954231679	0.38315922
CFG00122716	HSG00314396	410	0.912334621	0.845756531	0.807089806	0.620803535	0.407027304	0.091348916	0.713374913	0.385765225	8.44261E-07	0.078035191	0.020865109	0.180114836	0.006266422	0.368096292	0.677514195	0.46220091	0.043397289	0.928028286	0.576563656	6.06047E-06	0.239356831	0.261621356	0.709564209	0.138647959	1.32364E-19	0.017088642	0.00313093	0.590545297	0.002726271	3.99459E-05	1.80984E-13	3.05876E-05	2.75422E-06	0.229016885	0.094796345	0.928056419	0.241107255	0.421826363	0.145003185	0.160395637	0.068980694	0.021094825	0.460931003	0.830965579	0.585610926	0.890748501	0.851954281
CFG00137804	HSG00254671	414	0.975628078	0.474515378	0.805102825	0.491894871	0.745752454	0.161921054	0.769035161	0.000512902	0.979545832	0.296465367	0.213894978	0.057322185	0.818175614	0.035566248	0.136572629	0.929586291	0.085362531	0.022589216	0.075150505	0.797176301	0.028539417	0.379310936	0.096873626	0.03582529	0.273409247	0.480411559	0.000693824	0.001859105	0.001187987	0.011348625	0.03072655	0.187116146	0.195159376	0.070562936	0.089554556	0.608418345	0.788155258	0.9184677	0.804498196	2.07687E-05	0.000353279	0.042775389	0.746903181	0.570320845	0.305511564	0.522923231	0.156867385
CFG00138705	HSG00254685	415	0.543540895	0.686755836	0.726178944	0.749780297	0.819948971	0.315080732	0.452488571	0.337746471	0.864680946	0.570902467	0.172060058	0.960259616	0.373840302	0.125485912	0.728859723	0.85745579	0.014700972	0.001531864	0.063157968	0.000830392	0.090957448	0.055670694	0.793982387	0.626626611	0.269439131	0.442249984	0.752673268	0.498741746	0.585300684	0.193336442	0.012300715	0.042238176	0.387744695	0.531593263	0.313862324	0.711044908	0.138194576	0.467920065	0.562758565	0.573147237	0.028889079	0.996743143	0.616786122	0.559641242	0.794191003	0.529020369	0.801832616
CFG00117500	HSG00254551	416	0.075859264	0.000329948	8.18534E-08	0.36688149	0.00843805	1.30383E-06	0.484835237	4.02787E-07	2.8754E-16	1.58632E-15	1.56905E-12	7.53824E-16	1.73386E-09	2.65367E-13	0.027551234	0.000814083	4.23317E-09	1.33955E-19	7.4719E-15	6.15308E-23	0.106263667	8.20635E-07	4.37787E-06	1.55859E-14	4.6496E-15	4.56358E-14	1.14267E-11	0.000632836	4.88102E-14	1.05017E-11	2.11776E-17	2.76011E-06	1.13811E-09	0.870578289	0.932029366	0.871975303	0.719754159	0.489152521	0.95248419	0.685419381	0.940752923	0.778674185	0.932941079	0.330979764	0.4778561	0.828570366	0.866121113
CFG00111189	HSG00274162	417	1.65188E-16	0.0335746	0.222449958	3.76885E-14	1.05867E-14	0.315887034	0.072126776	0.130839407	0.139194816	0.390008509	0.116227798	0.056626063	0.075426139	0.839606106	0.000237108	0.307162136	1.21071E-11	0.113469332	0.031828541	0.008073986	0.068209328	2.08565E-08	0.443333089	0.333205849	0.028021874	0.073599838	0.012939798	0.622454643	0.059539784	7.73496E-05	0.007217335	0.008977249	0.050458219	0.912196517	0.42852065	0.285629332	0.308075845	0.199911758	0.313871711	0.222641841	0.183815062	0.505907893	0.805400729	0.686238348	0.665539145	0.554326892	0.977216601
CFG00109379	HSG00314114	421	0.866455913	0.861234367	0.701817036	0.739113986	0.458720326	0.751818478	0.987955272	0.008512154	0.395359904	0.421789438	0.320075125	0.030577993	0.196088925	0.449194342	0.019594617	0.034629926	0.614872396	0.680367649	0.991769731	0.240257725	0.236922234	0.661782146	0.856998265	0.824246049	0.988691568	0.932852566	0.476156294	0.998366117	0.785450637	0.757867932	0.015345445	0.585013926	0.8233549	0.000929287	0.484294444	0.086154044	0.065616764	0.967475355	0.02929889	0.152367458	0.075790755	0.075710244	0.137233481	0.08437968	0.961666226	0.234064266	0.195869029
CFG00003310	HSG00257837	427	0.000722551	0.717845738	0.801190317	0.084360741	0.039498691	0.485460222	0.793543816	0.008504621	1.45934E-08	0.402786046	0.000259477	0.053269606	2.6246E-37	0.596638978	0.95346874	0.830895662	4.36416E-13	2.17529E-05	1.47114E-10	7.99819E-41	1.13743E-09	0.116529711	4.83679E-11	0.758419812	2.2413E-24	1.17279E-35	3.81857E-11	0.628555059	7.07068E-12	3.03905E-10	4.14725E-11	2.21461E-06	7.83243E-05	3.30119E-05	0.000456679	0.030923495	0.000377752	0.003788203	0.405064464	3.69711E-05	5.15148E-12	0.002497667	0.060591936	0.000118565	0.002536887	2.77853E-06	0.844547272
CFG00110201	HSG00311215	434	0.388140351	8.28783E-17	1.04232E-14	0.779089332	0.498031408	9.88164E-05	0.003472194	0.721450806	1.03359E-14	4.05676E-08	0.022203384	6.41478E-16	3.61812E-18	0.625469565	0.002479804	1.3514E-17	3.05804E-05	4.7472E-08	0.367249846	3.52151E-05	0.003846869	0.38181141	0.026414542	7.80247E-13	4.57883E-05	0.301110893	0.001121103	2.51146E-05	0.442000985	0.098850764	3.02609E-12	4.25352E-07	0.485583782	0.000834062	1.16146E-08	0.920642197	0.002566511	0.651683867	0.143129632	0.135002166	0.589351356	0.02199503	0.830000162	0.18706277	0.440793455	0.655762494	0.289714605
CFG00122256	HSG00251088	435	0.518417656	0.730317175	0.840638936	0.297902882	0.03424149	0.042892992	0.000103494	0.003882577	0.077682868	0.918819308	0.017909052	0.269229054	0.528923035	0.223336086	0.864496589	0.072466932	2.72486E-06	2.18732E-08	0.050327063	0.069799691	0.409677893	0.147086129	0.00355688	0.089416236	2.08934E-06	0.006615327	0.001223842	0.00019457	0.006984118	1.82818E-07	0.2048226	1.53267E-07	0.000601772	0.078712933	0.485437334	0.111537918	0.975240886	0.515663922	0.373136938	0.989374697	0.169971436	0.409977496	0.699202716	0.460911125	0.424725622	0.516559005	0.791333318
CFG00013989	HSG00307009	439	0.43187508	0.988660991	0.65810591	0.211973995	0.154876307	0.848930418	0.469648808	0.036268234	0.000502485	0.352632672	0.748306215	0.000124433	0.233669922	0.215787619	0.139230326	0.066960104	0.022327282	0.013942694	0.021819238	1.45716E-06	0.456926256	0.23478055	0.465487868	0.435707062	0.323249072	0.250855893	0.292001694	0.875592649	0.065024495	0.012183154	0.001461901	8.9098E-05	0.076705262	0.161126494	0.525785804	0.9331972	0.381369084	0.011198604	0.682430327	0.468497127	0.041460067	0.278562784	0.751253843	0.637396812	0.936646521	0.246260151	0.872227967
CFG00126630	HSG00250033	440	0.062509708	0.878344893	0.198530108	4.58018E-05	0.107850499	0.092564024	3.36967E-06	1.81045E-09	2.12257E-08	0.034913808	1.05812E-05	9.15125E-08	0.002757908	0.778399408	0.026037725	0.013515033	0.031700328	0.533913493	0.518790483	4.21078E-19	0.082213245	0.114682689	0.591746807	0.009707055	0.027832445	0.003141673	6.28642E-05	0.465370655	0.331555724	4.35066E-05	0.418457538	3.04923E-12	3.85144E-07	0.017212067	0.00657773	0.856178105	0.198174551	0.309798896	0.000415269	0.882540286	0.229256153	0.119768828	0.000904531	0.049410563	0.183235735	0.645693064	0.847551227
CFG00030075	HSG00257806	444	0.459717929	0.154401094	0.969528615	0.752395093	0.302668244	0.301769853	0.034978371	0.002161215	3.17885E-20	2.34854E-05	0.001978575	7.01314E-05	3.06394E-09	0.613899589	0.048001166	2.73475E-06	7.7428E-08	3.46447E-14	0.033723664	0.008009914	0.012438861	0.000867082	0.031938516	0.708717763	6.40153E-09	0.000317594	6.23459E-07	0.868775427	3.01648E-08	1.8646E-14	0.000211187	3.4498E-09	2.0941E-14	0.099356756	0.050789706	0.15761672	0.186355025	0.840028763	0.616304755	0.260747731	0.32795012	0.104427606	0.49447751	0.146955013	0.280827671	0.152042061	0.910127819
CFG00127360	HSG00262805	445	0.039748494	0.002135154	0.621222973	0.003085244	0.45897603	0.555130541	2.37938E-14	2.69187E-09	4.62924E-13	8.30117E-24	3.91182E-17	1.62294E-15	2.33843E-11	1.05978E-17	8.25682E-15	0.32169205	5.77295E-16	2.65087E-10	1.2227E-09	6.91127E-07	2.92702E-06	4.61875E-06	3.15968E-07	7.53971E-12	0.002006367	4.65159E-08	5.22023E-11	0.896090865	4.63146E-10	0.66748172	0.000105774	0.865366697	9.78703E-39	0.002121635	0.001657272	0.440671623	0.432592332	7.75296E-07	0.603946745	0.000575054	0.85562104	0.023055045	0.770450473	0.009325721	2.89618E-05	3.02523E-07	0.002284763
CFG00123433	HSG00205911	460	0.733993173	0.54238075	0.81451571	0.747192323	0.843854785	0.186278448	0.729679108	0.83385098	0.481682688	0.171189517	0.969870925	0.708098948	0.328598529	0.760560453	0.429492682	0.036956821	0.685526073	0.373149484	0.735779822	0.821697414	0.432080626	0.830349207	0.841592312	0.543353558	0.396899283	0.30408448	0.909243464	0.212420896	0.800895274	0.494299978	0.991701543	0.846969306	0.862833679	0.014948533	0.043564167	0.129164994	1.8805E-05	3.4144E-05	1.58105E-05	4.81335E-06	6.78771E-05	0.00079406	0.280659795	4.53674E-05	0.062960073	0.102663167	0.653943241
CFG00126041	HSG00205824	462	0.002643315	0.989737988	0.898618042	0.375444114	0.289683104	0.396409005	0.405354559	0.444597661	0.67990005	0.122601122	0.962638915	0.357494324	0.678582191	0.97381705	0.107521132	0.491507798	0.515943468	0.500824094	0.281359851	0.104893155	0.041546941	0.041582718	0.585672975	0.027809327	0.272336185	0.627161145	0.03904916	0.056177083	0.020552333	0.065264784	0.81692934	0.282705426	0.858991385	0.846176565	0.679522336	0.85234952	0.472092479	0.973557174	0.993577838	0.682137549	0.695789516	0.965625286	0.993577421	0.738355279	0.486248046	0.909308434	0.396107733
CFG00127905	HSG00294214	463	0.600531638	0.622162104	0.701594293	0.91351831	0.58748585	0.542688012	0.302763194	0.005578002	0.287807822	0.102450192	0.917925477	0.09444911	0.044305347	0.152851745	0.614247859	0.641309023	0.177782357	0.553070903	0.441166878	0.306734145	0.653400719	0.457569778	0.086099207	0.087682329	0.128506064	0.558976352	0.171756506	0.622947991	0.071754187	0.433063358	0.814505577	0.882628322	0.036438622	0.007013822	0.978906274	0.292532176	0.711266637	0.033232275	0.143746659	0.24145329	0.391896665	0.974173248	0.736762166	0.246640235	0.479105204	0.573068619	0.121779807
CFG00000103	HSG00277211	466	0.971250832	0.352540851	0.658246219	0.74812448	0.639178634	0.2977373	0.053199764	0.454757988	2.55669E-17	6.73248E-13	0.00058812	0.001225187	3.30261E-06	0.486777365	0.041391857	0.162636176	1.92671E-10	8.30302E-07	0.088846937	9.80942E-06	0.106370546	0.000906528	0.677712739	0.68726927	0	0.000367604	4.4668E-09	0.741545439	1.29029E-16	2.73869E-20	0.000220187	4.33147E-16	3.11956E-27	0.225440279	0.470806211	0.970074773	0.499223679	0.465306222	0.0535472	1.37541E-05	0.086518571	0.114610404	0.433013499	0.770093977	0.10292948	0.140881792	0.741663873
CFG00029394	HSG00203707	467	1.11388E-11	0.002208306	1.66607E-08	0.001807405	0.224968955	0.069681011	0.980225503	1.8968E-15	0.00014221	3.76892E-17	0.170754224	0.005416506	0.337082773	0.464942247	4.25471E-09	0.734340668	3.62047E-12	0.040137276	0.580797911	9.95736E-10	2.77922E-23	0.051905155	0.461180568	0.043399367	0.134272859	0.054997381	0.805225372	3.04361E-08	0.285510004	1.83546E-05	0.304127187	0.137576416	0.930003941	2.86557E-12	1.73142E-13	5.4094E-10	0.880880117	9.0142E-14	0.000359165	0.001477454	4.06377E-44	0.097582839	0.001563379	1.76088E-20	0.000203729	7.91984E-12	8.57769E-08
CFG00128953	HSG00314392	468	0.232877418	0.316052705	0.102274179	0.975779116	0.688010216	65535	0.626424849	0.492193133	0.96744591	0.068404317	0.105859399	0.107076518	0.025654502	2.37033E-05	0.038292151	0.969144106	0.589545727	0.304409534	0.785442472	0.026001515	0.322557151	0.719068408	0.629360259	0.705552578	0.000125768	0.970573664	0.053318419	0.168083146	0.045946218	0.308253199	0.06469322	0.971589804	0.815776169	0.852977455	0.440606326	0.123132832	0.504929245	0.390073746	0.669651687	0.99313575	0.059037376	0.225982472	0.485671997	0.477301776	0.781632483	0.25319016	0.54875803
CFG00126521	HSG00215671	471	0.968303561	0.389901042	0.305572778	0.602678657	0.106446937	0.644073248	0.129142433	0.94742316	0.27908501	0.000651411	0.078528367	0.079575039	0.255266517	0.004492011	0.019627111	0.298745453	0.571025789	0.275806665	0.129883602	0.440371394	0.237573609	0.657621324	0.111086681	0.008712674	0.405705243	0.002912912	0.258984476	0.778358996	0.831961811	0.639318645	0.238486335	0.02466852	0.041757178	0.723700225	0.140265137	0.16509065	0.119899981	0.00380356	0.47742641	0.094248593	0.87214911	0.730780721	0.554148197	0.077774771	0.156934857	0.211978659	0.515516639
CFG00112660	HSG00227246	474	0.962879837	0.652622938	0.719753504	0.918165147	0.141138539	0.305698663	0.824031591	0.51317513	0.417636573	0.141435549	0.714845896	0.826567233	0.531684995	0.349898189	0.06168846	0.107818305	0.417986751	0.5464136	0.480299264	0.95634973	0.483899832	0.655785024	0.91241926	0.6352548	0.999735355	0.256167859	0.23971428	0.458192945	0.378909826	0.085326135	0.79922837	0.208236203	0.242459774	0.786811471	0.572316051	0.599926949	0.682471812	0.120452337	0.171280906	0.362774909	0.095468491	0.347728789	0.292699456	0.917675078	0.114216372	0.148600698	0.613129139
CFG00012768	HSG00237682	475	0.952073276	0.615616322	0.982244313	0.504232883	0.53385514	0.873944998	0.918299913	0.052116361	0.458524674	0.576420546	0.51960963	0.240031123	0.573325992	0.296891868	0.901685953	0.95009923	0.406812638	0.266489565	0.342295021	0.060490735	0.690181375	0.684428036	0.353796095	0.497738153	0.288746208	0.233240247	0.716741323	0.874138892	0.246975601	0.964345455	0.0374697	0.767273068	0.351201952	0.12608768	8.76644E-05	0.176985621	0.415271997	0.282946855	0.29942432	0.224599779	0.257279545	0.084843166	0.029593157	0.35083124	0.33130908	0.249729767	0.073323295
CFG00098568	HSG00206060	476	6.151E-11	0.141359031	0.365870684	0.289728284	0.004914447	0.70175302	0.000354389	0.091157831	0.021418417	0.948837638	0.392977864	0.211260796	0.142258823	0.000470161	0.668611705	0.381093383	0.093649238	0.176220953	0.000320847	0.029206844	0.011104275	0.023179853	0.125521541	0.049284901	0.033632237	1.47582E-07	0.001827979	0.001455791	0.037109613	2.34764E-09	0.185390159	0.001355959	0.686785519	0.000496005	0.864911377	0.466348171	0.636413813	0.002397886	0.196315184	0.270466387	0.025277631	0.143256664	0.10253264	0.431992471	0.00107324	0.264568329	0.530718029
CFG00038673	HSG00204500	477	4.54716E-25	0.155940711	0.034706578	5.94711E-11	7.07367E-19	0.940935493	0.000559536	0.048911534	2.67749E-17	0.328830689	0.187992424	0.007136685	0.348226011	0.665085495	0.455569565	0.045573931	2.32959E-16	7.45164E-12	3.88812E-09	3.04308E-14	0.001816878	7.14454E-12	5.78314E-21	0.138418496	0.028272968	2.11937E-06	6.14066E-11	0.027614495	2.10913E-05	0.00012632	4.25085E-35	0.00076358	0.159620747	0.365187585	5.51865E-10	2.24872E-07	3.579E-12	4.19685E-07	0.015015108	0.026125435	4.07847E-05	2.28924E-13	0.37892428	0.908541799	3.00105E-10	1.95816E-07	0.050962649
CFG00124433	HSG00305959	478	0.745057642	0.646566272	0.577697217	0.705443501	0.031783447	0.713443935	0.914773464	0.000775015	0.021995183	5.52693E-05	0.223884463	0.004226253	0.034640301	0.57222724	0.203518361	0.272806197	0.095584817	0.228499472	0.505688131	0.073555216	0.016675282	0.080736399	0.431900501	0.193155602	0.033331648	0.371681422	0.132500648	1.7964E-08	0.045072109	0.188247398	0.030461108	0.141181976	0.475115776	0.111462645	0.185152635	0.99154073	0.510559499	7.96186E-05	0.027262647	0.019479504	0.000101801	0.009801481	0.042811837	0.082985878	0.502424896	0.013892768	0.898701429
CFG00098490	HSG00284686	479	0.175390512	0.032126989	0.000627526	0.03317865	0.000106425	0.004227747	0.049013123	2.04195E-06	9.12523E-24	2.12872E-17	8.38959E-12	3.18487E-05	0.000578524	0.382079005	0.000391777	1.72523E-11	0.00279772	0.696715355	0.971561253	1.89781E-20	0.000592954	0.000116764	1.63788E-16	2.04154E-06	6.82784E-06	5.48338E-13	2.81091E-24	0.06948866	1.88423E-35	5.04564E-11	2.33655E-30	3.3909E-19	1.48745E-09	0.98481822	0.937110424	0.726315975	0.38025409	0.788398623	0.518498898	0.823265016	0.314671367	0.843923032	0.985048294	0.861918628	0.310761303	0.987349689	0.783854008
CFG00007929	HSG00302851	482	0.53154242	0.980941474	0.593235135	0.916708827	0.784043431	0.964121699	0.192625567	0.701078475	0.149223953	0.583880424	0.258809	0.091133587	0.597736776	0.083960243	0.349619895	0.614664137	0.245241255	0.317695409	0.404045075	0.751571059	0.056053836	0.206519991	0.571980834	0.816959858	0.312819004	0.605252743	0.337428063	0.456430882	0.098905399	0.153295606	0.400192261	0.096461527	0.323917598	0.844617248	0.536081851	0.532802582	0.284119546	0.255975366	0.027072662	0.131771162	0.005217722	0.592274666	0.172662362	0.697080076	0.097564779	0.243367076	0.711774588
CFG00124593	HSG00221719	483	0.000696658	0.851480007	0.582047164	0.772922516	5.68613E-08	0.122418925	0.035936996	2.40373E-05	0.744218707	1.43349E-28	0.97193265	0.00014641	0.643740714	0.000397433	4.37028E-08	0.029103363	0.029463118	2.57362E-11	9.71732E-09	0.756192207	0.003257527	0.006879667	0.001421693	1.89793E-17	0.174367726	0.745292485	1.3776E-05	0.002070381	0.051094625	1.07297E-09	0.048456606	2.76193E-06	7.53867E-26	0.775531948	0.235881239	0.023826564	0.385617763	0.676067293	0.065155715	0.012624547	0.739396751	0.488859296	0.245276943	0.269855946	0.912635028	0.394627571	0.101057678
CFG00142565	HSG00272244	486	0.065093569	0.253803879	0.63540566	0.066410959	0.583132327	0.845807374	0.534224093	0.947251379	0.954254329	0.04269959	0.104821809	0.263483852	0.328414291	0.455025077	0.129616916	0.120593145	0.07386741	0.081192046	0.130029604	0.00176041	0.070115335	0.297437847	0.001244702	0.418688387	0.007256107	0.292125344	0.0473882	0.345634401	0.97669816	0.1905891	1.26364E-05	0.117396154	0.118320927	0.379397869	0.292873085	0.533032	0.551617742	0.10067144	0.214895636	0.695749223	0.008010717	0.221433565	0.612433374	0.729907036	0.714167833	0.325811386	0.89133358
CFG00137229	HSG00294815	487	0.041570958	0.067445926	0.007601933	0.314347714	0.122770309	0.44626376	0.003808686	0.259258986	0.030009044	0.00848685	0.053140055	0.502955675	0.064865753	0.014249366	0.743248999	0.011018775	0.000109474	0.008052617	0.325300962	0.134882614	0.115862265	0.080960989	0.007248865	0.294715255	0.036367107	0.028878398	0.13615413	0.924624324	0.24184151	0.405613363	0.004761562	0.577682436	0.011953518	0.05218152	0.471317828	0.815006793	0.057792317	0.012421604	0.056393098	0.002569295	3.92226E-10	0.075988539	0.229675934	0.777482867	0.088647842	0.039311513	0.566179514
CFG00018755	HSG00277238	488	0.295808166	0.824253023	0.194024697	0.897771835	0.66922152	0.981433928	0.321819097	0.707300067	0.019674867	0.906174481	0.038096219	0.390943348	0.004181739	0.302082479	0.200466126	5.03036E-05	0.366450936	0.864794731	0.038343884	0.009234503	1.55984E-06	0.939113915	0.170530409	0.001130934	0.053185251	0.094491549	0.008024409	0.354649901	0.000799928	3.65502E-05	0.000737355	0.814621508	0.000119565	0.664358735	0.392959118	0.001934755	0.000567326	0.227484435	0.032306984	0.254224032	0.060224824	0.611864269	0.475907028	0.481727332	0.844716847	0.021527436	0.473040611
CFG00128035	HSG00253730	492	0.127188861	0.685798824	0.568420231	0.822245717	0.751204908	0.430948138	0.978326678	0.056781545	0.649657309	0.516034365	0.685514808	0.120820232	0.757116675	0.584094763	0.81369698	0.895376444	0.961249948	0.953034043	0.902516067	0.001009225	0.743216336	0.532393932	0.710478127	0.271394193	0.915182531	0.844062626	0.293781608	0.964977086	0.360278487	0.262889117	0.719261825	0.783947408	0.659216046	0.928557277	0.419294178	0.898060024	0.177009583	0.909127533	0.926255941	0.312894225	0.360956401	0.749969959	0.988802671	0.756731987	0.337795287	0.472561181	0.737384379
CFG00014522	HSG00201151	493	0.972626209	0.732045233	0.671610594	0.729509473	0.615891516	0.919928789	0.738088489	0.182257161	0.944110036	0.275900543	0.651616275	0.839838862	0.458704501	0.957179964	0.135655656	0.556327939	0.739332736	0.681316197	0.912536442	0.519067228	0.514444709	0.34224835	0.937221169	0.644859552	0.250695735	0.791006505	0.668089211	0.909470022	0.811366558	0.399624527	0.282922506	0.383454829	0.359524459	0.298641264	0.653850019	0.128003001	0.148039669	0.303458363	0.993718863	0.627232611	0.245583281	0.917259514	0.922828436	0.438144773	0.95410955	0.436037838	0.913835049
CFG00026264	HSG00305952	495	0.929407954	0.951898336	0.825976074	0.528471589	0.901299417	0.760214746	5.79334E-05	0.855693161	0.048336044	0.743365288	0.735344052	0.935170472	0.832660496	0.539208949	0.981199324	4.51422E-16	0.605201304	0.836494625	0.959995687	0.140159249	0.754171312	0.007283353	0.221634552	0.979169428	0.692901373	0.330595195	0.79381454	0.214373082	3.02935E-05	0.000647082	3.15215E-13	4.69705E-06	0.004690786	0.375377059	0.75236702	0.727223098	0.177113041	0.143552259	0.397719175	0.16417037	0.010058283	0.718891919	0.421157241	0.68166244	0.504395247	0.149330586	0.869254827
CFG00025766	HSG00284999	496	0.257341981	0.970995665	0.706255257	0.874741256	0.267774135	0.463666022	0.306591779	0.428301215	0.205569282	0.028218547	0.729981303	0.659417152	0.740512013	0.72054261	0.823880076	0.767702401	0.435935795	0.914779842	0.343979776	0.948603809	0.790377915	0.332322687	0.32780993	0.438358486	0.501811802	0.878269732	0.905050635	0.583333671	0.222935244	0.693475306	0.782883883	0.131142318	0.034569971	0.942479491	0.683115959	0.521442413	0.942648411	0.981416464	0.840156674	0.686086059	0.591039896	0.80750829	0.842203379	0.895326197	0.426871032	0.77889514	0.902912796
CFG00005853	HSG00303978	498	0.133841425	0.632103324	0.454783618	0.642518878	0.540691376	0.335810184	0.025694497	0.3524414	3.80679E-06	0.002715312	0.012068186	0.919001937	0.363670975	0.128571242	0.357527018	0.030593453	5.36796E-06	0.02214925	0.085498005	0.963695168	0.678338289	0.154376328	0.000933083	0.754112303	0.000800167	0.018823836	0.01689503	0.261111617	0.159087941	0.000258274	0.001411839	3.81831E-07	5.97602E-05	0.198526278	0.889911592	0.935113549	0.864643097	0.010690211	0.275998831	0.290288568	0.003472481	0.6577667	0.965458691	0.226913601	0.329231948	0.109537423	0.467851013
CFG00001694	HSG00236844	501	0.365650475	0.405644238	0.111109428	0.191922292	0.936589122	0.428217858	0.371890157	0.44507286	0.000143789	2.59443E-06	0.171317443	1.96037E-21	2.93725E-14	0.073123008	0.000708048	0.002931838	0.022956861	0.008190374	0.327364028	0.012547221	0.90706408	0.775585651	0.141569048	0.237753302	0.096398562	0.656379342	0.212746695	0.01808976	0.563450634	2.09627E-08	0.44717437	3.38479E-08	3.06679E-09	2.9975E-07	4.4493E-06	2.22486E-05	0.020762563	1.64407E-07	0.779949844	2.47651E-13	0.004659941	0.5868119	0.04913028	0.026551293	0.001632936	0.45850578	0.701739252
CFG00121659	HSG00277084	506	65535	65535	65535	65535	65535	65535	65535	65535	65535	65535	65535	65535	65535	65535	65535	65535	65535	65535	65535	65535	65535	65535	65535	65535	65535	65535	65535	65535	65535	65535	65535	65535	65535	0.992617428	0.214908198	0.020728383	0.978796661	0.088205069	0.270191431	0.315420181	0.177515581	0.052884802	0.530974448	0.584794879	0.944233656	0.401477814	0.509247243
CFG00121725	HSG00269090	509	0.030086709	0.470813602	0.399969161	0.1426543	0.736327291	0.017893629	0.990042686	0.017261889	0.385422826	0.077967808	0.024322461	0.132827088	0.457724601	0.026382471	0.345767736	0.928339541	0.402885914	0.987880707	0.136573851	0.800271451	0.027722273	0.076340027	0.32177633	0.126271844	0.003634678	0.035224263	0.517210126	0.291807115	0.632902086	0.004495805	0.571155012	0.400334448	0.001321043	0.399545997	0.001701566	0.941492796	0.526070297	0.015329957	0.94507724	0.040456213	0.163624331	0.064910524	0.269195646	0.396377921	0.408367574	0.665754735	0.952236533
CFG00121836	HSG00307390	513	5.56713E-05	0.975276768	0.417767972	0.435199648	0.868580639	0.60275656	6.79352E-06	0.137924209	3.93345E-06	0.180020615	0.012984851	5.06027E-05	0.275925428	0.531749308	0.421559006	0.046220262	8.24007E-07	9.76021E-06	0.300723106	7.14892E-05	0.003058193	0.053464908	0.106041498	0.712466002	0.819273233	0.347834796	0.697242439	0.242253318	0.338929057	0.000165714	0.32043916	0.111983553	0.880353212	0.564889848	0.369637728	0.998479843	0.380033463	0.140361205	0.37797147	0.464312106	0.052650589	0.327498943	0.628168225	0.747478426	0.616200209	0.274283767	0.77256918
CFG00104622	HSG00311250	514	0.002295582	0.095656179	0.563897908	0.772387326	0.213065371	0.198326215	0.273778468	0.803479135	0.384239167	0.012071152	0.12072666	0.662855506	0.767027318	0.191729009	0.450221986	0.758027732	0.002363676	0.879209161	0.65621382	2.81097E-05	0.930669606	0.215395629	0.039769717	0.983108103	3.77503E-08	0.000300897	3.77669E-06	0.43173942	0.539177299	0.000538729	2.57684E-09	0.000156974	0.337730974	0.104637466	0.150979176	0.693068624	0.527027071	0.068963133	0.022175642	0.171325877	0.016571861	0.042585745	0.220804632	0.530753791	0.017942658	0.704223096	0.525259852
CFG00025174	HSG00409358	515	0.396968037	0.987425029	0.307671189	0.600575268	0.456216514	0.001671155	0.308679253	0.900490224	0.000950074	1.8363E-12	1.3293E-05	4.70589E-32	2.4145E-21	0.000404737	2.35664E-06	0.356102556	2.58609E-08	0.073358878	0.011982054	8.47252E-05	0.113769986	2.66001E-11	0.402174711	0.007573793	1.78977E-33	0.000108567	0.006961245	0.465840101	0.042731762	9.83279E-10	4.53441E-12	0.001249499	1.5227E-07	0.000868328	0.501935005	0.554344296	0.210799053	3.17075E-06	0.16540648	0.543180525	4.25715E-05	0.881465793	0.173149556	0.632265151	0.003448589	0.055962387	0.742322803
CFG00003225	HSG00297703	516	4.63853E-05	0.019531664	0.611389279	0.673354924	0.419500172	0.296964258	0.002683854	0.105000809	0.924784243	0.632534385	0.134000987	0.161501899	0.003069899	9.77283E-05	0.446621418	0.563710093	0.006284433	0.177319929	0.0079698	0.103862338	0.000192523	0.000335085	0.548968315	0.003707872	0.251624465	0.62002492	0.274153173	0.015754389	0.000209863	0.013134663	0.01972702	0.316680759	0.607147694	0.554862559	0.000784883	3.29791E-05	0.538130164	0.164985284	0.778646171	0.112039752	0.630723357	0.078384101	0.901098549	0.061401688	0.824810684	0.96430403	0.650461435
CFG00010072	HSG00379496	518	0.107232362	0.557591856	0.754105687	0.351567984	0.777425885	0.960104644	0.89120388	0.085384496	0.297474772	0.23389563	0.281440467	0.362207413	0.484524161	0.875394285	0.26161477	0.819611371	0.115770541	0.695490301	0.193246707	0.076801918	0.763827562	0.557192385	0.960990131	0.925302565	0.532181263	0.267745107	0.390816897	0.042110417	0.22950387	0.03299031	0.017095445	0.029441683	0.491728365	0.061754655	0.220802024	0.857658207	0.32057187	0.023874409	0.965298176	0.682377398	0.004935747	0.010937378	0.811745584	0.627746403	0.652325571	0.590451598	0.618510544
CFG00118397	HSG00227608	521	0.1614822	0.870552599	0.870100856	0.339447588	0.448303044	0.863825798	0.476564348	0.396157771	0.510453284	0.941657245	0.621289551	0.418693215	0.787561953	0.279639751	0.882312536	0.47077024	0.606646478	0.850588977	0.258106709	0.74538666	0.680303872	0.982310355	0.86900574	0.57874012	0.762141705	0.602133334	0.681844771	0.476596653	0.479230285	0.286977053	0.37757808	0.25973922	0.165936768	0.490289629	0.036354035	0.006485667	0.539608777	0.223616824	0.294178337	0.01526446	0.423746437	0.029500155	0.629141152	0.426369309	0.470205933	0.983102143	0.56480819
CFG00028290	HSG00315850	522	0.002923965	0.456007212	0.208376363	0.115998931	0.31420365	0.262552112	0.754874051	0.671100855	0.381140739	1.81775E-08	0.059679866	0.011542907	0.223423749	0.010933943	0.612298846	0.082025379	0.008430107	0.010927756	0.036147576	0.910667419	4.56315E-05	7.22922E-07	0.363391846	0.431955367	0.02622813	0.032354143	0.39552474	4.54744E-07	0.059788208	3.05038E-05	0.000720887	0.000226256	0.000590347	0.100925483	0.774064362	0.310264617	0.015821246	0.090779312	0.101775154	0.348115414	0.014633171	0.639615059	0.040891226	0.877222836	0.021837823	0.744382858	0.100585468
CFG00127240	HSG00225822	523	0.215870887	0.977619648	0.103027172	0.461850911	0.924783528	0.037172172	0.037796047	0.827596903	2.48941E-08	0.030808801	0.746159911	0.352048457	2.04219E-08	0.137242436	0.061473206	0.800907433	4.61458E-34	3.01025E-12	5.73058E-05	7.19383E-13	0.094153464	0.878398299	4.48771E-14	0.005434346	6.22026E-37	1.82816E-13	9.63107E-24	0.003458401	5.08719E-10	0	1.50822E-05	6.27342E-17	8.06806E-05	0.051554099	0.510915518	0.329224974	0.804172754	0.1002305	0.981356323	0.443112582	0.040319834	0.734685361	0.478074491	0.34681949	0.020278322	0.143623352	0.43702507
CFG00123541	HSG00259898	526	0.071836181	0.822834015	0.25268966	0.163246721	0.005189205	0.027647266	0.619624734	0.000674846	0.009279899	0.000223436	6.18792E-09	2.1554E-10	0.006305958	0.000269698	3.98114E-22	0.062538341	0.174719974	0.104560122	0.044709776	5.00305E-13	0.806893587	0.024555756	1.29296E-05	0.000811602	0.122950077	0.166021526	0.14403367	0.055136185	0.321954638	0.000618304	0.416099519	1.2001E-05	0.000138519	0.418899238	0.128410935	0.732747138	0.118193597	0.001483838	0.625222325	0.064425498	0.539394796	0.517201602	0.37346682	0.115385681	0.220405385	0.209073812	0.798306108
CFG00126397	HSG00296708	527	0.671028376	0.949604988	0.378174126	0.614690602	0.315987527	0.214291811	0.004833137	0.044179153	0.807797313	0.027179493	0.004747051	0.594189823	1.89996E-05	0.036156625	0.731326282	0.781834424	0.011883544	0.322650045	0.01316136	0.000141776	0.964075387	0.06156297	6.29205E-06	0.360879391	0.056894064	0.018613458	0.428000331	0.212109506	0.021514621	0.010934601	0.081624202	0.770791531	4.1603E-06	0.360071212	0.864913881	0.190486819	0.567430854	0.495344341	0.17399098	0.152946502	0.176865175	0.228186578	0.369238347	0.662467897	0.552049994	0.125126272	0.202615619
CFG00124616	HSG00207305	533	0.127282649	0.457286417	0.992099881	0.731667101	0.823743403	0.452145606	0.483664304	0.047545645	0.200014681	0.039920144	0.056271236	0.29927361	0.06479045	0.392206639	0.179573581	0.442582667	0.000169565	0.046088614	0.001803793	5.1403E-06	0.076427758	0.574102104	0.001109617	0.832926273	0.171672434	0.000202175	0.009072384	0.354435414	0.326495647	0.072553515	0.704225838	0.034333337	0.001401593	0.236807123	0.003981447	0.988803566	0.643617451	0.453745872	0.115458243	0.551014483	0.196635485	0.086884692	0.071765862	0.297505677	0.87879914	0.980522096	0.928168356
CFG00026922	HSG00254535	537	0.857103169	0.618073821	0.826248586	0.806272388	0.066304244	0.427104682	0.658095181	0.171546191	0.201942369	0.066096604	0.065742128	0.295088768	0.173471779	0.231198162	0.630093157	0.342979461	0.566724539	0.425915986	0.0197974	0.011061905	0.830281436	0.247660473	0.00072645	0.900644302	0.19614011	0.117814742	0.784020185	0.733857393	0.054994605	0.963250399	0.122020721	0.887904704	0.000469639	0.057495806	0.399956584	0.050201349	0.134978294	0.05411822	0.194900498	0.00502453	0.086979017	0.04924136	0.147638708	0.307432085	0.590302765	0.969146073	0.669800818
CFG00108291	HSG00315887	539	65535	0.794664741	65535	0.517248511	0.773924232	0.988228321	0.538741648	0.728212595	0.620500863	0.44313094	0.016619101	8.61756E-05	0.118170552	0.000364657	0.47906664	0.205854714	0.915979862	0.024037024	0.00823832	0.893401086	0.008260147	0.102290504	0.566040754	0.368798047	0.530887663	0.215225935	0.411946476	0.052385509	7.59936E-06	0.546835542	0.482886255	65535	0.346605599	0.563932359	0.063476913	0.702133715	0.431429833	0.950092256	0.274569929	0.48788026	0.514893293	0.314058602	0.866957307	0.468934238	0.080436923	0.187273905	0.777822673
CFG00127801	HSG00284533	540	0.959729433	0.664914072	0.00544325	0.362706989	0.130186692	0.286070138	0.95175606	0.709217429	0.000252737	0.000285371	8.48798E-05	0.05902347	0.718883276	0.333007753	0.300381869	0.496577561	0.000229398	0.16252327	0.339110166	7.24235E-07	0.164255247	0.025647987	0.221410647	0.900255799	1.03931E-06	0.00018776	0.000297891	0.422616303	1.08449E-06	9.63293E-05	1.28788E-09	0.064895831	0.003992274	0.734175682	0.312213749	0.928632319	0.657828748	0.713943303	0.077732071	0.928576231	0.369854212	0.195056409	0.169394732	0.609490454	0.559764147	0.243013889	0.897663176
CFG00122217	HSG00254968	546	0.581812024	0.93021214	0.742212713	0.389597118	0.898887396	0.829401195	0.549163103	0.430786818	0.217889905	0.521195531	0.5906232	0.757025301	0.299796551	0.547395647	0.133741513	0.658357143	0.671660244	0.432926089	0.755618453	0.554100275	0.822015524	0.299268126	0.393718094	0.311675012	0.14078854	0.01399068	0.356766969	0.606068075	0.16217415	0.157524571	0.580691755	0.155475855	0.430629492	5.39975E-07	0.025960581	0.006904868	0.336184919	8.26856E-08	0.139069825	0.004068849	1.8083E-10	1.46193E-05	0.0196332	0.051645193	0.001196113	0.000125552	0.046643436
CFG00010576	HSG00214270	547	0.283771098	0.954830945	0.735917091	0.753809154	0.892033041	0.770728946	0.785602808	0.792252004	0.974433064	0.038298156	0.787776828	0.871839702	0.519688308	0.889021814	0.192001358	0.168019116	0.436575413	0.523212016	0.225684047	0.49383387	0.310625911	0.989141524	0.72590822	0.546306193	0.596750498	0.301986158	0.552520037	0.358120173	0.865218461	0.621890783	0.583164752	0.479619116	0.807426512	0.044170942	0.868236244	0.709056616	0.781487286	0.648790598	0.137237176	0.001305042	0.004705937	0.002061283	0.314746261	0.905849516	0.282503515	0.53729862	0.931934655
CFG00126744	HSG00262808	549	0.5930655	0.725680709	0.641609907	0.861871898	0.627424002	0.01500496	0.103253938	0.001326414	2.67671E-05	1.70476E-16	0.608233869	0.199096933	5.79783E-08	0.997551024	1.146E-07	0.06827762	4.70457E-05	4.35273E-08	0.383523881	0.075532652	0.079150811	0.019906733	0.707015574	0.10627497	1.19062E-16	6.60251E-10	0.001845338	0.749570012	0.141524389	1.8341E-15	0.000386928	3.08677E-10	2.82022E-20	0.002842571	0.021955699	0.386153489	0.036232732	0.276821911	0.07411667	0.096375786	5.65756E-06	0.14926514	0.20267041	0.009529393	0.002736957	0.187950358	0.925550282
CFG00128005	HSG00216917	550	0.115654856	0.629885197	0.984974682	0.152275309	0.365649104	0.135088071	0.087743886	0.37542811	3.21265E-05	0.067358188	0.006450969	0.345547438	0.899194896	0.616714895	0.214542016	1.18874E-06	0.878882647	0.000894648	0.576920211	0.51774472	0.249501258	0.003594982	0.001944523	0.19898203	0.147588134	0.834919274	0.237787366	0.854454815	0.895337462	0.585146844	0.503030539	0.087652609	0.419610798	0.004877462	0.156104475	0.023478677	0.146978542	0.002584932	0.02733627	0.254184991	0.117698632	0.28528583	0.581795871	0.027622314	0.148858652	0.658503354	0.590511739
CFG00018793	HSG00312327	551	0.929832697	0.952294886	0.78485781	0.543991864	0.673410952	0.862281501	0.294709742	0.628927708	0.837870359	0.94445163	0.461368859	0.394268751	0.946071148	0.090096667	0.915867865	0.99967289	0.57183373	0.886037588	0.217448622	0.175383106	0.6251086	0.988715529	0.545206845	0.515585661	0.666913509	0.700627804	0.647849381	0.840765238	0.988813639	0.639251471	0.624588668	0.819253623	0.974821687	0.924049675	0.341478586	0.421638548	0.80926615	0.094426326	0.000563593	0.048019238	0.055982783	0.018525248	0.092780888	0.831206501	0.240871355	0.735563219	0.82463032
CFG00113083	HSG00318009	553	0.412953883	0.539753139	0.57696104	0.015473868	0.680655062	0.404324204	0.848398328	0.01174906	0.37174052	0.712520421	0.807479084	0.665491104	0.046071492	0.156512186	0.718377054	0.251318544	0.184588104	0.000173575	0.10357853	1.80332E-09	0.011319977	0.048556	0.183576152	0.021858742	0.169383451	0.121782161	0.181453452	0.666536033	0.596732914	0.834390402	0.576826096	0.59933579	0.91440469	0.427130759	0.738862276	0.787025273	0.418205351	0.026074411	0.721877277	0.909302235	0.167975247	0.528037012	0.955879092	0.535206854	0.805255413	0.216947958	0.805006325
CFG00098613	HSG00254698	554	65535	65535	65535	65535	65535	65535	65535	65535	65535	65535	65535	65535	65535	65535	65535	65535	65535	65535	65535	65535	65535	65535	65535	65535	65535	65535	65535	65535	65535	65535	65535	65535	65535	0.011604322	0.840008736	0.615643024	0.026436865	2.80948E-06	0.290724784	0.631417274	0.053322271	0.799919069	0.048138071	0.304045379	0.034700092	0.076428249	0.965669155
CFG00025806	HSG00305655	558	0.020568023	0.235484302	0.457643092	0.306958675	0.41335991	0.001400461	0.872049391	1.77033E-06	5.55837E-10	0.666380346	1.37368E-05	9.64301E-06	0.017298546	0.000585496	0.073485158	4.62454E-07	0.691251397	0.051367387	1.80508E-06	0.953087628	0.000185249	6.12019E-11	0.008810694	0.000772965	0.802250445	2.62092E-11	0.029529911	0.234067082	5.48341E-05	0.079236209	0.00017325	0.657542408	0.055004958	0.023110291	0.979565859	0.689680636	0.045375418	0.008486731	0.018154047	0.97998029	0.212332994	0.668748617	0.972774208	0.78669399	0.009203036	0.013312676	0.794349432
CFG00023659	HSG00251422	563	0.000104922	0.46072188	1.54647E-10	0.01297265	0.12955682	4.06449E-05	0.011595652	0.985966504	0.931147873	9.11842E-06	1.35842E-10	0.002015047	3.70712E-25	0.09670078	0.022926312	0.047259472	7.48823E-16	7.10305E-13	2.0717E-08	4.879E-16	0.002858469	0.0026413	3.7284E-15	0.033176467	1.06754E-10	3.50108E-07	3.7286E-07	4.22406E-05	5.81808E-10	2.19593E-27	0.003512608	8.52392E-26	2.77858E-17	0.139759287	0.798785329	0.77412343	0.012426153	0.009515842	0.472784281	0.000838041	0.786887825	0.005855741	0.042681511	0.812371314	4.55574E-13	8.28163E-05	0.000156384
CFG00121004	HSG00274642	572	0.702337205	0.743466735	0.558650613	0.896164477	0.278574377	0.414599657	0.882812023	0.937519789	0.125341788	0.184329122	0.048682582	0.000764078	0.002648061	0.305488586	0.562211156	0.741447747	0.771304965	0.426837981	0.644641757	0.060462095	0.486581713	0.313894689	0.000304167	0.301645905	0.218200609	0.467759043	0.279821068	0.324370265	0.05126252	0.016951522	0.611915648	0.158985093	0.072294272	0.448637068	0.100039899	0.51050359	0.343830109	0.392197371	0.914504766	0.603734255	0.002769984	0.016446438	0.996716857	0.739618003	0.744649529	0.478451997	0.392495573
CFG00015318	HSG00263097	573	0.848889947	0.853696823	0.195299312	0.016210617	0.046317458	0.244390368	0.339042276	0.051512927	0.065917149	0.645605445	0.0350511	0.04162645	0.273361027	0.505155325	0.446896136	0.35052523	0.224313796	0.342951536	0.756748855	0.468409061	0.186940342	0.367543936	0.236885935	0.477098584	0.695057333	0.346102238	0.364653081	0.599937141	0.633944452	0.568148315	0.168438956	0.280230135	0.82905215	0.726187587	0.142651543	0.651128531	0.176298678	0.196589321	0.470735997	0.754899502	0.874542952	0.322321087	0.924114466	0.90409559	0.160206512	0.83942169	0.665099204
CFG00138533	HSG00204520	576	0.368668646	0.17210716	0.486085802	0.74500972	0.838539779	0.004353476	0.539025307	9.60306E-08	0.025593895	0.067835145	0.126330167	0.002271735	0.36031726	0.140760437	0.020073015	0.002103338	0.183853716	0.037409376	0.380465031	0.677889705	0.216359168	0.436468571	0.057850353	0.585921645	0.595871985	0.244966939	0.167654932	0.348761648	0.061583821	0.011320555	0.001347524	0.791127026	1.81298E-09	0.094203763	0.002114118	0.439225167	0.0830369	0.687864125	0.474650174	0.109524868	0.281211764	0.41841653	0.779046059	0.000621218	0.238687709	0.662200987	0.766049564
CFG00060519	HSG00242029	578	0.48710537	0.516328037	0.119526416	0.718877375	0.180765927	0.803765833	0.375900149	1.68651E-17	7.04362E-20	9.57234E-10	1.32238E-09	1.77811E-25	9.24923E-13	9.92669E-12	8.50356E-08	6.21497E-05	4.27269E-11	2.33215E-10	4.72203E-18	1.36732E-27	8.66013E-05	0.017048055	0.010772205	0.01559979	9.80909E-45	7.37945E-09	3.79307E-12	0.12756893	6.92473E-08	4.22392E-11	9.3849E-09	1.84793E-08	9.63475E-15	0.257577181	0.323082596	0.234855175	0.597934425	0.385239989	0.873507857	0.285858244	0.048066646	0.188359931	0.74921912	0.42498377	0.776171088	0.217816502	0.663727522
CFG00110839	HSG00228985	579	0.955345631	0.547566175	0.320555449	0.467551291	0.637914538	0.017902901	0.723075151	0.005087281	0.001588995	0.899858236	0.790636599	0.015741618	0.111266732	0.043056164	0.519033074	0.38990435	0.440023512	0.895701349	0.069552831	0.023921091	0.288992643	0.896936178	0.049979679	1.31126E-05	1.49145E-09	0.755969346	1.59367E-07	0.035948001	3.04924E-07	0.118187279	6.00801E-09	0.174089715	0.084871121	0.297957152	0.045331717	0.862240851	0.284151047	0.154582366	0.108368613	0.010131144	0.423242778	0.136688963	0.12520963	0.051471438	0.86171031	0.117210537	0.189563483
CFG00020747	HSG00307470	581	0.71108526	0.683073878	0.714518785	0.604537785	0.88491267	0.167955503	0.011740373	0.001204712	0.000966341	0.002693733	0.922308564	4.36816E-17	0.316872597	1.19871E-12	2.19247E-09	0.019374311	0.315544605	3.33949E-08	0.000302033	1.52443E-13	0.141298026	9.18963E-05	0.00542033	1.01425E-05	2.5621E-05	6.54225E-05	0.091591954	0.000251023	0.229876876	0.223902896	8.28707E-07	0.343833596	0.001477862	0.138913617	0.000606983	0.557961881	0.148899198	0.055956081	0.260157019	0.03998011	7.0117E-09	0.001139413	0.251634926	0.068620346	0.098753348	0.174518749	0.910973072
CFG00012499	HSG00271429	582	0.025568947	0.080436014	0.000793012	0.78077364	0.012666339	0.265212327	0.468809247	5.25828E-09	0.004726197	8.77756E-09	6.74824E-08	0.014646685	1.38639E-05	4.31678E-06	9.19218E-09	0.264129311	7.70182E-06	2.43558E-08	2.71824E-06	1.85296E-09	0.140115738	0.000189732	4.33527E-08	2.79533E-08	2.85679E-08	3.10008E-09	8.74868E-06	0.239145964	5.67955E-07	9.14771E-08	3.67645E-12	2.97585E-08	6.28119E-10	0.988064826	0.031617854	0.590812922	0.439004362	0.891886353	0.120210007	0.612528741	0.023039229	0.032079045	0.407619685	0.989875793	0.086661816	0.713684499	0.286904126
CFG00007362	HSG00295061	583	0.447008967	0.000341672	0.44809103	0.277993619	0.675909638	0.778600872	0.000100628	1.06689E-05	0.300923705	0.011021031	0.054601748	3.38318E-11	4.69521E-09	7.26532E-14	0.006514239	0.276217461	0.420267552	0.017023526	3.00128E-07	0.077626601	0.016381137	0.000154567	0.983833253	1.94207E-08	0.000352225	0.851208627	0.065011941	0.004136436	7.03321E-10	0.396363169	1.88275E-07	0.403438359	0.820323169	0.097843811	0.142047644	0.022112548	0.654634953	0.012019765	0.041374084	0.112793036	0.000370875	0.017258225	0.373236835	0.000138432	0.227134734	0.019860202	0.828658223
CFG00124297	HSG00290906	585	0.066401221	0.176042214	0.404456615	0.823530376	0.377530783	0.846033752	0.707790732	0.529941142	0.000159132	0.004111934	0.01676145	0.029110823	0.006041515	0.267191142	0.02993766	0.064752288	0.007780095	2.91864E-08	0.011096845	0.074782878	0.066010661	0.000671577	0.129497215	0.011222861	0.001356698	0.124705791	0.097514018	0.457054436	0.010354809	3.00845E-06	0.965546966	0.007015931	0.003416058	0.994339168	0.11992754	0.51888144	0.963132858	0.209889337	0.923482239	0.47684592	0.71845454	0.147055283	0.700691462	0.447618663	0.359022766	0.309438854	0.661596775
CFG00028439	HSG00276621	586	0.891247869	0.901902318	0.084807232	0.698906124	0.848064721	0.029966569	0.593478978	5.11934E-22	5.16153E-07	0.789184332	0.45898819	0.00202111	1.68607E-10	0.110709347	0.07897003	0.027086385	0.067515448	0.005032312	0.000688238	6.02538E-27	0.295238197	0.952257693	0.000673694	0.763457417	1.04012E-13	2.74852E-07	0.003649774	0.159679204	5.44753E-08	0.050624672	0.214732766	0.792425811	0.827350676	0.68721807	0.017363306	0.244033441	0.401790351	0.087848328	0.048951369	0.046715815	0.079416975	0.017138297	0.002826402	0.668497026	0.478430361	0.162305251	0.745783329
CFG00093512	HSG00306480	587	0.106665663	0.752917647	0.74108088	0.815351307	0.538245499	0.49942255	0.419996858	0.790714681	0.002928509	0.783218801	0.002433674	5.7334E-09	0.807739794	9.21453E-07	0.833427429	0.017089175	0.423346341	0.002280741	0.126927644	0.530127764	0.376311421	0.898268104	0.86012888	8.43405E-05	0.427527606	0.005304132	0.001568648	0.15072906	0.000611914	0.023724059	0.000791144	0.859845102	0.009803377	0.058322273	0.321204633	0.12680015	0.398315787	0.174360052	0.555296183	0.218562096	0.006626128	0.02324089	0.60165447	0.793058336	0.175680071	0.511904836	0.386074692
CFG00126271	HSG00220747	590	65535	65535	0.426091403	65535	65535	0.666151404	1.5448E-23	1.09393E-13	65535	65535	0.008985137	65535	0.768705249	65535	0.525206327	65535	65535	65535	65535	9.85098E-25	65535	65535	0.925439954	65535	6.0531E-05	0.000791892	3.45507E-17	65535	2.25285E-12	65535	7.06858E-21	65535	0.976148069	0.710543573	0.03613773	0.83069694	0.705967307	0.56108743	0.187433198	0.286502481	0.638853669	0.145940289	0.087200947	0.621399522	0.043594077	0.495119601	0.625863433
CFG00016853	HSG00308327	593	0.551676512	0.868798852	0.049039029	0.17425561	0.091631107	0.828789711	0.075556092	0.000584101	0.056621179	0.669317007	0.000503084	0.002015964	0.058603734	0.003182251	0.759423018	0.446019948	0.268220037	0.74566412	0.022622161	0.543402851	0.286532849	0.066503808	0.227846146	0.236733854	0.0019779	0.900711656	0.027634813	0.145883188	0.01257853	0.560443044	0.120940402	1.38965E-05	0.741262615	0.087645866	0.312696159	0.037564177	0.654138625	0.001739154	0.424445838	0.014632167	0.012548554	0.061795622	0.757722497	0.328199089	0.875242651	0.05727775	0.875304043
CFG00128679	HSG00242968	594	0.560954988	1.00672E-10	0	0.004443839	1.17078E-09	1.18323E-10	0.325290114	5.02083E-21	5.97951E-05	0	0.208898544	1.40452E-14	5.3571E-07	5.65052E-11	0	0.29525277	2.40716E-14	1.08168E-14	0.01544826	0.179601595	0.254998744	0.115888767	0.000235057	0.001255339	4.18612E-18	0.010054666	0.652001441	5.04447E-15	0.629331887	4.63369E-17	1.94943E-28	0	2.7913E-39	0.216049343	0.255546719	0.510610819	0.038715295	0.443321913	0.145729825	0.389497578	0.002549094	0.414630651	0.423562795	0.335563362	2.15621E-09	0.223386124	0.503383577
CFG00001467	HSG00270964	595	0.626867235	0.513215125	0.995808721	0.685702145	0.121891461	0.474756211	0.065979928	0.815346479	0.0207555	0.000511381	0.00261915	0.054904766	0.991912663	0.325889587	0.951608837	0.37746051	0.003806946	0.000327082	0.285019934	0.299835116	0.958052635	0.46601674	7.81377E-05	0.255034834	0.050794873	0.010050108	0.52840066	0.513054371	0.560111105	0.222201556	0.001187016	0.29091686	0.096217074	0.505494356	0.435847014	2.85127E-05	0.071829818	0.000344322	0.130881861	0.207173228	1.63314E-05	0.009626603	0.824521422	4.34669E-09	0.043710448	0.366300434	0.093648702
CFG00017498	HSG00303644	596	0.950989425	0.796307385	0.698375642	0.023835786	0.027272262	0.864309669	0.621756375	0.000622557	0.820937932	0.680510879	0.071412951	0.094267681	0.748231053	1.7652E-05	0.469248176	0.306074947	0.041781079	0.005218564	3.27533E-08	0.091386408	9.64098E-09	9.83401E-09	0.040810823	9.67362E-06	0.577368557	0.000100593	0.173355505	0.211951077	0.018795878	0.044408306	0.244562477	0.859883666	0.021000776	0.684540868	0.400755912	0.802091956	0.599195957	0.681400955	0.727237105	0.228219166	0.676175237	0.259800196	0.262905329	0.321144789	0.461026609	0.389982253	0.335631579
CFG00016178	HSG00291687	597	0.976428866	0.134177268	0.00024462	0.000154193	0.168055072	0.238090992	0.000669296	7.16936E-06	0.001025912	0.725438595	6.91556E-08	0.39414975	9.49924E-31	5.71244E-27	0.005720131	0.006155511	6.83572E-19	5.97331E-11	2.11978E-25	0	3.18811E-14	2.30455E-09	1.29072E-21	0.102356993	7.03811E-38	7.48842E-14	2.42241E-07	9.18613E-13	0.013380671	0.094910808	2.33259E-10	6.38556E-12	0.006631822	0.875598669	0.828739703	0.866425335	0.589091003	0.44116658	0.879540384	0.450275213	0.86784482	0.401337206	0.420499414	0.831679225	0.95159024	0.186896056	0.763539076
CFG00020133	HSG00311725	598	0.667074263	0.980262578	0.769106448	0.304711908	0.833068728	0.826739311	0.634158075	0.043865383	1.03274E-17	7.41084E-11	0.001687677	0.342389911	0.024005424	0.008638304	5.50011E-08	0.045553118	0.001747278	0.004393434	0.074193746	0.000411361	2.09547E-05	0.001397551	0.431061357	0.085874654	8.88336E-11	0.000463722	1.10056E-05	0.902613401	1.57318E-09	1.04276E-13	0.075136721	2.04044E-10	9.77322E-07	0.000649331	0.077029616	0.197090164	0.748051584	0.094464287	0.760518789	0.204448655	0.12214724	0.634867489	0.948804796	0.464814782	0.575637579	0.905879378	0.35531646
CFG00028184	HSG00287527	599	0.514285982	0.708160102	0.376583546	0.558775306	0.213101476	0.950751245	0.055240501	0.632928371	0.189922094	0.485723764	0.000224267	2.1081E-14	4.88277E-10	1.10532E-05	0.846076548	0.743350804	0.990545392	0.498358309	0.787806571	0.000675732	0.532628655	0.430943131	0.137298465	0.800032377	0.141562268	0.09069223	0.32732895	0.102272183	0.327486813	0.020044705	0.265713483	0.009571563	0.222968429	0.36515063	0.017054122	0.576126039	0.452362537	0.05004159	0.462030381	0.030026009	0.391728938	0.444757789	0.755272031	0.863399565	0.174901918	0.826494634	0.678324342
CFG00123220	HSG00226490	604	0.811173737	0.796364188	0.751449525	0.1270715	0.234312132	0.421864033	0.087739475	0.474311322	9.01698E-10	1.64443E-12	0.005397496	1.35907E-07	0.105531991	0.221847489	7.16543E-06	5.46846E-06	0.00209329	0.080828197	0.01082221	3.83601E-17	0.22191596	0.016247755	1.17577E-06	0.143957555	1.69181E-19	1.60059E-06	3.61458E-05	0.149590924	0.037895896	0.000302895	0.001193923	2.96824E-09	1.35095E-06	0.889705718	0.002820236	0.033550881	0.000464403	0.377411515	0.836626112	0.075505875	0.91209662	0.006318192	0.001541205	5.13316E-06	0.021576865	3.21375E-05	2.25321E-06
CFG00060729	HSG00277215	605	0.550325692	0.073748358	0.098738208	0.592336774	0.780953288	2.02725E-06	0.33951816	0.269911885	0.736837029	0.000595098	0.564869881	0.828915894	3.47038E-05	0.062553257	0.002377891	0.495355815	0.157388955	0.082989313	0.454023659	1.30895E-05	0.001554941	1.09523E-06	0.808219194	0.020727597	0.356117934	0.222858131	1.56423E-05	1.08679E-05	0.087957069	0.019812759	0.001289626	0.311306387	0.362793535	0.028331621	0.017237213	0.036713585	0.780509233	0.520380557	0.050387733	0.771527529	0.620402932	0.638667643	0.15915519	0.508111298	0.554233491	0.173875526	0.785905719
CFG00016734	HSG00296860	608	0.521882117	0.003828889	0.021268491	6.31092E-05	0.907073736	0.228117242	0.445372701	2.65522E-05	0.068044804	0.490530819	0.101501964	1.59242E-05	0.038773764	0.05657151	0.079180121	0.855573535	2.37784E-06	1.00677E-12	5.27169E-20	2.10734E-27	4.84572E-20	1.89852E-15	0.061698753	8.59973E-08	2.8214E-11	0.003352094	8.1344E-12	0.637973309	0.030096252	0.001606607	0.909278393	0.060466405	0.122153923	1.43586E-07	2.60152E-07	6.41556E-13	0.005424264	2.38312E-09	0.010318174	0.762638032	0.01302754	5.36528E-10	0.912125885	2.36227E-18	3.7514E-07	0.002885053	0.029332208
CFG00068818	HSG00305978	610	0.74480015	0.728956699	0.38255322	0.658969343	0.922289312	0.976425052	0.405067891	0.872025132	0.417228043	0.074799605	0.32210508	0.787014723	0.189810365	0.522165596	0.385132492	0.783559501	0.534123242	0.707347453	0.388664007	0.705157638	0.508764386	0.80074507	0.775875986	0.449605346	0.773409426	0.055841684	0.147388995	0.650621116	0.362215489	0.867852807	0.14946638	0.550352097	0.098795399	0.899398863	0.74119544	0.487944126	0.93281281	0.422136962	0.121492684	0.017609209	0.018760636	0.068806648	0.23272343	0.850319803	0.178034484	0.264746368	0.994166613
CFG00109973	HSG00251438	611	0.877009153	0.901020706	0.510296702	0.927117586	0.49399963	0.464839756	0.999019086	0.782644212	0.765571117	0.403905302	0.522375941	0.754280627	0.5270859	0.745848954	0.476272315	0.127906039	0.444942117	0.337396145	0.676679909	0.374516755	0.540360451	0.335272461	0.155785218	0.791393936	0.895736516	0.235300869	0.765291333	0.880019188	0.910396457	0.269744754	0.198831171	0.53808403	0.234705567	0.554030955	0.348640859	0.777228892	0.697770059	0.305192053	0.204911128	0.263787508	0.035227891	0.575603247	0.134028003	0.957111299	0.120812319	0.217593715	0.966746032
CFG00126839	HSG00216341	617	0.043411616	0.59843725	0.535492241	0.690693974	0.883336067	0.460836053	0.234712034	0.061663464	0.171581596	0.019253297	0.589700222	0.090396337	0.000486129	1.38948E-05	0.055094101	0.475189745	0.493427485	0.735819519	0.827006578	0.000164265	0.197723731	0.055783119	0.20107311	0.141151011	0.057884686	0.000621682	0.149904221	0.494641632	0.328089148	0.381819725	0.002986317	0.894277334	0.411554068	0.530644059	0.470675945	0.181710377	0.633503377	0.227410376	0.841708899	0.572460294	0.049027923	0.20188953	0.660353303	0.217974469	0.446766078	0.780604839	0.944407225
CFG00014611	HSG00222161	622	0.098773189	0.25281933	0.029674975	0.690652907	0.338463902	0.299835056	0.0263112	0.076616593	0.996263504	0.414075404	2.05115E-10	0.93344152	0.06069665	4.24216E-05	0.649780154	0.107860886	6.21121E-10	1.22598E-05	1.63389E-07	0.77875638	6.50589E-06	1.10447E-08	2.61603E-09	2.29591E-05	0.279642344	8.34503E-10	1.11446E-07	0.010707096	2.11053E-06	0.411795884	0.062178228	0.580937564	0.022231421	0.037537899	0.668322563	0.831680179	0.505104363	0.185649142	0.665842295	3.29549E-06	0.046318974	0.011888681	0.294452906	0.61979568	0.136880457	0.380391985	0.235647157
CFG00116124	HSG00288798	623	0.682235539	0.947674394	0.740479767	0.898404479	0.914067745	0.590384066	0.839534819	0.333977312	0.678680599	0.150748134	0.245659873	0.323927939	0.644136369	0.636271775	0.092494816	0.523090065	0.699875057	0.554370642	0.656236231	0.824363112	0.714059711	0.816717088	0.963477612	0.55619514	0.690101862	0.419639409	0.81792742	0.360579491	0.856037974	0.495526284	0.795279562	0.733906031	0.607333541	4.7868E-09	0.166618258	0.021786354	2.88842E-05	0.05447863	0.123480327	0.106324352	0.154326692	0.359738976	0.91333735	0.003761686	0.060296461	0.453901887	0.424818456
CFG00098508	HSG00287458	624	0.492121696	0.916984141	0.786193252	0.956419826	0.978768706	0.670858145	0.843815506	0.529756188	0.847910762	0.78299278	0.584394038	0.533929586	0.892427981	0.261135161	0.479088962	0.318261206	0.954830647	0.680585682	0.922284126	0.986264408	0.636156321	0.698137462	0.778140604	0.785711884	0.692695558	0.690987289	0.180241272	0.305449426	0.583523333	0.784805059	0.585904658	0.512264967	0.476315528	6.06055E-06	3.32348E-11	1.50777E-05	4.09661E-15	0.065753058	0.593409479	0.196116671	0.007474643	0.006293992	0.042968221	1.36949E-13	1.64646E-05	4.91913E-06	0.130632862
CFG00001439	HSG00270937	627	0.069384255	4.57305E-11	0.000246282	0.001851567	0.760354757	0.968837023	0.107498109	5.93497E-15	0.000809421	0.120584875	3.92387E-08	1.15975E-05	0.002384836	0.647246659	0.000101706	0.007197888	0.251065612	2.16696E-11	1.49553E-06	5.73805E-16	5.3566E-21	9.08916E-05	2.38881E-14	0.004829528	7.01915E-06	1.3708E-08	4.17592E-06	0.953777373	1.2852E-09	4.84868E-13	2.01871E-28	1.81847E-05	1.543E-07	0.006024903	8.35187E-06	0.00977845	0.010653967	0.000485392	0.100897767	8.73655E-08	0.25036338	0.148969278	0.001018786	0.00894691	2.79544E-09	0.536492765	0.004460227
CFG00111376	HSG00458769	629	0.355371356	0.319722503	0.092709489	0.004013499	0.04012135	0.660919726	0.452304929	6.73429E-06	0.133346334	0.044615414	0.130259097	0.360521138	4.37899E-05	0.215368867	0.001298245	0.082398199	0.04346925	7.11685E-05	0.002461108	2.34227E-16	0.000189502	4.39286E-10	0.029435037	0.060650446	0.042353563	0.003752592	0.017500596	0.005336526	0.023741344	0.142971486	0.007809352	0.160569251	0.639113188	0.066271603	0.011052517	0.403762728	0.755394638	0.177516431	0.911423147	0.319779187	0.490250707	6.86926E-08	2.84277E-07	3.84579E-06	9.39072E-06	0.020624975	0.684817791
CFG00128306	HSG00311881	631	0.51252383	9.33302E-09	0.280651659	0.863716185	0.012334303	0.0045883	7.12904E-06	0.383634001	7.94284E-20	4.17115E-26	7.19828E-28	1.80484E-06	4.63681E-14	0.000147171	5.81198E-09	6.59768E-25	0.115888655	0.00012829	0.067280404	6.56024E-19	1.90197E-07	0.0189244	5.71521E-10	0.776097596	0.880188763	0.011975173	0.003522836	0.026349334	0.033939317	1.01049E-09	4.89235E-16	1.38422E-10	1.52653E-07	0.410334021	0.007875422	0.469445974	0.031413268	0.659606099	0.415750921	0.523837745	0.568074822	0.281736553	0.216338754	0.67241466	0.485107183	0.978546977	0.771541655
CFG00111977	HSG00208084	632	0.763287604	0.041268092	0.00029987	0.896652758	0.880921483	0.325004816	0.942724586	0.634453952	0.630578279	9.4696E-08	1.00128E-07	1.53223E-05	0.710144103	1.11047E-05	0.007398998	0.06913583	0.061610449	0.053699568	0.324570894	6.26062E-12	0.097840093	0.854328513	2.21871E-06	0.412964404	3.43785E-14	3.40152E-05	0.006460102	0.113867417	0.019267168	0.987989724	1.10346E-06	0.000994305	5.85396E-09	0.601409614	0.442487419	0.439601779	0.230926648	0.173369691	0.620433033	0.116832435	0.141641408	0.362444699	0.875072479	0.687516332	0.724708974	0.616974413	0.913527906
CFG00096250	HSG00243045	639	0.253209174	0.127939984	0.000860701	0.399450839	0.352614731	0.495806545	0.201712042	0.000875809	0.029619992	1.22521E-11	0.019529821	0.026775751	0.014143217	0.006477669	0.876045287	0.060666438	0.592895567	0.367079079	0.022311663	3.10944E-14	0.185560614	0.017249614	5.84937E-06	5.84017E-07	0.012025124	0.040028643	0.769034684	0.014654577	0.010604988	0.617145836	0.01229851	0.086336851	0.000166838	0.959376693	0.847886086	0.277636677	0.506723464	0.818406343	0.633476675	0.788379908	0.771395147	0.603023827	0.390538365	0.595296323	0.144413069	0.760633767	0.706683636
CFG00116587	HSG00257747	640	0.261991024	0.25579223	0.275723487	0.891076028	0.541120768	0.42656678	0.092624858	0.040780187	0.233186126	0.18698287	0.597010255	0.613704264	0.003485754	0.108779006	0.235806093	0.903060198	0.008179833	6.60125E-05	0.001442613	1.22745E-18	0.002210993	0.241890907	0.163211018	0.527724683	0.012166852	0.006847889	0.479467154	0.962915242	0.894962013	0.435249597	0.066596769	0.079991356	0.123365477	0.034582391	0.191249698	0.631138504	0.245867684	0.026676429	0.10135603	0.236545116	0.00077291	0.202825546	0.333363593	0.67728591	0.100449689	0.044805318	0.96988368
CFG00026341	HSG00290166	641	0.039842192	0.807445705	0.241944581	0.29276371	0.921810746	0.583754957	0.174389392	0.056256752	5.15237E-25	5.05639E-13	2.52345E-09	0.295987189	0.009886741	0.105256222	3.21909E-10	2.62026E-08	0.332066715	0.005435507	2.17714E-12	1.06709E-24	7.40222E-08	3.68296E-11	0.03761299	0.116952017	1.94809E-09	0.04633297	2.45704E-07	0.155942038	4.86769E-05	2.68873E-13	2.64663E-05	1.10253E-07	0.016720675	0.420648932	0.090607718	0.88169986	0.245241299	0.09479396	0.039995134	0.82594496	0.938758254	0.774524748	0.538374245	0.96865803	0.391158223	0.182490587	0.317393482
CFG00111680	HSG00271809	643	7.0421E-05	0.000173946	0.053740852	0.00085835	0.176280648	0.100328632	0.000353294	6.76984E-11	2.6691E-13	8.18343E-11	1.97614E-11	3.62305E-14	2.12376E-13	5.72485E-08	6.63301E-07	0.013603396	0.102900043	3.49987E-11	3.05959E-11	6.41393E-12	3.20084E-08	0.000492365	7.04182E-12	5.9906E-12	5.53801E-15	0.064730056	3.14074E-12	1.01042E-09	3.42113E-13	1.11335E-11	4.07879E-13	1.33472E-12	1.8169E-09	0.417327315	0.65843904	0.417637736	0.058479249	0.716653347	0.962049067	0.034268338	0.74056083	0.583961189	0.516477764	0.291608572	0.424014926	0.000310792	0.06238066
CFG00015251	HSG00307790	645	5.73543E-09	0.007760497	0.002117714	0.189063892	0.459102482	0.257179916	0.123883963	0.235492438	0.532932639	0.039186016	0.004475491	6.21621E-07	1.81772E-35	2.05866E-11	0.458829641	0.014605948	1.03514E-17	5.37667E-07	3.69654E-26	4.56531E-09	6.94092E-11	1.25348E-05	1.08751E-11	7.70865E-09	0.75056541	0.501703203	0.003458488	3.45652E-08	0.005970619	0.040847141	0.375736147	6.12122E-06	0.151249513	0.011369722	0.000676972	0.164362833	0.787308037	0.023294665	8.25357E-05	0.312883645	0.587854445	0.796044946	0.179182112	0.648211539	0.056234781	0.975995183	0.015040696
CFG00111079	HSG00289873	646	0.939852953	0.739932179	0.460798204	0.134683594	0.521414161	0.292448103	0.069011517	0.134183019	0.013757562	0.008602393	3.81365E-06	0.122196406	4.53225E-07	1.195E-10	3.46732E-12	0.23888427	1.94137E-06	1.61065E-06	2.65713E-10	9.03714E-05	0.589299798	8.37908E-05	0.561382234	0.706546783	0.460501701	3.66077E-10	0.271301687	0.146971792	1.10566E-08	0.001561341	0.005763168	0.006297864	0.018983018	0.244633734	0.077182904	0.047417596	0.006599634	0.284749597	0.000538823	0.227758899	0.612954378	0.340111226	0.000935988	0.00037435	0.989290714	0.19615756	0.535479903
CFG00005955	HSG00267580	648	0.183642253	0.430787683	0.329181939	0.458792001	0.554017007	0.072005987	0.335634321	0.399166077	1.89255E-20	3.85827E-09	4.37101E-15	1.38691E-11	3.09379E-24	0.018295022	1.19154E-06	0.034435574	3.58627E-13	0.001278411	0.005235113	1.63431E-11	9.58004E-12	1.34561E-17	0.103930451	0.142315552	8.55283E-41	6.98763E-09	3.57815E-10	0.868656993	7.64454E-38	5.20841E-15	9.25564E-07	9.19822E-22	5.72082E-21	0.834937334	0.593315661	0.793079674	0.266239136	0.682720006	0.171241179	0.201863617	0.412567019	0.568167925	0.536197424	0.879585147	0.827169955	0.481969804	0.95291388
CFG00122894	HSG00257792	649	0.880243421	0.938272715	0.867633224	0.728064239	0.233528525	0.929692388	0.909151733	0.603001893	0.278355777	0.637001634	0.022626335	0.000161756	0.000865429	1.18792E-06	0.15483813	0.070280805	0.0004701	0.006771751	0.017087303	0.000485214	0.000297684	0.363089412	0.424079686	0.012928829	1.41133E-07	0.001740938	0.00731402	0.00033997	0.003618863	0.035301767	0.092140064	0.771312177	0.218551382	0.0872977	0.097576067	0.346110106	0.040991329	0.2114968	0.458175749	0.028898083	0.042848434	0.051367745	0.755731165	0.292487681	7.17528E-05	0.222304836	0.296565235
CFG00127545	HSG00312147	650	0.029802784	0.004174785	3.73752E-06	0.670823216	0.608112097	0.514032006	4.07856E-06	0.194003001	0.001168768	6.36701E-24	0.003952674	0.047121357	0.007665662	2.47716E-11	0.382621974	6.00385E-05	1.59894E-06	0.000562981	4.87223E-15	7.64612E-24	0.000677154	4.70767E-08	0.128467575	0.003444481	3.1795E-17	0.533272624	3.87253E-14	0.168071851	2.8071E-18	0.935385227	0.023730738	1.02814E-06	1.45808E-14	0.915736139	0.528135896	0.593964338	0.903661907	0.579353154	0.268659741	0.166110575	0.857316315	0.06278532	0.13874644	0.888916433	0.937214196	0.667097449	0.857710898
CFG00070047	HSG00229542	651	0.812064052	0.687660038	0.981811523	0.538886189	0.778381228	0.336557597	0.300062567	0.950372159	0.106423423	0.272913098	0.020953001	0.103543334	0.054787531	0.677549839	0.02207532	0.190440685	0.025659125	0.264528662	0.126318678	0.225982368	0.274227738	0.199981704	0.136069089	0.464932501	0.000396838	0.008745	0.032103937	0.39025861	0.012186013	0.010990269	0.024319449	0.089599788	0.16677776	0.918568611	0.708663285	0.470634729	0.818108261	0.603167951	0.842158973	0.530304313	0.947905004	0.823263645	0.706552923	0.782396436	0.601034284	0.674667776	0.741151273
CFG00017647	HSG00288447	652	0.035209205	0.871366322	0.823086143	0.192364931	0.000136113	0.010178767	6.14216E-05	4.12614E-26	2.52884E-19	8.01824E-08	3.14958E-36	1.53884E-25	2.50539E-27	3.4296E-09	0.000999672	0.153337225	2.51667E-33	3.04944E-21	0.053409591	2.28551E-37	0.514675379	0.060893536	1.06815E-16	0.123361759	0	3.02529E-10	1.32747E-27	3.23052E-16	9.63268E-33	4.35626E-13	4.68034E-43	2.09449E-23	1.05494E-07	0.277524412	1.80497E-07	0.018167561	0.414127111	0.049837351	0.202254146	0.392711878	0.407501996	9.68353E-05	3.79756E-05	0.998500288	0.968004227	0.588873804	0.43824926
CFG00015232	HSG00244078	654	0.610998631	0.001963956	0.017646808	0.95411098	0.07055971	0.001088663	0.017241988	2.56141E-16	2.54867E-08	2.01695E-08	0.325257123	1.36039E-31	0.33075884	0.843914688	0.097988166	0.727778792	4.74764E-07	0.000468126	0.071328104	0.00014152	0.879479408	0.704604387	1.16218E-16	8.88683E-05	1.13346E-12	0.140845716	0.000195356	0.019498464	0.02660187	0.112268075	0.08410731	0.00667102	0.014987041	0.443095654	0.262775093	0.311637938	0.846652746	0.680290878	0.006332077	0.728723645	0.477234572	0.154574215	0.716936111	0.912836075	0.595425129	0.570783317	0.853085339
CFG00025805	HSG00312070	655	0.563487589	0.078954071	0.012668125	0.181937292	0.013469578	0.401150972	0.000840067	0.230417594	2.22595E-06	0.282778651	0.147390053	2.2851E-13	3.30767E-17	7.76424E-15	0.904491246	0.000214266	3.79867E-06	2.71514E-08	0.000194932	3.35993E-20	0.00052133	2.90729E-08	0.03496515	5.95431E-13	0.87361455	1.71516E-12	3.01216E-05	0.382352591	1.90022E-08	2.20845E-09	4.55759E-22	9.39367E-07	7.63733E-05	2.02742E-10	4.06829E-06	8.37196E-07	0.023779718	3.29388E-13	0.024854364	0.673693717	0.015179081	1.1604E-05	0.000893437	4.83604E-07	0.001855531	0.529083431	0.354374915
CFG00122151	HSG00269696	657	0.927418113	0.859117627	0.81367749	0.439876705	0.813691318	0.451577067	0.000458166	0.994381964	0.005621554	0.028546372	0.911073089	0.145202637	0.550028145	0.303814083	0.471406341	0.173976868	0.026731249	0.108199894	0.952592015	0.951398373	0.962830842	0.615628839	0.421369672	0.919077873	0.002971733	0.427681834	0.286841661	0.797497928	0.094698839	0.016435679	0.889161229	2.57405E-06	2.36442E-08	0.000290011	0.368307739	0.095205076	0.052400909	0.0220109	0.000295208	0.000281213	3.25977E-05	0.003228662	0.255317807	0.085470274	0.001132452	0.002508395	0.392230988
CFG00048704	HSG00229046	658	0.018067073	0.747305274	0.616894841	0.842858374	0.511124611	0.542744815	0.630334616	0.053036883	0.991027474	0.280874908	0.042467248	0.374567389	0.459596038	0.857109845	0.053464156	0.312423229	0.545286357	0.770102143	0.938247144	4.85835E-05	0.363304794	0.633109093	0.575336158	0.437709689	0.177224427	0.044013396	0.708562732	0.447198182	0.73508203	0.184568942	0.00990323	0.442067772	0.452661991	0.349492222	0.653991759	0.341797799	0.361412168	0.244947731	0.095136605	0.042709425	0.778506994	0.681882322	0.163663194	0.114889137	0.994342268	0.41547668	0.490593851
CFG00018154	HSG00258231	661	0.217705384	0.863377452	0.672761917	0.801190674	0.773276687	0.73382771	0.001302728	2.47936E-09	2.83259E-09	0.009860488	0.005595269	2.8034E-06	0.222145841	0.001237776	7.4739E-05	0.012841658	0.020300599	0.004325995	0.10081812	9.5984E-06	0.136468634	0.105075471	0.105865441	0.016141495	0.000317658	0.01089012	0.011107106	0.012844585	0.001383241	0.008169432	0.000909804	2.90477E-08	0.000473263	0.340231568	0.192899302	0.47482875	0.446294516	0.091996655	0.308633476	0.25799486	0.06202478	0.383078575	0.405897141	0.545693815	0.334594965	0.279518187	0.865299046
CFG00000229	HSG00290956	663	0.478967935	0.239892304	0.404234111	0.946214318	0.942028701	0.379677594	0.00248529	0.34067145	7.21129E-06	8.26062E-08	0.175080448	0.182008639	1.60215E-05	0.004219035	1.84891E-06	0.121373549	1.42581E-10	0.513990879	0.06420131	1.44194E-12	0.195497259	0.004540918	0.965514064	0.063357621	6.13331E-24	0.000468285	0.000365458	0.209280506	3.62385E-10	9.04482E-10	0.000583487	3.18949E-10	8.67063E-17	0.001829974	0.009415717	0.000468087	0.059099443	0.156310081	0.080224574	0.024111377	1.81901E-06	0.006608723	0.170905739	0.00195045	0.050568826	0.016615286	0.116054669
CFG00033949	HSG00213624	666	0.687253237	0.816406429	0.706404686	0.625755072	0.878737807	0.497620225	0.074272983	0.879131556	0.773526013	0.771369934	0.484883457	0.510634363	0.344085246	0.502705276	0.68868953	0.830923915	0.944771051	0.864032567	0.517957747	0.095091507	0.848059714	0.40842846	0.78820771	0.396024108	0.350955904	0.64142096	0.985735774	0.888695359	0.731289625	0.818692207	0.286033899	0.393147081	0.802121043	0.458172321	0.653424799	0.000256492	0.05458447	2.08318E-11	0.066080667	0.003308282	0.006071631	3.48887E-07	0.467967808	0.133155286	0.098091587	2.44928E-05	0.300021529
CFG00123280	HSG00242602	667	0.144654021	5.63132E-05	0.521382511	0.713304758	0.038522579	0.314216882	0.100715034	0.173131391	0.036280621	8.72317E-11	0.568745315	0.517915666	0.415582806	0.533677518	6.20811E-15	0.319508255	0.745411396	6.33493E-06	0.04061988	1.15831E-05	0.168170825	0.021552164	0.00115521	0.003082524	0.173862711	0.116022855	8.60262E-07	0.220003664	0.428524286	1.66383E-06	0.566660404	0.00225567	0.001390689	0.645924091	0.078705654	0.034832068	0.678058565	0.425143242	0.066467136	0.0014699	0.025760662	0.032304291	0.609033465	0.458553016	0.655501008	0.293720335	0.131354675
CFG00120114	HSG00220268	668	0.584636033	0.827066123	0.72777158	0.622754574	0.563262761	0.940235794	0.200625867	0.576097369	0.919109881	0.385771513	0.747202218	0.781548321	0.924177051	0.126079485	0.89049083	0.954827607	0.801566303	0.671251833	0.800797105	0.926823139	0.464072645	0.536482096	0.440301269	0.937819362	0.762651265	0.545998514	0.953042567	0.475748092	0.850539505	0.606254756	0.368349731	0.491997182	0.185803756	0.441555887	0.423328698	0.47192961	2.09724E-07	0.846805573	0.738799155	3.11E-06	0.665072381	0.300241947	0.155062094	0.126851395	0.346657306	0.474632531	0.170776904
CFG00015004	HSG00243006	670	0.2154181	0.000417801	2.08058E-05	0.811945617	0.266760588	0.013611442	0.000653635	2.70053E-08	0.971273541	5.29741E-10	0.008699043	0.001890678	3.81888E-09	0.613095462	0.002320485	0.235890001	0.171627402	1.5119E-07	0.430695295	0.227540448	0.592272282	0.668296576	0.467466921	0.244147867	0.032140054	0.087331183	0.21955356	0.96844393	0.100956917	7.77516E-21	0.000229989	0.003719243	4.72637E-12	0.359169811	0.489655614	0.061157741	0.303792447	0.116701387	0.763705909	0.893107831	0.806499004	0.773360312	0.27813822	0.74417609	0.333542585	0.861124873	0.497028589
CFG00105187	HSG00312088	671	0.350527614	0.00246941	8.51469E-05	0.000200513	0.119943783	0.032692153	5.56297E-06	3.76075E-11	0.000284768	5.65487E-11	0.003304034	0.193494335	4.49725E-19	0.049340669	6.60469E-07	0.004256833	2.48396E-07	1.34068E-09	8.10875E-15	3.34478E-20	1.68699E-05	0.085019603	4.78144E-22	0.500816762	3.67974E-05	1.86134E-09	6.19937E-07	0.007447811	0.0015512	0.098558426	0.000912006	0.016515061	0.000308365	0.165063217	0.606481791	0.917092085	0.14485617	0.001481725	0.456035942	0.78991133	0.465431094	0.003773046	2.3952E-09	0.001717539	0.285692632	0.333034724	0.842881322
CFG00007000	HSG00302301	672	0.258626908	0.238743678	0.562795162	0.953290045	0.90851444	0.537707269	0.010959478	0.31847626	1.28499E-08	0.000219701	0.001318441	0.002469817	0.525822937	0.281415939	8.19675E-05	7.94508E-06	0.483212501	0.971517444	0.652582705	1.31606E-06	0.01804254	0.691570938	0.810267389	0.002864348	0.001239062	3.29387E-08	0.220586717	0.931389809	0.240422621	0.201563761	1.06015E-09	0.003087147	0.001561653	0.66669023	0.038137019	0.102557003	0.573227584	0.767051995	0.044983659	0.273703009	0.605173886	0.285946637	0.18687664	0.012538149	0.95352298	0.397802025	0.634512722
CFG00125486	HSG00249934	673	0.131455734	0.358622134	0.003046464	0.158409357	0.764362276	0.191929191	0.589917839	0.100814804	0.239913091	0.674417615	0.72560811	0.880045831	0.112151928	0.067541935	0.005010238	0.574970841	0.538768888	0.955268204	0.000804378	0.541475892	0.007276563	0.725493789	8.3765E-06	0.36565274	0.002915076	0.494433284	0.001202449	0.004364468	0.947145164	0.663105428	0.294048429	0.378073931	0.981742978	0.447144628	0.492592543	0.58383435	0.126877531	0.02795798	0.501151502	0.036592908	0.773584187	0.999918342	0.129415259	65535	0.299959898	0.57130003	0.880478144
CFG00018328	HSG00284522	675	0.730012894	0.000471499	0.15087983	0.271844894	0.825387955	0.892586172	0.440765977	0.037135333	9.18645E-06	0.000727505	2.14498E-09	0.226456463	0.24717012	0.001673147	0.000171749	0.000854002	0.195986986	0.82081449	0.310102642	0.004596801	0.10713017	0.145156398	0.017636422	0.229162395	0.160144717	0.000801522	0.64882791	0.886786282	0.000155935	0.28327626	0.027583772	3.26722E-07	0.271192819	0.39369458	0.801134765	0.981288373	0.583715498	0.532031238	0.947507501	0.789486468	0.947292387	0.918053627	0.864112735	0.558087349	0.566985905	0.925467074	0.990307271
CFG00128768	HSG00287815	677	0.408414006	0.638672709	0.896820545	0.19193387	0.376548022	0.929863989	0.838716984	0.163201123	0.953379154	0.255798668	0.964103162	0.758046508	0.84601748	0.770634353	0.35965848	0.072622262	0.632880509	0.821951985	0.609818697	0.000350587	0.472316086	0.685617805	0.252902299	0.844299972	0.034185726	0.447400928	0.198656321	0.801618099	0.37940836	0.442204416	0.625926852	0.554327309	0.562563658	0.012984112	0.022360722	0.002690959	0.704476535	0.911915779	0.862716615	0.518847525	0.131434754	0.006155137	0.982660174	0.00472837	0.045584347	0.339485526	0.701584518
CFG00002746	HSG00308332	682	0.948532403	0.287261128	0.483874202	0.590859234	0.01545717	0.614777863	0.308295041	5.96614E-09	0.000892036	0.737163484	0.23977223	2.78496E-05	0.351176172	0.176299974	0.430985123	0.652154148	0.095774189	0.00521918	0.24124676	0.815574229	0.077003725	0.033920854	0.106305838	0.816458702	0.00642074	0.198616356	0.116040036	0.054544806	0.692500651	0.246150762	0.001199578	0.001375158	0.262460351	0.107928172	0.000601493	0.114579752	0.524704218	0.001565038	0.142194152	0.701182663	0.499137074	0.655716777	0.725485504	2.53654E-05	0.931678414	0.622419596	0.297316879
CFG00005813	HSG00227098	683	0.146564528	0.690847278	0.180714265	0.374129623	2.97104E-05	0.232669398	0.225535423	2.92518E-08	8.85478E-06	2.53214E-19	4.82668E-06	4.58881E-17	0.000157482	9.83482E-07	2.56823E-07	1.52743E-07	0.007248937	6.95285E-11	0.08348497	3.38323E-11	0.004025843	0.007635317	8.06851E-05	1.31313E-07	0.000249767	0.012735551	8.2921E-08	0.007179538	0.011259027	6.22466E-08	4.41416E-12	3.90083E-09	0.024232522	0.1552625	0.280739427	0.940824986	0.749769449	0.023629943	0.964979887	1.28847E-05	6.33114E-05	6.58457E-07	0.008904873	0.005041059	0.118746907	0.091529973	0.013760628
CFG00064491	HSG00227152	685	0.546526134	0.952953041	0.518035173	0.227250069	0.558141947	0.667234838	0.001620259	0.011351696	4.00954E-07	4.31161E-05	0.188376352	0.000318922	0.195677757	0.68982327	1.03104E-09	8.05115E-05	4.34047E-08	0.005973	0.008083435	1.64494E-13	6.62525E-05	0.009977546	0.002729714	0.224507466	1.62743E-11	8.57384E-05	2.39513E-05	0.276687086	0.000370087	2.18588E-08	0.000162135	3.25144E-11	1.20678E-11	0.754443765	0.910156965	0.727299213	0.952576876	0.993237674	0.915057719	0.765965521	0.861216605	0.806319833	0.927185059	0.994364262	0.485146433	0.906544507	0.718639016
CFG00126605	HSG00221289	686	0.634507	0.45265466	0.906133473	0.660214126	0.994203746	0.648935139	0.687981248	0.000299227	0.058756255	0.002218118	0.693404734	0.355622917	0.442440957	0.734018683	0.186881259	0.939555764	0.233949438	0.007375408	0.009485711	0.082727015	0.386870384	0.598480284	0.285610974	0.022612398	5.96593E-07	0.003600739	0.305910379	0.685974061	0.8967278	0.28459546	2.03738E-07	0.012701509	0.051477678	0.884105563	0.152321428	0.026543476	0.474683911	0.004375212	0.189222082	0.000861988	0.461119562	0.176588282	0.837094605	3.40428E-05	0.317972749	0.767497718	0.057384096
CFG00122742	HSG00260944	687	0.842096388	0.989337265	0.760855734	0.852307379	0.536471128	0.033038966	0.054712337	0.201768771	0.045038048	0.089645982	0.105114356	0.004278822	0.668064654	0.335750341	0.440205306	0.006449828	0.180794358	0.13025555	0.147707164	0.083963148	0.85515964	0.812055051	0.164638624	0.465914249	0.004822965	0.311458558	0.935759902	0.461810172	0.421215951	0.577541053	0.054305378	0.476123452	0.945789278	3.04991E-10	6.82228E-20	4.15106E-05	3.63732E-08	3.5355E-08	2.89473E-05	5.89211E-09	8.34511E-23	6.68591E-10	5.3056E-06	2.81037E-13	4.81971E-07	2.79868E-10	0.701684177
CFG00110875	HSG00244074	696	0.583281636	0.091511831	0.049639728	7.10168E-26	0.023206919	0.671182811	0.782818377	0.034009494	0.118939959	0	0.232601658	0.025916489	0.003372326	0.019294875	5.64177E-41	2.01482E-07	0.115486868	1.10683E-30	1.78758E-05	7.04053E-25	1.30369E-15	0	0.741484523	2.1145E-06	0.021332547	0.127630875	0.327959716	0.907878876	0.02239792	0	0.81793046	3.87204E-37	0	5.78099E-21	1.98666E-22	4.59644E-07	1.60426E-08	2.29196E-05	2.5056E-08	8.07029E-18	4.93382E-11	3.17171E-09	7.705E-15	3.74861E-16	7.50607E-15	1.00271E-25	3.76773E-06
CFG00007214	HSG00242557	705	0.348594129	0.551939845	0.743718565	0.373463571	0.71899873	0.853102326	0.047005527	0.002725265	1.74289E-09	0.311287791	3.21542E-10	1.28972E-09	0.002306608	0.008160485	0.063350312	0.009932778	0.002219504	0.009304272	0.027511152	0.002456177	0.657263041	0.425386786	0.065145612	0.111585975	4.82514E-07	0.000104129	0.009430423	0.745971859	0.000720162	0.091864318	0.000196993	0.008093864	0.681759357	0.945255101	0.03986042	0.003716208	0.694538832	0.212061569	0.732275307	0.564252257	0.078550145	0.14504604	0.437705308	0.008229284	0.157213926	0.596302986	0.430207014
CFG00009797	HSG00314705	706	0.719783962	0.350976646	0.21304132	0.668453574	0.17048493	0.341283351	0.00689442	0.945182323	0.602036059	0.047797799	4.14179E-05	0.120469257	0.003282768	0.018746678	0.115296088	0.009928481	0.58679086	0.538992286	0.910348594	0.040395364	0.122275241	0.022453256	0.00065632	0.319668025	0.026696624	0.489637882	0.323390484	0.081328526	0.228106752	0.214151651	1.57453E-25	0.012990747	0.021266198	0.469372094	0.213445976	0.002711688	0.743769169	0.00013475	0.038598314	0.578900933	0.090691864	1.03137E-05	0.455786526	0.022835337	0.034128208	0.029287903	0.002026157
CFG00009918	HSG00302694	708	0.396212518	0.390642971	0.809706151	0.147748291	0.705658913	0.957700908	0.09720061	0.193972111	0.000325259	0.014138389	0.622915685	3.30064E-06	0.286839217	0.155720443	0.088992476	0.013448883	0.543915331	0.014652381	0.613310456	0.491087168	0.287918985	0.372708023	0.742971241	0.909933507	0.882509649	0.143045977	0.202101812	0.510191858	0.120778173	0.949612856	0.485156149	0.079771861	0.838434696	0.05926469	0.216020226	0.120745778	0.045664597	3.37945E-06	0.13104476	0.248368368	0.24178268	0.044662561	0.138170049	0.642635763	0.908839881	0.114549406	0.814249158
CFG00137036	HSG00273356	710	0.918988347	0.493876696	0.220277384	0.216680005	0.792045414	0.334365755	1.88661E-07	6.66717E-05	0.916893899	2.22831E-07	0.923680961	0.257504761	0.000312151	7.9731E-12	0.063737579	0.021358777	0.154985607	0.019364253	1.48727E-09	0.002065079	0.000228907	8.42881E-06	0.66534102	0.005723558	0.084775291	1.43714E-05	0.553154349	0.047050092	0.000121952	1.11381E-07	0.368308455	3.16857E-07	1.00572E-08	0.013597445	0.83727932	0.763525248	0.97146678	0.312736303	0.709578037	0.00193164	0.036262073	0.008321154	0.426381081	0.892916799	0.1847094	0.000429577	0.15035601
CFG00016913	HSG00207342	712	0.934558451	2.67455E-05	0.03762522	0.268589526	0.225355297	0.25256899	0.001662221	0.00322796	0.814580917	4.93737E-06	0.731988013	0.970205307	0.000184174	0.333370745	0.280632466	0.050204121	0.135869861	0.016884178	0.093251891	9.33698E-06	0.004369447	0.201499179	0.0070091	0.658281803	0.128596753	0.031557698	0.001889146	0.764075041	0.727804601	0.03154033	0.009805978	0.272431999	2.2196E-08	6.83309E-05	0.026968485	3.06254E-05	0.065149792	1.70529E-06	0.145163596	0.00113159	0.959234953	1.84981E-05	6.12133E-08	0.077694848	0.026750056	0.671772003	2.49894E-05
CFG00136569	HSG00207223	713	0.388649583	0.215348467	0.997791827	0.959399045	0.38532728	0.975294888	0.461406946	0.711868763	0.277454793	0.002795882	0.006152267	0.024055403	0.320967644	0.020754017	0.001769535	0.156735852	0.062927485	0.659945011	0.939552903	0.221943617	0.484510005	0.106752247	0.974599302	0.422051638	0.157460302	0.175343767	0.811730266	0.882925391	0.042871442	0.020472225	0.510507166	0.052178413	0.314234823	5.00128E-07	0.001699425	0.729972363	0.305798769	0.535184383	0.088994533	0.002023548	0.223393917	0.001509617	0.004425361	0.940492332	0.31405741	0.305610418	0.041402623
CFG00105445	HSG00206634	714	0.000564736	0.001590303	0.004855495	1.93934E-05	4.58934E-07	0.396097898	0.001575014	7.70214E-24	8.71745E-18	0.076034434	1.40877E-16	1.91826E-17	3.94517E-32	3.35277E-17	8.98336E-09	0.02049966	1.59125E-23	1.95793E-26	2.14175E-30	1.2976E-42	5.18119E-25	5.41745E-09	2.21277E-22	1.9937E-05	3.71137E-29	1.19722E-24	1.20231E-36	6.53836E-12	2.10039E-14	4.69689E-06	4.22388E-30	6.83372E-11	0.495683849	0.000224033	0.000457121	0.242968425	0.163162991	0.051665582	0.116069473	0.003023004	0.111865543	0.000212972	0.000105094	0.058554515	0.025947338	0.000583871	0.000974963
CFG00009833	HSG00278027	715	0.216808632	0.000250592	0.000219995	0.067471899	4.97364E-12	0.001165993	0	1.67529E-05	9.95909E-06	2.48966E-20	0.347652555	0.391828328	0.62159431	7.85865E-10	0.996525645	9.39944E-13	0.00077711	9.39145E-06	1.80748E-07	0.000383544	6.85259E-06	1.01737E-05	0.109437034	6.33434E-05	8.50965E-24	0.000289488	6.15362E-06	1.61042E-08	0.000182602	1.85497E-26	4.46663E-12	8.44492E-36	3.22159E-42	0.000449951	0.035812154	0.273419976	0.022169024	0.775691569	2.0704E-05	1.7738E-05	0.604531407	0.693058908	6.02554E-05	0.319097072	0.012382036	0.015786661	0.002037444
CFG00053681	HSG00276706	719	0.162437499	0.327364266	0.989588916	0.876331031	0.170203537	0.710012794	0.068786994	0.07532943	0.062104076	0.3895697	0.007799556	0.419261009	4.0476E-05	0.72228843	0.255910516	0.547685742	0.006713448	2.03085E-06	9.89158E-06	2.03455E-06	2.24308E-05	0.229917035	0.047696482	0.767259359	3.80108E-07	2.04079E-05	0.000962238	0.634328544	0.000321649	0.017068068	1.20076E-05	0.004327011	0.000120607	0.000299239	0.263785958	0.172770903	0.012854759	0.019091243	0.296615273	6.82518E-11	0.292818248	0.362143755	0.482118189	0.086773098	0.000439071	0.737754107	0.255420357
CFG00124388	HSG00353392	720	0.074107923	0.000392038	0.853489399	0.047139429	0.037461948	0.731880128	0.012565603	3.60623E-07	0.699239731	0.614306092	0.000319477	0.000574259	0.004197422	2.55434E-27	0.009367523	0.541309834	8.68226E-06	1.51136E-10	4.1956E-22	0.000119158	1.44498E-34	3.4294E-21	7.60473E-10	2.46074E-10	1.73309E-05	1.61099E-08	2.92157E-10	1.4013E-45	0.411894917	0.302734494	0.003355971	2.72957E-12	0.721659839	0.912881553	0.805367291	0.06220689	0.004961995	0.982777655	0.829660535	0.891510546	0.040298127	1.77512E-09	4.35826E-07	0.39318949	0.545162916	0.017157769	0.022058317
CFG00125551	HSG00271462	726	0.518004239	0.917810619	0.62484324	0.500935912	0.801671147	0.142277464	0.568915427	0.265747637	0.56646812	0.383823633	0.023399042	0.747507393	0.118779108	0.308659941	0.303553104	0.433235019	0.567680895	0.778463423	0.001506244	0.09662427	0.852657318	0.60622853	0.300050169	0.861366749	0.22173427	0.362851322	0.956959724	0.600848317	0.527568042	0.510965109	0.000442684	0.021159347	0.208338171	0.358410269	0.243013114	0.879663706	0.418215126	0.40073961	0.414597303	0.599103272	0.041722804	0.5079965	0.738795221	0.467882454	0.756849051	0.198931172	0.809972167
CFG00098601	HSG00307439	728	0.68034929	0.000661585	2.1102E-09	0.43321079	0.033317853	5.29267E-05	0.056558102	1.12341E-14	0.014598734	5.84829E-06	1.4453E-14	0.000606059	8.44259E-24	4.89116E-24	0.15039362	0.596876264	5.25514E-07	4.37089E-08	7.0067E-16	3.24972E-22	2.04386E-09	0.018110979	3.10759E-21	0.77083236	0.035790011	4.94262E-12	7.85951E-17	1.75227E-14	4.90673E-08	0.034845367	0.705032229	0.917213261	1.71323E-07	0.225216538	0.333221167	0.680878699	6.31983E-05	0.077012286	0.28709504	0.101195276	0.119822718	0.004343712	0.816279054	0.018309394	0.739355445	0.655627608	0.031527966
CFG00121626	HSG00237580	729	0.178939834	0.399182051	0.193888858	0.15385434	0.099454455	0.065433383	0.663471997	0.058612119	0.082856283	0.007348964	0.074457444	0.419430226	0.22436662	0.008363822	0.097222634	0.044241294	0.084233046	0.398576021	0.016112803	8.07031E-07	0.017491076	0.095670275	0.021015024	0.031712089	0.139826074	0.023332048	0.042214412	0.171618953	0.125202328	0.200355455	0.010132127	0.099548623	0.30951336	0.341674834	0.772239923	0.99267751	0.005846375	1.02096E-05	0.095288828	0.311416119	0.976654887	0.977039933	0.011521939	0.923159003	0.007070376	0.000624752	0.169842631
CFG00016148	HSG00200066	731	0.296149075	0.098379709	0.722228467	0.621123493	0.82357347	0.485304594	0.648548424	0.916082859	0.05957919	0.128624782	0.106974937	0.341570586	0.154844388	0.200736016	0.490499914	0.121491022	0.219128624	0.934920132	0.479744434	0.61261946	0.698955953	0.500071466	0.260362744	0.329959661	0.212977201	0.099509038	0.920304239	0.972745359	0.102465533	0.530213416	0.565981746	0.489071399	0.68096298	0.982916594	0.562737167	0.779329896	0.582111895	0.69657588	0.398619562	0.960827529	0.34391889	0.984340966	0.431277692	0.788770139	0.505759358	0.624895692	0.937302828
CFG00013287	HSG00260872	733	0.808094382	0.994712472	0.894663215	0.744874835	0.438268751	0.994144559	0.859249413	0.745139599	0.299795657	0.011626739	0.467733055	0.467473298	0.644892812	0.554566383	0.120410353	0.008672126	0.110467829	0.900805295	0.274147421	0.572009087	0.081548445	0.163302213	0.54995209	0.374637097	0.930011392	0.269416809	0.089691564	0.083897762	0.118059754	0.102778025	0.880896688	0.341907799	0.134489194	0.56885457	0.492832243	0.976298332	0.839550853	0.259685099	0.273071975	0.767618418	0.133733422	0.47494638	0.550960362	0.603049636	0.174703464	0.292780757	0.541872382
CFG00124668	HSG00272087	738	0.227230892	0.608448565	0.250661314	0.111490086	0.57515502	0.675412953	0.420633852	0.003282728	0.000356892	0.004637701	1.22388E-11	0.250935435	3.09576E-10	0.004300207	0.060428519	0.645400643	0.002426273	0.014729362	0.068355285	1.70846E-05	0.015121421	0.027984044	0.394195437	0.390763104	2.7137E-13	8.48343E-10	0.001002149	0.680636525	0.018740864	0.000639664	5.9981E-10	0.020201683	0.011764864	0.70545733	0.499311864	0.294997633	0.252995193	0.564068794	0.852460384	0.011844249	0.009026794	0.125153393	0.236381158	0.776893914	0.027603131	0.341792792	0.824825346
CFG00128064	HSG00272754	745	0.742340147	0.236548096	0.557433605	0.576216638	0.366881013	0.188691914	0.594208241	0.912017286	0.727912188	0.001085887	0.25432536	0.474018604	0.182309672	0.729281962	0.087854825	0.435286045	0.051692627	0.168307394	0.85712713	0.955683887	0.90050137	0.28023082	0.799141169	0.787105918	0.3619335	0.320692807	0.755507708	0.83598882	0.625383377	0.435108453	0.447335869	0.138025701	0.026116733	0.876278043	0.100951642	0.61149168	0.038034838	0.574963391	0.123518348	0.038610902	0.040025063	0.050656177	0.881153107	0.835051239	0.12414664	0.682715178	0.627526879
CFG00123406	HSG00272310	746	0.226453438	0.253996491	0.904111743	0.862260044	0.904569209	0.893673599	0.599069953	0.025883922	0.594593346	0.004049183	4.67218E-05	0.06408862	0.007869881	1.20415E-05	0.0801792	0.840691328	0.291806519	0.812694252	0.361586571	0.006567562	0.431742609	0.413380861	0.027929679	0.206384465	0.035677582	0.630791128	0.013548928	0.917322397	0.514732599	0.070715487	0.402805924	0.001154235	0.000796488	0.092851236	0.00322569	0.495080084	0.105832465	0.000887349	0.953087568	0.2709921	0.871027887	0.170176953	0.914531231	0.922163785	0.652226925	0.462428689	0.474175572
CFG00124511	HSG00301956	752	0.769825578	0.121194959	0.241832882	0.008318258	0.591513991	0.012941722	0.078909643	4.2989E-11	0.105740845	5.55977E-07	0.069666751	0.000460771	0.103230231	0.019855756	0.006473618	0.292295069	0.00010905	0.000526627	0.029837599	1.15331E-24	0.000936444	0.018744551	0.071815819	0.05089682	0.000708282	0.468248904	0.036878102	0.071409844	7.58625E-07	3.24216E-05	0.000508663	2.00894E-06	1.77958E-15	0.072631069	0.048310503	0.868449867	0.892201722	0.488585442	0.56641978	0.871830523	0.001000243	0.122701921	0.809394598	0.4174124	0.007689625	0.002164733	0.611317098
CFG00062752	HSG00315798	755	0.478271753	0.578170538	0.834498584	0.248826817	0.221643701	0.165711656	0.244806975	0.008897875	0.03301863	0.222378105	0.00523237	0.308396697	0.000679058	0.539145827	0.683808982	0.594330311	0.246400729	0.73803556	0.120060772	0.613268793	0.053492475	0.156159759	0.010801472	0.002206322	0.194294065	0.053619828	0.312443793	0.503329039	0.017074252	0.734256744	0.042773016	0.808451653	0.000284257	0.357595444	0.091266133	0.239476323	0.492290974	0.321044236	0.064516723	0.097544529	0.086972088	0.126422554	0.905065954	0.976893067	0.240160361	0.490643203	0.987835288
CFG00123709	HSG00315752	757	0.021436041	0.497478008	0.532408774	0.634101748	0.748823464	0.223359615	0.923608243	0.000931641	0.005500997	0.422916174	7.24361E-16	0.000375637	3.55138E-16	0.001083242	0.155354679	0.462343127	8.95253E-10	0.000812675	9.45303E-06	3.38777E-09	1.56342E-05	0.024547644	0.001289672	0.225849822	6.63598E-23	8.68717E-11	7.77978E-08	0.002016837	1.81418E-07	1.17137E-06	9.18861E-09	1.88149E-09	0.011135093	0.65244931	0.01982736	0.206328183	1.86023E-06	2.47644E-06	0.387825727	0.017507415	2.9184E-23	6.23838E-09	0.000382937	0.00017834	0.00441759	0.015734006	0.634358346
CFG00008652	HSG00314699	758	0.564715028	0.393393338	0.494805962	0.787480831	0.255154282	0.21937263	0.119293459	0.901345909	0.067975536	0.233700395	0.028417081	0.771300375	0.065744594	0.098372988	0.610173881	0.454195112	0.030582896	0.856334686	0.273409635	0.708811998	0.030249815	0.085867621	0.903739512	0.374641448	0.02357167	0.030479958	0.050678652	0.059154637	0.068490408	0.01273121	0.113832399	0.060492076	0.010336559	0.374849439	0.602194309	0.976836801	0.888094962	0.111844257	0.963371813	0.857764244	0.012855284	0.245335788	0.86738956	0.000608618	0.039871745	0.195949972	0.267981112
CFG00138323	HSG00257832	761	0.276690096	0.760711491	0.19764486	0.449383199	0.026409818	1.73965E-38	0.004021834	0	0	0	0	0	0.060874507	0	0	6.97808E-36	0.140660718	0	0	1.84313E-41	0	3.6761E-12	0	0	0	3.41103E-27	0	2.84516E-37	0	0	0	0	0	0.000376442	1.67175E-12	0.18975541	0.00015854	0.002164935	5.37529E-10	9.22138E-29	2.73504E-07	0.003015695	0.291799188	0.665709972	0.041910276	2.61851E-12	0.005141835
CFG00015326	HSG00302721	762	0.011612557	0.428673327	0.668316782	1.57316E-33	0.197314292	0.051343948	0.975348115	3.56793E-30	1.24939E-17	2.48911E-09	0.081251249	0	1.65136E-05	1.14914E-05	0.003801527	0.008306326	1.88631E-24	1.54143E-44	1.57086E-42	0	9.80909E-45	5.27773E-21	1.11198E-32	0.954434216	0	0	0	0.800010264	0	1.4013E-45	0	9.94402E-05	0.000662546	0.242418036	0.719920814	0.572943807	0.060824446	0.005621599	0.913657308	0.536603272	0.062730618	0.75262481	0.089684077	0.512669742	0.035089906	0.126915455	0.172602654
CFG00014481	HSG00205853	765	4.83633E-07	0.205593362	4.9132E-08	0.952913105	0.020242732	0.957312763	0.351836026	0.010108476	0	0	2.41772E-14	1.68247E-40	0	9.32084E-13	4.53638E-14	6.70878E-06	0.002219851	1.00096E-31	1.46279E-39	0	1.83861E-29	0	3.37478E-22	1.4013E-45	2.00592E-33	1.43139E-12	0.003773875	0.000715807	1.88036E-31	8.41414E-30	0	2.55036E-43	5.41508E-36	0.015737055	0.131165966	0.550452709	0.293029189	0.179528013	0.097574137	0.008915883	0.039285474	0.09011282	0.19790931	0.70031774	0.008196139	0.009174705	0.768531144
CFG00111855	HSG00296553	766	0.734360039	0.244610474	0.432481438	0.930031776	0.370595813	0.28925842	0.098028451	0.249806195	0.000460824	0.084354244	0.080287956	0.080384538	0.008507414	0.719949543	0.000440139	0.032206245	0.008175915	0.082424678	0.232860655	0.462126344	0.265022814	0.126641393	0.306394666	0.560215056	0.000331717	0.043388139	0.509181559	0.861158073	0.027195983	0.007956731	0.019847525	0.000702047	0.00845221	0.976082265	0.467956781	0.831105173	0.305137247	0.03380654	0.00674887	0.102221973	0.07274095	0.678973436	0.075111561	0.811834216	0.315553993	0.216847852	0.385570049
CFG00002870	HSG00258065	767	0.155603394	0.012707683	0.004564952	0.619593084	0.278762162	0.006189086	0.838599741	1.8514E-28	0.01680851	0.419601262	0.00233712	9.43328E-25	2.34312E-32	2.2754E-17	0.009616024	1.40653E-06	1.00617E-27	2.4081E-09	1.24376E-18	5.30268E-05	2.08187E-09	5.76984E-09	0.002759829	1.23314E-43	0	6.14062E-09	2.79375E-11	2.21795E-10	0.239785001	0.009073003	2.08664E-09	5.84339E-13	0.311988562	0.061047692	0.023428123	0.046148501	0.235149518	0.145042643	0.576061368	0.087946624	0.286193281	0.020847432	0.43425864	0.015629888	0.856664419	0.631563246	0.093282498
CFG00121986	HSG00262807	768	0.066814102	0.134523034	0.565624833	0.240088463	0.698676109	0.000839178	0.725057304	1.2012E-33	3.93537E-20	9.81369E-07	4.11267E-15	6.84456E-23	0.49495098	7.84227E-06	4.56742E-08	0.967736244	0.146249294	0.004535755	0.714645028	6.16759E-10	0.010075436	0.000999409	2.28612E-37	0.039411973	8.11172E-25	0.031674307	5.8758E-24	0.456576228	6.24042E-34	0.17316471	1.72457E-15	2.46567E-07	6.08996E-05	0.103038073	0.189580709	0.480575025	0.473328292	0.971785903	0.290279865	0.123963796	0.001344307	0.391105592	0.826767564	0.562544882	0.116597757	0.339268506	0.169100508
CFG00138594	HSG00306580	770	0.846355855	0.618488252	0.765006542	0.794948637	0.904499292	0.614975393	0.269095898	0.013332492	0.261948019	0.96238184	0.655826628	0.799214244	0.322521299	0.95987016	0.337012351	0.543218017	0.141346231	0.84128654	0.782076955	0.580251932	0.525989294	0.649704635	0.482286483	0.693192422	0.128846318	0.312738091	0.693701565	0.9445979	0.73494786	0.197178394	0.796612859	0.05343762	0.085864291	0.88585794	0.033136878	0.891367793	0.000452849	0.029509502	0.058029685	0.227214739	0.074909255	0.150935397	0.693847775	0.082893491	0.361638755	0.067103609	0.397212565
CFG00125339	HSG00260668	774	0.867121279	0.386888742	0.820195675	0.664105952	0.35160768	0.814906657	0.301567316	0.952519894	0.499545455	0.886150241	0.232744053	0.440540522	0.497947603	0.456201702	0.905185103	0.574189186	0.44512713	0.785975456	0.826653838	0.119303465	0.118135422	0.184536085	0.950328827	0.655712724	0.938442826	0.758181751	0.577231109	0.928458035	0.87579	0.271979809	0.849468887	0.366243511	0.509192228	0.576802254	0.836852252	0.969035685	0.257424802	0.469522446	0.719168305	0.638420224	0.826728702	0.579121113	0.891634226	0.791071773	0.549751461	0.965830445	0.800480902
CFG00128869	HSG00224841	776	0.627065897	0.236386865	0.379844874	0.096639343	0.899442494	0.553310454	0.898228765	0.133104354	1.9928E-05	0.551153719	0.090222932	0.37116617	0.065618575	0.362203687	0.095977515	0.00073989	0.064175628	0.013757627	0.002095402	2.14547E-08	0.061493285	0.005942616	0.041540314	0.002607971	0.000151961	0.797417462	0.068351977	0.881098926	0.38495779	0.350706011	0.504798412	0.485733688	0.915990829	0.906796694	0.531954408	0.581867516	0.677129924	0.59833014	0.723800778	0.481746346	0.329296172	0.878211617	0.348463058	0.718011975	0.378966421	0.783658028	0.998309076
CFG00121237	HSG00201388	779	0.001116324	0.044762056	0.801224649	0.015815886	6.22877E-06	0.394450277	0.372392088	0.009600175	0.000612938	0.013285353	0.018938839	0.002322054	0.001774962	0.004426017	0.485443383	0.007225004	4.83105E-07	0.080247723	0.218893349	0.008012731	0.018823257	7.46796E-09	3.10263E-05	0.407202452	0.002626647	0.00361255	0.044327557	0.000813491	0.021732738	0.063947566	0.058545358	0.002558623	0.530981421	0.642987251	0.700629234	0.849235773	0.409993023	0.84147352	0.535431325	0.644145787	0.192400023	0.935396373	0.311989754	0.383724391	0.335924536	0.661185503	0.988728225
CFG00142661	HSG00243479	780	0.212966725	0.00887926	0.267270565	0.346033484	0.807406008	0.002562803	0.423210233	0.815580785	0.910591781	0.442747802	0.022080237	0.347226888	2.07427E-06	0.525275648	0.564326763	0.538845658	0.338898927	0.580704451	0.902756155	6.51411E-25	0.472978443	0.239746436	0.005135178	0.35202682	0.659909546	0.127526835	1.65322E-31	0.239169985	0.066522658	0.254258782	0.964741528	0.666807175	0.435379475	0.715394557	0.807323635	0.560627639	0.901371717	0.031310275	0.291907042	7.74606E-07	3.09064E-05	0.002510684	0.605019748	0.158240139	0.027156878	0.535158634	0.287282377
CFG00127923	HSG00248654	781	0.276970387	0.949578941	0.448153794	0.623987556	0.780345738	0.509027064	0.162489951	0.000265338	0.80594933	0.324396253	0.260113835	0.04564029	0.845010877	0.05774324	0.216670334	0.474829227	0.079064243	0.921227694	0.113991015	0.90406394	0.10877908	0.627020776	0.115723051	0.109690532	0.567525923	0.991938472	0.091237888	0.306005001	0.304658711	0.023515102	0.923563182	0.011642311	0.01509035	0.835552871	0.636693895	0.575838208	0.462996244	0.280508012	0.580375791	0.615167141	0.397602558	0.93686682	0.611689687	0.241611227	0.057086792	0.837043107	0.78392911
CFG00128962	HSG00302011	782	0.911215186	0.927917242	0.684528768	0.908470154	0.949610889	0.428364366	0.409991592	0.984936357	0.048940104	0.979678094	0.070176013	0.188019812	0.125258908	0.395386279	0.254512906	0.135049701	0.200247854	0.604318142	0.794540703	0.132188424	0.200047821	0.102030359	0.999467432	0.77821672	0.027515728	0.260973901	0.477642208	0.366525471	0.102295563	0.114878543	0.319836587	0.217271507	0.581731141	0.280428171	0.631149411	0.927189469	0.620978713	0.005793332	0.218653396	0.265022457	0.124533199	0.370876342	0.308163315	0.910396814	0.054954767	0.118419692	0.996214926
CFG00010142	HSG00281968	784	0.737944365	0.514914036	0.958087146	0.870599568	0.064867586	0.10864985	0.145000413	7.33641E-06	0.002527518	0.6291852	0.432797164	6.14735E-05	0.041633423	0.117527671	0.007151707	0.012311867	0.504657686	0.782657623	0.005426447	2.69696E-10	0.742034674	0.638263822	0.00022281	0.784343183	9.37253E-11	0.095851891	8.24113E-07	0.735601842	0.005626349	0.645265222	0.01188131	0.706324041	0.00018469	0.422583073	0.528655946	0.261328131	0.32776317	0.577412963	0.354384601	0.158147871	0.101226233	0.51972127	0.333420724	0.685929954	0.060588535	0.27185449	0.288648844
CFG00124878	HSG00215699	785	0.017634215	4.27315E-06	8.21031E-24	6.60519E-06	0.126547799	0.6773929	8.53653E-05	0.024830563	0.003996634	0.002275584	7.34922E-06	2.46949E-05	0.015475227	0.000107171	0.035016924	0.009723411	1.00146E-06	2.33587E-05	0.000171747	0.020081101	0.286294162	0.000304736	0.000136246	1.36065E-08	0.028735822	0.008803282	0.002869136	0.17684187	0.000230822	0.005255025	0.015114689	0.797853231	0.451523662	0.756927133	0.75816381	0.126153201	0.427722782	0.705732822	0.203387022	0.348602682	0.523779988	0.542433023	0.879422009	0.017426778	0.621166229	0.256612688	0.874213159
CFG00128520	HSG00257770	793	0.514179349	0.016580917	0.916680634	0.371927232	0.148303166	0.925495982	0.416074395	0.014104111	0.053332493	0.363345176	0.824099183	0.033440743	0.103700779	0.0834364	0.542657793	0.037513491	2.77644E-06	0.0074599	0.037373926	0.052052703	0.714809716	0.20324567	0.023006203	0.202112183	3.6682E-06	0.000569944	0.063389972	0.056738403	0.011804717	0.500252783	0.146906182	0.833890617	0.623663485	0.721761346	0.865627527	0.723870039	0.714770257	0.806759119	0.909575105	0.819208443	0.884667337	0.759341002	0.852955997	0.998856783	0.779291034	0.669637322	0.910986185
CFG00008876	HSG00296573	794	0.766753972	0.011558551	0.96374923	0.893359542	0.622728169	0.869481146	0.197829515	0.138953462	0.010690175	0.168027341	0.107547522	0.005992228	0.024338286	0.137526006	0.134123087	0.052479189	1.11231E-13	6.32251E-08	0.526372254	0.007434316	0.759651005	0.597000599	0.21296677	6.27867E-06	0.006542292	0.054550845	0.86455524	0.314204007	0.284634352	0.880262971	0.804191232	0.085703753	0.053657543	2.40458E-27	9.48664E-30	3.59916E-21	0.028469967	0	2.00913E-19	1.14535E-28	0.000120316	1.9653E-27	1.61827E-23	1.12968E-07	2.47067E-23	6.84362E-34	5.55694E-16
CFG00121084	HSG00255295	795	0.774481595	0.735507429	0.569412053	0.733890533	0.672072709	0.704632282	0.148026273	0.531445324	0.977024078	0.190821454	0.889622271	0.374888062	0.999130487	0.006531266	0.073218778	0.221562415	0.638430238	0.98133868	0.370971262	0.36819458	0.64778167	0.561411321	0.237770319	0.079545073	0.719513893	0.9724769	0.892700851	0.605772853	0.761205733	0.923863769	0.749786019	0.392701209	0.129096031	0.475628614	0.798570931	0.384711385	0.993859649	0.065037116	0.687600553	0.28711921	0.58304894	0.921885192	0.949800909	0.535448432	0.998243093	0.830056965	0.55429709
CFG00117873	HSG00248986	799	0.660772741	0.649739206	0.714569151	0.322066396	0.594813526	0.88412255	0.743185222	0.701197743	0.644554913	0.239462897	0.236162573	0.060970187	0.063989989	0.274464011	0.683459938	0.197452337	0.091751404	0.222546533	0.079549082	0.162880227	0.049184777	0.565905154	0.378175378	0.60161972	0.090810902	0.082354166	0.619731545	0.791383445	0.010029592	0.070385464	0.00017611	0.636033535	0.720420897	0.282743782	0.779762208	0.650616646	0.436752528	0.057238456	0.969835699	0.675845861	0.156031296	0.791659474	0.561924458	0.429036647	0.198923096	0.22875692	0.764119506
CFG00144410	HSG00248485	800	1.4591E-16	0.153792173	0.118149512	0.207285807	2.51773E-05	0.953158498	0.059411511	3.40176E-11	0.225995541	2.44445E-08	0.001146021	0.013410242	0.00053765	0.305927098	0.933395863	0.814188719	1.49147E-05	0.06982249	0.553287446	6.39375E-14	0.987600207	0.067952268	0.535615742	0.035759252	0.57901001	0.005785669	0.493686438	0.841093719	0.0008622	0.293623656	0.002536362	0.000734867	7.68028E-06	0.031240953	0.368303508	0.824882627	0.187846333	6.52137E-14	0.050407622	6.38014E-05	7.65839E-08	5.2261E-09	6.75526E-07	0.505438447	0.035779383	0.000322314	0.000299597
CFG00126263	HSG00307507	808	0.112609304	0.195820689	0.352281928	0.503670931	0.521828234	0.908787072	0.000822409	0.01243466	3.37505E-15	4.75908E-14	0.03133224	0.594427049	0.107604593	0.46602872	4.07229E-07	2.52983E-08	3.24144E-13	1.57801E-11	0.244815826	5.12877E-23	0.740850925	0.845359802	2.91128E-07	0.585843861	1.19772E-08	0.01878731	0.000180485	0.976736188	0.758410573	1.54812E-06	0.000609154	6.01793E-12	0.134787396	0.279384106	0.467983037	0.674333751	0.453690618	0.829252899	0.478733659	0.330126315	0.051144805	0.891222	0.886863172	0.549025834	0.826166153	0.43006286	0.691417634
CFG00020939	HSG00249026	813	0.608036935	0.233150139	0.769143403	0.891718924	0.395230472	0.838568211	0.291154683	4.78029E-05	0.00395863	0.012353365	3.40029E-06	0.126338094	0.040683661	0.305876404	4.15752E-05	0.022672988	0.834985197	0.426727772	0.950591803	0.057970744	0.500532985	0.974570215	0.751639187	0.107896149	0.017811045	0.030895814	0.001715082	0.299006283	0.131725073	0.138061538	0.108768776	0.123678498	0.503636897	0.631755471	1.41846E-06	0.009009703	0.788544714	0.476702511	0.681484163	0.04378726	0.026792964	0.004668636	0.368860185	0.247360989	0.406463802	0.033889771	0.501231492
CFG00121827	HSG00227708	817	0.027940225	0.723650157	0.958030105	0.89451772	0.381078839	0.007803378	0.753187358	0.011702751	5.70119E-37	9.63827E-08	1.80172E-22	1.08851E-06	2.27224E-27	0.000116662	0.001738259	0.147516578	2.99261E-22	1.89134E-11	0.000102637	8.32951E-19	8.05651E-10	3.4082E-15	0.038819432	0.371839732	9.3887E-44	1.58272E-14	4.83018E-14	0.325180203	0	1.96963E-25	0	2.41279E-13	1.47295E-22	0.221824452	0.479643226	0.269073486	0.242089704	0.389753193	0.906037927	0.001910954	0.252862781	0.324169248	0.870019674	0.033073448	0.068603233	0.409384698	0.407355189
CFG00124896	HSG00269673	818	0.00423234	0.464688063	0.865306258	0.563042819	0.173069224	0.852288246	0.15299052	0.190376505	0.616437137	0.624220669	0.015993835	0.51629144	0.554651618	0.002724657	0.221644834	0.700528502	0.001171631	0.165286899	0.511084616	0.868062556	0.699659407	0.799954176	0.048066266	0.244934037	0.064352125	0.713465333	0.022824142	0.116422839	0.034583434	0.001269302	0.003552837	0.050897159	0.00752238	0.910252035	0.112016961	0.566690624	0.526037395	0.315079302	0.084054835	0.5103392	0.764098704	0.207831666	0.240595907	0.460374147	0.01693566	0.882258177	0.238047644
CFG00017002	HSG00220076	820	0.586700976	0.970162332	0.36612466	0.81673038	0.963114083	0.864309669	0.518007159	0.00010755	0.493829519	4.1945E-09	0.748790026	0.609566629	0.297205001	0.774220943	5.77122E-05	0.263158858	0.883686066	0.282454729	0.383840322	0.286241859	0.517876983	0.288041383	0.279404372	0.138556048	0.08757735	0.009257534	1.4013E-44	0.343553543	0.745882571	0.857063115	3.09569E-11	5.60584E-12	0.043618642	0.209304497	0.374817699	65535	0.863668144	0.280169129	0.629817724	1.85474E-08	0.316185415	0.12062867	0.682858169	0.247294351	0.902135789	0.827835977	0.540614128
CFG00020549	HSG00237349	821	0.390027851	0.741811752	0.344116122	0.383277744	0.604890764	0.785325408	0.480367064	0.000157256	0.08205729	0.001715055	1.46404E-27	0.089491546	0.000883204	0.516299486	0.088241696	0.009938529	4.76312E-05	7.25299E-06	0.001411922	0.204879478	1.89542E-07	0.001416737	2.57161E-33	0.000308952	0.052633218	3.27936E-07	1.22533E-17	1.17419E-29	1.92313E-05	0.000186691	0.010346448	0.004624757	0.000630385	0.03217373	0.467618227	0.688630521	0.293150812	7.36029E-07	0.670502663	0.597006917	0.0005931	0.693135679	0.292457491	0.669287562	0.025006751	0.002077432	0.87580359
CFG00010222	HSG00213341	822	0.945898771	0.473855585	0.713301897	0.938678145	0.968384326	0.527572095	0.643083274	0.012383545	0.025987662	0.046868566	0.026237363	0.013988358	2.98906E-12	4.82902E-11	0.604061961	0.000241806	0.404678583	0.961911559	0.265261054	0.004931609	0.021054506	0.000604221	0.055735618	65535	0.085018203	0.63145411	0.09551771	0.867971241	0.542212248	0.009689893	0.10140451	65535	65535	0.001058244	0.066301227	0.618159592	0.3911708	0.935592949	0.448767364	0.119534343	0.280219346	0.211641029	0.674199998	0.152201444	0.013159107	0.608155072	0.262004435
CFG00146074	HSG00271713	823	0.039789665	0.854739606	0.153361708	0.577965915	0.573811829	0.488464087	0.765193284	0.003576884	1.30328E-08	0.050042022	8.81784E-08	6.75129E-14	0.000287333	3.81862E-05	4.99754E-05	0.006999467	1.27637E-10	1.98737E-05	0.000144092	1.12153E-17	0.000110134	7.60235E-06	0.021275142	0.035415079	6.73418E-19	2.44258E-17	1.19244E-09	0.223148987	5.38342E-13	1.87891E-09	3.82343E-21	3.81704E-12	1.09587E-05	0.04474299	0.400168478	0.032497589	0.380208522	0.477329165	0.682585835	0.777296782	0.003761786	0.066103719	0.508850873	0.310556829	0.699130356	0.369354367	0.475422949
CFG00123768	HSG00291349	825	1.05773E-09	0.003960011	0.045588266	0.001321966	0.000294593	0.040778261	0.205553487	0.010751625	0.001080528	0.006124256	5.61484E-07	0.000610674	8.47932E-06	5.07023E-06	0.001857826	0.47209087	3.54703E-06	8.44219E-05	0.014430764	8.25048E-08	1.83528E-05	0.005005124	0.972172499	0.344514996	0.000133471	0.456192404	0.000380456	0.033833094	0.008218519	0.026486475	0.000330987	0.016265815	0.648951411	0.051008653	0.140238121	0.065374076	0.049690191	0.071098387	0.013345562	0.403966844	0.000243195	0.445795923	0.012619942	0.787119746	4.268E-05	0.025086636	0.836937785
CFG00137513	HSG00253965	827	0.87711513	0.346249074	0.570241153	0.651980281	0.667002738	0.53635478	0.411396354	0.908325195	0.948809803	0.779732764	0.419864088	0.690726519	0.885165632	0.691166103	0.031569373	0.542703152	0.545173883	0.957553983	0.990489244	0.633358598	0.481032103	0.542613208	0.97850877	0.434662193	0.600904167	0.373153955	0.943336427	0.835776031	0.415974319	0.896945	0.183733121	0.448560596	0.275579512	0.001248851	9.05042E-09	0.003757893	0.092039771	0.026302267	3.11324E-09	0.002101163	0.700069308	0.007582091	3.62214E-11	7.30912E-11	1.0988E-06	0.032897051	0.028333321
CFG00022579	HSG00306963	828	0.027267488	0.156087846	0.016383091	0.125170916	0.0371904	0.327743679	1.52219E-13	4.40317E-24	1.00755E-13	0.025870506	1.90921E-23	3.15162E-19	2.46416E-23	7.90661E-13	2.04537E-07	0.452694446	1.97589E-23	4.08336E-13	2.67697E-21	2.57098E-05	0.002751042	0.058953203	1.32604E-18	4.39202E-05	2.77864E-19	1.24436E-14	4.30392E-11	5.16332E-09	8.71934E-16	0.702348769	2.17134E-19	65535	0.003591605	0.020523902	0.038340077	0.767841518	0.057347666	0.585164785	0.021808794	0.394853711	0.560929477	0.000418075	0.494686872	0.042759579	0.939985156	0.767272174	0.492789716
CFG00000299	HSG00250016	830	0.00714097	0.024304297	0.37058717	0.910752177	0.98566258	0.165343061	0.867132008	0.849646866	1.63107E-06	0.146058321	2.15106E-09	0.010826427	1.5888E-09	1.2096E-05	0.414811105	0.018381387	2.74274E-07	0.018446982	0.186218962	2.91158E-07	0.008449759	5.80225E-05	0.252206057	0.629611194	7.60763E-15	6.87766E-11	0.019719211	0.269600481	1.40926E-08	3.17664E-08	0.007738294	0.001774201	9.79464E-09	2.47988E-07	0.004040315	0.215671718	0.000274028	0.001145997	1.3949E-06	0.000103518	3.95899E-15	0.000451281	0.008257078	8.73456E-06	1.22998E-06	7.17571E-08	0.154062226
CFG00020656	HSG00232451	831	4.40546E-06	5.79465E-05	0.04656167	0.018953556	0.071309134	0.002781061	0.06273447	0.000212363	2.8188E-09	3.28003E-17	0.163833335	4.17218E-15	0.055112496	0.121379077	2.49198E-12	3.28418E-11	1.91146E-05	1.00724E-07	0.001401514	1.4512E-26	0.020960322	0.534879446	0.72252208	0.523196697	1.37329E-15	1.07097E-06	0.000804862	0.288389385	0.804327011	2.316E-20	7.73714E-12	3.65034E-31	3.19446E-39	0.000123854	2.89909E-05	0.308777392	1.36081E-05	0.378701717	0.002222893	1.16033E-11	0.0109544	0.294548601	9.65136E-05	0.003099093	0.106630698	0.754314363	0.071572095
CFG00025350	HSG00207224	832	0.815652788	0.910708129	0.559617817	0.878789425	0.317997456	0.849779129	0.711718202	0.000331307	0.012604319	0.870405853	0.171234459	0.332022935	0.066848651	0.004387996	0.899009287	0.828317761	0.205891371	0.202563748	0.247493133	0.001350486	0.039504468	0.014016499	0.688130796	0.033988103	0.788166821	0.14198181	0.727506161	0.29379344	0.344774604	0.041037716	0.394490808	0.119448908	0.551768482	0.016723271	0.106879711	0.452577442	0.768241823	0.777269185	0.691929102	0.811252832	0.11336837	0.282781482	0.860967994	0.25187856	0.699105918	0.837174952	0.112682946
CFG00017533	HSG00272094	833	0.011895952	0.97215116	0.630079985	0.463369459	0.08723902	0.704909146	65535	0.04149285	0.36314106	0.944219708	0.016244546	0.000128286	0.870867133	0.002411103	0.091863327	0.051335115	0.252354562	0.009255365	0.261482745	0.000357871	0.077069513	0.069748946	0.040781852	0.009781627	1.32822E-07	0.000129717	0.072765321	0.457502723	0.896810174	0.647878408	5.05902E-10	0.75293076	0.196959466	0.341752768	0.019329019	0.01393776	0.944354594	0.694956183	0.238907844	0.25623396	0.223073587	0.033822086	0.767074585	0.021440471	0.541080654	0.174177319	0.640503645
CFG00021396	HSG00228522	836	0.286684602	0.142597124	0.676950693	0.442486048	0.430021882	0.087350704	0.00477857	2.71684E-26	1.85966E-41	0.001370206	3.38027E-13	1.1709E-22	1.33122E-24	1.73549E-19	0.000497587	7.7361E-09	2.23042E-34	2.09927E-24	5.3123E-10	0	1.17236E-09	1.89494E-13	9.98865E-12	0.282413721	0	8.20179E-33	2.43809E-24	0.003013724	1.25893E-31	0	2.69973E-16	1.04949E-33	3.06802E-13	0.193182856	0.642097771	0.327449441	0.464606375	0.109487839	0.309708953	0.143907979	7.91335E-05	0.336468518	0.94895339	0.071563594	0.345451027	0.271031946	0.217005447
CFG00018142	HSG00229581	839	0.207553923	0.043709204	0.458773583	0.920986354	0.992560029	0.125542775	0.739466012	0.056301188	1.16426E-12	1.08441E-07	0.00019773	2.77808E-05	2.10849E-09	0.886445582	0.000375753	0.000649275	1.87819E-06	0.024992108	0.000259228	1.40218E-24	0.000145777	0.000116679	0.774773717	0.006732616	0	2.92752E-08	3.26114E-06	0.275727451	2.29153E-07	6.5403E-19	9.88077E-19	4.79759E-15	4.15303E-15	0.003303206	0.238586575	0.750728548	0.293410152	0.529393673	0.661014974	0.609045744	0.134666786	0.02711691	0.001027884	0.433415323	0.420949847	0.012734978	0.514271736
CFG00126240	HSG00268086	840	0.714931488	0.674433112	0.965937495	0.728373408	0.313927054	0.108187228	0.14781484	0.184772983	2.51651E-06	0.070464596	0.000861035	0.000105697	0.000181075	0.037306353	0.002103237	0.002398364	9.27146E-06	0.007910937	0.005233439	0.014496942	0.010532314	0.000770491	0.090543121	0.233252868	0.000212879	0.001071345	0.012902748	0.011479722	0.000688492	0.000953813	0.015776386	6.81284E-05	0.282557636	1.76841E-10	3.03305E-06	1.41258E-09	0.408065051	1.86473E-05	0.89790976	1.91751E-11	4.56448E-20	0.000179281	2.70565E-06	1.34874E-06	0.119191296	1.88476E-07	0.404808342
CFG00014450	HSG00203112	842	0.610387325	0.773012519	0.549246848	0.576444566	0.454557836	0.782837868	0.197582021	0.231105462	0.000424796	0.096048951	0.277798802	1.91218E-09	0.001624828	0.007145461	0.357750595	0.038373251	0.70268774	0.196533963	0.196109578	4.62131E-05	0.76667583	0.981716871	0.00932451	0.657349169	0.340263307	0.946495712	0.80418849	0.796338141	0.388369977	0.599596858	0.0882883	0.828235149	0.280715972	0.910428941	0.568589628	0.387737423	0.13835448	0.32904622	0.565414011	0.310119361	0.122199081	0.190720245	0.504686773	0.499565452	0.196383789	0.695224345	0.698318183
CFG00125514	HSG00209830	845	8.78475E-12	8.37625E-05	0.005065813	1.17638E-05	1.20381E-07	6.30057E-06	0.912719369	0.001789971	0.013357555	0.085771538	0.00964466	0.013936566	0.03102584	0.003058541	0.409089088	0.177451178	2.80688E-07	0.000843787	0.082734257	0.897285044	0.042824041	7.61948E-05	0.008827885	7.95777E-11	0.014786026	0.229790479	9.01754E-06	0.023128718	0.786204994	5.5522E-05	0.001930279	0.500271678	0.28190583	0.584167242	0.174096093	0.406637549	0.700278282	0.033792019	0.027867133	0.005606106	0.946160495	0.910839498	0.676045358	0.558616936	0.125181958	0.316660821	0.061461009
CFG00042135	HSG00225369	846	0.870876789	0.971270502	0.575878024	0.892563403	0.548127353	0.758485138	0.830258191	0.23889035	0.020865966	0.1614943	0.591219068	0.19930917	0.271821678	0.674913704	0.562037766	0.095678918	0.032988861	0.063593894	0.233835027	0.7031551	0.136058882	0.040860232	0.152028397	0.341870934	0.001678995	0.003790051	0.025649138	0.477510452	0.007000003	0.003172818	0.049649507	0.150554344	0.111496493	0.65830332	0.67712909	0.949031949	0.606953621	0.840982258	0.553941488	0.328856885	0.198012516	0.679908514	0.605853856	0.919112504	0.248047039	0.775379121	0.646685004
CFG00026848	HSG00272439	847	0.000332358	0.735373855	0.915161788	0.492795169	0.346123278	0.424919993	0.718016744	0.692296922	0.907378435	8.3363E-05	0.255730718	0.024265673	0.013974492	2.40484E-12	7.32423E-08	0.157731697	0.56699115	2.22371E-10	0.000357134	0.125698373	0.354301989	0.481130242	6.59671E-06	0.164072663	0.518793583	0.781884909	4.8445E-10	0.013926916	1.48306E-13	5.07942E-13	7.50606E-28	0.611404657	4.74303E-07	0.000142013	1.00942E-05	0.24041602	0.01345815	0.092128918	0.518876433	0.089566417	9.75437E-07	0.493137121	0.753572762	0.165583581	0.205403358	0.051824175	0.1843642
CFG00107687	HSG00249042	858	0.14494215	2.77286E-06	0.211604014	0.666834354	0.018111411	0.641257823	0.706532598	0.098651871	0.853378534	0.454879403	8.09456E-10	0.175964504	0.431482464	0.526071966	0.701482594	0.211701363	0.992218733	0.083446227	0.047450844	2.52734E-06	0.782999933	0.375158697	3.76306E-05	0.002929083	0.776932776	0.182677075	0.001501039	1.1711E-05	0.118677177	0.025044601	0.066632181	0.624046564	0.173862591	0.060988043	0.001812341	0.070701182	0.010284935	0.144981876	0.40642041	2.5508E-05	0.011226169	0.000901515	0.401954353	0.006676921	0.152451709	0.58662951	0.346197575
CFG00120637	HSG00226780	859	2.79459E-29	0.010513814	0.05128805	5.22868E-19	3.29174E-30	0.631724715	0.435842842	0.000471989	0.001411306	0.026109939	0.118805595	0.092645161	0.019142849	0.147201031	0.100740679	0.058927737	7.68825E-21	0.022668155	0.059520766	0.003951493	0.044582356	3.41976E-18	6.45887E-06	0.0126073	0.002566454	0.005789846	0.142262354	0.000114582	0.963951528	0.578225672	0.000218262	0.931010306	0.00364427	0.884516478	0.880163252	65535	0.741398036	0.062283281	0.739110112	0.013490372	0.701424897	0.329916358	0.557750642	0.396963388	0.459040254	0.566488087	0.535608113
CFG00122501	HSG00242975	860	0.873549283	0.069917552	0.578812063	0.007622129	0.063842855	0.145606324	0.376051486	0.293611556	0.408958226	0.127550423	0.143896282	0.169586152	0.155214623	0.008108484	0.555150807	0.606337726	0.170817554	0.073902383	0.083566755	0.012395414	0.165996015	0.122634307	0.003442843	0.009026674	0.266122431	0.08005368	0.020063251	0.120197266	0.058310088	0.103685997	0.108007647	0.660312831	0.884873033	0.003451512	0.092281647	0.015739001	0.298559457	0.103921756	0.018800525	0.004128066	0.084304191	0.087058738	0.017956357	0.564900517	0.649965763	0.007790228	0.205334947
CFG00118063	HSG00294663	863	0.420484126	0.842215478	0.673874736	0.688896418	0.750872493	0.596688032	0.529353619	0.222841978	0.345812023	0.637528777	0.451884151	0.641102433	0.505115211	0.655538142	0.171139702	0.894909203	0.739839137	0.777613997	0.715518594	0.170007452	0.439379692	0.891330361	0.69824034	0.303630829	0.778210104	0.967266858	0.043084726	0.973174214	0.233857512	0.044916105	0.780062079	0.398789376	0.259056747	0.377865523	0.00481242	0.047813941	0.764547586	0.015572458	0.577684581	0.018122718	0.175594643	0.340599269	0.012005077	0.069744736	0.015947044	0.000801145	0.537636578
CFG00019294	HSG00295106	865	0.053638905	0.899066567	0.644754052	0.699329555	0.67894119	0.421657562	0.009951964	0.450317055	0	3.49698E-11	7.0079E-16	8.06721E-38	2.92871E-43	1.68266E-09	1.04834E-05	6.40874E-08	6.57011E-21	1.59486E-18	1.19547E-06	2.1825E-31	0.000356072	8.11969E-07	0.052853614	0.44958356	0	4.92225E-23	3.37097E-13	0.602410436	2.11966E-40	2.02908E-42	1.07444E-12	6.70381E-42	1.08824E-06	1.65705E-06	0.011638617	0.026442533	0.015345173	0.000182993	7.50054E-05	0.003373317	1.84924E-09	0.004810922	0.026605174	0.014608542	0.000374984	1.67664E-07	0.114062831
CFG00137727	HSG00288755	866	0.116229981	0.900915146	0.708005846	0.522640765	0.116446801	0.779799044	0.633459806	0.482355714	0.358918428	0.837070048	0.984938502	0.157034427	0.200656399	0.056616478	0.969143152	0.455063343	0.124567971	0.789455175	0.913728416	0.692323804	0.306308746	0.126583979	0.19055514	0.367249876	0.848781049	0.040156174	0.519343913	0.921264172	0.263957113	0.449504048	0.240526199	0.980897546	0.076756299	0.567760944	0.22817494	0.968613207	0.498516083	0.265133888	0.601347685	0.288374603	0.67500478	0.575230002	0.184141144	0.925937593	0.231815398	0.932588816	0.742060065
CFG00123174	HSG00271661	867	0.690225959	0.581676483	0.658331871	0.812235117	0.15707238	0.155006692	0.126319408	0.074062183	1.35863E-08	0.0127906	2.85252E-07	3.77265E-07	8.24779E-07	0.002583984	3.70731E-05	0.00021237	5.59452E-08	0.004790035	0.001799124	0.00276641	0.005608815	0.000910266	0.010084803	0.156954601	2.90026E-08	1.47587E-05	0.002742033	0.182006404	7.95478E-06	1.40459E-05	0.000730307	5.09779E-05	0.140083686	0.526987851	0.08630991	0.000209477	0.566579759	0.278966159	0.843220055	0.342276156	0.442990392	0.829507351	0.687401593	0.152413443	0.978621364	0.693955064	0.593451679
CFG00122922	HSG00226007	868	0.092948765	0.440993726	0.927866817	0.93703723	0.894805431	0.587795794	0.575563014	0.002412048	0.822748661	0.01388023	0.757600605	0.178878784	0.193834841	0.00011417	0.031233961	0.011052502	0.005675264	0.377007663	0.081925854	0.000299126	0.015132523	0.272498846	0.26111111	0.943414867	0.127862617	0.420316845	0.002057764	0.022384332	0.005147664	0.260077655	0.089961678	0.000599751	0.001186988	1.43618E-07	0.497709692	0.871099889	0.338977337	0.029007303	0.270511538	0.002834165	0.145321354	0.007628434	0.706008196	0.584147453	0.122160718	0.072359577	0.986350536
CFG00063547	HSG00296398	869	0.896530151	0.598194838	0.929546416	0.949665129	0.335407525	0.675433934	0.552373946	0.977509677	0.442897469	0.135692149	0.698557377	0.000437976	0.150739759	0.329053849	0.61561358	0.356762201	0.278119296	0.535003722	0.135583311	0.972657382	0.823239148	0.634908617	0.6832757	0.648103416	0.332039058	0.768637121	0.354959905	0.612487376	0.808672309	0.458332986	0.516691864	0.143537179	0.02575534	0.440262914	0.653924406	0.347769856	0.19802019	0.724422991	0.003894452	0.295946091	0.150041386	0.536498487	0.000204489	0.333981842	0.817798495	0.973782897	0.620110214
CFG00028889	HSG00272460	871	0.602230072	0.741747379	0.694659591	0.954454124	0.160491243	0.041570812	0.000741634	9.81174E-12	5.8468E-07	0.000569794	0.810877919	3.63761E-06	0.032258369	0.020629624	7.32721E-08	2.96077E-06	0.264665335	0.001587548	0.433710486	0.146616355	0.318264961	0.072472565	0.9915815	0.07642249	0.000322426	0.866460383	0.009243891	0.000776523	0.044310786	5.94909E-05	2.98066E-05	0.121714577	0.029637536	2.6112E-05	2.74617E-13	2.45996E-14	3.30619E-07	9.51113E-06	0.465704173	0.021007355	0.162484467	0.001910758	0.124476962	1.09922E-07	0.004557943	0.007472575	7.40172E-07
CFG00044426	HSG00315875	874	0.013337138	0.252560645	0.679736257	0.352841884	0.627317309	0.010598705	0.353772789	1.86122E-10	5.52903E-11	2.17842E-33	0.000471435	0.00038409	0.0003502	4.69859E-05	1.5154E-17	0.007022453	2.73339E-09	0.000621736	0.446214169	1.35499E-19	0.2148844	0.626300454	0.003283713	0.539533436	8.57825E-21	0.25217402	0.00015655	0.395146459	1.55519E-10	1.96294E-14	3.16192E-05	3.15576E-13	1.17931E-27	0.011801202	0.360020876	0.628196061	0.045687418	0.555470765	0.02674883	0.743947685	0.395403892	0.026343182	0.858985007	0.115527332	0.003377932	0.926707447	0.756396294
CFG00129128	HSG00262525	881	0.689226508	0.915534794	0.475232601	0.295081258	0.326203167	0.99575603	0.032171275	0.616720974	0.472490638	0.044877082	0.86242342	0.504392385	0.661048889	0.901020944	0.724675596	0.646203756	0.203315035	0.455899268	0.151717097	0.510485053	0.674274683	0.86078465	0.977074683	0.94282198	0.293017268	0.812133849	0.286240518	0.087871186	0.033610992	0.084975168	0.19552137	0.000903245	1.39033E-06	0.135020748	0.009905349	0.104358695	0.155029207	0.902855277	0.880736768	0.023090582	0.588852465	0.452024758	0.062389087	0.402820796	0.196299955	0.704734147	0.958585143
CFG00137273	HSG00262343	883	0.550646842	0.044455875	2.4817E-06	0.0296422	0.808798909	0.909711361	0.067511246	1.62467E-13	1.41876E-07	0.000286105	1.44099E-10	0.036603205	0.155296132	0.958289444	0.000524105	1.63396E-05	7.22925E-07	2.76612E-06	0.211889163	0.000120279	0.849613011	0.000104408	1.02503E-08	0.882836103	5.51363E-22	3.04454E-15	0.002807295	0.994652569	7.98499E-24	4.92583E-13	2.74011E-13	0.051625509	0.000341271	0.171219215	0.733256757	0.06932617	0.71124953	0.603540361	0.65119499	0.036005385	0.042041205	0.371095836	0.95123148	0.213384524	0.28052333	0.997929692	0.130203277
CFG00023690	HSG00220109	885	0.814668894	0.819333911	0.974820256	0.543037534	0.932801723	2.14146E-08	0.019462906	4.87311E-11	0.002456874	9.19128E-17	1.29012E-39	0.167903081	0.015273257	1.76112E-05	1.18501E-09	0.507842183	7.8462E-11	0.093526579	7.03731E-14	4.34604E-13	0.008699914	6.65185E-26	1.29336E-07	0.021717889	2.6586E-17	8.85363E-11	0.104615293	0.000225732	2.56868E-13	0.840668321	7.7453E-09	0.040650532	2.83471E-06	0.990256548	0.395695776	0.877591014	0.783532083	0.555791616	0.888537765	0.50845319	0.863165379	0.641387641	0.334263742	0.923359632	0.372161895	0.638787806	0.841951549
CFG00068419	HSG00229577	886	0.493713766	0.959181547	0.980904996	0.734038234	0.510098219	0.871082962	0.824120581	0.439152032	0.947466731	0.898366868	0.704975009	0.424409747	0.399066895	0.029750643	0.835938036	0.938319147	0.733124733	0.78596282	0.460466772	0.711630523	0.70039463	0.969252646	0.393407464	0.499518186	0.380083472	0.897384465	0.738197565	0.900775611	0.861018836	0.76731354	0.971720874	0.875638127	0.766124487	0.900292158	0.885239303	0.565549612	0.80906707	0.984134555	0.864101112	0.92125541	0.659157038	0.706661642	0.881707847	0.591275394	0.705450594	0.690194845	0.760997415
CFG00128855	HSG00248429	889	0.447648555	0.187631756	0.669895947	0.95906049	0.658554196	0.288548261	0.91919136	0.760609984	0.000869363	6.8265E-05	1.40492E-09	0.002972229	0.014923534	0.178655639	0.003664779	0.022390444	2.92897E-07	0.000499686	0.350508749	0.00023669	0.005624632	2.13739E-05	0.130720094	0.042405084	2.1169E-06	6.75156E-07	3.57598E-05	0.122965075	1.63286E-08	2.67869E-09	9.04677E-06	6.58123E-07	1.44888E-08	0.598059058	0.862213612	0.544125021	0.451019585	0.735514224	0.859343171	0.97261548	0.631831229	0.645815969	0.550481915	0.805939436	0.578594565	0.545529604	0.919350803
CFG00123713	HSG00236525	891	0.275499672	0.213110894	4.25783E-05	0.006063597	0.339439064	0.003565626	4.02051E-14	3.3668E-14	0	0	7.72246E-09	5.71687E-24	0.001779913	2.48023E-11	0	1.33711E-38	0.000392984	0.653510153	0.013333337	0	1.84359E-07	1.41736E-05	9.59857E-10	4.31083E-19	0	0.007083226	1.66846E-15	0.9886114	0.000121731	6.83616E-08	6.11246E-42	7.34738E-25	0.006421255	0.001904013	0.009691226	0.668868005	0.898816347	3.9769E-06	0.023836393	0.296543062	0.288437903	0.204585046	0.0756023	0.633254707	0.840907991	0.187529445	0.096250027
CFG00138911	HSG00276839	894	0.108061902	0.032395743	0.054161392	9.33117E-08	0.005872249	0.703566611	0.000496058	0.137339473	0.008048624	1.66887E-08	5.52283E-08	7.00051E-06	0.006093405	0.122692846	6.9223E-06	0.030700902	6.42983E-14	9.07967E-20	5.02578E-12	3.45595E-08	0.007156531	1.12581E-06	9.80801E-36	1.26157E-12	1.34015E-05	2.41744E-14	3.9463E-37	0.167646512	1.73742E-24	7.5573E-34	0.682153046	1.63106E-08	2.18779E-28	0.375816911	0.000941586	0.010101746	0.736596346	7.36443E-06	0.469983071	0.670188427	0.001077776	0.937253535	0.026489314	0.017941548	0.001470931	0.018869856	0.983198524
CFG00128778	HSG00242076	896	0.956083417	0.87788707	0.624777079	0.877445102	0.771611035	0.988464773	0.114336304	1.52124E-05	2.73689E-05	0.026318491	0.000168395	2.73222E-06	0.02655022	0.002237766	0.13348566	0.032240961	0.006135162	6.16822E-05	0.000185559	0.000278086	0.163634136	0.233685315	0.002937743	0.598314822	4.15199E-05	0.009302604	0.032971293	0.111328438	0.000506961	0.029845096	7.07044E-10	0.074092694	0.00080632	0.10905052	0.89928174	0.871103942	0.756349742	0.054518316	0.772636533	0.273743182	0.208723992	0.673571587	0.098379418	0.825529814	0.453275979	0.040657856	0.599861205
CFG00014333	HSG00238437	900	0.011520415	1.33686E-06	0.017276205	6.16731E-09	0.000188545	0.015851097	0.001397136	6.54979E-05	0.126193106	4.55772E-27	7.63708E-05	0.453671515	0.021634813	0.653711557	3.15859E-16	0.548054159	4.95231E-10	4.8087E-05	0.074630715	4.00422E-06	1.65677E-07	3.9629E-06	0.00026114	6.16302E-08	1.37989E-11	1.3439E-05	0.000782586	0.054933041	0.000103007	8.76738E-10	0.860574841	1.55125E-11	1.04845E-12	0.002487872	0.003348618	0.412590891	0.581180692	0.152755156	0.075719871	0.68973726	0.004712573	0.000437267	0.00012509	0.952093542	3.31956E-08	0.00241561	0.578275621
CFG00023686	HSG00237239	902	0.820900798	0.401039988	0.703509033	0.68584913	0.864093125	0.012433798	0.087631352	0.439853758	0.000373854	9.03183E-12	0.485073239	0.728156447	0.418931365	0.207394496	0.004126035	0.090758033	0.00030909	0.137572274	0.465045631	0.83861655	0.361001909	0.303868026	0.194842696	0.608953238	0.005082715	0.057391133	0.011817708	0.037586246	0.001199997	4.71548E-09	0.099625923	6.18367E-07	4.86011E-17	0.737260818	0.990216434	0.066846453	0.631835163	0.609647691	0.301474273	0.693636298	0.018047163	0.379018456	0.604935765	0.170404822	0.008074014	0.5977121	0.326930314
CFG00084282	HSG00282017	904	0.829664469	0.785421193	0.790778756	0.307463229	0.230004996	0.809790969	0.746023178	0.654564619	0.546330094	0.816801488	0.884066343	0.451332361	0.893658459	0.978094101	0.145284608	0.855370283	0.989440143	0.986216962	0.766939938	0.752079666	0.013536801	0.04463806	0.752422512	0.776682436	0.529022038	0.787529111	0.890980601	0.668222845	0.887187362	0.746158004	0.646818876	0.878677726	0.67797786	0.22981818	0.979112983	0.889080167	0.06377089	7.51156E-05	0.488479942	0.086736329	0.067776404	0.701192021	0.122251958	0.257430464	0.258382648	0.157088354	0.514838219
CFG00118048	HSG00249889	908	0.565709293	0.001892552	0.992389441	0.341845453	0.008777697	0.015870037	0.034468491	3.46962E-07	1.30626E-17	2.71093E-15	1.29119E-37	2.14114E-28	1.57041E-09	0.454331189	1.08654E-11	6.7597E-08	5.75949E-16	8.19196E-08	0.026327364	7.27094E-27	3.65405E-09	4.94288E-08	0.457301885	0.075063519	0	1.40158E-15	7.0601E-14	0.000503803	2.12786E-36	5.27952E-34	2.64425E-42	6.80912E-16	2.13487E-07	0.037129242	0.005708942	0.1369607	0.147399649	2.60115E-07	0.678739727	0.411494792	0.000240352	0.69854039	0.206620544	0.708802342	0.285524398	0.003930748	0.307191789
CFG00116915	HSG00272253	915	0.006651378	5.03143E-06	2.7214E-05	0.000174879	0.057641786	0.517679334	0.007434025	5.634E-24	0.00587873	0.006470265	0.008614331	3.33171E-05	1.09071E-05	1.04215E-13	0.757073879	0.989931524	0.006220846	4.36717E-13	5.75338E-19	2.58889E-38	1.11374E-22	2.64809E-19	0.005805924	0.00699612	2.27416E-09	6.8493E-12	0.000130639	0.000265055	0.054255169	2.56778E-11	1.76393E-12	0.000116493	0.927850962	0.077214323	0.462025732	0.117576219	0.044161327	0.037617132	3.0075E-06	0.080076233	0.111415535	0.967506111	0.19565323	0.018289968	0.802509308	7.25917E-05	0.616039753
CFG00025825	HSG00274170	916	0.012474176	3.74041E-05	0.006320148	0.000310653	0.004893647	0.01621471	0.000126423	1.77432E-18	0.005774035	0.312924296	0.000881832	0.007210677	6.68991E-06	3.19252E-23	0.248927563	0.143635228	0.40994975	1.19941E-07	6.81605E-16	1.18241E-36	4.15683E-13	4.7547E-12	0.003624459	9.68061E-06	0.038471356	7.91062E-08	0.863447487	0.001038154	0.066101156	1.69116E-18	0.003897483	7.89929E-06	8.73696E-07	0.876925409	0.612394154	0.15109548	0.55161202	0.467921764	0.101473004	0.546981275	0.104967423	0.595382154	0.340591401	0.660816729	0.126683965	0.248889491	0.631806195
CFG00022613	HSG00278171	920	0.9423967	0.645553768	0.210898802	0.76067692	0.791655242	0.031911619	0.150201395	0.310452431	0.430647671	0.902059615	0.868208528	0.914649189	1.9714E-09	0.748398244	0.494014591	0.587877095	0.652469695	0.69552803	0.61497581	0.000628487	0.070301972	0.286307096	0.345516235	0.165912256	0.01973355	0.553697348	0.670464456	0.055728432	0.788204372	0.24499689	0.336389422	0.287893891	0.074593507	0.074690491	0.262586236	0.857542992	0.835303843	0.039830849	0.430350929	0.848519504	0.077366568	0.501059532	0.453617543	0.717031419	0.842634439	0.259732664	0.958745599
CFG00136668	HSG00202390	922	0.103132643	0.428306609	2.25137E-09	0.517597795	3.68665E-14	0.00149502	0.338237524	3.28933E-17	0.638526857	1.01269E-12	0.068695448	7.27529E-10	0.199190289	7.94635E-13	3.19929E-08	0.08467342	2.52901E-12	5.7744E-18	2.43029E-08	2.40285E-11	3.45956E-13	2.52514E-18	0.000574037	0.170978531	8.2127E-20	1.4664E-17	3.2525E-21	3.95923E-10	4.50663E-07	0.002152438	0.099920213	0.599614918	0.407171369	0.609151781	0.823726237	0.937413037	0.60227716	0.315484315	0.455759376	0.620967507	0.207535222	0.408576727	0.477684289	0.8013345	0.274451315	0.53690511	0.865626335
CFG00098554	HSG00215039	925	0.272347897	0.090600424	0.017487336	0.204088375	0.000570472	0.738708377	0.953161895	0.755306304	0.495934457	0.264680505	0.193454996	0.006167366	1.60186E-06	1.74123E-11	0.051604427	0.028950896	0.002181226	8.8274E-05	6.69129E-15	0	3.3439E-18	2.17756E-17	0.24453789	0.002281884	0.602163613	1.1479E-11	0.823141456	8.83735E-08	0.20861809	0.063984133	0.811187208	0.848257065	0.016431624	0.115730785	0.20804663	0.090650991	0.08044035	0.00367894	8.86454E-05	0.106123894	5.76234E-05	0.039557021	0.008100162	0.252306104	0.98715204	0.000551375	0.278597116
CFG00105565	HSG00213445	926	0.21637924	0.009183021	0.020283597	0.336910784	0.175979227	6.07946E-05	0.01116071	0.051318023	4.3373E-07	6.99835E-05	7.21065E-08	0.005413642	0.251871496	0.092378743	0.000158142	0.97765708	8.96885E-10	7.76455E-12	0.000208637	1.85867E-22	0.269460589	1.54161E-16	3.87301E-05	3.44901E-10	0.054183193	0.070318907	0.000603665	1.36877E-06	2.70844E-07	0.004449093	0.000708709	0.006823502	0.13781108	0.489860654	0.432742685	0.718491733	0.937658846	0.8573246	0.582067072	0.036601257	0.000195901	0.064263858	0.003452554	0.295058697	0.238829836	0.066911735	0.713147581
CFG00126919	HSG00277657	928	0.242588818	0.714542687	0.730424643	0.385281235	1.34477E-07	0.065733269	2.25402E-11	5.86879E-05	2.95052E-12	1.2927E-10	0.495953262	0.135045096	0.520302176	0.005502325	0.000142275	1.30758E-06	0.243211448	0.656941235	0.001330797	0.024908161	0.449071944	0.14782238	0.433174253	0.867189527	0.675400555	0.037793271	4.31552E-10	0.002084274	0.04677701	0.023484875	2.4094E-06	0.102335632	0.000243336	0.123391539	0.00780813	0.000234218	0.117252819	0.045489453	0.630619347	0.672840536	0.152389526	0.194012374	0.151589438	0.150473133	0.004877136	0.221634239	0.141692713
CFG00010760	HSG00237242	929	0.592616141	0.039699078	0.027470902	4.87026E-06	0.130053043	0.001311249	0.009180676	6.32739E-07	6.4416E-19	0.431724191	9.45845E-17	3.98802E-19	0	1.4013E-45	0.000116365	2.31095E-05	0.001156365	6.37894E-09	1.53018E-24	2.00252E-12	0.000109837	4.72978E-08	0	7.38227E-07	2.4233E-15	9.30928E-10	4.31771E-15	1.06627E-20	3.0425E-23	4.69025E-29	3.8994E-08	5.45135E-10	0.000200622	0.035768781	0.052234586	0.004549187	0.733505666	0.000463273	0.222001329	0.000104988	0.590447962	2.4997E-08	0.008414899	0.039242227	0.011491194	0.000114697	0.001890279
CFG00136816	HSG00296047	930	0.001336028	0.018747134	0.041754425	0.423288256	0.009965125	0.189816937	0.023192197	1.43929E-08	4.3974E-07	0.884579301	0.090408564	0.704473078	0.987938523	3.79172E-11	0.788310707	0.000762868	0.001427851	0.010178696	0.322882295	2.07736E-08	0.493894845	0.039565392	0.031858552	0.591348052	0.001523057	0.087473966	0.000661998	0.058306538	0.000272664	0.000144523	0.469331115	8.57416E-10	0.00095462	0.074940048	0.016688574	0.499826372	0.15775165	0.143132105	0.639494598	0.068811536	0.155353457	0.753963768	0.34171927	0.104007043	0.090301551	1.13284E-08	0.155623108
CFG00117982	HSG00273267	931	0.695306122	0.253048629	0.738644898	0.791576266	0.678751469	0.82973814	0.116595924	0.030018311	0.700623393	0.915402234	0.614596367	0.500530601	0.826561332	0.146971524	0.58112967	0.986563087	0.874575496	0.004388976	0.411227047	7.69671E-12	0.012085178	0.94307524	0.796432555	0.292298615	0.177547738	0.498980641	0.254222155	0.384386271	0.614573896	0.555436969	0.435379714	0.5810076	0.390452474	0.882562995	0.642396331	0.084380798	0.865132511	0.899835289	0.795876861	0.507639885	0.456148893	0.922605515	0.880139053	0.727276385	0.971075058	0.179829836	0.320918351
CFG00018836	HSG00312972	934	1.47329E-05	0.861188054	0.242823884	0.005930806	0.733985782	3.97096E-08	0.967400491	4.68415E-07	1.80644E-08	5.02325E-22	6.10865E-10	3.40775E-06	5.86474E-13	0.709348798	3.91876E-25	2.66317E-05	3.10351E-09	1.07776E-06	6.4777E-11	0.002926061	2.80349E-07	3.15536E-06	6.5507E-20	6.172E-09	0	1.99228E-12	0.000842928	6.43793E-09	1.62595E-06	0	0.242940769	5.73885E-10	0	4.4194E-11	0.000431651	0.004619132	0.112401582	9.71172E-21	0.006252395	0.000444697	1.04335E-14	0.021496288	0.556161582	0.026540486	0.174397603	0.000228345	0.038256902
CFG00010861	HSG00211943	940	0.977957845	0.110076554	0.257565498	0.936530352	0.565315664	0.260886699	0.75081408	6.35439E-08	0.959909022	0.21078676	0.004197922	0.059367035	0.004966448	7.64434E-10	0.244359165	0.084527791	0.06371253	8.3918E-06	0.019155353	1.1288E-21	6.64813E-08	0.112765469	0.12033172	0.458060235	1.51093E-13	2.73627E-06	0.045007862	0.546523869	0.857587039	0.040612653	0.002013735	0.850081742	0.364386022	0.609191	0.066868924	0.444495976	0.088099875	0.228669018	0.846960187	0.00038494	0.531152666	0.27965343	0.366462708	0.251103669	0.345116466	0.468952805	0.094033122
CFG00007225	HSG00220282	941	0.002815881	0.341861337	0.672716081	0.513830304	0.049213015	0.83006078	0.172666684	4.6065E-24	7.49056E-18	0.281217307	8.8023E-05	6.86583E-12	2.11714E-29	7.53938E-30	1.87843E-06	0.056001071	6.5495E-10	1.20628E-22	1.14481E-11	6.39496E-23	1.04309E-20	0.000351647	1.83706E-05	0.827672362	1.83648E-15	4.81243E-12	1.79429E-27	1.92495E-06	5.71107E-23	8.87845E-11	6.75986E-42	2.95314E-11	0.002864312	0.962658644	0.622827232	0.836368144	0.533748388	0.708829284	0.944352925	0.821209729	0.650915802	0.773442805	0.85711652	0.652938008	0.199955136	0.993992984	0.952873468
CFG00007474	HSG00220301	942	2.22547E-05	0.002460531	1.79027E-05	2.42926E-09	0.011318676	1.27698E-20	0.001354112	3.85068E-36	0	0.001873372	0	0	0	0	1.03822E-38	0	0	0	0	0	0	0	0	2.72476E-11	0	0	0	1.32268E-23	0	7.22585E-38	0	0	8.6239E-05	0.093490899	9.892E-08	0.435524464	0.132529214	0.960249841	0.237779275	3.12488E-07	0.702942967	1.30055E-06	0.337820351	0.003281642	0.671086609	0.002211399	0.03407079
CFG00136958	HSG00205999	943	0.742624402	0.481125772	0.981626511	0.820465565	0.956813395	0.582702219	0.191044942	0.822893083	0.528316975	0.309724629	0.105267286	0.699997187	0.232075408	0.966606557	0.390713632	0.268480718	0.041112401	0.990552604	0.347313315	0.784554064	0.835611582	0.280540764	0.679501772	0.911296964	0.718968511	0.129624218	0.771888137	0.804139793	0.347904563	0.138192162	0.791154385	0.067606129	0.189358115	0.475313485	5.9922E-18	5.2587E-08	6.24263E-08	0.431158841	0.045917429	0.018197848	0.000454473	0.143752187	0.039863732	1.1938E-17	7.05885E-06	0.234101757	0.223486677
CFG00024499	HSG00209197	947	0.573064983	0.69868654	0.520235598	0.608356535	0.565154195	0.08965686	0.75051719	0.307620943	1.0034E-17	5.18897E-13	2.65633E-11	3.68318E-30	8.75194E-14	4.10251E-05	0.000109371	0.00533447	1.27343E-22	8.90927E-12	0.002997848	1.22784E-25	0.000578942	0.422933608	8.87624E-14	0.084970772	0	0.219056219	1.27569E-14	0.017192841	1.69722E-13	9.69804E-28	5.10785E-12	1.317E-25	3.93806E-15	2.13705E-07	0.590870917	0.220760137	0.006922303	2.12773E-05	0.314252615	0.000435501	0.221482798	0.719491184	0.579510093	0.064804263	1.43945E-07	0.021846235	0.0956311
CFG00126061	HSG00282035	949	0.87048924	0.149041668	0.48011595	0.627919137	0.463199884	0.920142472	0.114207193	0.211901292	0.389206797	0.812871814	0.219999	0.307417393	0.058508795	0.094349504	0.797640145	0.952462912	0.084808722	0.746151268	0.094385281	0.468445659	0.275588334	0.092322081	0.105867274	0.020271646	0.410488486	0.7356323	0.231778041	0.2623128	0.142726362	0.960622609	0.187129781	0.1433281	0.887376189	0.000960905	0.657477796	0.655273676	0.561925709	0.184217423	0.704891741	0.036101997	0.000207664	0.008494727	0.936919749	0.775964379	0.074348725	0.809516907	0.00724995
CFG00027389	HSG00227358	950	0.401331991	0.600028634	0.008728025	0.086101763	3.28992E-05	0.92984432	0.000141072	0.111359097	0.293733984	0.012843844	6.29435E-07	0.987468481	0.085587285	0.800835907	5.17399E-07	0.93152374	0.474119872	0.835876822	0.106513806	0.59788841	0.170691743	0.803655386	0.509016097	0.003833078	0.120162465	0.043453623	0.196944281	0.901042283	0.918097615	0.739214778	0.000515239	0.970395505	0.242496237	0.146711498	0.865010917	0.232155442	0.309531182	0.004198929	0.806148469	0.973166406	0.002331849	0.252468765	0.571906686	0.074858263	0.121835522	0.037894174	0.582146466
CFG00128281	HSG00307094	951	0.731683731	0.307136387	0.121035412	0.388222754	0.661370516	0.001381284	0.320136338	2.14222E-27	1.04793E-15	0.001778386	9.14076E-15	6.04865E-12	6.67295E-29	5.40576E-19	1.12271E-05	0.010991784	7.80893E-09	2.34383E-33	9.20664E-23	2.05365E-34	9.53869E-25	7.19727E-15	7.17315E-18	6.23548E-07	4.05594E-15	7.1962E-16	3.61933E-14	0.03774628	8.53145E-10	9.26578E-06	1.23518E-18	1.59304E-05	0.062564537	0.66058147	0.602886677	0.990700662	0.720538259	0.184467793	0.564455509	0.189827725	0.468112826	0.36460942	0.387956202	0.966081202	0.260290712	0.160648018	0.771091163
CFG00008406	HSG00227062	952	0.003579485	0.459223926	0.016615514	0.975897133	1.42627E-09	0.238989234	0.85063231	4.17575E-12	1.64959E-40	5.1237E-27	4.38929E-12	2.28451E-24	0	0	7.20773E-18	2.96465E-08	2.99861E-23	1.4658E-14	3.21293E-06	0	4.88472E-19	0.000654737	0.085281424	0.248215914	2.24068E-42	2.01278E-23	6.54687E-42	4.34601E-13	2.58799E-37	0.612450957	3.85927E-15	5.08417E-16	3.33595E-10	0.003410975	0.05622654	0.043067887	0.002127501	0.000147435	0.078930758	0.440649331	0.013826246	0.00214099	0.052728701	0.000420803	0.200508803	9.39066E-07	0.006392251
CFG00129083	HSG00268441	953	0.945286155	0.400488496	0.697886288	0.492044538	0.854244411	2.75524E-10	0.268337995	0.032412566	0.603141665	0.040803708	0.126019895	0.300340474	0.001873215	0.190461785	0.247218862	0.904911399	0.020585479	0.159756795	0.197715014	1.05258E-10	0.999917507	0.474101841	4.52754E-07	6.30635E-09	0.26818195	0.002093867	0.368389189	0.977576673	0.027372576	0.674488485	0.007503247	0.621026635	0.265711188	0.134373233	0.353579134	0.049483344	0.417683065	0.609586179	0.416788697	0.340596676	0.453816772	0.531069577	0.071918167	0.297343731	0.720117033	0.500656426	0.320654839
CFG00111268	HSG00262379	954	0.483478367	0.018378187	0.000903917	0.296325684	0.014675961	0.606893182	0.143134028	0.012949673	0.000326849	3.3776E-08	0.000357769	1.56605E-09	9.39455E-09	0.01056769	0.013297272	0.589803159	0.046777062	0.00075624	3.42564E-05	3.09816E-12	3.73011E-06	3.53287E-07	1.75618E-12	3.56775E-06	3.44215E-07	0.15065299	1.58981E-07	0.52332139	1.72019E-10	0.00031409	4.94142E-08	1.37759E-09	2.20039E-06	0.960301399	0.39782995	0.230616301	0.361789137	0.548346519	0.089913316	0.260234088	0.038035411	0.476931036	0.261970669	0.820937574	0.01913517	0.358554214	0.855519831
CFG00136445	HSG00288393	957	0.785484493	0.313412905	6.39868E-17	0.005371816	0.057921544	0.424046636	2.26583E-12	0.002708429	0.398980021	0.127581462	0.040629305	0.283911765	0.001011975	0.15623644	0.883016169	5.03677E-15	0.610389113	0.613455176	0.992089868	0.003939922	0.596996188	0.493611693	0.590125501	0.004129513	0.058771659	0.165189534	0.235437527	0.075182527	0.210650682	0.965550303	0.589115322	0.398587674	0.713278234	0.665377855	0.889153421	0.399656206	0.806256115	0.721882582	0.346886754	0.234561086	0.148274496	0.764378607	0.374399215	0.864067554	0.200560108	0.937916994	0.734763026
CFG00014408	HSG00312367	958	0.782267034	0.229035944	0.848363101	0.92143172	0.985494077	0.899197996	0.57313019	2.72199E-08	0.932008147	0.005654072	0.066735186	0.875043213	0.092411585	0.001151878	0.095749222	0.269852608	0.526396453	0.075591065	0.000559044	2.19423E-14	0.572695374	0.540427148	0.026291177	0.275607795	7.69478E-07	0.93129158	0.315720588	0.442887813	0.401407152	0.24424848	0.212765127	0.325357527	0.000197913	0.296874762	0.499505222	0.780167937	0.771682441	0.225125834	0.257618666	0.482598394	0.118645027	0.163245022	0.389919311	0.96240139	0.694183111	0.00010206	0.354576081
CFG00098488	HSG00254701	959	0.400443643	0.446386695	0.273584068	0.800988257	0.691791773	0.10444089	0.556504667	0.258429021	0.397766203	0.395907134	0.898580074	0.864535868	0.570897341	0.207574859	0.218771249	0.824211538	0.332101971	0.454847127	0.77610898	0.058179781	0.275541306	0.838116407	0.770390689	0.96185261	0.139978305	0.2733109	0.435689926	0.685856342	0.387578189	0.174453348	0.298471689	0.092994973	0.237866461	0.045538817	1.10475E-05	0.056145806	0.099497646	0.907661319	0.747996986	3.82013E-05	0.824100435	0.00180156	0.42725414	0.008126169	0.864027917	0.002662542	0.128207996
CFG00028043	HSG00271689	960	0.056746319	0.603079796	0.487437069	0.98829478	0.854994535	0.296961933	0.097635083	0.000590605	0.604835689	1.85064E-05	0.187389314	0.602649331	0.050953049	0.001853079	0.792367816	0.812612295	0.46227181	0.632738709	0.360528886	0.042278372	0.361459732	0.19317539	0.865368187	0.236686483	0.014039929	0.44575876	0.44941321	0.438216686	0.146399707	0.026049042	0.051103111	0.036586016	8.76994E-19	3.51992E-07	0.064832881	0.713478148	0.027060499	0.076015733	0.160121664	1.14989E-14	0.749164462	0.342644691	0.000106191	0.333769619	0.236017659	0.839780688	0.497148871
CFG00016377	HSG00272625	966	0.97754854	0.765908182	0.254260838	0.069715947	0.162129849	0.11419569	3.99453E-07	0.413318783	0.074554197	1.72438E-14	0.531613648	0.247563064	65535	65535	0.032766756	1.67391E-06	0.410578787	0.68480742	0.700536966	5.64009E-33	65535	0.004462747	0.274446547	0.086669467	0.003396973	0.067994528	0.350639999	0.774304926	0.020212686	7.87202E-05	0.187662452	0.009151323	3.8886E-19	0.471195817	0.422259778	0.060302358	0.105661206	0.060406785	0.08884915	0.001568588	0.972934544	0.236142963	0.278021395	0.249457106	0.85719943	0.091156326	0.245145768
CFG00127785	HSG00278183	967	0.779931903	65535	65535	0.763439536	0.668755531	0.195619956	0.040038209	0.702501237	0.452989936	0.601448953	0.544208825	65535	0.89959681	0.996717572	65535	0.695286989	0.454290658	0.690602541	0.928857923	0.452385157	0.839422524	0.997422874	0.549167156	0.448660493	0.552284896	0.596280277	0.934406102	0.574551582	0.874675691	0.716154218	0.806073844	0.621309638	0.050522115	0.127855599	0.019163163	0.003171359	0.520443618	0.067235552	0.943859994	0.111319043	0.295445472	0.407322586	0.85410583	0.267798424	0.237379789	0.575682759	0.159342587
CFG00110739	HSG00307445	970	0.931771755	0.372396737	0.86573571	0.591520786	0.721298754	0.333266258	0.845713079	1.67183E-05	0.646127999	0.851285875	9.22216E-17	0.407093138	0.192440018	0.186581001	0.353260696	0.750644624	0.491021097	0.772483885	0.000178156	1.17249E-14	0.006070092	0.063931786	0.00067084	0.023060843	3.39871E-18	0.035492484	0.261567324	0.728453219	0.577708304	0.865767002	2.23228E-06	0.130813897	0.95792681	0.82384336	0.415747881	0.114371091	0.771149039	0.40963164	0.268050879	0.572628379	0.246677324	0.431235522	0.421286613	0.596554458	0.168119967	0.227841452	0.947690189
CFG00105776	HSG00237260	972	0.503719687	0.00266197	0.004752569	0.120072335	1.16786E-06	0.04763896	3.01561E-06	2.89662E-25	9.24314E-12	0.006861974	7.09064E-12	4.27046E-07	2.39203E-39	4.98502E-20	0.032580283	3.24871E-11	2.08513E-16	5.03838E-27	1.35388E-39	0	1.20764E-27	1.88647E-11	9.44022E-17	0.409973115	9.67712E-34	1.32332E-25	4.91625E-17	4.82898E-10	1.11737E-16	2.08304E-06	4.79524E-20	0.001926133	0.01912149	0.968132079	65535	0.500997961	0.795428276	0.836774409	65535	65535	0.496473759	65535	65535	0.057133239	65535	0.12960802	0.134937957
CFG00112651	HSG00307122	973	0.925210416	0.57755512	0.173600778	0.324919373	0.145518824	0.670181274	0.48671484	0.006850916	0.427964747	0.651138306	0.409056693	0.407670885	0.007302643	2.44987E-06	0.115143605	0.15119487	0.485753268	8.95483E-09	0.575920582	2.7789E-24	0.001584791	0.007542129	0.701862216	0.645074606	0.002596577	0.045244452	1.64577E-06	0.008721597	0.775768042	0.365323097	0.578313172	0.449394792	0.128478691	0.507574499	0.760094404	0.095974118	0.367746055	0.580592096	0.216059163	0.047277324	7.94282E-05	0.834070444	0.932702363	0.464278221	0.214602292	0.020575576	0.41210255
CFG00045970	HSG00302609	974	0.641222537	0.744518459	0.556007445	0.944425106	0.02863515	0.751021564	0.598158419	0.326894015	0.044279702	0.543835223	0.633353353	0.097748183	0.363422036	0.045400929	0.840913057	0.003032101	0.184024706	0.446814269	0.76278609	0.000251373	0.770581603	0.817777276	0.551277816	0.734608948	0.171219841	0.265273154	0.971283793	0.173341379	0.077545375	0.112618491	0.41586414	0.37054944	0.916190207	0.381486475	0.450101167	0.472822785	0.938640773	0.240653053	0.924363911	0.982029319	0.040029775	0.566070318	0.930160046	0.643426895	0.232570872	0.009495004	0.572398901
CFG00124637	HSG00306651	976	0.139609277	0.043018535	0.040569849	0.364708483	0.194379807	0.157201156	5.79633E-07	6.8397E-06	0.613962829	1.31775E-14	0.001349126	1.52658E-06	2.16059E-06	6.23981E-16	0.284948707	0.395009905	0.012180878	0.001344012	1.76061E-05	8.51239E-05	0.015863812	0.000112979	0.823883772	0.047893573	0.000518133	0.010111985	0.063536413	0.003886165	0.003384219	2.67886E-09	0.010559249	0.000256518	1.26572E-08	0.000129	0.401113421	0.084245041	0.137562111	0.690528691	0.030373542	0.005193083	0.307636619	0.107183032	0.928075016	0.226984844	0.64067477	0.001412551	0.028932933
CFG00014625	HSG00207373	978	0.424293816	0.006655994	0.074237041	0.375755578	0.399692804	0.050583571	0.985136807	1.35901E-21	1.59471E-14	0.702283382	1.25899E-21	5.26365E-08	1.22096E-37	1.98155E-18	5.20122E-06	0.017055647	3.68563E-34	3.32019E-15	1.03075E-32	0	2.40651E-16	0.099981911	2.19169E-25	0.11871691	0	3.54906E-19	4.59965E-27	0.000102206	1.63087E-16	1.57844E-14	2.87148E-20	8.79149E-09	0.091668531	1.13266E-06	0.000134748	0.547189236	0.763180375	0.903717756	0.499880731	0.001290407	0.17934759	0.150178656	0.08204817	0.099196866	0.064395994	0.237475887	0.359465569
CFG00009019	HSG00269039	983	0.971220434	0.345282763	0.441318512	0.662974238	0.72740531	0.006186654	0.059101656	0.393714726	0	0	1.87129E-16	3.87341E-10	0.000126892	0.002111893	8.99008E-18	2.33277E-08	0.014374029	0.12274617	0.047610827	1.02295E-43	0.014220389	0.046693522	0.437257528	1.05694E-06	0	5.62273E-08	0.027019333	0.104642667	0.007219159	2.64567E-08	6.99451E-36	3.72025E-29	1.34601E-06	2.22766E-05	0.108606495	0.767824292	0.036329988	0.005073052	1.32242E-07	0.803645492	7.86835E-05	0.0047747	0.002884721	0.194683224	0.437082976	0.056212481	0.002734934
CFG00127043	HSG00317325	984	0.743945062	0.750385225	0.9240188	0.975970984	0.69967401	0.950278103	0.899344802	0.854723454	0.372047395	0.004665587	0.023738498	0.484387994	0.076373965	0.362825006	0.034301281	0.289223552	8.66452E-05	0.686784446	0.426607609	0.005849533	0.261137158	0.373300105	0.148089826	0.543427944	0.000194371	0.006562222	0.009733186	0.796454787	0.01990043	0.000971746	0.008393674	0.002290146	0.000536614	0.003043772	0.002464726	0.676920414	0.816910148	9.05391E-08	0.001216738	0.00415159	4.99596E-09	7.1296E-05	0.217916444	0.798845947	0.213488698	0.008439798	0.785749078
CFG00128032	HSG00227227	987	0.21036756	0.331488162	0.549170613	0.254558831	0.675116539	0.560721993	0.016263219	0.696703374	0.406764358	8.74589E-17	5.21558E-07	0.830233276	0.872193635	0.839420915	4.50634E-14	65535	0.005447311	6.64657E-08	0.879849672	0.633159757	0.342084169	0.209682524	0.003692128	6.29385E-06	0.007272516	0.250010759	0.115354948	0.077778526	0.147506312	1.23141E-06	8.99118E-11	0.001553364	0.000948532	0.505301535	0.354909807	0.708104134	0.051504012	0.012203284	0.391667753	0.542620063	0.059837542	0.55483073	0.851729751	0.705905437	0.003877166	0.001997625	0.575111389
CFG00122193	HSG00204451	991	0.725046396	0.413605988	0.025807634	0.032035004	0.65811491	0.706954598	0.051300805	4.89305E-06	7.03753E-05	3.04543E-11	0.603883147	2.33554E-05	0.066771381	1.30167E-08	2.55808E-08	1.19631E-05	0.161754027	0.851952016	0.80044657	3.0247E-08	3.5672E-07	1.11412E-06	0.00245558	7.30708E-10	0.000433693	0.874831438	0.332435638	0.31022045	0.545033395	0.055856708	0.404632479	0.004873537	0.00613121	0.885460019	0.18530643	0.37392658	0.204683542	0.340842098	0.753863335	0.005617701	0.007684196	0.019689379	0.150550053	0.346017182	0.109257981	0.481956095	0.783619523
CFG00025006	HSG00226502	993	0.874845088	0.708059907	0.408667743	0.309949875	0.53353703	0.301448345	0.411431581	0.007684822	0.1402729	0.491840541	0.334459096	0.004399864	0.859192193	0.89066273	0.344328523	0.906874299	0.287581623	0.745961428	0.625836134	0.073466413	0.484927207	0.326566875	0.060975727	0.20701015	0.018508745	0.886077464	0.547790408	0.915385723	0.329566121	0.630355358	0.00025796	0.224348217	0.983638287	0.613942981	0.02667865	0.12526229	0.02748942	0.923630118	0.476286888	0.744594693	1.38597E-08	0.002823794	0.042223718	0.229312718	0.93648994	0.019484311	0.85754317
CFG00123294	HSG00311524	994	0.787665308	0.627575099	0.794613123	0.657108903	0.971301913	0.923012793	0.345024198	0.945920348	0.41399613	0.552131474	0.145871326	0.323880285	0.401256979	0.964503825	0.390294164	0.411782682	0.744043589	0.976485968	0.979337394	0.068173014	0.806526244	0.714574456	0.594105005	0.792882264	0.743572831	0.681815982	0.933207273	0.893514633	0.616723895	0.703867376	0.555189013	0.703651011	0.907766521	0.007513697	0.472209424	0.100702398	0.304858476	0.001625299	0.181675211	0.02100246	0.048394542	0.002878222	0.000896264	0.169505656	0.124024108	0.248106599	0.771793127
CFG00126994	HSG00302417	996	0.130837992	0.310562372	0.761129081	0.966025651	0.561133683	0.000343289	0.056253828	0.220644116	2.78757E-11	0.046380807	6.81647E-15	5.18294E-05	2.5565E-16	0.077490412	0.013713787	0.090232149	2.73887E-11	0.001228964	0.011114042	7.84939E-05	0.002990258	0.000999041	0.214037791	0.277593195	5.9857E-16	5.5674E-16	7.43279E-12	0.666079938	3.20216E-18	1.41755E-13	5.0048E-20	6.69081E-15	1.94536E-12	0.659747541	0.275976986	0.960834265	0.768486738	0.914206922	0.814757705	0.072199568	0.500813007	0.302634239	0.551335633	0.835762382	0.090318933	0.553224504	0.899868548
CFG00013356	HSG00306586	997	0.65097785	0.432633907	0.980508566	0.983096063	0.047426444	0.607586443	0.271221608	0.029649153	0.010702158	0.000652578	0.002660368	0.791606605	0.243450269	0.189057827	0.268070787	0.043137688	0.400500745	0.008373257	0.63148886	0.616337299	0.000184989	0.000183576	0.377598882	0.015482974	1.38463E-05	2.0305E-07	3.97685E-05	0.665736437	0.000145159	5.57457E-08	0.913030148	0.091183268	2.91036E-06	0.311100572	0.989071906	0.701622248	0.138635173	0.018380478	0.6077438	0.205782592	0.047004323	0.335907817	0.884954154	0.122733854	0.52954936	0.492743492	0.62433964
CFG00017524	HSG00294471	999	0.470316231	0.32362932	0.321250111	0.104668982	0.478587657	0.956810892	0.018347958	0.006701617	0.870090127	0.281742305	0.059166729	0.279021323	0.249883264	0.275760084	0.05116513	0.305645019	0.034011364	0.072632909	0.000765228	0.614394546	0.07640256	0.022909986	0.729806244	0.855213165	0.367851853	0.304392427	0.989448547	0.001108173	0.204265073	0.905673027	0.002271665	0.421547413	0.001101134	0.039482843	0.433461517	0.783681691	0.141520292	1.00258E-14	0.076851107	0.013420543	0.91937542	0.379951388	0.645906031	0.23531352	0.00971894	0.008694331	0.39422071
CFG00109987	HSG00294763	1001	0.872687697	0.58760196	0.048754379	0.445682436	0.49537921	0.12152122	5.39833E-18	8.33591E-21	1.35323E-17	0.027928388	2.55659E-06	2.79381E-14	2.59991E-08	0.002930194	0.01236147	2.86482E-09	3.80584E-08	0.001267819	0.000315575	3.90307E-06	0.028423872	0.234052688	7.64465E-05	0.823129654	4.54748E-13	0.003521287	3.9212E-05	0.004232728	1.40919E-10	1.23815E-06	5.01091E-21	5.7925E-10	0.000141932	0.90514797	0.227963567	0.440748662	0.640110314	5.15297E-08	0.287375033	0.001089334	0.011029965	0.475073576	0.735000193	0.014237431	0.000184947	0.190615758	0.007920304
CFG00125994	HSG00303825	1005	0.762789726	0.509834945	0.977694452	0.813716352	0.669907391	0.251077741	0.198534936	0.031479549	0.701578081	0.151087031	8.20072E-17	0.000330757	0.001246332	0.000110607	0.579654157	0.014888329	0.008601381	0.047036495	0.265571326	0.765732706	0.925385356	0.018484352	0.087666109	0.034777511	2.1176E-06	0.295450211	0.214499131	0.540224016	0.000171084	0.007318916	0.779857993	0.181038499	0.732954025	0.457653522	0.840350449	0.816094279	0.880190432	0.855753183	0.697391987	0.96257478	0.242868319	0.494875669	0.418714792	0.770282686	0.585393071	0.980294466	0.978731394
CFG00124119	HSG00237641	1008	0.516125023	0.349280536	0.732724786	0.93201375	0.543094099	0.149046883	0.753197014	0.896798849	0.502382338	0.820749938	0.644610703	0.506331742	0.060438048	0.281732768	0.190635636	0.047668494	0.740810871	0.551763237	0.36680302	0.240818143	0.126546338	0.180683047	0.546714723	0.383911103	0.65286237	0.021996826	0.436499685	0.531898677	0.195213795	0.170598283	0.625513256	0.874889553	0.794656098	0.777723253	0.734684706	0.541220903	0.691760778	0.638329625	0.726033747	0.678952157	0.421545178	0.389873415	0.530782819	0.624803305	0.159676507	0.720573843	0.581806719
CFG00016552	HSG00237350	1010	0.486101538	0.926678658	0.880996346	0.266481727	0.449172884	0.775172889	0.992564857	0.358236045	0.712527752	0.102000281	0.567511916	0.378565222	2.75922E-07	0.732708335	0.123830222	0.317975402	0.155584723	0.594198823	0.362038106	0.200250149	0.380477369	0.387460679	0.712741077	0.474639028	0.537312686	0.36978808	0.709459722	0.814095914	0.655430019	0.633288205	0.034377553	0.863202333	0.709390759	0.219079331	0.78888005	0.704720855	0.265687823	0.000203036	0.349249721	0.744746983	0.080427967	0.445135206	0.030350808	0.17025204	0.146872595	0.09392596	0.90180558
CFG00030763	HSG00295120	1013	0.135261685	0.931542754	0.82023859	0.869164467	0.449627072	0.635314584	0.415354162	0.073728479	0.48787874	0.092360191	0.119525678	0.236480549	0.563797057	0.294058353	0.190133035	0.317493677	0.766059875	0.243016735	0.972045243	0.719195068	0.602994859	0.927780032	0.338789165	0.500394166	0.225468069	0.464785486	0.985945582	0.77054733	0.241849855	0.01446995	0.143327415	0.787597001	0.513242722	0.695793092	0.808564723	0.375085533	0.307411343	0.185028911	0.057875048	0.269698352	0.000472879	0.204046384	0.8809551	0.391579658	0.193803027	0.506215811	0.435434788
CFG00136587	HSG00282263	1017	0.54309386	0.757788062	0.931263328	0.263808787	0.927494347	0.601296902	0.763328016	0.119597837	0.303997338	0.338730514	0.53808552	0.432436824	0.351287365	0.731048405	0.620433748	0.306339413	0.926329851	0.717421889	0.683852732	0.347067297	0.199778154	0.498243064	0.940121055	0.857661963	0.817435861	0.900957406	0.658366442	0.830599725	0.528404951	0.842835009	0.796291232	0.876062572	0.279260904	0.347623885	0.970990062	0.487468749	0.769712269	0.14287129	0.773444355	0.072497249	0.168631598	0.638145983	0.537199914	0.260845751	0.623902798	0.209714666	0.917219162
CFG00105637	HSG00302701	1018	0.953638077	0.035997555	0.037346106	0.590854526	0.253193945	0.134790689	0.198551491	1.11962E-09	1.32941E-09	0.000280315	0.001790809	3.44419E-15	3.4791E-11	2.97796E-07	0.000501836	4.55614E-13	0.173362955	3.67066E-15	2.68455E-09	0.001729313	8.45847E-06	1.37168E-07	8.7608E-19	3.54808E-08	0.177737787	0.028127315	0.981862485	2.52842E-06	0.558538377	6.23596E-10	0.1299133	0.199364439	0.017344907	0.516023219	0.39923954	0.133237377	0.356703669	0.849905312	0.068390034	0.30125761	0.054241743	0.670481682	0.386886477	0.270811081	0.044883952	0.200048611	0.549161077
CFG00029214	HSG00277507	1019	0.880445004	0.856029451	0.924414873	0.680666327	0.462404788	0.526183188	0.093677849	1.41645E-06	1.87853E-15	1.38085E-06	6.13059E-06	8.61921E-09	0.003114537	0.891771615	2.02735E-05	3.78075E-06	0.003226117	0.003322877	0.426210105	1.05532E-14	0.424035311	0.395601541	0.00012864	0.998822153	8.51443E-08	0.001325023	8.99632E-05	0.912027955	0.00442232	2.44379E-08	0.001431497	8.38564E-09	0.035013605	0.066651002	0.032340061	0.308223039	0.332865149	0.538152218	0.722503066	0.898620903	0.02109983	0.267460585	0.385142177	0.268295109	0.916183412	0.474422574	0.82361275
CFG00027885	HSG00251435	1020	0.762911201	0.898891628	0.097836562	0.458494574	0.230711654	0.531316817	0.110957615	6.88113E-06	5.92943E-06	0.001959485	0.006370848	0.002505843	0.003734028	0.000142239	0.005299976	0.033477448	0.088681825	0.091937765	0.002023363	0.001171141	0.424148113	0.35014078	0.025212107	0.016127059	0.131424993	0.004688904	0.059342626	0.343347579	0.036005806	0.003277695	0.004461158	0.003062916	0.722175956	0.719256997	0.118403472	0.701225519	0.243839696	0.337368786	0.236580804	0.296661466	0.055490289	0.197777003	0.442583978	0.780360639	0.267638028	0.222972542	0.748138487
CFG00128597	HSG00237234	1022	0.140148476	0.173675343	0.125769511	0.041851535	0.271573335	0.000456001	6.37223E-07	0.381124198	5.7116E-24	0.497834057	2.87969E-06	3.49886E-10	1.3423E-41	1.04473E-05	0.085673191	0.007271339	1.29132E-28	9.25657E-06	0.051446401	7.1563E-23	0.000519307	0.220278516	0.00017357	0.691506207	0	1.24435E-05	2.03457E-25	3.51578E-08	5.51212E-16	2.21095E-24	1.33832E-21	2.60223E-28	1.70078E-09	0.243379846	0.810280561	0.922104239	0.370060414	0.034163617	0.086665258	0.335473239	0.135262296	0.667021394	0.219659179	0.840422869	0.593524098	0.314138591	0.412317693
CFG00118590	HSG00262688	1025	0.000373941	0.858359933	0.712335587	0.740732729	0.395281196	0.381005228	0.073784553	0.074943751	0.000448303	0.062676959	0.000446174	6.98041E-08	0.000124245	2.06452E-08	0.000847716	5.52613E-05	0.061158694	0.000116446	0.000314016	0.000556492	0.004751502	0.000186798	0.000371518	0.001549015	0.356059521	2.11399E-05	0.005177754	0.031779725	2.63126E-07	2.37872E-06	1.79109E-05	0.015464218	0.142143875	0.192548722	0.065343708	0.111083366	0.874477208	0.01098116	0.933466434	0.938957691	0.485033274	0.521380603	0.572703481	0.686396062	0.561131954	0.334831268	0.690551341
CFG00023677	HSG00282095	1027	0.006519263	0.495137244	0.198771089	0.006913437	0.242101654	0.13693653	0.183401197	0.00440332	0.024787692	0.023105737	2.22888E-05	0.07491453	0.000609398	8.36328E-06	0.102623701	0.009633877	0.012913836	0.709828675	0.748377204	0.141439646	0.446380943	0.381052345	0.021576362	0.039850384	9.40306E-06	0.560687482	0.002227591	6.62107E-10	0.733189225	0.866653025	0.007574885	0.914821148	2.64007E-09	9.57443E-05	8.3588E-17	1.23366E-06	0.002172733	0.018338624	0.143563971	0.034000043	6.15783E-10	7.17587E-07	0.614717901	6.01013E-08	0.00024345	1.39136E-06	0.067481622
CFG00120897	HSG00263169	1029	0.615598261	0.885271072	0.363592207	0.908942759	0.230609909	0.820309162	0.035156544	0.069652624	0.843651891	0.021889053	0.213816822	0.004268646	0.014864184	0.821192563	0.578901172	0.373738021	0.009425726	0.589867115	0.795772135	0.559974968	0.444855392	0.307181925	1.91237E-05	0.013959341	0.91290921	0.106909268	0.884833932	0.676703036	0.147626296	0.846557379	0.565439343	0.318099886	0.823426425	0.513872921	0.315075696	0.477954566	0.82059288	0.108034708	0.319102049	0.821561694	0.024097534	0.81075263	0.202600837	0.977097809	0.344653994	0.368962765	0.592602134
CFG00127456	HSG00202535	1031	0.009997174	0.128981858	0.012456104	0.747367501	0.340478241	0.511961699	0.943930626	0.22761482	3.11462E-08	2.00935E-06	0.000477888	6.39394E-07	0.374722183	0.514561892	2.74348E-06	0.001333005	0.722934186	0.000188912	0.882983744	0.721959054	0.165722072	0.721494436	0.005130312	0.450161308	0.312262833	6.00345E-05	0.911848783	0.824787617	0.019891119	0.725409806	7.0539E-07	0.054745927	0.744885325	0.001475137	0.977680147	0.001302994	0.708708942	0.000944054	0.018239547	0.000507269	0.426915318	0.503918409	0.108741045	0.398887992	0.09439338	0.002080493	0.139915973
CFG00143955	HSG00306660	1032	0.106058143	0.188975409	0.252834469	0.396509469	0.435239941	0.407131135	0.0067618	0.07022953	0.584090173	0.315556347	0.250911087	0.000371338	0.003391911	0.102383405	0.279253691	0.32867232	0.002622508	8.15695E-11	0.002524203	0.60168308	2.84586E-05	0.00096391	2.60387E-06	0.229948446	0.058887906	0.001064129	3.33579E-09	0.02326148	0.000102873	1.22965E-08	0.394942433	5.56445E-06	1.38839E-05	0.97837317	0.031233456	0.438550979	0.475553721	0.74833715	0.937625527	0.031394109	0.674705088	0.769155741	0.950969458	0.292995989	0.856814504	0.332057267	0.31627211
CFG00077920	HSG00287016	1033	2.97207E-05	0.418855846	0.075120553	0.00086246	0.512347758	0.016106641	0.039800033	0.330840349	2.67438E-12	1.21661E-20	0.888113499	0.00042146	0.082367226	8.73915E-15	4.56705E-12	0.00039426	6.55375E-06	2.87092E-12	1.8447E-06	2.60357E-07	1.79946E-07	1.31446E-08	0.422472566	6.49801E-08	0.002658213	0.033372104	0.382768005	0.370191336	0.429439515	0.198018491	7.17553E-05	0.000213413	0.746605694	0.966681719	0.332939923	0.518961251	0.956668079	0.762621522	0.41745919	0.877445042	0.642102122	0.745218277	0.700461984	0.678789258	0.528129041	0.957234204	0.799969375
CFG00124561	HSG00236996	1036	0.243597761	0	1.19692E-12	1.24971E-31	0.710513651	0.820034802	0.0161727	3.44935E-07	0.001874651	2.4191E-33	7.92655E-09	7.51495E-11	9.77024E-12	9.29098E-11	6.18755E-08	0.00300912	8.6143E-06	1.55895E-05	1.70085E-10	1.6476E-24	0.001725593	7.53182E-05	9.57308E-07	3.74215E-06	3.64427E-12	4.84913E-05	1.07029E-07	4.87143E-07	2.27039E-09	0.001823745	8.77408E-07	0.07695201	3.6706E-14	0.409954637	3.38515E-07	0.02222568	0.62774086	0.723052025	3.24712E-06	0.002602606	0.019153396	0.710385501	0.000214445	0.088184677	0.426810116	0.048793491	0.097460359
CFG00126692	HSG00254930	1038	0.785934746	0.710992754	0.635985911	0.691399455	0.457392186	0.833902895	0.654539764	0.44648841	0.932461798	0.927404583	0.97303462	0.396886021	0.905289412	0.713149488	0.853078783	0.98884505	0.523330927	0.593268871	0.529501855	0.505826473	0.500559151	0.241269648	0.962580919	0.551532149	0.597921431	0.555533469	0.922590911	0.863279223	0.891347826	0.692027509	0.894773602	0.990772128	0.933170378	0.003244106	0.059452664	1.04676E-06	0.033061668	1.9895E-11	4.41885E-15	8.75771E-05	0.408386588	0.359266222	0.03061774	0.925826073	4.62188E-07	7.0112E-06	0.02265574
CFG00018162	HSG00351491	1039	0.416884631	0.862910688	0.75675571	0.823150396	0.47738716	0.823190868	0.920428276	0.006408212	0.054467581	0.334870338	0.38048023	0.033120658	3.28554E-05	0.111628905	0.694017768	0.073642001	0.044643253	0.159492001	0.843726575	0.47511813	0.673191071	0.660559237	0.635794997	0.052112639	3.08034E-06	0.000207096	0.235251218	0.199014336	0.006127083	0.9966259	0.16680263	0.951006353	0.643671691	0.500387907	0.637007475	0.013791656	0.24755381	9.00053E-06	0.017549289	0.063172899	0.000500568	0.000541016	0.05585758	0.478882879	0.667451501	0.123530783	0.156014979
CFG00000714	HSG00228602	1040	0.478572816	0.059140563	2.879E-08	0.08109989	0.087496094	0.921913207	0.054669399	7.99234E-07	0.291215986	6.40509E-17	2.58146E-09	0.077291027	0.01918292	0.279845059	0.02252689	0.844359338	1.73367E-05	0.10406407	0.000167848	7.53184E-21	0.077190429	0.016828932	6.1052E-11	0.019402537	2.0718E-10	1.0335E-09	3.90616E-11	1.05726E-06	0.006301556	0.000213742	0.000268101	0.688035965	4.27204E-09	0.751256108	0.170677036	0.045960084	0.31656751	0.042981517	0.351602525	0.54569751	0.00096046	0.401559711	0.056977808	0.066785224	0.000139703	5.55559E-05	0.980208874
CFG00098569	HSG00208781	1043	0.858652115	0.979114294	0.60743773	0.552881837	0.875326753	0.072747886	0.510560691	0.214747876	0.027435785	0.786594212	0.629672706	0.000613196	0.435771435	0.278561473	0.922424436	0.364759654	0.921688437	0.733083665	0.51372695	0.002315618	0.074016817	0.287526011	0.578935683	0.739895761	0.076146729	0.339198202	0.036748499	0.631790161	0.002959753	0.005587573	0.222877949	0.147726849	0.397028267	0.115264192	0.357323557	0.6337744	0.058939725	0.538640082	0.230913043	0.179927588	0.531260312	0.769329369	0.009782161	0.983281493	0.010249648	0.006005759	0.362056434
CFG00005114	HSG00284876	1045	0.424391627	0.096559927	0.021060195	0.877341807	0.855471075	0.042624053	2.21223E-08	0.029759232	0.063703939	0.025693454	0.001748958	0.870714962	0.0016727	0.617143333	0.002062465	1.60401E-06	8.71044E-07	0.534963548	0.206177041	0.018029699	0.010372418	0.180533543	0.340413928	0.38488993	0.005175173	0.002541031	2.68738E-06	0.444396645	0.13940008	5.1122E-08	0.072918311	8.11403E-15	5.1785E-14	0.765691459	0.729791999	65535	0.626385868	0.777909875	0.600338042	0.523785412	0.666101754	0.74492377	0.80324477	0.615948021	0.728921771	0.978820145	0.968833745
CFG00111917	HSG00255157	1046	0.861241341	0.499017775	0.804821312	0.639153898	0.481216609	0.993367493	0.796980381	0.768330395	0.366708964	0.376540095	0.25870052	0.036721162	0.176991731	0.443427175	0.778934598	0.863658547	0.981476605	0.825643778	0.88254863	0.941706657	0.476210266	0.537621915	0.974435806	0.998167396	0.800392091	0.736051083	0.400454491	0.412276566	0.245620325	0.38810268	0.720604897	0.691614568	0.327178866	0.599705517	0.954146683	0.854591489	0.341057003	0.960026562	0.873768091	0.409207076	0.346463472	0.870992422	0.803097069	0.53592658	0.611688912	0.412810534	0.746024489
CFG00130532	HSG00312076	1051	0.099518955	0.612171471	0.30654487	0.33843106	0.015907496	0.241640076	0.047195528	0.663630962	0.00011741	0.251696706	0.209226757	0.147548392	0.098523945	1.67013E-07	0.077846542	0.007829271	0.472867072	0.795935512	0.005055247	0.133365512	0.018816182	6.77756E-05	0.244813889	0.198476344	9.93704E-05	0.006487581	2.94302E-12	1.03163E-07	0.000793193	0.274060518	4.97339E-07	0.592246771	0.082239442	0.307252944	0.116610497	0.009174973	0.231194392	0.263105929	0.93110925	0.707143009	0.353909224	0.003954203	0.0855188	0.504611611	0.558704436	0.926169276	0.509349763
CFG00110021	HSG00288812	1053	0.862930655	0.733413577	0.713632047	0.934092164	0.771720946	0.881797016	0.28289625	0.094339386	0.001586357	0.074466579	0.078358702	0.07879366	0.038478147	0.900843322	0.006879381	0.01508764	0.013700699	0.063911699	0.377957851	0.112780727	0.061035514	0.019362954	0.713872969	0.508564711	0.049981117	0.16991806	0.772563934	0.830573678	0.193638131	0.018734045	0.604055703	0.351399422	0.014404939	0.46145466	0.744197369	0.336215556	0.809552968	0.574344575	0.307264417	0.42727989	0.030103078	0.172571972	0.245052502	0.387772679	0.891589701	0.346499681	0.422598511
CFG00126425	HSG00305915	1054	0.041959226	0.218889385	0.245899022	0.175511226	0.973174453	0.356240541	1.17229E-05	0.03018954	2.59845E-08	0.131471559	0.175311685	0.000315873	2.6271E-06	2.3419E-06	0.84503293	0.040819161	0.01602209	0.065384716	0.207945362	1.55545E-05	0.983974755	0.231813952	0.463655829	0.001092741	2.22159E-10	0.748451352	0.333709925	0.035627756	0.703165472	0.97821635	0.000237656	0.106712364	0.802202642	0.681047082	0.320390522	0.629374087	0.785027027	0.604472101	0.039245564	4.68358E-07	0.017930329	0.14608328	0.133289739	0.527911484	0.270567149	0.640159786	0.816559494
CFG00018634	HSG00262164	1056	0.596487224	0.525087178	0.97243911	0.760898113	0.850853264	0.997273088	0.751614392	0.813480318	0.153030172	0.361694336	0.159823015	0.288372725	0.051380016	0.80908978	0.103722773	0.056349259	0.219233125	0.257945746	0.273615241	0.581865489	0.150017858	0.230386734	0.956458807	0.291686475	0.162641585	0.029723508	0.68596369	0.548476815	0.226245448	0.600740612	0.642867327	0.002012288	0.004016202	0.188353047	0.474520952	0.257916778	0.651593566	0.426107228	0.012348158	0.049338795	0.989819646	0.037301827	0.020132184	0.176285759	0.390246689	7.63548E-12	0.223764047
CFG00009140	HSG00217030	1058	0.88895601	0.63873297	0.647155762	0.537145197	0.550835669	0.112497225	0.555892587	0.247347206	4.26055E-10	0.001234828	0.244139761	0.315395117	0.071672879	0.027327104	0.126747444	0.71026063	0.025955737	0.064720728	0.302074611	0.002850553	0.096093774	0.06789431	0.312315643	0.124368101	9.31428E-05	0.292109519	0.398911029	2.12164E-07	0.137475997	0.182191089	0.335424811	0.388044804	0.595323741	0.02219847	2.42146E-05	0.37730962	0.165227011	0.000317429	6.93882E-05	0.087902397	0.18477957	0.000374583	0.007782327	0.765932977	0.499414951	0.158957079	0.006820466
CFG00021571	HSG00228204	1060	0.276703387	0.033246197	0.006757007	0.249541163	0.971342683	1.05185E-07	0.477276146	0.233290732	0.000292443	6.92802E-42	2.13209E-08	0.304546684	0.00953965	0.434734613	6.44797E-10	0.000201376	8.76139E-10	0.039137535	0.240798593	0.00396511	0.004517951	1.23972E-07	0.070025824	0.177236676	2.03734E-11	4.31292E-06	0.000330755	0.187513039	5.53343E-06	2.99456E-08	1.20996E-07	0.007764807	3.75492E-09	0.114456035	0.004321232	0.018452182	0.91297698	0.419222921	0.265780866	0.135222405	0.003064837	0.002278984	0.672383726	4.0446E-06	0.015328779	0.023879452	0.056491826
CFG00144477	HSG00227245	1062	0.065089315	0.446368217	0.658912241	0.669588268	0.423431545	0.000800546	0.001502751	0.423900723	0.052943304	0.037001461	0.094186299	0.450264364	0.016781079	0.035300646	1.57502E-06	0.010276744	0.410577178	0.002678132	0.876121163	0.202062353	0.030455584	0.016152715	0.783574462	0.049195115	0.002324509	0.498692453	0.138425574	0.793125033	0.477832496	0.201582447	0.002444824	5.91703E-05	0.009690857	0.119488083	0.098506883	0.888007641	0.622738004	0.257151186	0.057663035	0.232529446	0.065014355	0.062726527	0.05917085	0.511724591	0.427323878	0.172410578	0.44766432
CFG00003526	HSG00201145	1063	0.244739652	0.830926299	0.001906027	0.215218842	0.523145556	0.412418306	0.028003626	4.39636E-08	8.82037E-39	3.14996E-40	2.50966E-21	3.73299E-07	0.230106592	8.16147E-05	3.22771E-30	8.11517E-24	0.157823443	0.566583574	0.363111973	1.06125E-33	0.006111638	0.003431927	0.001788975	2.64973E-05	4.79258E-32	2.6315E-09	1.25991E-07	0.088826939	4.69999E-05	7.56294E-05	4.2039E-45	1.34135E-11	5.79633E-08	0.001308418	0.002844565	0.743869185	0.213338524	0.030029261	0.333315164	0.171844706	0.559663653	0.05187254	0.047559712	0.255672276	0.374022782	0.882527888	0.082237512
CFG00099322	HSG00304182	1068	0.323198169	0.454387695	0.917062998	0.493387699	0.992426574	0.722804368	0.376539767	0.82767421	0.550541461	0.574437499	0.656404555	0.523859203	0.097907484	0.350556433	0.581194758	0.631287932	0.869726777	0.803087592	0.562299669	0.941060007	0.369255662	0.229674131	0.67592907	0.902883947	0.667371511	0.157703683	0.280005127	0.766301215	0.288395196	0.829995453	0.820985675	0.593417704	0.558328152	0.798295021	0.652610004	0.773375034	0.709345758	0.370261103	0.637176335	0.998345673	0.365233749	0.872878492	0.775714517	0.694223642	0.144230023	0.610259354	0.720368624
CFG00008632	HSG00255118	1069	0.055547368	0.978220642	0.674314499	0.520696104	0.660095751	0.265436292	0.048229642	0.716371715	0.511982203	0.445904881	1.51921E-05	0.000457685	0.304124087	0.082154803	0.270847797	0.958508074	0.107955135	0.368454993	0.733421564	0.001086607	0.926590979	0.197487235	0.16074051	0.010193542	0.000801636	0.291308373	0.402327597	0.902460992	0.480266452	0.491617739	7.42311E-09	0.833058953	0.09117838	0.509455502	0.403742105	0.048890486	0.396905452	0.000594271	0.507941842	0.662528276	0.694592357	0.277232349	0.926582515	0.20420751	0.018691311	0.111537702	0.690553963
CFG00003493	HSG00274678	1072	0.144302353	0.186607122	0.863107383	0.014088509	0.013474859	0.017682526	0.307663232	0.085023895	0.204945922	0.46073851	0.265628397	0.990223825	0.159598172	0.87736696	0.408808917	0.693503082	0.290039092	0.291340142	0.743897915	0.156544611	2.97758E-06	9.33969E-05	0.1608513	0.095605761	0.039926346	0.045631904	0.073174156	0.835502446	0.217646658	0.002143991	0.000204495	0.215442955	0.004803433	0.087112859	0.121298946	0.131924406	0.956248224	0.055196229	0.262318403	0.088258825	0.071576647	0.102704078	0.107021227	0.211806133	0.011064145	0.246914983	0.533637345
CFG00012390	HSG00287786	1073	1.7224E-37	4.29867E-06	1.4098E-13	0.057385143	4.71014E-22	0.000724458	1.12783E-12	5.65617E-24	8.73957E-21	2.96866E-21	0.254892617	1.11943E-15	0.000538853	0.001519733	4.27452E-08	8.94355E-06	9.08531E-24	3.51742E-08	3.52111E-05	0	0.000642013	0.584909976	8.05784E-05	0.008143635	0	0.004123455	1.95007E-20	6.51198E-25	8.84867E-14	3.5315E-27	8.54237E-05	5.08344E-11	0	2.27232E-08	2.81232E-07	0.001437538	0.000368366	0.89392072	0.147275165	9.79386E-08	9.8378E-14	8.46548E-06	0.57021004	9.75458E-11	0.029715752	1.55967E-05	0.036104873
CFG00113679	HSG00273278	1075	1.51619E-17	0.790630221	0.180094734	0.402437955	0.403286785	0.469221771	3.97353E-17	8.65716E-05	0.410829544	2.14154E-09	0.050394144	4.91907E-12	1.64679E-16	1.77581E-16	1.17602E-06	0.000508401	9.49263E-16	1.058E-21	2.2492E-12	0.321344852	0.001732544	5.62112E-05	0.476468951	6.45545E-08	0.595056057	0.531352937	0.009639935	2.30897E-09	0.127892226	0.156425476	0.000459865	0.521152198	0.001643657	0.833139479	0.375913262	0.762371302	0.235719159	0.054140717	0.002769333	1.32031E-05	0.051108077	0.000551345	7.09445E-09	0.070003599	0.021774828	0.811562181	0.001511077
CFG00011203	HSG00244368	1081	0.837788105	0.84115386	0.557479322	0.739285588	0.831007779	0.245132998	0.084631436	0.277887434	0.000292492	0.598597944	0.137983814	0.108289927	0.441261798	0.927256227	0.088787526	0.072715551	0.737118304	0.099156804	0.189118981	0.131870344	0.190388456	0.105949171	0.26795274	0.328899056	0.002085515	0.001596633	0.101444744	0.756447971	0.034659058	0.097297184	0.244015098	0.011107765	0.825542152	0.000732633	0.060713392	0.108383715	0.016771654	0.218228593	0.131146029	0.004744894	0.103539065	0.002356479	0.023342703	0.112345159	0.006520443	0.010007588	0.007346158
CFG00053157	HSG00301754	1101	0.797261775	0.978679776	0.102643006	0.290453136	0.486509949	0.881939232	0.029449342	0.208807528	0.326752067	0.431854904	0.565745473	0.506044567	0.043117929	0.112582937	0.437627882	0.905865908	0.53204906	0.018217644	0.100023516	0.63964653	0.714419007	0.565548897	0.027000824	0.77633822	0.413566649	7.62626E-05	2.65423E-13	0.170602366	3.48551E-05	3.25034E-07	0.274568111	0.518029094	0.680101693	0.050562426	0.017913288	0.000596611	0.159863994	5.82588E-07	0.051301789	5.715E-10	0.018593976	0.90212667	0.468930393	0.390920043	0.000516113	1.06133E-05	0.13995862
CFG00026736	HSG00284711	1102	0.893822074	0.922858417	0.841053963	0.154248685	0.100039847	0.427339166	0.61853528	0.202561811	1.53187E-06	0.154277861	0.356732696	0.436806053	0.820919871	0.025359312	0.550707579	0.467133731	0.1921345	8.59689E-08	0.055027597	0.102489404	0.037077628	0.408607215	0.067092113	0.249324962	0.012047765	0.003165069	0.00452627	0.006664074	0.875439882	0.242107168	0.000854439	0.047819715	0.483397812	5.18213E-05	0.015823295	0.110706761	0.189186528	0.464252502	0.261719584	0.40002349	1.38271E-06	0.000182637	0.264694452	0.607434571	0.025012275	2.70451E-06	0.049060956
CFG00119620	HSG00268357	1103	0.803338408	0.645965695	0.669923902	0.809359074	0.596406221	0.916358411	0.754220128	0.898075402	0.359183788	0.337529153	0.488212317	0.814528644	0.009097606	0.56259656	0.141028255	0.655524135	0.787297428	0.628070414	0.135003	0.795320988	0.826704562	0.832672	0.570054114	0.949824691	0.396496207	0.439485312	0.644719958	0.800634086	0.702512383	0.836117506	0.991710901	0.771159351	0.692829609	0.888500392	0.978241444	0.714367867	0.575986981	0.277481854	0.857182264	0.869706094	0.201911226	0.884599626	0.97213757	0.563988805	0.44843334	0.813773096	0.820682406
CFG00126160	HSG00311747	1114	0.275141001	0.09835355	0.001613699	0.131771863	0.001420587	0.127398372	0.977331161	0.053206634	0.312366933	0.391178906	0.691795409	0.72587347	0.303586036	0.957123518	0.909290552	0.126291335	0.004084548	0.10279423	0.024331458	0.207202375	0.403737187	0.007170458	0.075538851	0.140653715	1.37085E-19	0.55331552	0.466074318	0.089751028	0.562287629	0.285359889	0.310985565	0.425117671	0.240494922	0.364026487	0.942680061	0.888997912	0.398524851	0.063427858	0.289496362	0.283398509	0.319363117	0.100941285	0.124782078	0.189259574	0.798230171	0.406278223	0.767091095
CFG00054882	HSG00203673	1116	0.001206587	0.000174907	0.004825778	1.71449E-12	0.630127668	0.327349663	0.166397169	0	4.31282E-40	8.38187E-07	1.82169E-44	0	0	1.06644E-40	4.80884E-21	2.05634E-30	2.52234E-43	4.0471E-32	0	0	1.12223E-30	0.061382227	0	4.7989E-13	0	0	0	2.69237E-37	0	6.75372E-18	0	3.50636E-25	0.000149554	1.38241E-08	0.397521317	0.610318422	0.010649847	0.003132817	1.23597E-09	0.51951158	0.000227947	9.32814E-09	0.002545131	0.000674901	0.04085236	0.849723279	0.000382689
CFG00127007	HSG00272003	1119	0.591092467	0.26665926	0.185460165	0.000764721	0.238886684	0.053295013	0.18804124	1.24359E-15	8.09574E-05	4.55E-38	0.020274475	2.6637E-10	2.95624E-08	4.99995E-10	3.33328E-35	2.02206E-16	1.61794E-06	0	2.55738E-36	1.30638E-17	2.09604E-10	7.86582E-05	2.71301E-14	4.40212E-30	0.004747644	7.40459E-07	2.34795E-19	6.56208E-07	3.46417E-05	4.8518E-18	0.95499754	0.000678251	1.92208E-07	0.009414704	0.505624175	0.049168643	0.044578079	0.018909814	0.350335062	0.203110352	0.01118577	0.263323843	0.006566365	0.256436557	0.749658704	0.171448082	0.557141542
CFG00145118	HSG00314094	1120	8.65606E-07	0.342555106	0.244674146	0.014162318	0.000521499	0.605369508	0.070474155	0.017389422	0.086025551	0.145970136	0.000211545	6.30634E-06	0.882978678	0.044479232	0.366065919	0.010694932	0.00023261	0.020388406	0.002062947	0.003119127	0.014245242	0.043192063	0.060405742	0.040893957	6.11105E-05	0.1109052	0.679737687	0.000442779	0.454035312	0.807026327	0.002708405	0.479532421	0.334154814	0.000641339	0.004828585	0.003853045	0.6992594	0.778506815	0.0793375	0.103397146	9.41704E-07	0.085608885	0.346718311	0.143493563	0.244744688	0.00016326	0.932839096
CFG00125280	HSG00454429	1121	0.560646951	0.652106464	0.641947269	0.24033615	0.697651625	0.347583801	0.298992693	0.069032967	0.801727116	0.481085271	0.045157459	0.001377921	0.25249815	0.263142645	0.388165295	0.281921238	0.397124469	0.434801579	0.275924236	0.629105151	0.647394001	0.039877571	0.28695786	0.000536493	0.314294219	0.31259498	0.968919158	0.302913219	0.804422498	0.114360668	0.972951591	0.113377005	0.223779112	0.000499522	0.001254824	0.000280675	0.012603378	0.06125237	0.119319439	0.262810081	0.000143002	0.015195983	0.63330245	0.001290079	0.005582645	7.694E-05	0.067078575
CFG00008947	HSG00214884	1123	0.026161522	0.025142262	0.38298735	0.200714454	0.876521587	2.75374E-07	0.000343814	0.477165043	0.090743408	0.163647875	0.509289563	0.699316859	0.005712367	0.257481962	0.200316712	5.68022E-06	0.394234598	8.7023E-06	0.176630348	3.52434E-19	0.013955809	0.00252145	0.594698966	2.96008E-06	2.69362E-07	0.194101393	0.587376714	0.161387771	0.000122695	9.78829E-15	1.35019E-06	0.89519918	0.231553867	0.001917292	0.010715255	0.116714448	0.014687541	3.52707E-08	0.005576181	1.02898E-10	0.007669638	0.199886411	0.291141391	0.05459702	0.185942173	0.669762075	0.768978715
CFG00128410	HSG00250412	1124	0.010146912	0.000186912	0.000760927	0.04793388	5.73434E-08	0.783410847	0.023640068	8.27785E-11	3.37762E-05	1.04441E-18	7.94029E-14	0.000501042	6.09429E-07	0.068135746	1.23266E-22	1.92572E-07	0.196858406	0.4460316	2.06053E-07	6.9505E-11	1.28164E-10	2.91104E-28	0.000853968	0.055057086	0.065762192	4.03375E-21	0.133725971	0.612781584	0.540846646	0.145399719	6.51047E-30	6.25804E-12	0.013217662	0.714742303	0.666662276	0.969016969	0.669305861	0.445779622	0.954671681	0.48726216	0.467166662	0.656078577	0.413107365	0.985200942	0.555038393	0.637184322	0.885765314
CFG00111453	HSG00271798	1128	0.258860737	0.796956718	0.463457286	0.962978244	0.349194676	0.924573839	0.000595939	0.00221462	0.980087519	0.044745173	0.263927609	0.825797319	0.971758187	0.271556079	0.001881433	0.007797927	0.611608863	0.1258232	0.364029855	0.628059387	0.82563138	0.583140194	0.031570956	0.001075204	0.655700922	0.733763695	0.572987497	0.802770555	0.878521204	0.503731251	5.85741E-15	0.308935553	0.166702732	0.644991994	0.357042074	0.217026308	0.322464615	0.436204791	0.11945188	0.274742931	0.045531359	0.429454684	0.282634497	0.809603512	0.113459848	0.18731828	0.7322644
CFG00004487	HSG00251370	1129	0.621255755	0.696572423	0.828802109	0.942359746	0.961687386	0.706048548	0.711956322	0.625940144	0.221844301	0.149165377	0.690325618	0.833130419	0.559445143	0.214815468	0.10356316	0.446114779	0.394924819	0.863425374	0.718201697	0.086007468	0.808016717	0.45646286	0.745063186	0.968125343	0.816677272	0.165231109	0.339186013	0.591163635	0.374140829	0.297847778	0.458991587	0.975773871	0.214583442	0.503465056	0.708409131	0.041843094	0.822502553	0.936341107	0.860078514	0.847617269	0.191882595	0.796733975	0.984217286	0.471853435	0.342092425	0.702227116	0.792606056
CFG00136706	HSG00200007	1130	0.018829465	0.015563152	0.007576865	0.32443735	0.152102947	0.068535313	0.41036129	0.981578946	0.407084703	0.006998605	9.29037E-08	0.687341809	0.04472477	0.000209225	0.546786249	0.022002488	0.142037123	0.623689115	0.874066949	0.669477761	0.004802683	0.022573592	0.981902897	0.188588142	0.002711858	1.90273E-07	0.129136726	5.75744E-05	8.6091E-06	0.728639305	0.088099942	0.171274528	0.329776496	0.329351276	0.264123112	0.53755635	0.242901176	0.068192683	0.677616894	0.011810599	0.075604521	0.000329074	0.357766241	0.180732757	0.477014869	0.239033997	0.534447908
CFG00098480	HSG00204375	1131	0.502343357	0.646783113	0.994539082	0.887556136	0.788656533	0.666613877	0.632240355	0.650343359	0.130734503	0.167002305	0.675356448	0.828390598	0.16350925	0.483499467	0.373373717	0.205346376	0.509296298	0.002933614	0.287144274	5.56885E-11	0.056193858	0.405827314	0.498279631	0.873505652	0.002925758	0.366698623	0.018662844	0.702929378	0.714509964	0.197596163	0.378329635	0.955388129	0.384201705	0.953583062	0.536321223	0.634752393	0.960984111	0.997098684	0.986783206	0.938642383	0.412100285	0.764492154	0.269553602	0.958419263	0.995411038	0.925175905	0.860122383
CFG00115544	HSG00273775	1132	0.949488521	0.787554204	0.849645138	0.675770044	0.742320716	0.69729358	0.689422488	0.908114851	0.554869056	0.881049156	0.921585202	0.920009732	0.190455258	0.593238771	0.957136333	0.02652874	0.819366515	0.603091419	0.820625365	0.81431675	0.250311106	0.887977779	0.886171758	0.688676119	0.72237438	0.284671724	0.889153659	0.916877806	0.844316781	0.605875313	0.840704143	0.480394155	0.809822917	0.77515775	0.094674662	0.442723513	0.130363032	0.866051018	0.084614038	0.034245696	0.11508552	0.263078332	0.264917076	0.869041502	0.005738188	0.684829414	0.381502956
CFG00098460	HSG00216307	1134	0.545076549	0.669531107	0.737795115	0.933969498	0.320678085	0.531671166	0.905045629	0.823363721	0.848869979	0.928589344	0.703656435	0.697719574	0.943452775	0.71419251	0.791972995	0.485528201	0.273105085	0.886541843	0.824659646	0.596587062	0.879398465	0.234198168	0.82643652	0.882011771	0.680044293	0.792442322	0.642697394	0.979898512	0.993181527	0.564919949	0.148356944	0.545940936	0.947005749	0.423533678	0.861930668	0.552020729	0.114641912	0.035935417	0.30783093	0.128698125	0.101782762	0.535847962	0.067574538	0.47712478	0.446659178	0.183353782	0.968000531
CFG00116572	HSG00257719	1135	0.858328879	0.434553474	0.936213613	0.870311737	0.601989925	0.158781588	0.563096642	0.669996619	0.750576615	0.484275579	0.975332141	0.183115289	0.110709324	0.831889331	0.821479499	0.546067119	0.939897716	0.947678924	0.463873059	0.941802979	0.777010381	0.657762408	0.584610105	0.013703143	0.738286078	0.852001131	0.790489376	0.247327566	0.496730179	0.870229661	0.717050731	0.414443791	0.667244911	0.546705067	0.138156161	0.41381669	0.469070435	0.114280753	0.073750898	0.144389004	0.050183441	0.561904728	0.083381318	0.631117463	0.005980964	0.187422946	0.346427768
CFG00118961	HSG00290647	1136	0.723479211	0.504282057	0.555321574	0.777883828	0.679607332	0.852271736	0.837871015	0.112257458	0.677622616	0.87527746	0.902089119	0.443716645	0.443531066	0.688657343	0.382997334	0.561681747	0.832062125	0.514151454	0.9962098	0.285207093	0.47607705	0.785188437	0.386867911	0.979338706	0.379849523	0.092419043	0.858513951	0.440339476	0.525646627	0.831849396	0.956863225	0.495936215	0.952508211	0.852160394	0.95575738	0.840747237	0.854497552	0.571406245	0.920693636	0.715497077	0.879425585	0.833636999	0.796854198	0.912807286	0.792271197	0.612755358	0.99852407
CFG00136612	HSG00311503	1137	0.97478807	0.849452853	0.734547913	0.89500618	0.403706491	0.205764949	0.835530579	0.577428758	0.342442214	0.089570157	0.803976595	0.452825606	0.799407661	0.034746535	0.375784636	0.941539228	0.648742259	0.674740732	0.687731087	0.677225649	0.746563077	0.907874405	0.87043339	0.00084277	0.253356934	0.61160934	0.735575914	0.818397284	0.719436765	0.969313323	0.237398639	0.648754835	0.934059322	0.356515229	0.514036179	0.795540392	0.459517598	0.256491661	0.859396875	0.295889169	0.273557991	0.432683736	0.800636888	0.55107528	0.76093936	0.552829742	0.752598464
CFG00118962	HSG00290922	1138	0.230255917	0.821152449	0.939921439	0.946436882	0.937002361	0.706355095	0.402557194	2.49338E-14	0.007836694	0.000238532	9.82377E-34	0.007857681	0.0688935	0.557519913	0.001452969	0.952938616	0.638794243	0.026215121	0.32139048	0.239984915	0.610112667	0.501397729	0.011911609	0.524481952	9.96471E-14	0.004440022	0.000254924	0.451122105	0.748773336	0.044273965	3.30706E-43	0.06116369	0.003369679	0.845389664	0.780690849	0.786833823	0.958988011	0.617764175	0.406202555	0.610619605	0.715529501	0.588264823	0.267239153	0.819197059	0.420641214	0.935921669	0.994304061
CFG00125585	HSG00290982	1139	0.110028028	0.172471404	0.57436949	0.027654286	0.95357281	0.003436725	0.893159986	0.631899714	1.90557E-06	0.464626878	0.001017665	0.768684506	0.000935928	0.178577423	0.18164894	0.477090836	0.005147072	3.29569E-07	0.198184818	0.004631879	0.641285717	0.558227956	0.531791508	0.243450701	0.015771164	0.008435828	0.15253903	0.038535237	0.017525444	4.04009E-06	0.63331461	0.013991497	0.002324759	0.408875555	0.018558186	0.9671157	0.01637399	0.791605651	0.040046159	0.001936011	0.212476015	0.091056384	0.772013605	0.143176332	0.031703528	0.447568089	0.571832716
CFG00144224	HSG00297758	1140	0.077135146	0.204845935	0.01451629	0.827075541	0.099146232	0.910728335	0.384689748	0.001535219	7.5331E-10	0.68681699	0.267132342	8.23791E-05	0.078444079	0.015050429	0.809752107	0.626387775	5.08789E-09	0.020402975	0.009695961	0.664897084	0.699308872	0.045699652	0.007304517	0.224298209	9.27415E-11	0.594584703	0.019202903	0.296686888	7.73294E-07	0.154738858	0.023860373	0.581377864	0.168557003	0.685169697	0.368212968	0.408623248	0.364312172	0.376135588	0.331753045	0.743707657	0.009929831	0.615558684	0.392895132	0.903945088	0.322947681	0.218340948	0.97065115
CFG00125186	HSG00209931	1141	0.177591056	0.959813595	0.889106035	0.513040185	0.293905944	0.022086097	0.101230308	0.034392413	0.511453271	0.154187128	0.654603362	0.564529598	0.49012351	0.519555867	0.395270407	0.292709678	0.765771449	0.353966504	0.737223506	0.748061538	0.398835212	0.420956701	0.064336233	0.358794123	0.183164552	0.322245181	0.698833585	0.599567652	0.799609423	0.443704188	0.129438698	0.151792318	0.661088467	0.80112201	0.025233205	0.812039554	0.061274372	0.078027099	0.605510831	0.065424472	4.57742E-05	0.073389567	0.262587696	0.312378407	0.262122363	0.239272669	0.218104094
CFG00138563	HSG00216263	1144	0.945197225	0.991643846	0.824752092	0.689744055	0.954361916	0.637711823	0.915664613	0.762706459	0.840437233	0.552533865	0.988053024	0.815245688	0.981207669	0.788892627	0.650652587	0.787111998	0.310219169	0.919982612	0.778475165	0.385324895	0.993730366	0.712090909	0.68002212	0.416201413	0.947678328	0.767418146	0.514213562	0.523994744	0.486405283	0.852741182	0.990748465	0.848567486	0.900023639	0.122229591	0.643231094	0.832349718	0.14996703	1.48651E-05	0.115963951	0.07218653	0.01225525	0.756592333	0.048923533	0.30442813	0.135765761	0.045774691	0.776311398
CFG00127098	HSG00297752	1145	0.494381219	0.928091347	0.66350019	0.667851269	0.489142686	0.012271913	0.731822431	2.8794E-05	0.491957784	0.000239942	0.000334038	3.00061E-10	0.002655535	0.000174397	0.000200553	0.000416321	0.032157395	0.124019705	0.666802168	0.072985813	0.039790515	0.119911224	1.1985E-08	7.7217E-05	0.804539919	0.31776005	0.907117724	0.016170938	7.95948E-08	0.68524152	1.83394E-05	0.01803137	0.027160872	0.237967953	0.627023399	0.98995465	0.388147026	0.408108562	0.604725957	0.444944888	0.409529924	0.586139858	0.936822832	0.773896158	0.583847761	0.517668843	0.847227216
CFG00106999	HSG00216922	1146	0.985277236	0.518510997	0.95573467	0.805604398	0.811053991	0.664264798	0.924281895	0.591176391	0.165962458	0.196061075	0.214697078	0.318276465	0.11783652	0.620491862	0.607602119	0.306076199	0.438672483	0.812786758	0.629131258	0.668541968	0.5776546	0.70358026	0.707942545	0.763282299	0.236795127	0.112997614	0.844161391	0.811628342	0.213131577	0.200658917	0.454050869	0.43902415	0.873399675	0.464095742	0.317223638	0.848539889	0.43820101	0.33909744	0.415940702	0.589522958	0.052380104	0.267889082	0.696523547	0.823999107	0.280586571	0.533051968	0.893133759
CFG00124793	HSG00269713	1147	0.707369149	0.910488129	0.921357095	0.256059289	0.553878784	0.349281549	0.64852351	3.41035E-06	0.257915527	0.46079275	0.111362122	0.302894264	4.63573E-06	0.279156178	0.01824378	0.986092031	0.121495493	0.793867767	0.299912244	0.264013141	0.022349715	0.334319055	0.164594382	0.13038291	1.61565E-06	0.140972853	0.000653853	0.057062495	0.00036482	8.71105E-08	4.06133E-07	2.29314E-05	2.62122E-06	0.436686695	0.546170533	0.930326641	0.405397415	0.705129683	0.339648545	0.098806404	0.038096774	0.224839926	0.307434231	0.286012352	0.348070711	0.348280042	0.304237425
CFG00012550	HSG00288768	1152	0.29100433	0.977779627	0.293721914	0.001375177	0.780318499	0.620040298	3.25051E-05	0.186619326	0.434573263	0.205330804	0.897774041	0.911569953	0.143030226	0.022338055	0.772855282	0.19836548	0.867884755	0.331949919	0.191433117	0.051035866	0.68681401	0.000320074	0.267234981	0.859926641	0.993066728	0.83566308	0.126722932	0.476544648	0.448798984	0.053761277	0.353396595	0.493396819	4.85167E-11	0.986312747	0.005739957	0.051894788	0.043414634	0.489221931	0.015443842	0.087964527	0.083661564	0.755562186	0.000994606	0.425803244	0.50690496	0.00064902	0.039302256
CFG00138466	HSG00306910	1153	0.030574158	0.353149742	0.746080637	0.321802735	0.318967223	0.107663482	0.068138503	0.001825724	0.033679269	0.944779575	0.426686883	0.042623762	0.001535316	0.01738099	0.404619247	0.396026403	0.049052905	0.082206123	0.078616098	0.71882385	0.306525797	0.939356327	0.994209707	0.025032056	0.069941662	0.036613952	0.105690517	0.662182689	0.066727892	0.127988935	0.276888996	0.887293279	0.694715917	0.925384521	0.132402554	0.03025669	0.724172115	0.667883337	65535	65535	0.665873587	65535	65535	0.104452826	65535	0.60936594	0.455394655
CFG00102810	HSG00221193	1154	0.823685527	0.687075913	0.523057938	0.218933433	0.207840919	0.892819107	0.105835855	0.567644238	6.56373E-06	1.01371E-06	0.934780121	5.68436E-05	0.549369693	0.053680416	0.016456367	0.00047541	0.531386971	1.16365E-05	8.66981E-05	0.422511905	0.060140401	0.081878819	0.303361744	0.154513866	0.8841362	0.759456515	0.731431484	0.756659448	0.676285207	0.007571567	0.340814322	1.09549E-06	3.21001E-12	0.429908216	7.13073E-06	0.058126636	0.311357588	0.018614711	0.204160437	1.84689E-06	0.002403735	0.038727671	0.000435699	0.226790383	3.2005E-07	0.000177114	0.000131503
CFG00028690	HSG00307425	1155	0.729982734	0.956279814	0.728330135	0.372404486	0.388617307	0.1876688	0.594003201	0.054136265	0.352259994	0.468095839	0.001186135	0.018381776	0.440889806	0.748102725	0.525647879	0.508425415	0.618712544	0.619306862	0.351846248	0.051066041	0.181222007	0.238368362	0.172345534	0.897920847	0.19336085	0.672775328	0.602194309	0.531211317	0.523452878	0.637577772	0.003246578	0.102176785	0.001923682	0.011721954	0.196741417	0.317066252	0.556813776	0.247328252	0.448589534	0.661738336	0.156883627	0.496234924	0.961075425	0.402018547	0.604884028	0.32766211	0.513441503
CFG00002178	HSG00236960	1160	3.2611E-33	0.00374907	0.00502977	1.25846E-09	5.8586E-10	0.519002199	0.484612614	0.032001089	0.000851307	0.615770817	0.107870653	0.023097813	0.006844745	0.51527673	0.000808971	0.090651624	5.33466E-23	0.156756163	0.185944155	0.015211063	0.519504666	0.176771179	0.316072226	0.120886229	2.0508E-06	1.55552E-08	0.004438693	0.472014129	0.001797431	0.004470653	1.66757E-07	0.000213437	0.055713467	4.98336E-05	0.085123688	0.007381529	0.000663933	0.074959293	0.020906776	0.956304491	0.117545947	8.02761E-05	3.6036E-15	0.000265484	0.346468091	0.573271513	0.037726156
CFG00102055	HSG00236565	1161	0.581212759	0.883173287	0.35971877	0.52448976	0.991424799	0.209133327	0.958654761	0.220371813	4.69144E-11	0.000594219	0.00034473	0.000237314	0.055763517	0.168019697	1.67228E-05	8.85194E-07	1.47021E-05	0.000270158	0.00179205	8.4049E-05	0.000367817	0.019948032	0.005016132	0.551151633	7.41574E-18	1.56419E-05	2.59802E-09	0.028217794	8.96399E-08	1.59843E-12	0.010589422	2.08834E-15	1.00593E-08	0.11624372	0.19102107	0.752682984	0.894631505	0.622219384	0.027826756	0.105141401	0.031452268	0.165318504	0.525538981	0.434558481	0.04105638	0.072859906	0.304893941
CFG00002252	HSG00207967	1163	0.997654676	0.357787192	0.965297878	0.862736702	0.878492773	0.994886577	0.950003803	0.238179699	3.8452E-05	0.037628792	0.00949372	0.035891455	0.003388304	0.547310948	0.264186323	0.667023599	0.578056276	0.619328082	0.585113287	2.30877E-05	0.105278842	0.328725785	0.659364045	0.945843339	0.00044012	0.334536821	0.290103495	0.30113259	0.035775647	0.663371444	8.55051E-14	0.691757917	0.133377165	0.229993612	0.035746891	0.394738197	0.511942685	0.755091667	0.775477707	0.353913337	0.721294224	0.100456998	0.634739399	0.911375582	0.12557447	0.938865006	0.877048135
CFG00007427	HSG00260909	1164	0.929917753	4.36282E-06	0.075288102	0.003330035	0.006980723	1.24709E-10	3.41428E-06	6.92841E-10	0	0	0	5.77785E-25	1.32311E-07	3.94623E-08	0	0	8.59374E-22	0.000510075	3.59839E-07	0	0.061263114	0.312677622	0.000234886	0.000105558	0	3.41727E-09	1.16678E-14	6.28684E-13	1.96129E-10	1.46561E-11	0	0	0.007465511	0.184812933	0.642070651	0.280155212	0.20707944	0.144622892	0.564731777	0.19802855	0.572496653	0.335426062	0.351379186	0.444337845	0.582586467	0.417360127	0.024194431
CFG00138110	HSG00221630	1173	0.851534903	0.950083792	0.711865306	0.712919295	0.755469799	0.001108294	0.462455869	0.116388701	0.290520281	0.721015811	0.99206394	0.927830935	0.991418123	0.209431767	0.772594213	0.823562205	0.60712266	0.837072134	0.477452755	0.809478462	0.588758767	0.852824509	0.460150033	0.386856377	0.901018143	0.87250036	0.634044051	0.952015042	0.928742051	0.378918946	0.60629642	0.750464678	0.026516041	0.00112497	0.243205532	0.000977669	0.454337955	0.007112495	0.256396592	0.919575334	0.457860589	0.725696564	0.4591313	0.012442033	0.208784774	0.534087121	0.561157107
CFG00145412	HSG00251858	1174	0.530468583	0.89075923	0.147953987	0.433564663	0.922952414	4.85866E-06	0.036730651	0.040926099	0.294864893	0.048245516	0.005883083	0.000777945	0.104302034	2.17569E-07	0.551463842	0.392647356	0.392916501	0.054754794	3.83402E-08	0.000273919	4.93187E-12	4.28914E-18	0.00215364	1.07272E-10	1.17574E-11	0.497095764	0.961557269	0.343106419	0.000547291	0.129434183	0.398118109	0.596545279	0.127382964	0.219323426	0.025034295	0.880674958	0.066412494	0.048644807	0.24931483	0.147155806	0.006463773	0.16211535	0.183952615	0.331350446	0.123982757	0.026607879	0.881168306
CFG00028718	HSG00307807	1175	0.440264314	0.722055137	0.289496094	0.059342291	0.260398597	0.332623929	0.00045094	0.861579359	0.618588924	0.089860536	0.015850911	0.015908152	0.945665181	1.20734E-06	0.651639283	0.821766615	0.141747415	0.117711611	0.230479643	0.105352201	0.021652827	0.005660092	0.218058556	1.36874E-05	0.647562087	0.656930149	0.880708992	0.378753424	0.033950619	0.129409388	0.00633176	0.248632327	0.000217017	0.269919842	0.003626342	0.004346391	0.265543073	0.82602942	0.670064867	0.167117149	0.539995432	0.018645694	0.463401198	0.111050524	0.293979496	0.462140918	0.546666205
CFG00011267	HSG00249118	1180	1.3092E-07	0.01374719	0.004016066	0.001744925	3.08608E-05	0.043117512	0.006355278	0.411664397	0.890993774	0.323720813	0.475879312	0.787101328	0.120175995	0.637603223	0.000867165	0.88462019	0.024210274	0.140152588	0.08679761	0.362436384	0.049564611	0.286459714	0.973571241	0.186258107	0.040975936	0.834212899	0.009750174	0.805992305	0.027049365	0.100260951	0.002168786	0.526053607	0.004913901	0.279098719	0.984614193	0.680648804	0.543090105	0.006306049	0.130588651	0.081137173	0.004155024	0.558660984	0.123380654	0.943587899	0.420852214	0.019319165	0.850368202
CFG00128285	HSG00220312	1181	0.754305601	0.284725815	0.834993362	0.890243471	0.671886206	0.606630683	0.876220226	0.674173355	0.257806242	0.021861173	0.049509525	0.199759454	0.014148356	0.057339683	0.827918887	0.090689205	0.35533005	0.55362612	0.904225111	0.944476128	0.571719408	0.559096873	0.769684613	0.55570364	0.788410783	0.027976492	0.614312947	0.31830138	0.013581307	0.418412328	0.849348187	0.650728583	0.00012904	0.7828421	0.628145337	0.695267916	0.485769987	0.561309159	0.742538035	0.52055794	0.431480467	0.833791554	0.8719787	0.606493235	0.66110754	0.900786459	0.801126957
CFG00121969	HSG00228253	1182	0.029734259	0.101339504	0.510843575	0.123378888	0.562160611	0.002565995	0.100140095	0.032449462	1.38497E-08	1.46931E-15	1.10232E-05	6.36789E-09	5.28055E-20	0.342783868	1.6976E-08	0.008306881	3.52124E-12	0.000491018	0.000512713	1.38395E-07	0.229326993	0.040699802	0.1830163	0.429903448	6.46313E-11	4.2083E-06	0.001348128	0.023240153	1.32898E-06	8.6856E-16	0.150703073	3.35533E-25	3.66075E-11	0.000798528	0.379796356	0.118808158	0.173201278	5.31601E-06	0.013209928	0.056537129	0.0042905	0.76467067	0.06592571	0.047784906	0.00081553	0.012698567	0.936870217
CFG00128636	HSG00253711	1183	0.406506181	0.031625487	0.09236259	0.738548994	0.165766045	0.671614528	0.28375113	0.000702592	0.010255344	0.013270367	0.005763996	0.011285772	0.921469092	0.000171986	0.8858549	0.730603337	0.425778478	0.007387855	0.083971016	0.401508629	9.25484E-07	0.008469095	0.904953718	0.107421301	0.003566653	0.006554966	0.120454699	0.193169922	0.085184403	0.285219193	0.007104893	0.00466664	0.004935491	0.757981896	0.154970393	0.485544562	0.79338038	0.368195057	0.805728614	0.49039501	0.668766797	0.514863431	0.683152914	0.698898613	0.054642797	0.205089241	0.421009332
CFG00124117	HSG00254007	1184	0.938734829	0.799707949	0.708604038	0.562728524	0.894958377	0.111041598	0.9815166	0.13518697	0.289104491	0.591457784	0.029592335	0.060619451	0.130781427	0.748344064	0.571117461	0.922338963	0.081226572	0.548647463	0.207940847	0.558244526	0.621109247	0.621940017	0.772110939	0.49986738	0.4004623	0.146079451	0.807841957	0.881776631	0.90333724	0.062661387	0.002323006	0.950798988	0.510048032	0.939956784	0.383789182	0.683594823	0.731114328	0.43588075	0.583515346	0.646465421	0.962507069	0.450432539	0.679251015	0.510735452	0.489688545	0.790145397	0.694913089
CFG00126167	HSG00204498	1185	0.817504406	0.379119128	0.704609752	0.893333495	0.436856925	0.669206917	0.566489279	0.776580036	0.701943934	0.389145762	0.432192206	0.942316949	0.838169992	0.349049896	0.459566504	0.42154485	0.325169712	0.897778094	0.819248974	0.576438248	0.412420213	0.724306822	0.722232401	0.909137487	0.23983191	0.924474418	0.956326306	0.769766748	0.658765376	0.411657989	0.982422948	0.935325325	0.973277211	0.379959494	9.96513E-05	0.943592072	0.556460738	0.064631522	0.540927052	0.134147644	0.370201558	0.021117682	0.186289564	0.028981348	0.200358853	0.145962238	0.36653924
CFG00137404	HSG00294739	1186	0.941183269	0.817702174	0.52708298	0.550516725	0.800614893	0.476119608	0.466364145	0.14538914	0.363970786	0.102656692	0.682059765	0.749379396	0.854367495	0.608936667	0.945328712	0.081857532	0.220419392	0.018828658	0.051780052	0.075974233	0.604116142	0.840347409	0.426988751	0.792428076	0.666285515	0.697493613	0.680823088	0.494179398	0.841726482	0.675072551	0.485406607	0.241180763	0.011676642	0.000217537	0.039190259	0.030152412	0.146692947	0.043215323	0.737248242	0.166191354	0.016385715	0.230572909	0.845110297	0.008472722	0.306973636	0.564027548	0.631020606
CFG00126941	HSG00209958	1187	0.97135067	0.863676369	0.952068865	0.659690261	0.703657031	0.018000076	0.75763166	0.510370016	0.022589272	0.014616233	0.194612548	6.29071E-07	0.000272138	0.013557624	0.06111424	1.84596E-09	3.8179E-25	0.32100755	0.130932346	0.562822819	0.797888935	0.235591665	0.623628259	0.005266122	0.072175026	7.58857E-05	2.68328E-12	0.549498856	0.138605893	1.95189E-05	0.089052036	0.554516077	0.106690824	0.92379725	0.490885645	0.232996687	0.753899693	0.007127935	0.105100282	0.228088528	0.000222148	0.109687991	0.018748863	0.245715827	0.395578742	0.213412762	0.808766067
CFG00125363	HSG00259919	1191	65535	65535	0.899570882	65535	65535	0.871991277	0.377626389	1.2034E-05	0.120761506	0.435477883	65535	65535	0.040514551	65535	65535	65535	1.88535E-05	1.22691E-06	65535	65535	65535	0.344657004	0.000223259	65535	65535	65535	0.006324972	65535	65535	0.006533766	65535	65535	65535	0.272990733	0.003996982	0.425164193	0.453502417	0.288924456	0.605315626	0.015868355	0.008540574	0.905792594	0.470949769	0.575378954	0.046985608	0.376382738	0.084397793
CFG00125104	HSG00453922	1192	3.91202E-05	0.331622064	0.161231786	0.023413818	0.215103507	0.378558904	0.44614622	0.041974206	0.096877292	1.94489E-10	1.11905E-05	3.60871E-18	0.00072335	1.91032E-06	7.02109E-23	6.85434E-09	0.015815223	0.015912062	0.0448667	0.31937772	0.001315133	4.30828E-06	4.27125E-06	0.00314752	0.281393766	0.003510352	0.19045715	2.19862E-08	0.261753291	0.423320621	1.88411E-05	0.85984093	0.000184735	0.23898901	0.001240605	0.013869767	0.985802829	0.354436636	0.742896259	0.041323267	0.927699804	0.154260278	0.295402169	0.378337353	0.457258165	0.933152676	0.293478787
CFG00023092	HSG00216259	1195	0.020626476	0.000162242	0.067689374	0.559150636	0.99953717	0.14612563	0.001809496	0.00411847	8.14751E-06	3.19289E-21	0.106684014	0.35806486	2.99482E-07	0.123847716	0.000145153	0.461304128	4.51648E-09	6.23156E-05	0.46158427	0.001879263	3.28717E-10	4.45208E-11	0.005242563	0.969051957	1.31585E-09	0.220296994	0.331974268	0.970491588	2.12172E-22	8.43457E-23	0.187271833	0.482938856	1.31844E-25	2.419E-05	1.86802E-09	0.000452443	0.621587038	3.12891E-12	0.002903752	0.745504498	1.72007E-14	3.3103E-05	0.222433001	3.75696E-05	0.000601601	2.29571E-09	6.17181E-05
CFG00004157	HSG00291329	1198	0.578253984	0.840061665	0.892647028	0.847180724	0.993663192	0.648361325	0.872179806	0.916771233	0.015936835	0.441426635	0.000531019	0.401351482	0.066977225	0.887533367	0.864244759	0.596246898	0.030161718	0.816882908	0.736041129	0.275809914	0.893855333	0.566734672	0.369374007	0.760417104	0.000674933	0.004001761	0.04090713	0.78825897	0.073057756	0.010706071	2.10831E-05	0.045244966	0.16193676	0.257323354	0.579343498	0.744610786	0.42009145	0.057214562	0.753387332	0.224901035	0.039927382	0.838407576	0.488593459	0.824360549	0.619748831	0.094590433	0.999080002
CFG00123366	HSG00271353	1200	0.000653709	0.310962409	0.256064028	0.121114917	0.030954462	0.904360294	0.266172022	0.837789297	0.2981264	0.055584397	0.457427174	0.002969381	0.843810439	0.599996924	0.973628461	0.878378212	0.486436397	0.168612719	0.755688906	0.28794083	0.017831415	0.991998792	0.846428931	1.01811E-06	0.016235035	1.80661E-05	0.080315739	0.003617533	0.458069861	0.030079415	0.50106895	0.036325011	0.016965678	0.122521892	0.009295858	0.261450589	0.207435697	0.559832275	0.139647037	0.210479274	0.120497003	0.084425576	0.342630923	0.725826919	0.012661178	0.167237312	0.804336786
CFG00122663	HSG00296305	1201	0.382865429	0.536316037	0.665667713	0.165501758	0.302385032	0.402928352	0.016151367	0.963904083	0.637769401	0.015740104	0.204063445	0.150584772	0.019902064	0.735143661	0.81840837	0.325075805	0.051387016	0.819618225	0.088399976	0.398870587	0.122898996	0.261479557	0.944039941	0.009333039	0.398790568	0.62380445	0.025854632	0.93858552	0.02802092	0.478037864	0.068459339	0.098761573	0.495980471	0.052123286	0.770091236	0.087799586	0.758910716	0.057056475	0.53446734	0.012042925	0.085543096	0.529871583	0.458743244	0.172277212	0.047331113	0.785271585	0.840882838
CFG00031880	HSG00284641	1203	0.014160028	0.222217724	0.767298818	0.362886488	0.85220331	0.467899829	0.034574032	0.000452073	7.20859E-28	1.40134E-08	1.11655E-38	1.71921E-35	0	1.51515E-12	6.02767E-06	2.1324E-11	2.07798E-19	7.88796E-11	5.35337E-08	1.61162E-10	2.86913E-10	4.52599E-12	9.91162E-10	0.006308536	4.55206E-37	2.47524E-30	3.84143E-19	0.007399029	8.22983E-42	6.5562E-35	3.74535E-19	7.17546E-25	3.79034E-19	0.778118491	0.134192199	0.626867652	0.63722384	0.041074015	0.191298738	0.003174036	7.6342E-05	0.254864454	0.550497651	0.225218505	0.001863109	0.000683364	0.088998854
CFG00020279	HSG00274121	1207	0.25733906	0.958180845	0.75146848	0.435315996	0.942965746	0.234422162	0.383481175	0.880228937	8.03191E-08	2.57006E-08	0.326589018	0.011483091	0.007241468	0.899564624	0.001215958	0.019646009	0.000197238	0.017090062	0.99880451	0.000168025	0.286119133	0.376740992	0.094292834	0.599152565	1.42978E-05	0.933915079	0.000396648	0.514928758	0.254243255	4.65227E-07	0.326346636	0.000114927	2.19027E-08	0.030836247	0.167218775	0.619799674	0.330406457	0.000716565	0.596479416	0.517596781	0.163685977	0.905526221	0.905976772	0.341221094	0.64402014	0.125785798	0.659381807
CFG00020292	HSG00244424	1208	0.702534974	0.98701632	0.404916406	0.763647556	0.98250705	0.992682993	0.349229574	0.728162408	0.126939863	0.845836937	0.143638656	0.193282291	0.928227186	0.699125648	0.921544909	0.53819716	0.97733748	0.91675657	0.921993077	0.729135275	0.610211968	0.90003258	0.914345801	0.381939799	0.046214055	0.215413153	0.570140898	0.556904614	0.074721195	0.313763946	0.425409198	0.120585047	0.714310288	0.72157824	0.502874196	0.672236264	0.263833761	0.450746447	0.441036612	0.708435297	0.203836173	0.747298777	0.347434402	0.923698723	0.426950485	0.360597491	0.831986606
CFG00128400	HSG00307146	1209	0.318727702	0.990243435	0.892700851	0.984944522	0.87031889	0.743779778	0.826854467	0.016810037	0.687217355	0.809908271	0.009503929	0.206925079	0.366647601	0.200000986	0.966210306	0.214050218	0.671897173	0.453188509	0.122019142	0.089719355	0.513479173	0.117803067	0.560034096	0.329663038	0.719235003	0.79350549	0.193595067	0.18601647	0.002896052	0.040031116	0.464993745	0.479572535	0.001271827	0.569203675	0.836894214	0.354161531	0.73668009	1.22686E-08	0.154620081	0.001373824	0.249405354	0.007300701	0.185354933	0.006980458	0.177794218	0.751190066	0.124082342
CFG00007174	HSG00263260	1211	0.495280981	0.140496135	0.025323842	0.125022054	0.038726345	0.150849685	0.003837132	0.642490208	0.008367327	3.39275E-17	0.043894395	0.063343726	0.018197356	0.002675052	1.91255E-07	0.740625262	0.327955663	0.658047318	0.001609803	0.003857118	0.351790845	0.390791446	0.001511617	0.649681211	1.20981E-06	0.166629255	0.019586891	0.786555707	0.042496111	0.753624916	7.75695E-14	0.038405623	5.19593E-20	0.712816298	0.174090698	0.776126444	0.507718444	0.452640325	0.407030553	0.418607026	0.411443561	0.398270458	0.77333653	0.284848034	0.044903196	0.482927501	0.934294939
CFG00015076	HSG00237329	1212	0.915727496	0.258372873	0.963078737	0.071547255	0.668311298	0.426062793	0.703421712	0.493542194	0.565915585	0.006585488	0.354740769	0.147365779	0.522346139	0.068612389	0.038242787	0.94440496	0.566621721	0.557376027	0.074875593	0.499499112	0.048808277	0.35189575	0.006043733	0.296216756	0.217092112	0.009935553	0.229177818	0.042828053	0.904098749	0.851568162	0.000726467	0.666322172	0.054943834	0.00087752	0.913757563	0.80922848	0.488672554	0.038172439	0.948587954	0.235006779	0.191539183	0.91598177	0.633205593	0.00056123	0.683849633	0.581906497	0.652444422
CFG00125562	HSG00301410	1213	0.078827031	0.001445364	0.027124409	0.001581823	0.945342481	0.026177848	0.004196838	0.030206392	0.006123199	9.2686E-13	2.34126E-05	0.106281683	8.71797E-06	0.003981273	0.00143624	0.007678008	5.74512E-07	0.018086361	2.44597E-06	0.035222773	0.000230447	0.005281076	4.47734E-06	0.270915717	0.000438995	0.002101491	5.14613E-06	2.08584E-05	4.76011E-06	7.51574E-05	2.67388E-05	4.25465E-06	1.93743E-06	0.483087718	0.258457989	0.678602457	0.711998165	0.005082674	0.053081535	0.811050892	0.021843573	0.839489818	0.478918523	0.481416106	0.387393773	0.023212692	0.972462654
CFG00113447	HSG00287026	1215	7.67267E-08	0.307649493	0.086698711	0.030054934	0.279112399	4.20656E-06	0.077923514	0.18417801	6.81689E-14	9.44819E-12	0.002039781	0	2.81589E-18	0.576142132	0.000473219	0.233789057	2.61343E-28	1.13212E-24	0.375088304	0.000738744	0.080062129	6.27421E-05	1.24106E-16	1.04519E-05	2.13787E-34	1.85605E-05	0.09000431	0.3217071	1.8444E-17	6.18834E-38	1.11829E-12	3.86392E-14	1.52019E-07	0.520577133	0.535540223	0.6785357	0.698979795	0.658507824	0.327782601	4.76639E-06	0.73033911	0.148895741	0.61834693	0.686099112	0.090410076	0.793775439	0.290022582
CFG00117624	HSG00221225	1230	0.753590822	0.59385103	0.439846128	0.693707943	0.92547965	0.232642382	0.713027537	0.232360005	1.25393E-07	0.823129952	0.000120963	0.414333403	1.00481E-16	1.1146E-05	0.74711895	0.600234985	0.148963511	0.003995263	0.042575691	2.05044E-19	0.140841141	0.992448568	0.008580247	0.370280594	0.001045792	0.052548572	0.000375983	0.232216612	0.466620952	0.001370896	0.447685063	0.340717316	0.381558925	0.060617797	0.182911158	0.011596249	0.000344021	1.01858E-06	1.46836E-05	0.001257792	0.040606502	0.000528692	0.000122724	0.000440258	0.049877733	0.022989195	0.002708808
CFG00118672	HSG00317918	1231	0.601970732	0.879311681	0.986015677	0.703819871	0.781940818	0.794551671	0.286974847	0.345530152	0.527246952	0.554447234	0.324320704	0.158170596	0.356942117	0.619045436	0.725050569	0.849701881	0.191142499	0.068876736	0.050751161	3.21873E-05	0.357646346	0.831339061	0.429354787	0.722108126	0.068311773	0.904396892	0.765351713	0.834367156	0.553349495	0.646190464	0.945125222	0.035851825	0.133438602	0.035007708	0.490157425	0.181044638	0.372181088	0.349117339	0.223117203	0.113374941	0.508949995	0.446905643	0.124735057	0.032635547	0.879018009	0.085067317	0.868373334
CFG00118673	HSG00221610	1232	0.36542654	0.127104148	0.257049024	0.620607615	0.172598422	0.003995556	0.977595806	0.230329528	0.281025469	0.261093616	0.907190084	0.038507152	0.857555568	0.920907021	0.051164392	0.005292425	0.021999892	0.433553129	0.259764075	0.380771369	0.851876795	0.023274645	0.795837522	0.274435699	0.65316391	0.556817234	0.572022796	0.31869936	0.195029289	0.197628394	0.091708422	0.999555409	0.221932158	0.541928947	0.854649782	0.435611606	0.84697479	0.722145438	0.513970077	0.991611242	0.656880915	0.436948121	0.384424984	0.529489636	0.595114529	0.887856424	0.382839262
CFG00098468	HSG00221720	1233	0.932665527	0.85786736	0.458768547	0.84902215	0.595908999	0.800088406	0.239821613	0.375932485	0.156290233	0.266694784	0.789131522	0.286844254	0.613373101	0.672592938	0.339217365	0.351287991	0.740487933	0.60068959	0.546509981	0.004004892	0.471014202	0.522508442	0.893266022	0.498201519	0.542364776	0.389611542	0.989954889	0.820421696	0.113986947	0.672855079	0.813434958	0.37729162	0.043401618	0.893084049	0.640098453	0.687038302	0.729203403	0.935367346	0.736428499	0.907041311	0.318471372	0.975515068	0.908223331	0.845235646	0.908752024	0.623815358	0.637895942
CFG00118671	HSG00226480	1234	0.336684555	0.006456294	0.00526511	0.147401482	0.110394299	0.399602175	0.001637706	1.0019E-07	0.994871974	0.008422899	6.03499E-08	4.16299E-09	5.40615E-08	8.0275E-11	0.134026676	0.164479941	0.013075803	2.03588E-11	2.69228E-19	1.30028E-25	3.5202E-19	3.31312E-09	7.82694E-07	0.215905428	0.004080827	7.88341E-11	1.12384E-07	0.005679763	0.0139038	0.627176404	0.002680915	0.938949764	0.11458274	0.000238414	0.05513962	0.271378815	0.000225457	0.085542724	0.111430943	0.009611284	0.128925681	0.122262903	0.091314293	0.000700632	0.138176188	8.61411E-06	0.276886106
CFG00003726	HSG00243577	1235	0.717089295	0.166713402	0.829173803	0.914800942	0.846170068	0.985213637	0.389078766	9.68861E-06	0.44557035	0.588751733	0.120109417	0.502409816	0.016077889	0.036118969	0.996930182	0.533402383	0.002485937	0.013762998	0.009611909	0.002080572	2.45837E-06	0.57124716	0.218284413	0.662237227	0.000278723	0.01287806	0.368306577	0.701713562	0.380316377	0.472845286	0.05074086	0.897707701	0.089135401	1.76905E-05	0.284050673	0.755308807	0.58239609	0.116037577	0.097608909	5.58331E-05	0.477886349	0.267020911	0.316012651	0.050120313	0.014460147	0.226636514	0.37557441
CFG00112865	HSG00298170	1236	0.586093187	0.556185007	0.552949429	0.475586742	0.508611202	0.705843031	0.954294145	0.04992801	0.997358143	0.908283293	0.995278358	0.648041546	0.174658328	0.000383531	0.527093232	0.483327329	0.055437483	1.82534E-05	0.587331951	1.97913E-16	0.084722072	0.669510007	0.807280183	0.873190701	0.019655345	0.016773429	0.826824784	0.927845299	0.867539763	0.769077003	0.08260034	0.847239256	0.925849915	0.391497016	0.011190432	0.206723347	0.01301269	0.38853389	0.733854294	0.002711576	0.365218639	0.14906542	0.213793546	0.005976003	1.56216E-05	4.18573E-05	0.073715046
CFG00067242	HSG00219712	1238	0.317815542	0.441675842	0.273160905	0.786277473	0.834738314	0.31729579	0.528410792	0.719204068	0.006130783	0.141211256	0.166058123	0.197945356	0.042562451	0.842255473	0.226280436	0.566868901	0.067302696	0.225135863	0.594051838	0.351931691	0.610057652	0.251577973	0.604153812	0.799120188	0.098223604	0.133839384	0.195322752	0.728718579	0.107315794	0.026376894	0.156914636	0.441906452	0.065867998	0.636695504	0.699384332	0.800816119	0.319369018	0.282160252	0.252223939	0.104704045	0.227489486	0.611575663	0.263061076	0.541795611	0.303252667	0.200270042	0.319339782
CFG00106292	HSG00276787	1240	0.984432042	0.578142166	0.81272459	0.727182567	0.695514679	0.714997411	0.964454293	0.41230002	0.00020932	0.948502958	0.301457435	0.844563663	5.68708E-05	0.232594565	0.925623059	0.523254037	0.060056593	0.503491521	0.66934371	0.003209929	0.83393836	0.583829224	0.072765149	0.778132319	0.342804044	0.562449276	0.070124857	0.696045578	6.93036E-08	0.175072253	0.000552432	0.146448269	0.28450489	1.60206E-05	0.421943158	0.855893672	0.675160766	0.01953683	0.062547915	0.790180087	0.451603204	0.124292508	0.024093902	0.447567582	0.141173199	0.396942884	0.028240362
CFG00020748	HSG00269150	1244	0.478278726	0.635574102	0.865037441	0.221250176	0.703721166	0.422489524	0.00297395	0.099064276	0.242635682	0.198588252	0.54163456	0.000860553	0.892977536	0.558771491	0.897054732	0.215295494	0.878865242	2.81701E-05	0.632747293	0.107801519	0.344065309	0.864546299	0.289591461	0.789501846	0.052640725	0.312499583	0.736533582	0.999462187	0.494289905	0.069049217	0.00063104	0.65719372	0.000165087	0.021022376	0.559842229	0.662796915	0.355519116	0.90700388	0.658652365	0.79391855	0.993087232	0.370319873	0.191032186	0.211227089	0.000422826	0.672850013	0.35198307
CFG00104875	HSG00294553	1258	0.371191531	0.743085146	0.099443242	0.863055944	0.992864966	0.687123358	0.352794439	0.85116303	0.800335586	0.846470892	0.306551903	0.717259526	0.836338639	0.828168273	0.28919816	0.799991131	0.686664641	0.612372637	0.910272956	0.162942484	0.876511931	0.210332364	0.928692579	0.725688219	0.620160758	0.857081532	0.719374299	0.629899204	0.986107171	0.511474848	0.846009851	0.519630611	0.567206919	0.719966888	0.479021281	0.595487058	0.551943719	0.636927903	0.594734192	0.681509197	0.502132714	0.363644034	0.554299057	0.986371875	0.445739746	0.314297944	0.811271489
CFG00098586	HSG00228578	1259	0.068902791	0.049235649	0.164395526	0.054259885	8.10569E-05	0.73542434	0.107380755	0.180629745	0.167964101	0.004244116	0.420962334	0.027373094	0.000104537	0.001849488	0.000255146	0.000594123	0.000231369	0.030935507	1.2078E-05	0.112794086	0.48049137	0.006706853	0.042388421	0.001059123	0.222650379	0.024273057	6.35027E-05	0.000602778	1.13995E-06	0.000979064	3.72666E-09	1.23499E-08	1.37843E-07	0.80485636	4.32919E-10	0.043058917	0.535905361	2.57128E-05	0.000917123	2.96307E-07	0.746031821	0.016672637	2.94335E-07	1.65963E-05	1.30689E-08	0.061316364	0.686541319
CFG00126967	HSG00203005	1266	0.830318749	0.559024274	0.46880123	0.641201138	0.40213871	0.029633747	0.013697455	0.036646001	4.60346E-12	0.129252583	1.689E-09	1.63718E-08	0.000103696	3.37122E-06	0.001318201	1.46442E-07	0.000367587	7.25049E-06	1.27593E-09	9.20087E-05	0.002687081	2.1114E-09	0.00227833	1.3427E-05	1.30487E-05	5.11757E-05	0.803288519	0.001442841	2.68389E-07	0.000135147	1.5057E-08	3.95268E-06	0.197710618	0.012306824	0.679977775	0.166149303	0.381310821	1.00094E-05	0.048529752	3.12178E-05	2.04912E-07	2.26626E-05	0.576865256	0.262097597	4.99822E-05	0.000285881	0.076706812
CFG00099727	HSG00242997	1268	0.572852194	0.84480387	0.488094747	0.233697027	0.638916373	0.735270143	0.410972059	0.235817403	0.848932266	0.280957133	0.755766094	0.717138112	0.22504741	0.594642937	0.4646644	0.198212132	0.714785516	0.976575792	0.692280293	0.55305779	0.029803233	0.836922824	0.196656466	0.045326561	0.041579284	0.755109608	0.00178144	0.602375627	4.82021E-05	0.017426755	0.970749021	0.242675379	0.224968135	0.04689749	0.135447979	0.105014101	0.849338293	0.025158718	0.249058381	0.154073775	0.532687485	0.143550664	0.124962941	0.119381689	0.325964421	0.680249691	0.228972137
CFG00113224	HSG00317333	1269	0.73028487	0.25463149	0.613780677	0.001972874	0.975671053	0.853521943	0.160175622	0.028115392	0.002827897	2.68671E-11	0.267432809	0.037195239	0.047851212	0.73076576	2.52648E-06	0.000196697	0.00308957	0.14851658	0.233130336	0.014810088	0.209270597	0.709749877	0.394929409	0.176537707	0.012882376	0.00025854	0.118051507	0.04596569	0.006466012	0.499148965	0.058190897	0.072069816	1.35871E-06	0.707258701	0.857467592	0.568421125	0.674938977	0.770393431	0.864047766	0.780102074	0.410157502	0.81135273	0.58411032	0.353634715	0.8845222	0.554631412	0.826869249
CFG00144674	HSG00273283	1270	0.657871783	0.308071434	0.780421853	0.076607615	0.847615063	0.765141785	0.917877972	0.297755569	0.934566498	0.358138978	0.447460502	0.374682009	0.301645845	0.018252602	0.568652928	0.068540439	0.256420463	0.766844749	0.000116427	0.004530225	2.38888E-05	0.1466396	0.105944097	0.313878715	0.001660297	8.2262E-05	0.212752342	0.01493996	0.470320523	0.001266028	2.61715E-10	0.013690055	4.91965E-10	0.334431112	0.329020143	0.855913162	0.786721349	0.518873274	0.79068011	0.70193249	0.771346629	0.778880417	0.686727822	0.370064676	0.9503811	0.585255146	0.996302783
CFG00123303	HSG00262528	1271	0.464740783	0.084578373	0.000370415	0.649240196	0.004886639	0.841014504	0.434983701	0.025660262	0.006917025	0.290954769	4.41657E-05	0.00864567	2.56162E-06	0.000247628	0.015615518	0.000482025	0.000388755	0.001228657	0.000124634	0.00168656	0.000292146	7.47423E-05	0.003319836	1.44988E-05	0.015303523	3.20028E-06	0.014779484	0.036992427	5.86027E-05	0.02116275	0.242331252	0.021073826	0.529352367	0.343476266	0.426285535	0.322430342	0.306987971	0.004153157	0.007003347	0.038976174	0.004705972	0.699496984	0.10956426	0.615569413	0.000871712	0.071592808	0.722265363
CFG00122835	HSG00277673	1272	0.119779602	0.040198907	0.209018856	0.131188065	0.205473304	0.087489426	0.853239954	0.1845745	0.576615155	0.148478404	0.057379533	0.205300137	0.037345715	0.002459256	0.147505373	0.128035501	0.120974347	0.156812191	0.067371413	0.50384146	0.120704979	0.065657958	0.0910227	0.088944606	0.079982951	0.072731346	0.235718116	0.031553093	0.007019834	0.222597569	0.123822421	0.396979839	0.21042265	0.079873256	0.349660426	0.342906982	0.970224917	0.233272269	0.054660778	0.192568257	0.27194792	0.042346485	0.114810169	0.178701878	0.09167257	0.141813949	0.159362793
CFG00060857	HSG00301580	1277	0.08277341	0.681654871	0.410609961	0.792381048	0.074577242	0.28641504	0.266382247	0.166572332	0.507093549	0.036115348	4.36661E-09	0.456633002	0.089268364	7.00552E-38	0.251895785	0.240123764	0.021471128	0.124726631	0.478248984	0.011643076	0.073785931	0.000681729	0.965786099	7.85331E-17	0.001207985	0.041918993	0.785270274	7.40308E-35	0.113536701	0.66583389	0.168839931	0.40611279	0.722362518	6.58475E-06	7.00349E-25	2.69643E-13	1.56925E-12	3.33052E-23	0.174747124	0.033690918	3.18259E-13	2.00669E-28	0.004584949	1.0375E-13	1.0844E-25	8.0378E-22	3.67608E-09
CFG00128570	HSG00248107	1278	0.126938656	0.255251914	0.628535748	0.484799743	0.007904965	1.49543E-05	0.062733732	0.001275292	0.578248978	0.794237137	7.63605E-06	0.787356257	0.646896958	0.000737702	0.14598994	0.010828322	0.026562592	0.154089615	9.71679E-05	0.506532729	0.867906332	0.000651444	0.130521104	0.013800773	0.134829715	0.24400878	0.237780929	8.04854E-06	0.972014487	0.004673539	0.194510028	0.416196644	0.191000357	1.08688E-09	3.05654E-11	9.88587E-08	2.39819E-06	4.44333E-19	0.371469527	0.655159295	6.1456E-22	3.89553E-17	0.158701777	0.123233564	2.83739E-26	2.1411E-18	1.13379E-05
CFG00024975	HSG00276990	1280	1.64204E-22	0.40076822	0.23193419	0.584693611	0.764676332	0.376294494	0.19859907	0	0	0	0	0	0	0	0	0	0	0	0	0.002488213	0	1.50762E-07	0	4.24735E-18	0	0	0	0.034215409	2.70268E-41	0	0	0	0	0.810710907	0.176867545	0.308092594	0.233899936	0.135479093	0.196365669	0.002799561	0.009343061	0.89377588	0.270732403	0.535002172	0.202710927	0.633029342	0.134526968
CFG00127470	HSG00211153	1281	0.002382475	0.220758423	0.137231842	0.039536599	0.040351201	0.694226146	0.156949386	0.000616995	0.099790752	0.023063965	3.81031E-05	0.246440232	0.085950904	5.45171E-05	0.109980844	0.013622323	0.06626413	0.034691684	0.000116876	0.759424806	0.134413332	0.009116554	0.017467625	0.000859535	0.005513734	0.240600199	0.002530959	1.85302E-05	0.118944585	0.134261802	0.002873773	0.347460181	0.038336869	0.118573464	0.175538093	0.000172107	4.35651E-21	0.142745167	0.131714106	0.221617877	0.02660835	0.570643961	2.29275E-05	3.97435E-09	0.081502728	0.002341088	0.678797543
CFG00024547	HSG00284534	1282	4.78875E-11	0.001447286	0.021046638	0.000855268	0.079712011	0.138821617	0.001315254	1.90737E-21	0.027044706	0.016591262	6.0171E-05	5.01859E-08	2.46347E-06	0.882357895	0.033559825	5.18641E-06	0.551652968	0.006256783	1.22624E-12	0.275549322	0.075417697	8.24336E-05	0.295913756	0.947202444	0.296943873	2.17745E-06	4.15494E-12	0.218828902	6.53843E-06	0.022646407	0.006493907	0.042077653	0.58031708	0.008062026	0.001443391	0.003163596	0.083846383	0.471963763	0.428110361	0.077174246	0.146567181	0.002315535	0.271245837	0.702780962	2.96918E-10	0.002854253	0.015303785
CFG00024580	HSG00214287	1285	0.767560244	0.550794482	0.888252318	0.048140608	0.783067048	0.443017066	0.718868315	0.348910391	0.89874202	0.418665558	0.415730834	0.601597667	0.038460769	0.612646043	0.00049069	0.944263577	0.003262861	0.301862895	0.9112553	0.668153465	0.554777443	0.764751911	0.951091051	0.130251989	0.548908114	0.361176044	0.57630235	0.040123735	0.544242859	0.360751271	0.389866561	0.954426885	0.253871441	0.896355629	0.207313433	0.354360551	0.494559586	0.682428837	0.951209009	0.419696838	0.629796088	0.140686944	0.338181317	0.263199002	0.056893911	0.795901716	0.376493394
CFG00098575	HSG00214289	1286	0.907480061	0.439005643	0.870662034	0.798760235	0.659633517	0.686066866	0.305657804	0.315980613	0.099242195	4.46552E-06	0.007005829	0.028061967	0.045950465	0.004370001	0.069336407	0.081441134	0.073914692	0.175216869	0.395958513	0.081172548	0.482949823	0.791545689	0.97185111	0.648959994	0.126866326	0.001785328	0.702162743	0.284403682	0.021504857	0.259832561	0.420586109	0.399206609	0.005625052	0.182659462	0.03053215	0.000231696	0.684450984	0.227327257	0.071888715	0.480394244	0.006863742	0.341244757	0.089934662	0.152284309	0.070170626	0.0879234	0.747106254
CFG00023862	HSG00255032	1287	0.00113387	0.125608459	0.158018395	0.180931672	0.000470199	0.148158252	0.012870079	0.359717727	5.22952E-20	8.75515E-12	2.31312E-08	4.68011E-26	0.000711087	0.869869053	9.68837E-34	1.07444E-25	0.00820968	0.002899321	0.003011954	3.45973E-06	0.029444667	0.05015425	0.068680353	0.45213902	1.75789E-09	5.52796E-14	7.24269E-11	0.056105334	7.87164E-25	1.20431E-08	3.84842E-10	9.24576E-14	2.34956E-06	0.115667716	0.339265555	0.773920417	0.043374661	1.02353E-06	0.930992603	0.063121453	5.81807E-06	0.203840956	0.236772925	0.406953067	0.754232109	0.00020862	0.692090869
CFG00098576	HSG00255027	1288	0.072877802	0.006520283	0.001170113	0.989632905	0.097480565	0.237775296	0.234100446	0.239638463	2.65339E-13	0.497845113	5.11209E-19	1.19706E-14	0.000820538	0.060892206	0.001269401	0.274826437	0.085638709	3.36573E-17	0.91345185	1.02751E-24	8.6744E-05	0.001254276	2.11041E-05	0.154271141	6.32238E-41	7.39766E-14	2.12548E-07	0.003706495	8.69135E-08	0.79735744	2.51941E-14	0.180657938	0.467112094	0.601685464	0.043586407	0.036143087	0.027576987	5.39722E-16	5.30413E-05	0.125889465	0.000381888	0.333781928	0.000955589	0.003425197	0.073826469	0.006808177	0.65324378
CFG00137622	HSG00260682	1289	0.041906718	0.023259103	0.050482392	0.003866139	0.00059149	0.010401967	0.060456313	4.74165E-11	0.00123669	1.09926E-06	0.849802434	0.003901241	0.000143096	0.352628201	1.25591E-07	1.8251E-05	0.053715575	2.22451E-06	0.858731568	0.996582448	0.000498215	0.174875244	0.019131893	0.107638873	0.773966253	0.00888305	0.038439628	0.051007606	0.02876303	0.000659026	0.81397593	0.750753045	0.007254477	0.82914108	0.000341401	0.170447379	0.00163598	0.175611869	0.330482543	0.777296305	0.995113015	0.168008775	0.972195804	0.005219687	0.005781558	0.801476598	0.087502614
CFG00127583	HSG00214342	1290	0.026144275	7.77905E-16	0.175077081	0.065589465	0.001917482	0.008150221	0.000142223	1.1869E-17	8.31964E-11	0.315049857	0.093092695	2.51172E-18	5.78847E-10	0.692995012	9.79034E-09	9.21851E-07	0.240553632	9.28563E-08	0.087821297	0.001002603	0.304916173	1.38746E-06	1.33495E-08	0.00066408	0.202985391	0.002338427	5.38193E-07	1.72158E-09	1.54588E-13	2.79248E-08	0.004787867	0.070859969	0.227315828	0.057253983	1.97933E-19	0.020425202	2.08017E-06	0.001594093	0.025244704	0.494906336	0.000510904	0.000288311	0.001727017	0.012990504	0.000494893	0.000684683	0.010336211
CFG00027458	HSG00224797	1294	0.106317841	0.189398035	0.049838047	0.149437979	0.025258414	0.042313736	0.575897872	0.000142766	0.00019515	2.29703E-13	7.26297E-23	0.186970681	0.000587168	7.83783E-05	0.015675275	0.371315569	2.15585E-07	7.25109E-22	1.40335E-10	2.41588E-12	3.99828E-05	5.06528E-09	3.18396E-13	8.62745E-06	0.751457095	8.83917E-38	5.54774E-39	0.883559048	5.0417E-14	5.23746E-19	0	2.06394E-14	2.88396E-38	0.235975057	0.448591501	0.020742023	0.001230523	0.000935942	0.072631866	0.001117236	0.074938685	0.78744477	0.622165084	2.63894E-05	0.459299266	0.003901953	0.566302896
CFG00109497	HSG00205098	1296	0.433076322	0.658852518	0.745651364	0.725397766	0.583667397	0.619902253	0.748268723	0.086646296	0.002004427	0.319880307	0.269988418	0.016088221	0.005295807	0.976381063	0.899371743	0.583239496	0.09921097	0.067090049	0.389456987	0.558414757	0.142936528	0.959073961	0.017524142	0.643082619	0.245902762	0.663056195	0.142165616	0.812824845	3.18301E-07	0.927848458	0.003415681	0.292563647	0.995911717	0.468309313	0.603099465	0.58760184	0.410266429	0.005517564	0.032061376	0.566794276	0.671177685	0.681905627	0.181691155	0.050869584	0.640386224	0.746281564	0.121428691
CFG00015545	HSG00244591	1297	0.430738211	0.026796404	0.031190598	0.001239369	6.4317E-07	0.159151301	0.171104103	6.92989E-35	4.51064E-41	2.32592E-37	0	2.14277E-07	0.006066223	0.000382017	3.72164E-40	2.8026E-45	0.097905912	0.585054815	0.142812967	0.757516026	1.26165E-05	4.98392E-34	5.35989E-26	1.27652E-09	1.12104E-44	1.37327E-43	0	2.32508E-14	0	0	0	0	2.01339E-21	0.785298228	0.760037661	0.963591039	0.956655204	0.712626278	0.684034407	0.621935964	0.159189388	0.845635951	0.967429459	0.807297766	0.204929397	0.415749341	0.939976931
CFG00107627	HSG00243630	1300	0.636110246	0.204606995	0.593331397	0.634818971	0.439306408	0.63432622	0.714029074	0.861007631	0.234628335	0.925232947	0.328215063	0.511470497	0.410748959	0.836795449	0.395857036	0.254620761	0.105773568	0.573195219	0.448571235	0.433001339	0.886779606	0.182122499	0.80635643	0.950446069	0.893982708	2.17029E-20	7.67264E-13	0.298470587	0.563437164	3.67685E-33	0.944711208	0.164941043	0.741008043	0.77392906	0.818332791	0.018302759	0.89114821	0.698340058	0.010017294	0.090092987	0.39056021	0.239792287	0.204583988	0.245523378	0.064922027	0.63416326	0.649426877
CFG00011580	HSG00201361	1301	0.017998755	0.679546952	0.000154913	0.016997991	0.472059041	0.002270418	4.10887E-12	0	0	8.75328E-06	0	0	0	5.1848E-44	0	4.9227E-08	1.8939E-30	0	2.20004E-43	1.71042E-41	6.95033E-16	0.721676528	0	3.05419E-08	0	0	0	0.01576297	0	0	0	0	0.000792683	0.001119935	0.135888815	0.491913706	0.710004508	0.079493836	0.648911655	0.000514214	0.122103386	0.193619981	0.000128903	0.425018221	0.807002187	0.012505903	0.233185753
CFG00126906	HSG00242658	1302	0.558197677	0.5826056	0.37535736	0.350982517	0.796581566	0.757955134	0.456212312	0.019515425	0.006389942	0.990055621	1.38385E-05	0.000316553	0.339108258	0.000414925	0.000501334	0.232939705	0.094125718	4.0238E-20	0.006921459	5.52834E-07	0.721144021	0.48532176	4.29436E-09	0.014872434	2.82657E-19	1.1958E-17	2.23429E-18	0.863396287	7.46315E-20	4.42491E-17	7.82684E-15	0.335605174	0.599882185	0.807236135	0.266739577	0.540445864	0.012091004	0.374993294	0.798092425	0.008753806	0.000281683	0.98599714	0.819395959	0.513332427	0.109821506	0.149108514	0.7809605
CFG00128543	HSG00242578	1303	1.5229E-06	1.32171E-34	0.973902762	6.59255E-21	0.034033008	1.39098E-18	0.061831903	1.0585E-29	1.16833E-33	1.20671E-05	2.14726E-18	4.13383E-43	1.55546E-34	1.87443E-10	0	1.14331E-07	4.11341E-11	4.67052E-37	3.18303E-34	1.77905E-10	0.092095144	1.73757E-06	2.25499E-05	3.66859E-14	0	9.09218E-41	1.83795E-19	8.88826E-05	2.71895E-15	0.00294778	0	5.7903E-14	0.000853527	0.983028412	0.047384936	0.784006298	0.115776807	0.027831919	0.009080358	0.027682565	0.189353377	0.011958423	0.022645542	0.285621256	0.211442247	0.230514035	0.003176881
CFG00109628	HSG00268782	1308	0.993090093	4.45251E-06	0.000122571	0.004437756	0.152139887	0.016378704	0.919785142	0.503275216	0.050629064	6.39011E-08	1.67148E-09	5.70356E-09	2.91307E-15	1.18368E-06	0.000683666	0.423604161	0.002515242	1.23876E-16	7.15543E-10	2.61042E-10	0.015283383	9.24374E-08	1.58268E-12	6.03603E-09	7.23322E-09	3.40686E-15	1.06165E-13	0.786538601	1.05872E-12	3.86087E-12	7.94139E-09	1.32723E-13	6.46767E-16	0.414465427	0.016381713	0.018449588	0.461899459	0.227623641	0.287078947	0.002423475	0.000234947	0.234006971	0.345797539	0.367026269	0.00243944	0.261291057	0.757970214
CFG00126480	HSG00242617	1310	0.205410317	0.710340917	0.48747167	0.719917417	0.316790193	0.650700092	0.777549803	0.769247234	0.139430046	0.331827372	0.922628343	0.540334404	0.274965107	0.569146216	0.441961467	0.034702998	0.094681963	0.806462884	0.445762277	0.411710143	0.690054119	0.038807683	0.530252516	0.840961754	0.411269367	0.317082912	0.823132634	0.651164889	0.379085362	0.50876826	0.818377614	0.136854634	0.075907283	0.913036287	0.600648761	0.815321565	0.629165709	0.561131477	0.801735163	0.520820439	0.366807282	0.727585912	0.579890907	0.96019578	0.875024319	0.629564047	0.645178139
CFG00125201	HSG00307153	1311	0.104719862	3.1612E-06	6.59828E-09	0.413266242	0.608414292	3.46129E-10	0.142505065	0.019072704	0.031466018	3.04138E-08	0.78303659	3.59297E-12	0.047622904	0.007167924	0.448693007	0.519456506	0.312695414	9.67536E-10	5.17559E-05	0.012961222	0.880054414	0.023976764	0.249686614	0.182395324	8.07002E-06	5.24411E-09	0.00422099	0.30117476	7.44838E-09	1.11793E-06	3.74308E-10	0.550572872	3.15338E-14	0.935988426	0.859015763	0.303333521	0.052554965	0.300627559	0.144586667	0.051162731	0.14683421	0.00147025	0.154129058	0.772345722	0.58190763	0.982057989	0.043388285
CFG00109381	HSG00314583	1312	0.237056389	0.013442543	0.261072487	0.043642599	0.041843764	0.541571736	2.88428E-05	0.1645796	0.00080408	0.995475113	0.000197129	0.409804791	0.009458357	0.802561224	0.750679731	4.89492E-06	0.033367753	0.005187074	0.124263696	0.001094634	0.011230901	0.023807539	0.890169859	0.001240874	0.096685603	0.210919768	0.000170721	0.122076385	4.35209E-10	3.17691E-10	0.045249499	0.045399696	1.93849E-10	0.13980484	0.368569583	0.288425922	0.003139752	4.5555E-12	0.714736938	0.008776531	0.483251661	0.000248696	0.195523635	0.613973677	2.76436E-09	0.23645407	0.003582309
CFG00126508	HSG00204591	1314	0.831144333	0.623761356	0.211778954	0.430368453	5.93789E-05	0.664281905	0.003190656	0.086970858	0.040827427	0.12496537	0.602401614	0.017593196	0.006696617	0.077715673	0.059479732	0.09358605	0.251559258	0.086646669	0.186542124	0.012152882	0.222705737	0.461298496	0.221576288	0.657479763	0.068502456	0.038800057	0.179028273	0.786237955	0.005782744	0.034417368	0.022465419	0.128310308	0.104176402	0.868679047	0.716665745	0.928996086	0.753015935	0.061486036	0.965427816	0.625809789	0.917720914	0.536729097	0.750262201	0.992929399	0.456866145	0.805247545	0.751756847
CFG00123879	HSG00271380	1315	0.624600291	0.680804372	0.924719393	0.877441049	0.954393625	0.059321508	0.959607363	0.114145577	0.009123712	1.44243E-13	0.799182892	0.659693837	0.610454977	0.188094795	5.76892E-05	0.006792844	1.01797E-05	0.00355515	0.455889493	0.740229368	0.021139933	0.005351649	0.87065804	0.244658038	5.66169E-12	0.521668613	4.11762E-05	0.06910786	1.77206E-06	1.02098E-13	0.025649596	65535	3.19388E-14	0.010953293	0.316084921	0.015169943	0.372765094	0.000231125	0.648983538	0.015972001	3.38991E-06	0.237115309	0.66504395	0.004369601	0.062686078	0.00014434	0.055102639
CFG00062529	HSG00262726	1318	0.017829014	0.883683503	6.91673E-11	0.289949328	0.033626601	0.21050325	0.010448325	0.439505786	0.095748797	5.5222E-05	0.713100553	0.211780086	1.60322E-13	0.000466393	0.00834086	0.144779325	9.94457E-07	1.22729E-14	0.000709577	0.000254513	0.002752769	0.880454898	0.002125879	0.000125793	0.000723694	9.99471E-06	0.389733464	0.305610806	0.465332985	0.001528332	0.001779537	0.502761066	0.192553654	0.319463372	0.001485887	0.085819289	0.192973465	0.091394924	0.943836212	0.000731611	0.016510485	0.58448112	9.15697E-05	0.001270741	0.003663958	0.196672469	0.060218349
CFG00117335	HSG00267603	1326	0.073224127	0.3083103	0.729485214	0.462096125	0.037750833	0.008473799	0.857468009	0.010294454	0.109712556	0.003386508	6.31299E-08	0.009399151	9.01813E-22	3.46735E-18	2.32251E-12	0.609379292	6.36644E-17	3.73094E-05	0.17967324	2.50025E-11	0.001233935	0.006077344	0.239112183	7.15946E-05	1.76564E-42	5.4046E-09	6.13366E-12	0.000200308	6.98507E-11	1.15888E-11	2.17613E-13	7.07297E-22	1.1911E-43	0.047755603	0.000309011	0.045142725	0.000325583	0.163753539	0.025364419	4.96671E-07	2.39804E-05	0.586207628	0.460654527	3.27488E-06	0.166295916	0.665274084	0.121191524
CFG00000062	HSG00296928	1327	0.018195694	0.426751822	0.715652227	0.647310376	0.321411937	0.844392478	0.333606452	0.524604261	0.217855006	0.815265357	6.82276E-05	0.012270872	0.168511808	0.239183635	0.277329832	0.463841677	0.050514031	0.148391649	0.01784916	0.374470651	0.084427811	0.0913167	0.010793181	0.370498747	0.057833701	0.020847999	0.87267369	0.189583927	0.09740328	65535	0.129135996	0.218304649	0.753252566	0.028210446	0.002333879	0.733135045	0.305286318	0.055590272	0.904842377	0.031647939	0.828632414	0.196494296	0.35871619	0.857121229	0.841873884	0.799808979	0.561679959
CFG00000995	HSG00214101	1329	0.000793637	0.201538891	0.926269293	0.951478422	0.387776643	0.60839349	0.744047821	0.313133955	0.324846208	0.729296446	0.68623668	0.003557389	0.146767646	0.001329264	0.436279118	0.621077657	0.010457772	0.916316628	0.100692384	0.011469531	0.998625576	0.087687701	0.048509452	0.842007101	0.549362361	0.143509641	0.107813239	0.767144322	0.055969827	0.022493517	0.964955628	0.032838326	0.095377795	0.52069056	0.01248596	0.059560597	0.826964378	0.857809603	0.037083108	0.21129854	0.6839872	0.143924266	0.906398773	0.837279499	0.873421788	0.5305475	0.413394034
CFG00028808	HSG00278561	1337	0.046414893	0.284914017	0.72240597	0.205240265	0.323862314	65535	0.008791554	0.117416561	0.404201895	0.524514139	0.603188753	0.93687135	0.841089606	0.073077597	0.462666571	0.612986386	0.403606713	0.834918916	0.390610486	1.66537E-08	0.102875896	3.26561E-05	0.003396249	0.665880799	0.273914516	0.554828703	0.220864326	0.538227558	0.484858245	3.23486E-07	65535	0.021562422	0.034378894	0.63010025	0.014348105	0.039214611	0.338267952	0.270634651	0.134242028	0.210606232	0.530159116	0.138442785	0.610140145	0.79624635	0.674455225	0.908381283	0.649968266
CFG00075660	HSG00294889	1339	0.145073801	0.171595976	0.255910397	0.084807731	0.047900051	0.835429072	0.386123747	0.607610226	0.034342926	0.804418445	0.433353662	0.548828304	0.16101934	0.628456712	0.069241025	0.441150934	0.074671842	0.250814706	0.375838071	0.173864707	0.111256778	0.137745947	0.91098696	0.571062982	0.004089755	0.874462724	0.068572097	0.874131441	0.032906335	0.002593064	0.087428033	0.039307989	0.156936854	0.881879985	0.345977098	0.42853719	0.443214774	0.247153029	0.172908917	0.269892633	0.024537105	0.19570832	0.330994636	0.966895342	0.114830963	0.24443917	0.76525259
CFG00027316	HSG00307917	1340	6.48746E-07	0.695068896	0.214734837	0.35576269	0.734524965	0.933183551	0.136934295	0.935979724	0.035796501	0.765207708	0.886508882	0.712738812	0.615095854	0.318863988	0.045038126	0.817895114	4.40956E-12	0.484698534	0.005237331	0.045597643	0.002546266	0.001261556	0.0061338	0.701520801	2.45024E-12	0.61600405	0.171059817	0.186069757	0.037760615	0.040630896	6.0918E-11	0.002617417	0.721303821	0.280088812	0.044848967	0.006403543	0.542935669	0.606790483	0.278626561	0.494360358	0.390064567	0.083739825	0.98080343	0.789048672	0.835747302	0.340463579	0.504619181
CFG00078663	HSG00307821	1346	2.19593E-12	0.27962783	0.016858619	0.149885967	0.016991325	0.816434443	2.34342E-12	0.181358203	0.836680174	0.174429968	0.052553963	0.352336645	0.053088419	0.723838389	0.524449885	5.62436E-05	1.4269E-05	0.720927358	0.357162088	0.001080418	0.643729746	0.4542135	0.136381149	0.534656048	0.000828473	0.453293145	0.064789943	1.86067E-09	0.956888318	8.74276E-06	1.1151E-07	0.716164112	3.03291E-05	0.846635461	0.047018588	0.027954971	0.035982717	0.000577673	0.030245377	0.009766872	0.358962804	0.86845541	0.240711302	0.599451602	0.175336555	0.356295139	0.603942037
CFG00117104	HSG00255294	1349	0.000176803	0.720025837	0.960646927	0.880904794	0.488460183	0.688893914	0.023467371	0.017341867	0.799439251	0.755974829	0.306571633	0.137577131	0.194001943	0.033971727	0.37246114	0.672635138	2.83722E-05	0.782089591	0.382357508	0.679618061	0.317298174	0.186038017	0.154167309	0.295784533	0.034779295	0.194302127	0.04209378	0.409192145	0.524933934	5.34327E-09	0.010598183	0.000726063	0.933986962	0.950083673	0.010266216	0.595115006	0.347135246	0.90336144	0.24662964	0.747037232	0.2172281	0.432673395	0.625515878	0.349043936	0.745580971	0.848692715	0.316516578
CFG00007737	HSG00269203	1355	0.551389217	0.506915033	0.727462113	0.432005346	0.81125319	0.710453033	0.665445507	0.548663318	0.064905539	0.002922867	0.016901465	0.012981382	0.033935003	0.001290568	0.16382125	0.171502486	0.00013873	0.009829896	0.585671902	0.004064359	0.814559281	0.522180915	0.086412489	0.278209716	3.23449E-14	0.778850973	0.462209612	0.090411939	0.036651876	0.00226768	3.05959E-12	7.48306E-07	0.290337831	0.003237495	0.516102135	0.166515008	0.542204916	0.146708608	0.154658213	0.669457138	0.478455275	0.168277934	0.031636409	0.843361735	0.416025132	0.930744708	0.924363315
CFG00127692	HSG00251390	1357	0.814960122	0.935205877	0.962600946	0.791069925	0.332036674	0.482502937	0.151405051	0.983041883	0.870977879	0.402687192	0.757700801	0.313671559	0.961483896	0.147252381	0.785740554	0.211473793	0.996908784	0.297480971	0.647955537	0.749519587	0.776080012	0.335235327	0.589167655	0.85598594	0.683701515	0.521385133	0.752330124	0.855125964	0.759603441	0.929020166	0.499775857	0.815479636	0.202859581	0.901716232	0.844250202	0.958517849	0.629370868	0.401437819	0.977271736	0.483479947	0.507500052	0.821463168	0.760778904	0.954506993	0.658512414	0.784911931	0.802065969
CFG00102943	HSG00251411	1358	0.876502752	0.164951295	0.043856796	0.896259546	0.474654227	0.701034248	0.534455061	0.179793358	0.66697228	6.69107E-05	1.15627E-05	0.00110535	4.91946E-06	0.0055746	0.026657356	0.974069893	0.069397606	0.66098094	0.183451384	0.026440768	0.15625973	0.969932437	0.879905522	0.369343519	3.82639E-06	0.001759688	0.220011547	0.002495658	4.87682E-05	0.441453308	0.415576667	0.816878021	0.000335635	0.866332173	0.876741111	0.668773174	0.897314012	0.912793517	0.711914241	0.607070863	0.965309918	0.815438211	0.664800286	0.878283143	0.680907667	0.991720021	0.897136331
CFG00124002	HSG00222137	1359	0.002248267	0.578110874	0.563533187	0.789908469	0.075307384	1.2592E-09	0.0127752	9.11124E-06	1.00881E-05	0.035011109	7.30217E-15	1.02025E-21	0.063926108	4.59378E-06	0.841003716	0.058374103	2.84198E-05	1.62179E-09	0.287989706	3.04444E-08	1.49383E-06	1.54411E-27	6.41163E-09	1.02985E-10	8.21128E-10	0.000121988	0.090674795	0.567704141	1.15294E-05	4.74729E-08	0.004047615	1.2795E-08	0.013661121	0.751959741	0.986510992	0.713607669	0.478824824	0.001579197	0.248424158	1.25636E-08	0.001968061	1.54108E-07	0.641254246	0.395039141	0.50315696	0.600920796	0.173138678
CFG00027130	HSG00226785	1360	0.85605067	0.684686422	0.994512618	0.658772826	0.826550961	0.688457668	0.849552631	0.662204087	0.543856323	0.485473156	0.270354718	0.656945407	0.210421011	0.182862461	0.195486724	0.427802205	0.150787532	0.8101753	0.317877591	0.802144408	0.166961029	0.197709873	0.8082968	0.463001221	0.298475236	0.8574875	0.410817295	0.276623875	0.346557766	0.526254177	0.359594047	0.615967453	0.522481441	0.121135063	0.001691245	0.831624329	0.131126612	0.2176947	9.54563E-09	2.45055E-06	0.170083076	4.10578E-05	7.83586E-06	0.86584419	4.01632E-06	0.000878681	0.002046435
CFG00122798	HSG00301373	1362	0.303371608	0.066940799	0.162676156	0.999300241	0.776770949	0.732325435	0.444328696	4.02339E-09	0.246392235	0.272354782	7.40705E-09	0.019503362	0.638174295	0.521032453	0.603243887	0.095240735	0.143763199	0.214997754	0.083093181	5.3758E-05	1.93075E-05	0.000317489	0.034315664	0.008456376	0.159285739	3.31584E-05	0.000175292	1.44107E-06	6.75157E-07	0.003650219	0.023083597	0.684526145	0.006644173	5.4018E-08	0.255387038	0.009437218	0.060042813	2.33224E-07	0.266067237	0.502363205	3.10753E-06	0.055919945	0.12970455	0.008341751	0.000433242	2.19453E-05	0.267453581
CFG00016331	HSG00228593	1363	0.117559254	0.023053549	0.140902966	0.268398523	0.000397881	0.140712097	0.403051287	0.027407089	0.118032582	0.837129116	0.521024942	0.609242916	0.410392135	0.038149592	0.058255676	0.00324192	2.94698E-11	4.54615E-15	6.33352E-09	2.49646E-35	0.018035945	0.345463336	1.62681E-17	0.100120679	1.36291E-33	0.007981378	0.001163061	2.52E-09	0.046673674	6.95628E-06	0.491939157	0.050113387	5.66623E-05	0.000125036	0.000242149	0.009590924	0.079799622	2.37779E-06	0.248455778	0.068778299	1.95408E-20	0.009065615	0.860785365	0.012333896	0.511473	2.59256E-09	0.139199078
CFG00018190	HSG00250564	1364	0.753250241	0.247716695	0.643584728	0.336994141	0.178286418	0.042032246	0.240366265	0.019834135	1.09669E-05	0.792073011	6.26196E-08	1.85328E-10	1.20222E-07	2.79745E-14	0.367677301	0.055834837	0.000251192	0.01855753	3.77432E-08	0.462471783	4.19349E-05	0.098691501	9.60388E-18	0.000326081	5.10456E-16	9.39624E-20	0.001889242	0.004744675	3.51626E-12	7.64077E-12	2.0057E-15	3.44169E-05	0.206768483	0.243210927	0.003850755	5.65538E-08	0.350542009	0.778767943	0.513579488	0.720114529	0.236338407	0.04337021	0.20367974	0.025633067	0.323273212	0.440950185	0.106187373
CFG00116887	HSG00251416	1365	0.183998883	0.038306881	0.510226905	0.195900008	0.241230249	0.005057606	1.21849E-06	0.442759305	0.070583113	2.6843E-05	2.40879E-21	1.40452E-05	0.004698445	0.011179913	3.75535E-05	4.71886E-06	0.000106597	2.48543E-10	1.55379E-06	3.17186E-13	0.48286745	0.913410664	1.64957E-07	1.92368E-05	0.000160378	0.090326935	0.000150952	0.003475284	0.000295537	1.16823E-06	2.545E-20	0.000498823	5.08632E-07	0.79471606	0.361259103	0.092420869	0.097254634	0.422916621	0.72161597	0.143369272	0.526790798	0.084530152	0.251750708	0.661389649	0.061026663	0.522143245	0.5414204
CFG00006496	HSG00302593	1366	0.023491219	0.062700845	0.235509202	0.001245366	0.279719651	0.152034432	0.044638336	0.270636827	0.352225989	1.92045E-10	2.78321E-08	0.001642046	0.323110074	0.255366713	0.000268724	0.038053446	0.654166818	0.112679757	0.024913421	0.001055912	0.254769862	0.10888838	0.018992661	0.90593785	0.870227993	0.00141614	0.999990106	0.880652845	0.003927919	0.003823465	0.000186143	0.00208524	8.33259E-24	2.81183E-05	0.76779443	0.297607064	0.595534205	0.106056832	0.000451315	0.13810569	0.060833637	0.0011489	0.985972762	2.20924E-06	0.329314858	0.073337168	0.928318799
CFG00126799	HSG00268673	1369	0.099367328	0.747622252	0.306108475	0.78521651	0.935259879	0.539022028	0.850236535	0.024096651	0.939630687	0.404704809	0.559379339	0.654723704	0.38922894	0.883169889	0.379325181	0.640198171	0.450271279	0.489046872	0.088807061	0.405622363	0.221336246	0.283010572	0.992213309	0.880521715	0.18074277	0.496202201	0.829329371	0.955624342	0.493281245	0.077328086	0.440107733	0.947860062	0.873862863	0.767400384	0.983619153	0.223817781	0.859418929	0.920530558	0.43507579	0.945789993	0.498217106	0.86540848	0.507463038	0.637008727	0.561582446	0.980746865	0.822818816
CFG00098514	HSG00272329	1374	0.308665425	0.508131504	0.651368797	0.818128049	0.895753205	0.696013808	1.56543E-05	0.240818098	0.053111427	2.64368E-14	0.081098899	1.13281E-08	5.84126E-17	0.099039823	0.001606902	6.02037E-05	0.051237382	5.5993E-06	0.106984563	0.855576396	0.44577226	0.002459206	0.909902334	0.404460192	0.008341582	0.064097784	0.824115634	0.530376554	0.002018667	0.002205556	0.238511786	0.002472718	9.50699E-09	0.05231946	0.051072691	0.000747659	0.853429019	0.023679713	0.10893704	0.366908491	0.57822597	0.115119904	1.4408E-05	0.000492778	0.003012963	0.002222423	0.48781541
CFG00003816	HSG00207503	1376	0.975355506	0.757649183	0.865782559	0.575904667	0.370657563	0.446357727	0.10313113	8.48407E-06	0.263036788	0.100591764	0.03890441	0.125366554	0.284633726	2.41286E-06	0.02931126	0.19050318	0.864175618	0.869616449	0.855950177	0.452770412	0.540814102	0.98531419	0.020883089	0.01097892	0.136014044	0.892451525	0.164437607	0.054451719	0.73605907	0.345830411	0.557886422	0.141004592	0.002326083	0.336836487	0.811287582	0.182525128	0.028149564	0.089344881	0.093048513	0.599811435	0.487812817	0.694010139	0.990766227	0.903316915	0.023490399	0.62280345	0.745699942
CFG00123823	HSG00205876	1380	0.148731962	0.87563473	0.888862193	0.077189535	0.472640842	0.544588745	0.757257342	0.412620932	0.70997411	0.204691544	0.94261837	0.077168979	0.106755868	0.520183921	0.022480976	0.218423665	0.007730911	0.261276305	0.542765081	0.793796062	0.062559903	0.013194682	0.376575232	0.120245785	0.677350521	0.991986454	0.052541342	0.616678298	0.092756525	0.090499818	0.332052022	0.440811634	0.581432104	0.546941876	0.822357893	0.660263956	0.91949439	0.441906899	0.380329609	0.530888557	0.688047051	0.578564525	0.42844066	0.556369305	0.840217531	65535	0.883922517
CFG00126147	HSG00215050	1386	0.582080364	0.69115907	0.768726528	0.683128595	0.84718132	0.451031834	0.211932406	0.809881926	2.95089E-05	0.008229642	0.111272916	0.008241006	0.196073323	0.96812427	0.01545418	0.04348553	0.052896149	0.009871981	0.072871201	0.103021957	0.320381224	0.016286315	0.113742992	0.590404987	0.034375951	0.000543501	0.208392009	0.326720834	0.002425924	0.005246168	0.315736115	7.91388E-06	4.51069E-06	0.03201453	0.220593855	0.676244438	0.390617251	3.05998E-05	0.176098928	0.001186935	0.050789479	0.031934306	0.257736593	0.062683791	0.101092048	0.103326328	0.493090063
CFG00128893	HSG00294234	1387	3.59325E-07	0.843612373	0.650889456	0.046890769	0.728960693	0.761971116	0.000443112	0.000235935	5.49127E-12	0.127089113	0.384590596	0.173906133	1.18368E-09	0.015152229	0.06717927	0.005804594	2.96365E-09	0.005592128	0.069927529	0.050245088	0.054903306	0.000369393	5.85442E-06	0.597596824	0.025979366	0.11157243	3.93139E-05	0.198458984	0.000130565	1.78174E-13	0.191423759	9.41578E-06	1.74407E-06	0.286181003	0.000284876	0.14489764	0.742076874	0.455519885	0.051651146	0.803022265	0.114682063	1.93341E-05	0.192239717	0.505496144	0.712221026	0.657516658	0.20522663
CFG00028937	HSG00244559	1388	0.97301662	0.799062848	0.893756866	0.766901612	0.992705405	0.734774947	0.585094929	0.059168365	0.001845909	0.046511177	0.294830769	0.018200761	0.000130157	0.047856532	0.000287373	0.019270157	0.001495255	0.557148099	0.993887007	0.001938905	0.703235269	0.027900774	0.636676371	0.230569661	0.011161121	0.002672792	0.178873777	0.02927478	0.000605012	0.000744523	0.096875615	0.000127262	1.42847E-08	3.94274E-06	0.043403227	0.169467971	0.000430607	7.45432E-10	0.00020663	0.935847163	3.08566E-06	0.852242351	0.069318801	3.53092E-07	0.048518784	0.084688053	0.069636717
CFG00024439	HSG00277370	1389	0.957402527	0.854656816	0.449406534	0.847352028	0.035550792	0.903362453	0.498137265	0.344598264	0.046200633	0.938030422	0.006554914	0.979765475	6.10427E-08	0.007108958	0.853369653	0.320251375	4.5396E-05	0.060597349	0.000584595	5.26827E-12	1.41472E-05	0.534792185	0.108744778	0.156891823	7.94169E-11	0.241448596	1.85216E-05	0.017838003	0.000173624	0.005823108	0.018552639	0.001192171	0.000214659	0.00160602	4.18552E-05	0.007503209	0.006171848	0.000216681	0.474757016	0.003735982	8.49511E-12	0.010967596	0.902931213	0.02575979	0.002708107	0.036012903	0.18405579
CFG00100089	HSG00258603	1392	0.463459611	0.613866508	0.891592681	0.452745169	0.260651261	0.226407811	0.132444993	0.075732559	0.260279655	2.67661E-10	9.66458E-18	8.52844E-12	7.68204E-12	1.49334E-08	6.95298E-12	0.73660028	0.001669028	0.380183727	0.01382359	0.302227259	0.099587753	0.022846935	0.253830373	0.135391846	7.65989E-07	0.255039752	0.008656661	0.019983221	2.10739E-09	2.35699E-21	0.033108726	1.21551E-13	0.001573178	0.796554267	0.888838053	0.620030344	0.812327147	0.844967663	0.892153203	0.64925772	0.894963861	0.668161988	0.853057563	0.939616024	0.654573083	0.91213733	0.888080239
CFG00116114	HSG00297709	1394	0.972908795	0.856765211	0.986438692	0.70141691	0.832328022	0.410692126	0.455076158	0.533981562	0.723576486	0.535091937	0.810326517	0.467795789	0.748868048	0.700341523	0.205715865	0.891044378	0.632071376	0.632846832	0.426096708	0.767503023	0.709696352	0.526014864	0.929059148	0.936336517	0.664829671	0.954884231	0.662707329	0.767019689	0.977384686	0.657408834	0.68862015	0.695798159	0.45472011	0.864728332	4.41202E-07	0.297734588	0.000132287	0.603959799	0.065977685	0.347376764	0.495183975	0.003746021	0.834816456	0.197145879	0.00127123	0.91299057	0.696181357
CFG00015544	HSG00250481	1395	5.49718E-08	0.100681677	0.130273178	0.159425139	0.089963324	0.239806205	0.925204933	0.211816072	0.94664675	0.275057316	0.057880197	0.160342515	0.01342142	0.244545668	0.277650028	0.594028652	3.49484E-06	0.151168928	0.345892251	0.302622437	0.028752949	0.945621073	0.594872117	0.07577385	0.007438687	0.102681451	0.358814985	0.76754272	0.073162712	0.034530494	0.352347881	0.760124862	0.173450649	0.925089955	0.437152088	0.840872765	0.426519334	0.470697939	0.214086056	0.299187094	0.258169889	0.589024723	0.416932851	0.741913319	0.197024181	0.545151591	0.832320511
CFG00010370	HSG00287074	1396	0.08512713	0.203214437	0.465030611	0.455688894	0.718873799	0.000152871	0.341513306	0.015145048	1.01861E-21	1.6648E-23	0.029557534	4.86485E-24	1.02731E-13	0.833643258	1.8496E-07	1.57892E-05	2.96715E-06	9.70394E-20	0.307003945	0.400316626	6.44078E-09	0.07426469	1.40833E-10	0.869964659	0	0.026822351	8.7877E-14	0.00059857	3.3137E-09	0	8.72587E-21	1.34716E-36	1.71882E-22	5.10857E-06	0.870230913	0.372536838	0.851479113	0.259375006	0.170573175	0.000763931	0.771619856	1.5722E-05	0.000936475	0.63256222	0.00230265	0.650211811	0.000508253
CFG00125565	HSG00453532	1399	0.369802088	0.121162727	0.850555301	0.942637563	0.578661859	0.960462034	0.129098415	0.728499711	0.010037891	0.049750175	0.154742479	0.278830469	3.0505E-16	0.834938169	0.065753497	0.001477592	0.203505397	0.229613021	0.195622995	0.258886337	0.986192584	0.592230022	0.430532336	0.190092683	4.4346E-07	0.482000321	0.039691806	0.75231421	0.557140112	0.000382506	0.040953744	0.844030678	0.03550823	0.819620252	0.670257628	0.392826915	0.618594885	0.470507413	0.773378551	0.756223798	0.664532721	0.440700144	0.939877927	0.496177852	0.140715867	0.625889361	0.358907759
CFG00126276	HSG00228242	1400	0.376070917	0.486347735	0.394171119	0.66089946	0.710866094	0.64028132	0.721772671	0.725869834	0.778024733	0.769826531	0.296683878	0.995799839	0.872460306	0.203417018	0.83762747	0.189236596	0.805588961	0.496075034	0.803638101	0.789652705	0.353253484	0.473332644	0.387528896	0.370816976	0.102367491	0.392243385	0.449719846	0.683999479	0.607287347	0.822868288	0.698525429	0.873776019	0.779767692	0.233903736	0.334396452	0.903085411	0.381859541	0.068099014	0.175463051	0.32190457	0.010371678	0.161370158	0.417620003	0.839892983	0.203590974	0.165233001	0.978655994
CFG00117564	HSG00236854	1404	0.825088799	0.648844123	0.967736781	0.934362411	0.521023273	0.957887471	0.128280476	0.005296026	8.21597E-27	0.047273282	4.96651E-38	6.54669E-24	2.19715E-29	1.80866E-24	1.89196E-22	0.085210651	0.028419891	4.15569E-41	0.010023199	0.197888553	1.80958E-13	0.344894886	1.57655E-18	0.244294062	0.181607857	3.45176E-23	2.69653E-21	0.67779541	2.93483E-35	1.30125E-22	1.46084E-14	1.8118E-20	0.002010033	0.464432508	0.960200369	0.710726559	0.713464141	0.319987178	0.736554086	0.559916437	0.171714112	0.390156001	0.592009187	0.905348301	0.21979782	0.78150773	0.543283761
CFG00098513	HSG00307473	1406	0.890818655	0.704670787	0.877224803	0.910366535	0.867147386	0.798125267	0.706991613	0.885809839	0.669598877	0.990147948	0.650599718	0.935046434	0.955258429	0.471990824	0.521963656	0.46732074	0.9163661	0.858140528	0.672833443	0.856352925	0.593045294	0.888611317	0.509422541	0.509390831	0.441425294	0.190638304	0.674515903	0.856405079	0.980205774	0.88740468	0.657604575	0.56291151	0.80898428	0.783805907	0.496457726	0.960619569	0.732309163	0.632306457	0.162054405	0.146613702	0.0418805	0.80674386	0.868206382	0.743050218	0.632479608	0.473120093	0.865759134
CFG00000344	HSG00272195	1410	2.17131E-06	0.00707957	0.005098637	0.00246972	4.29827E-08	0.000157892	0.095549077	0.029152112	0.163653642	0.235418096	0.457477689	0.361001402	0.38514474	0.531160712	0.664564908	0.578426659	0.001282857	0.105361067	0.743014455	9.38426E-06	0.694207251	0.303137749	0.045568518	0.433835119	0.755655766	0.530266643	0.068269499	0.326887906	0.153135493	0.174159676	0.216766655	0.308012486	0.201897666	0.09735354	0.000311812	0.021248385	0.028933685	7.37097E-05	0.248474538	6.25915E-06	0.076234475	0.247054398	0.273532093	0.189874649	0.561581433	0.332700253	0.447651237
CFG00017124	HSG00297638	1411	0.062519945	0.990639448	0.194242448	0.276291221	0.804000854	0.013266414	6.99035E-34	0.467449188	0.531660736	0.003467842	0.997965574	0.595872104	0.772435129	0.000921819	0.000764927	0.333131522	0.78123647	0.001764324	0.00479646	0.004732467	0.03645112	0.41718334	0.589579046	0.470246732	0.006808715	0.215321451	0.510856628	1.39552E-11	0.94038403	0.000420539	0.51588285	1.98935E-18	0	0.918090343	0.786910176	0.671509802	0.673857987	0.758486748	0.979689956	0.679931879	0.619634092	0.915577292	0.761285603	0.490336865	0.876736522	0.844356835	0.961198807
CFG00113103	HSG00214010	1412	0.565090477	0.634658873	0.169682607	0.720446706	0.634699225	0.825226724	0.268956423	0.622567534	0.702121258	0.624367297	0.920413256	0.604496658	0.273788303	0.291252762	0.928118229	0.810309172	0.136606544	0.560858667	0.938800097	0.664256036	0.780589402	0.963995874	0.448583215	0.752045214	0.862839937	0.730989277	0.771668971	0.943343699	0.979067802	0.941926062	0.446508497	0.332848161	0.802945375	0.208887413	0.297487646	0.813494861	0.224320486	0.074763395	0.754175663	0.294037521	0.000975995	0.539113045	0.913203895	0.357315719	0.974597096	0.144753695	0.995367765
CFG00017085	HSG00314694	1413	0.842154026	0.876382411	0.21621944	0.524436533	0.658126831	0.45166108	0.082335442	3.39571E-07	0.892749488	1.60496E-05	0.001743508	0.667931437	0.052120388	0.147236332	0.008394306	0.717126369	0.062296905	0.729563534	0.757603407	0.389853656	0.358050734	0.166585743	0.257953346	0.228338525	0.033373829	0.034389652	0.724080682	0.074751377	0.206506938	0.145204782	0.363191575	0.00022978	0.000661228	0.693290532	0.983457744	0.538371682	0.682211399	0.669555068	0.602663696	0.704108417	0.57231456	0.517117679	0.856356561	0.838909864	0.348460108	0.441866875	0.815987647
CFG00142289	HSG00314700	1415	0.536875904	0.333656788	0.336638391	0.271934956	0.956800282	0.730024397	0.838308692	0.525274158	0.579388618	0.289427549	0.590707898	0.288956851	0.421194345	0.858451605	0.583446264	0.208220899	0.833036184	0.661611855	0.287723094	0.35456562	0.592044473	0.403246164	0.649176896	0.369956732	0.582690775	0.512193799	0.857555389	0.03059821	0.803156674	0.867519259	0.133501947	0.352115989	0.306537241	0.938515186	3.59922E-05	0.619844198	0.705352783	0.664023995	0.046536505	0.009351078	0.318907768	0.261390656	0.782739758	0.002583316	0.022065917	0.905038655	0.134983212
CFG00117346	HSG00214043	1419	0.691662192	0.152884886	0.574588776	0.810729504	0.681574166	0.665438712	0.80829674	0.705712914	0.42643863	0.521423936	0.798728585	0.581066966	0.417649001	0.754518032	0.104359485	0.143554643	0.593114436	0.625339568	0.472320318	0.143016487	0.7470963	0.82422024	0.991289496	0.91793555	0.942759514	0.606153369	0.979177952	0.918883383	0.817772269	0.460945606	0.804540217	0.784831822	0.704031885	0.699535012	0.982512474	0.046604555	0.561630487	0.458379179	0.955014765	0.936989427	0.722875118	0.852736712	0.899452686	0.474257886	0.407474875	0.851990938	0.960444093
CFG00117347	HSG00214053	1421	0.850367188	0.782915115	0.666875124	0.559018612	0.8124668	0.523301363	0.837205172	0.8024863	0.857400835	0.721099377	0.983356476	0.646897793	0.97788322	0.886273861	0.795928478	0.937698722	0.711271822	0.826019228	0.935807467	0.633962214	0.998359501	0.750021577	0.753815353	0.560014546	0.697349727	0.837907076	0.880604982	0.906297863	0.696926177	0.639240026	0.804207146	0.630752563	0.705483735	0.608070314	0.688064635	0.920814037	0.290472835	0.135889232	0.800689101	0.962401271	0.172812149	0.846210599	0.872464895	0.536897182	0.72686708	0.390707016	0.855064213
CFG00011886	HSG00220012	1427	0.315697253	0.962005317	0.458302677	0.432317346	0.710738897	0.512820184	0.002988396	0.004373061	0.226368457	0.001232676	0.238230601	0.530510187	1.0957E-05	0.077020474	0.651861727	0.867955267	0.626161754	0.461469144	0.00524135	0.480389744	0.028666444	0.115655303	0.10288465	0.022787681	0.36521405	0.208846986	0.346916199	0.696208954	0.667871654	0.949697673	0.40079084	0.593079865	0.000328946	0.347454906	0.084097505	0.417449445	0.216706917	0.496395141	0.631250441	0.983036757	0.07421311	0.944978356	0.550732851	0.816930592	0.389452636	0.65373522	0.481779993
CFG00009048	HSG00296640	1428	0.036608897	0.783275664	0.002022188	2.04299E-10	0.461799264	0.016760327	1.35633E-06	8.7782E-16	1.22646E-16	0.001776977	1.4087E-19	3.19318E-21	3.10786E-05	1.92457E-18	0.582753837	2.39312E-09	6.14775E-06	6.78978E-06	3.05428E-20	9.63299E-23	0.004620397	7.61316E-14	6.80067E-18	1.85246E-21	1.93295E-16	3.32691E-12	1.84059E-21	2.86082E-15	5.34367E-12	0.003555625	2.75731E-14	4.40231E-25	0.672627687	0.173688993	0.016812582	0.143448934	0.999135852	1.68618E-10	0.003840892	3.49176E-10	0.000858937	0.449982792	0.038214974	1.07571E-09	0.001440034	0.049416248	0.000999357
CFG00137835	HSG00203761	1429	0.87102741	0.336786747	0.722602785	0.925527632	0.65079248	0.220049083	0.807986617	0.404756904	0.296196699	0.389517963	0.089227423	0.069684811	0.003905028	0.204379737	0.977273524	0.115768991	0.200021207	0.649007261	0.525008142	0.035520602	0.502510726	0.293142855	0.932026207	0.202695474	0.000498082	0.531342268	0.233219728	0.812287927	0.527595341	0.131202772	0.047999363	0.260959595	0.135529071	0.003535676	0.003262389	4.35704E-08	0.001059637	0.041967496	0.071203947	0.004512697	2.34847E-09	0.158209115	0.929143906	0.006900537	0.621482015	0.000178367	0.885462403
CFG00126787	HSG00278184	1431	0.478355318	0.80530256	0.859651446	0.010535469	0.974840224	0.805649161	0.43708846	0.000239862	7.46605E-26	0.135136724	3.06405E-07	3.95484E-07	2.20581E-16	1.20027E-11	0.837109268	8.76164E-06	8.74899E-06	2.80788E-05	1.58909E-12	8.65079E-13	1.52249E-13	3.95361E-12	0.029301438	1.24236E-13	2.8026E-45	0.003122885	1.76871E-20	0.004272563	7.1996E-15	5.50408E-07	0	4.95566E-18	0.647735357	0.822244465	0.151516169	0.260387689	0.617075026	0.278477252	0.684942901	0.982613742	0.445115387	0.264566809	0.002964626	0.803272665	0.956096172	0.184267253	0.233391911
CFG00128803	HSG00205037	1435	0.88069129	0.743108869	0.937815368	0.967249393	0.627451241	0.80042541	0.865182221	0.022439767	0.49486798	0.714521229	0.715555966	0.686605692	0.638690174	0.65669328	0.170093954	0.432035744	0.799018621	0.575666189	0.524262369	0.092069089	0.477859914	0.73266387	0.535996974	0.873449385	0.937534034	0.704775155	0.845835447	0.955028892	0.94498986	0.734003782	0.978284657	0.892201126	0.742377043	0.020893622	0.015777862	0.03916204	0.017500188	6.68777E-05	4.81458E-10	0.029695412	4.61204E-19	0.000123942	0.00721698	0.952415228	2.98022E-07	1.0057E-08	0.191946328
CFG00126004	HSG00237429	1436	0.979304254	0.515127718	0.327629149	0.955345273	0.480743587	0.158048496	0.072126679	0.074494019	0.204976976	0.136123329	0.853523731	0.751367331	0.632726967	0.010137179	0.301516324	0.163709134	0.08454895	0.163580179	0.139210403	0.584776223	0.518551886	0.939030409	0.728704095	0.45153898	0.001396336	0.688347042	0.763023794	0.531332731	0.803658903	0.004663748	0.185879603	0.40566057	0.008921332	0.000170319	0.003282768	0.005688372	0.931562543	0.997751176	0.261359781	0.000110658	0.035315637	0.001575895	0.002702286	0.594353259	0.180711627	0.040831115	7.8879E-05
CFG00027216	HSG00237498	1437	0.744587183	0.494044185	0.423855126	0.392798126	0.835923731	0.307792127	0.844500542	1.41228E-05	0.069288306	0.490641773	0.512139261	0.621290088	0.489184767	0.874869585	0.811929941	0.521006644	0.381218016	0.836179137	0.135600701	0.295821279	0.711619377	0.972820938	0.30889532	0.639248669	0.301659971	0.430090457	0.615326226	0.752100825	1.61118E-21	2.07536E-06	9.72531E-11	0.391735733	0.184452534	0.929733098	0.528202415	65535	0.181619823	0.619879127	0.615564942	0.000124945	0.806478262	0.782609403	2.06293E-05	0.746972024	0.87285006	0.822315812	0.475154847
CFG00114313	HSG00301860	1440	0.937738538	0.860207438	0.580993593	0.725067317	0.115669347	0.877014935	0.951297522	0.170154378	0.277704	0.88201344	0.552671492	0.524246335	1.12893E-13	0.025265623	0.769329906	0.931545973	0.185298324	0.497760534	0.341757387	0.251554996	0.726654351	0.792080343	0.745298922	0.525984287	0.493950158	0.470636666	0.338604778	0.006882653	0.025687924	0.747740865	0.357534289	0.657790184	0.424359649	0.731486619	0.644384205	0.743047178	0.912756026	0.401097119	0.104050308	0.281556845	0.044526156	0.15754728	0.787232399	0.868301034	0.089742325	0.413322091	0.502162874
CFG00028584	HSG00290933	1445	0.940703094	0.812737226	0.329563349	0.295801848	0.301964611	0.128960133	0.226753771	2.84637E-05	0.829192042	0.825348616	0.422447056	0.033249237	0.875433326	0.01221789	0.204898044	0.399175644	0.489724606	0.030304819	0.002547711	6.36993E-06	0.109166995	0.426500857	0.071528748	0.436896265	0.247491136	0.409611434	0.786996186	0.275668502	0.324036628	0.008273602	0.064199388	0.014674314	7.27308E-06	0.092655711	0.596438706	0.644670486	0.836247206	0.374025762	0.056127507	0.294755667	0.231045753	0.707831264	0.872405469	0.115359791	0.606227279	0.08937908	0.641317368
CFG00038654	HSG00227286	1446	0.888281286	0.390059829	0.381464094	0.0620263	0.468688428	0.0056893	0.097564347	0.085058011	0.03106573	0.684356987	0.120377012	0.042200111	0.136538267	0.171654314	0.68449527	0.242552593	0.067232586	0.738602698	0.358929634	0.159298569	0.328826517	0.109260537	0.177051887	0.527338922	0.024669833	0.180604368	0.1631798	0.885896623	0.174930871	0.000999558	0.412546098	65535	65535	6.78957E-32	1.47368E-31	8.01556E-05	1.13997E-19	4.17472E-10	0.000968406	5.06092E-35	9.74389E-24	3.86906E-21	1.0496E-23	3.25066E-21	4.69171E-08	1.11164E-21	0.290940374
CFG00098465	HSG00227249	1447	0.837057114	0.294924855	0.587480485	0.122462377	0.543359637	0.78998816	0.737570941	0.043248612	0.044588048	0.002666379	0.008168372	0.015735943	0.013323363	0.015935907	0.025941713	0.310436487	0.031911183	0.851012528	0.213336945	0.025376095	0.136530265	0.755815327	0.443842143	0.151527017	0.118168674	0.006919967	0.006285443	0.996769845	0.112926163	0.133162022	0.502203643	65535	65535	5.27936E-38	1.99685E-41	1.36446E-10	6.24483E-30	1.27832E-10	2.78323E-18	4.44483E-27	6.66328E-32	6.38504E-29	2.96041E-32	6.38489E-21	1.28183E-22	8.43526E-22	1.41957E-27
CFG00011922	HSG00298632	1453	0.047744531	0.898353696	0.061612122	0.728879333	0.755208015	0.62885958	0.200442106	0.143989056	0.017404957	0.589508116	0.004225522	0.000106248	0.019024109	0.040809907	0.68584913	0.783466101	0.02862058	0.009503771	1.00048E-05	0.434277803	0.253599733	0.372406751	0.674104929	0.304764718	0.014850152	0.839039087	0.169723541	0.520733893	0.078390732	0.031863894	0.19620657	0.296521902	0.153264686	0.104951635	0.320508957	0.368953228	0.90784657	0.819092691	0.598158121	0.828745127	0.08983618	0.341309458	0.376784265	0.422687054	0.977707803	0.4429079	0.799296796
CFG00007219	HSG00314282	1454	0.919201016	0.847751796	0.749904394	0.441192418	0.870815933	0.712934971	0.619136989	5.69036E-05	0.416660726	0.010496488	0.035640623	0.013309512	2.19133E-07	0.065841652	0.224936068	0.055566769	0.002459765	0.685030043	0.619413853	5.68898E-06	0.381166905	0.567209184	0.988918066	0.070423648	2.73136E-05	0.009191544	0.009915315	0.016596086	0.240361109	0.000368566	0.001663744	0.040745862	0.47387439	2.92081E-09	0.413294464	0.117206946	0.649650991	0.008445773	0.929654419	0.006094087	0.053907908	0.977705956	0.531545997	0.106498241	0.14279905	6.90299E-09	0.085127778
CFG00127596	HSG00232457	1456	0.101495199	0.461503953	0.12238916	0.369180858	0.196731746	0.130870253	0.010129393	0.000113184	0.70867008	0.236456513	0.002506814	0.002400072	0.137806594	1.5545E-15	0.001714577	0.019486597	0.005058343	0.012811874	0.058363482	0.109394856	2.85962E-05	0.00230726	0.028398955	0.521462679	0.000166046	1.78092E-08	1.23882E-07	3.54134E-06	2.11497E-08	1.31707E-05	0.890501261	0.000259786	2.48845E-05	0.000275751	0.790214121	0.357651591	0.607516587	5.99001E-06	0.001529518	0.000313535	0.000107589	0.180710226	0.967998385	0.32134819	0.281869948	0.006450689	0.011164504
CFG00123841	HSG00311846	1457	0.634634435	0.801812828	0.343038946	0.296457469	0.511634469	0.744401217	0.000501463	0.492467046	0.529413581	0.000143567	0.760101259	0.013412381	0.030640388	1.95911E-10	2.59889E-08	0.22100693	0.094556592	0.786635339	0.048883006	0.044442624	0.261152744	0.015273999	0.036589224	0.008043281	0.000861116	0.312395245	0.346708387	0.81166327	0.10413231	0.831061542	0.001786196	0.127016276	0.006756138	0.330687642	0.786319196	0.560418129	0.635252118	0.511446595	0.651858032	0.95161438	0.791153014	0.921078265	0.795872688	0.026272923	0.346340299	0.871838927	0.784405649
CFG00022131	HSG00296313	1459	0.481154382	0.220927238	0.004024466	0.11098443	0.628965199	0.851327121	0.7203421	1.10639E-09	3.85075E-18	1.25328E-05	7.07203E-18	3.84597E-26	1.68346E-31	1.80513E-27	0.007284308	2.04035E-08	4.96101E-18	1.44657E-13	4.651E-12	1.29094E-19	0.001993481	2.29351E-10	1.21645E-12	5.07091E-21	1.95189E-21	2.96807E-38	2.73446E-24	0.624213874	2.74178E-19	6.55738E-29	2.24313E-23	65535	2.96297E-09	0.946805775	0.852809787	0.197908476	0.147983372	0.06690637	0.256891847	0.475024045	0.016084166	0.917357147	0.515176237	0.691238463	0.088307552	0.533138037	0.671595812
CFG00126942	HSG00457784	1460	0.770082653	0.545874476	0.383276582	0.555796981	0.977860332	0.433948219	0.54344368	0.031382639	0.002181219	0.328390688	0.001678981	0.01991591	0.002513952	0.0108613	0.049391128	0.052148398	0.006432668	0.286839336	0.529549658	0.00042805	0.186507538	0.124259815	0.496156812	0.300386995	0.371477842	0.003081317	0.021358293	0.627736688	0.007513729	0.013372058	0.00335835	0.029754678	0.180028006	0.380909473	7.21946E-05	0.400511563	0.034977462	0.356449872	0.085299879	0.013044161	0.39781031	0.924891531	0.713126898	0.067329794	0.008258269	0.025524378	0.440585732
CFG00136738	HSG00305581	1463	0.506081998	0.95187664	0.803331554	0.627368152	0.593645334	0.556226492	0.961467743	0.896561921	0.241808578	0.369605005	0.282011896	0.614604473	0.879582405	0.076754712	0.580010056	0.615270078	0.520549417	0.504697859	0.839043081	0.769990444	0.717811406	0.984150708	0.99171406	0.852510333	0.390322357	0.497226566	0.895905793	0.993344307	0.877987325	0.901655853	0.881162465	0.797528923	0.761575162	0.417532325	0.565380573	0.752827287	0.827368796	0.752254307	0.875251055	0.959788978	0.849660993	0.897741914	0.92539084	0.954822958	0.724740744	0.654002964	0.993604362
CFG00137298	HSG00278174	1466	0.123975009	0.73630619	0.456429958	0.053082384	0.572256625	0.468805462	0.267740995	0.134655282	0.17566292	2.83895E-12	0.000498491	0.002722674	0.063133538	0.361259222	7.67156E-09	0.488829613	0.001391067	0.62406683	0.54803282	0.086842723	0.690485597	0.028462544	0.006296616	0.671426833	0.755705714	0.025765253	0.037593581	0.301440656	0.008955879	2.85362E-05	0.090477712	0.016500399	3.39788E-12	3.41261E-05	0.000186453	0.252604693	0.326271862	0.101849012	0.000320217	0.389094532	0.637794018	2.57771E-08	0.002240186	0.000764717	0.000166129	0.004735356	0.765136957
CFG00143546	HSG00298711	1468	0.880327344	0.116530374	0.016314171	0.310679823	0.227454171	0.247153565	0.004743172	0.245732561	0.610972524	0.019746153	0.016846607	0.003765865	0.138578981	0.908628821	0.342624277	0.17614837	0.156052887	0.862265348	0.901125669	2.23761E-08	2.03159E-05	0.000190115	0.470390707	0.200402632	1.80235E-08	4.11913E-05	8.40992E-07	0.39450267	2.42062E-07	7.16252E-06	3.67559E-12	0.765870452	0.318555504	0.820999026	0.150666773	0.673252165	0.6441378	0.162130937	0.297960311	0.533094883	0.005042088	0.026799601	0.992727935	0.598406792	0.209958002	0.130406395	0.827115178
CFG00135546	HSG00311193	1470	0.908157885	0.763673186	0.766626	0.766011477	0.945142448	0.643267989	0.362436861	0.777733803	0.611993909	0.553129613	0.694800198	0.877727211	0.655780315	0.444059342	0.826834977	0.870035946	0.780634701	0.37529406	0.850396991	0.658102334	0.963592052	0.805115581	0.681334257	0.968830466	0.818630755	0.981208861	0.912673414	0.79862988	0.993488312	0.884564161	0.793091416	0.350024343	0.450187683	0.200263336	0.703279138	0.403216511	0.569951653	0.08786504	0.980217636	0.20205839	0.089423269	0.615650117	0.43569082	0.023544103	0.717079818	0.214836314	0.89364332
CFG00113683	HSG00220161	1475	0.750075698	0.547793865	0.059329286	0.881127715	0.473066688	0.709527791	0.778100371	0	0	0	0	0	0	0	0	1.03382E-29	5.46233E-27	0	0	0	5.1147E-07	0	5.03336E-08	0	0	0	0	0.320845574	0	0	0	2.13124E-20	0	0.043393306	5.11064E-11	0.015252501	0.532670975	0.001949233	0.463421226	2.26326E-11	0.68424648	4.10184E-07	8.37381E-08	1.21225E-05	0.000243867	0.00034652	0.72420609
CFG00027451	HSG00315894	1476	0.986914337	65535	65535	65535	0.818969309	0.631454289	0.739575207	0.428102762	65535	0.020549953	65535	65535	0.390056938	0.5900172	0.098978713	0.322165489	0.479879737	0.35620144	0.991727829	0.86123234	0.571738243	0.492188513	0.371314704	0.015868552	0.600981772	0.519159496	0.802511334	0.729052007	0.952389121	0.306587368	0.012645797	0.152113885	2.79298E-12	0.094071753	0.142930403	0.361400098	0.868430555	0.282093108	0.419514239	0.01855565	0.059731714	0.449517936	0.892876029	0.358616054	0.489008576	0.105631717	0.449983299
CFG00019309	HSG00254574	1478	0.135195479	0.004130179	0.009575086	0.228284836	0.145184368	0.028738761	0.124964759	0.589316487	1.9983E-05	0.004893676	0.292932957	4.25461E-07	0.273166507	0.048500896	0.467769563	0.292112857	0.004028557	0.097427793	0.364787996	0.007303247	0.021045189	0.028922554	0.337131053	0.268477768	0.001202037	0.027106069	0.337262213	0.521140456	0.023739029	0.0537492	0.000863703	5.19943E-05	0.357752293	0.574304104	0.696970522	0.200218365	0.443490863	0.61024493	0.227988213	0.741930544	0.853690982	0.995952845	0.761124134	0.309912622	0.271772921	0.500841498	0.470057845
CFG00127165	HSG00271833	1479	0.900956511	0.492031187	0.285220534	0.621219039	0.847336471	0.00031817	0.315631002	4.134E-06	0	6.43221E-22	0.258856475	0.014870052	7.48279E-13	0.402211934	1.23071E-12	0.001112908	2.66086E-13	2.02835E-08	0.001739744	0.0058391	0.033981573	3.41538E-05	0.760671318	0.375580102	7.2548E-05	0.890416861	0.003963601	0.467768818	0.0004889	2.7541E-18	0.021042572	0.00995745	0.00025014	0.146493882	0.841386914	0.094587021	0.415968031	0.025799483	0.280204535	0.839742124	0.087541282	0.441291749	0.278159082	0.4055897	0.248952657	0.153250873	0.267138004
CFG00113073	HSG00236963	1482	0.844694316	0.339210033	0.45472002	0.641384482	0.358576506	0.891371727	0.20233655	0.688943386	0.715718865	0.045571536	8.61429E-13	0.377696931	0.245244741	0.374613851	0.213243946	0.514348269	0.74369961	0.30844897	0.992310703	0.700303972	0.561050534	0.899376988	0.916680813	0.982024014	7.10547E-07	0.745421052	0.618826568	0.403347731	0.450863808	0.524856567	9.95788E-07	3.20748E-05	0.003604547	0.603712678	0.162158459	0.624023914	0.405601472	0.282621831	0.09441644	0.184260681	0.026922718	0.148127601	0.399237067	0.996657848	0.079716742	0.430540591	0.912175357
CFG00013889	HSG00204932	1486	2.88491E-05	0.361387134	0.365844131	0.899163604	0.463791579	0.380101889	0.014516002	0.046550371	0.005246929	3.01635E-14	0.017548123	0.001365234	0.002775395	2.48499E-06	4.41799E-06	0.000763469	0.731217444	0.044747408	0.62763387	0.001623902	1.12066E-05	0.073569439	0.034898102	0.101265796	0.14410305	7.09131E-05	0.075611837	0.000878107	0.272749007	0.38929832	0.000165688	0.06898281	1.49813E-11	0.577318311	0.327227265	0.849232078	0.375386566	0.049742766	0.782209873	0.872067928	0.250848889	0.706430972	0.530017138	0.903175473	0.975393713	0.591210365	0.946593702
CFG00054643	HSG00229032	1487	0.943204641	0.746482849	0.600974321	0.707052052	0.742416203	0.970362842	0.542478561	0.928480208	0.929206431	0.092217311	0.206054032	0.026018776	0.776508152	0.154361114	0.326192915	0.395164877	0.285212904	0.334748805	0.577177942	0.013318632	0.423743486	0.448466092	0.779010415	0.240705997	0.001814197	0.080903701	0.642626584	0.836511314	0.348992497	0.487602323	0.00730233	0.374594599	0.655971944	0.250166953	0.50980413	0.265390456	0.588476121	0.096166134	0.779014647	0.355678827	0.268828779	0.608836412	0.914580345	0.132350564	0.332049757	0.60867095	0.516453922
CFG00124517	HSG00269646	1488	0.938978195	0.421385497	0.780939281	0.061434038	0.166160896	0.955872178	0.636013508	0.129037872	0.001113079	0.003709738	0.055928774	0.085301831	0.071347602	0.031260218	0.017261017	0.124336243	0.033872571	0.036110163	0.030095328	0.166742727	0.286689937	0.03120907	0.048614014	0.473842293	0.03638282	0.838731825	0.045688	0.027222445	0.131348401	0.014945845	0.001593999	0.742509961	0.049068239	0.00017638	0.07155849	0.345738471	0.810541809	0.000928146	0.700238943	0.039080862	0.075159892	0.181203023	0.458756894	0.301776946	0.81657511	0.00037829	0.054865312
CFG00098491	HSG00296306	1489	0.493424177	0.386790961	0.567824841	0.963966012	0.56114918	0.779277861	0.852322817	0.925625741	0.298694581	0.218508244	0.055516228	0.70851773	0.823544085	0.50060451	0.16194059	0.203244746	0.304256618	0.420233428	0.430856407	0.86734736	0.972023368	0.64368242	0.844520926	0.703807354	0.05209396	0.174050555	0.243431091	0.520090222	0.403523088	0.245444536	0.261976093	0.364665538	0.343075782	0.367155761	0.68959707	0.797956407	0.616784573	0.142147824	0.259896398	0.832084835	0.170143992	0.658257663	0.576082885	0.883019269	0.212801188	0.343042135	0.911535919
CFG00024136	HSG00241885	1490	0.831551015	0.006641347	0.014093873	0.066970125	0.044623394	0.23554045	0.41525209	3.568E-09	8.27204E-37	0.000298795	0.000479234	1.07735E-16	2.14396E-08	3.93822E-16	0.079142563	9.16318E-05	0.002484706	4.99177E-10	1.19487E-05	0.000191989	0.000995689	0.000344833	3.44685E-07	0.069798224	0.082547702	0.001826621	6.40276E-05	0.005922789	0.003978411	5.19202E-05	1.59598E-07	0.020172611	0.177071124	0.620473504	0.016477484	0.001089827	0.168841362	1.12103E-09	0.938212812	0.55602628	4.05334E-07	0.295427322	0.910854399	0.008259089	0.079753399	0.594453692	0.902795494
CFG00126258	HSG00204448	1491	0.000630592	3.11812E-12	8.12381E-13	0.012740398	0.000308311	0.303137511	5.26355E-12	1.45989E-12	0.191187158	0.03717944	1.95146E-10	0.410365552	0	2.3007E-07	0.000115002	0.062876537	0.407906324	9.22665E-06	0.000659474	0.0001437	3.93095E-07	7.11918E-05	0.321656793	1.44383E-06	1.85238E-06	0.051265791	1.54897E-06	0.152633399	0.000155386	0.822879553	9.85816E-06	0.003548249	0.607457101	0.137730256	0.06311509	0.099306107	0.728802085	0.650053501	0.120442338	0.046960682	0.146865755	0.024308754	0.009315651	0.096474193	0.046252713	0.820213258	0.53154248
CFG00009685	HSG00215643	1493	0.083568014	0.000108373	0.001010593	0.727018833	0.475030094	0.168421969	0.335815281	1.93912E-40	0.044126645	0.035486706	0.001643606	1.5987E-28	5.82276E-36	3.54823E-28	0.006109226	0.076240361	1.64162E-17	3.89464E-29	0.042351648	0	2.29818E-10	0.502268493	1.93055E-14	3.27476E-06	4.35441E-18	5.12278E-14	1.62538E-15	0.000230546	2.63039E-27	0.219495013	1.12013E-22	0.024914514	0.881674111	0.018193342	0.012018904	0.476237923	0.028525373	0.000326202	0.045891102	0.000539443	0.009952348	0.002929078	1.05148E-05	0.63697207	0.003331018	6.12161E-08	0.086211503
CFG00025600	HSG00211983	1496	0.722576499	0.081346795	0.690361977	0.215031877	0.486620694	0.054828081	0.174507439	0.041550353	0.020100417	0.055485636	0.061316393	0.438811153	0.602340579	0.045684356	0.240349233	4.3772E-06	0.15831615	0.193764508	0.098236933	0.081017144	0.001022694	0.025073498	0.258250296	0.235482275	0.000959721	0.003242447	0.326225549	0.024006438	0.031157807	0.227473825	0.022013083	0.270875394	0.253374875	0.877264798	0.838777781	0.93180877	0.976628423	0.347084016	0.961000443	0.611469507	0.710348904	0.75352633	0.780715108	0.205027282	0.709133923	0.764113605	0.852960765
CFG00123952	HSG00302906	1497	0.208121046	0.378321767	0.139708966	0.71322161	0.603128016	0.40238598	0.892695189	0.815232813	0.540535092	0.248107374	0.671545088	0.000344219	0.000273013	0.001880487	0.047179323	0.210698739	0.28957665	0.442436099	0.096533418	0.072883196	0.674115956	0.86118865	0.181875899	0.870050132	0.092962705	0.465713173	0.457221836	0.795153081	0.405112058	0.974487841	0.32156989	0.997106016	0.711079895	0.107637748	0.06782721	0.318229824	0.886438727	0.295413822	0.613295972	0.425266802	0.000580627	0.64503628	0.710791409	0.086115785	0.122525729	0.945330203	0.612944603
CFG00109212	HSG00226484	1499	0.732908905	0.804941714	0.751902759	0.816909313	0.58437717	0.444674581	0.356165051	0.014001214	0.826312006	0.579651594	0.946438789	0.669554532	0.944043219	0.638144553	0.196441606	0.749615252	0.925709963	0.44857204	0.623432815	0.077275582	0.595357656	0.441588789	0.736403167	0.254729778	0.574749768	0.580497622	0.90372014	0.407623976	0.446348429	0.822988451	0.046175528	0.562116504	0.899488211	0.213041976	0.26317215	0.080738865	0.417728871	0.002774732	0.21753177	0.033116724	0.591125965	0.80702436	0.363747537	0.392340571	0.344342679	0.006277368	0.205477998
CFG00121858	HSG00236769	1501	0.060037035	4.21037E-08	0.000231388	8.30342E-05	6.99244E-10	3.03526E-05	0.067923702	5.88772E-40	3.74481E-08	0.432076246	0	1.90024E-14	2.20142E-10	2.95777E-10	0.87265718	0.06806916	0.000192327	1.60161E-14	3.19243E-23	5.38856E-10	6.85075E-25	0.000114014	6.31326E-28	6.54978E-20	4.20035E-15	1.87322E-32	3.28819E-32	2.49885E-16	1.8607E-23	0.013967017	1.45735E-43	0.000553793	0.097379297	0.028332874	0.270246863	0.317681402	0.996760309	0.00013011	0.00045751	0.000186831	5.25507E-07	0.68658036	0.949674189	0.556867898	0.852962077	0.000189251	0.709681988
CFG00069370	HSG00296666	1506	0.813467741	0.911402762	0.194947228	0.327755213	0.116114609	0.095280662	0.007304022	0.028729122	0.001332601	1.83287E-06	0.003052274	0.000791252	0.000551311	1.73273E-10	0.062436905	0.716514468	0.035061374	0.153758541	0.039336227	1.09294E-08	0.000113904	7.65569E-05	0.041907847	5.85846E-06	0.111438982	0.389255434	0.239136115	2.51266E-05	0.01374069	4.54326E-05	5.86994E-08	1.67455E-08	1.10043E-07	0.200410098	0.859506428	0.092828996	0.999322474	0.004512963	0.32953155	0.797002852	0.064695738	0.855838835	0.75721252	0.228821471	0.735938251	0.007397291	0.508807063
CFG00138273	HSG00272879	1509	0.551532865	7.67783E-06	0.001091104	0.001725257	0.253364354	0.710355401	1.40559E-05	4.83683E-35	1.35395E-08	3.24476E-07	6.44817E-21	2.55225E-19	1.08644E-29	0.000263511	1.4781E-07	0.338073462	2.71123E-41	1.82142E-23	5.91195E-19	5.79958E-25	0.000179062	0.038124248	0	0.001357861	1.60048E-23	1.68882E-23	0	6.22694E-08	7.00649E-45	3.66378E-14	5.84005E-09	7.77509E-05	0.472075641	0.023740415	0.408107311	0.448506564	0.324441433	0.37726441	0.886348546	0.76389432	0.213044301	0.005198466	0.604126632	0.063507751	0.046935622	0.288500547	0.815492153
CFG00010289	HSG00291609	1512	0.502913117	0.603000462	0.288821667	0.40318805	0.719747961	0.00165538	0.508421123	0.000121658	0.004008195	0.009539273	0.085000418	0.002411511	1.55577E-11	0.965915024	0.939380348	0.014451154	1.01247E-08	0.039137963	1.70748E-14	1.98743E-25	0.000437954	0.893803954	1.38589E-20	0.089887597	4.14319E-11	5.50953E-08	5.77275E-06	0.003117828	3.39681E-06	0.124411009	0.461380661	0.037268009	0.967433929	0.286293954	0.018727541	0.186036542	0.059015065	0.633991122	0.697632492	0.162713513	0.786545873	0.649445891	0.043055773	0.731349707	0.40455243	0.022410743	0.079754055
CFG00110996	HSG00204428	1513	0.193185672	0.005914493	0.037563782	3.48157E-11	0.267086089	0.245242462	0.003055485	0.867797196	3.73732E-21	0.194898158	0.450306535	0.026702095	1.04046E-26	0.005367225	0.010236138	0.001604145	2.24168E-11	0.001249114	3.15759E-16	2.83581E-39	7.7554E-11	8.27407E-18	8.09312E-13	0.687154472	4.57459E-07	1.6256E-13	7.20967E-12	0.035728179	0.146189079	1.01739E-31	8.45618E-06	0.105652496	0.030267132	0.678854346	7.57024E-06	0.327692062	0.012810001	9.62409E-09	0.273253292	0.000437232	0.000433093	0.066761121	0.524284363	0.477954626	6.0981E-05	0.00378274	0.82388556
CFG00008560	HSG00228238	1519	0.252472162	0.658314109	0.571052492	0.283513546	0.220985472	0.771541476	0.833801985	5.22531E-07	0.007132158	4.05588E-09	3.85821E-08	1.78799E-05	2.26087E-15	0.00011025	8.15136E-15	0.435217619	6.49054E-14	3.37614E-09	0.525674045	0.003966516	0.942341268	0.271852374	1.87613E-10	0.098592386	1.31137E-12	3.05648E-27	0.649564147	0.130739912	0.003988594	0.000366425	0.169486597	4.40751E-05	0.003587405	0.69318825	0.902551532	0.782099009	0.738036156	0.791729152	0.669064403	0.839809239	0.312407076	0.49469623	0.615008414	0.823358297	0.246824399	0.648252666	0.923617959
CFG00003491	HSG00205230	1520	0.061358888	0.031655483	0.002002779	0.005768744	0.009178006	0.095938116	3.97354E-07	0.020586953	0.000205439	0.473883986	1.13243E-15	0.368739665	4.09179E-43	2.72432E-06	0.098277017	0.698634207	6.10519E-22	1.77045E-18	3.23786E-31	0	2.94679E-39	3.1591E-17	6.10165E-16	0.018523572	6.99248E-43	3.54366E-38	1.5922E-34	1.62853E-06	2.20439E-10	1.05358E-08	1.50465E-27	2.24393E-09	0.197155491	0.15111509	0.747247338	0.16584003	0.134202912	0.102872424	0.940864623	8.57241E-05	0.078286529	0.131311104	0.055396829	0.016787859	0.254480749	0.861654639	0.483697861
CFG00064784	HSG00274177	1521	0.516249776	0.578594506	0.527133048	0.394934863	0.386875391	0.925307333	0.498087823	0.263125777	1.62887E-09	9.52804E-07	0.000282783	4.32634E-18	0.040519357	0.302399218	0.000423064	0.20300141	0.81570977	0.011406827	0.012153883	5.13509E-12	0.001684041	0.021134278	0.031797528	0.03761746	0.018554496	0.151455775	0.001654955	0.039377857	7.8234E-10	2.73788E-13	0.076749742	1.69893E-10	3.60035E-06	0.432059377	0.448951006	0.439234495	0.491810232	0.541970015	0.100433506	0.309705049	0.044512633	0.529050946	0.093397498	0.179066882	0.103536256	0.166693047	0.423079133
CFG00125009	HSG00312157	1522	0.559972882	0.000234334	0.01328388	0.694819093	0.736253262	0.703184724	0.504194915	0.004292514	0.819801211	0.082834847	0.196816802	0.071729586	0.05057364	0.319521904	0.952104926	0.920470655	0.574728727	0.608573198	0.148861304	0.000133122	0.970330834	0.011086759	0.005028543	0.760380685	0.984812975	0.333515674	0.150458321	0.568986297	0.641234934	3.05464E-06	0.02975102	0.010790134	8.82586E-09	2.96756E-10	0.02524117	0.066269293	0.004693341	7.74371E-12	0.020042272	0.430300415	0.020854324	0.209692702	0.308581769	2.22595E-06	0.54984051	0.689279735	0.070564769
CFG00143135	HSG00249477	1523	0.38588503	0.117753081	0.512037635	0.66294229	0.691152155	0.67138201	1.03181E-05	0.795404792	0.063038602	0.10430114	0.003122362	0.799888194	0.573637307	0.513712943	0.615372479	0.3125346	0.065162577	0.379490823	0.195883363	0.049882405	0.103879422	0.033158064	0.031497657	0.524847388	0.080484793	0.734916389	0.23182112	0.144417584	0.001568285	0.00591878	0.6333794	0.147070214	0.150176018	1.56737E-05	0.154592529	8.08498E-06	0.951424241	0.002223298	0.536653817	0.571360886	0.450054586	0.302144915	0.92208451	0.006980198	0.617992282	0.105057031	0.001935984
CFG00055848	HSG00219669	1524	0.870425582	0.378472924	0.489680558	0.287399024	0.163485155	0.960127532	0.43495518	0.705809951	0.280633807	0.537174642	0.189166978	0.321626812	0.16574955	0.184486046	0.226178527	0.044175614	0.208237961	0.647852123	0.765355229	0.832374811	0.718370259	0.293417007	0.968275905	0.488078028	0.901635349	0.437298834	0.904790521	0.050444026	0.909045279	0.958081245	0.504260123	0.044763807	0.012259109	5.72191E-09	0.002404219	5.20231E-06	0.615192652	0.045472801	0.763345301	0.078929663	0.720708609	0.454652578	0.24992232	0.000274245	0.000250251	0.17947349	0.00417737
CFG00007784	HSG00315779	1525	0.528904557	0.459258854	0.196009412	0.507084131	0.994066119	0.003595149	0.331642687	0.919120193	2.9088E-39	0.015884995	9.36339E-06	9.43518E-37	7.38888E-27	2.02069E-14	2.3376E-05	2.79209E-06	0	5.08514E-08	0.014583209	0.000414787	7.8467E-11	6.25768E-11	9.75804E-15	0.005741936	0	6.16384E-27	2.52234E-42	4.03703E-11	0	3.30425E-39	0.523835719	4.41844E-15	0.0013728	2.30895E-06	0.000231107	0.007173547	0.686330736	9.33775E-08	0.067897238	0.203918606	0.007427865	0.548517644	0.002537914	0.00395274	0.249208644	0.074910305	0.005322488
CFG00117207	HSG00254874	1527	0.467091352	0.977915645	0.987025023	0.902021766	0.720206618	0.86056596	0.82546097	0.113313347	0.594386339	0.839302123	0.471531034	0.869369745	0.008887529	0.93789053	0.954806209	0.999960005	0.230413198	0.963104308	0.903408468	0.703989744	0.467093438	0.998627603	0.950585783	0.343207896	0.098619208	0.167083308	0.999354601	0.90604043	0.988755822	0.759994388	0.134619758	0.885916591	0.34482798	0.120571822	0.297262669	0.543219984	0.171826571	0.181708619	0.193609446	0.362885326	0.005099782	0.2742621	0.319550991	0.805289745	0.154670969	0.137796849	0.930957496
CFG00001990	HSG00304217	1528	0.405884057	0.075618863	0.021465153	0.777671695	0.106831521	0.546023965	0.222313926	5.48504E-06	0.055851832	3.14265E-07	0.000186497	0.006848016	0.011495541	3.73351E-08	4.50328E-07	0.016495114	0.196234867	3.44442E-05	0.002629936	0.011832817	0.050055478	0.016269825	0.29765141	0.049645737	0.430667013	0.600839138	0.000163624	0.060797118	0.004947846	0.801480412	0.013179901	3.62122E-05	3.37644E-05	0.317412227	0.90893203	0.074717775	0.000261917	0.287698239	0.07660152	0.686394989	6.88359E-05	0.276699245	0.005445132	0.329110652	0.047855925	0.135158613	0.083328784
CFG00056525	HSG00298173	1534	0.790718555	0.167328104	0.423080295	0.586303949	0.646992922	0.047727052	0.001645386	0.941434264	0.002364449	0.569121361	0.921329916	2.67114E-08	0.00436631	0.887917936	0.5030967	0.62179476	0.052592345	8.25386E-05	0.080211826	0.274052083	0.08368095	0.201246321	0.298588604	0.964373171	0.344096184	0.147307649	0.129300013	0.864620805	0.818067133	0.020180026	0.381901652	0.000339048	0.000436078	0.430988789	0.053611733	0.36785537	0.552366436	0.010229726	0.020879909	0.021758739	0.357561082	7.04589E-07	0.071160637	0.547233105	0.017890517	0.175900668	0.238077864
CFG00010759	HSG00253727	1536	0.235120788	0.005196213	0.002436316	0.002773038	0.041190136	0.001844148	4.04672E-08	1.71296E-23	5.52547E-09	0.107623778	3.90907E-23	1.45787E-06	1.43943E-40	6.42835E-19	3.57109E-05	3.51371E-09	1.42465E-14	1.73058E-29	1.3548E-32	0	3.28345E-21	6.31871E-09	2.74767E-41	3.13136E-07	5.36553E-19	1.02458E-28	2.87598E-23	1.82811E-08	1.50501E-08	0.056191385	1.96525E-11	0.008517841	0.109549209	0.000640102	0.000340553	0.075189285	0.154372975	0.466876388	0.250508666	6.0446E-05	0.593434453	0.000490679	0.466854692	0.695139468	0.141914129	0.220531285	0.01812147
CFG00038368	HSG00262344	1539	0.802124083	0.559359312	0.515880883	0.725161076	0.313707143	0.180353105	3.96445E-10	0.735144734	0.735542953	0.369325936	0.095958576	0.652384162	0.152651727	0.287206173	0.03230406	0.008423053	0.001347365	0.42330268	0.277695209	0.034263439	0.128719702	0.210726202	0.259390563	0.795476079	0.010708621	0.001406593	0.005304975	0.809968233	0.019061795	8.43247E-13	0.114396282	3.19479E-18	2.67783E-22	0.940697551	0.635678709	0.317751348	0.879237831	0.708416402	0.840710044	0.52333504	0.555478096	0.77594763	0.590506196	0.610379934	0.991450727	0.960795581	0.987472415
CFG00122336	HSG00294399	1540	0.019642742	0.847027361	0.240496635	0.632546127	0.018675743	0.237495437	0.697063327	65535	2.61668E-28	1.70587E-11	0.009247716	7.40861E-08	7.07172E-22	7.86531E-13	8.26237E-11	1.22175E-06	7.70714E-44	2.2944E-14	1.74492E-18	9.35605E-15	1.69138E-10	9.46689E-07	5.30955E-15	0.038474191	6.44597E-44	8.48416E-12	6.27587E-05	7.27158E-15	2.09771E-21	1.04147E-18	3.6827E-05	2.12191E-25	2.68041E-08	0.391578764	0.011487637	0.500102878	0.179466188	0.969450831	0.710156202	0.742162645	0.048941813	0.173633307	0.13207607	0.547543764	0.003619495	0.504497886	0.275158048
CFG00137014	HSG00290876	1543	0.192024946	0.212020129	0.892103851	0.025783425	0.81669718	0.043745924	0.391808003	0.060547825	6.74487E-05	0.000453208	2.53134E-06	0.000621628	0.128085941	2.81501E-06	8.09466E-05	0.000106722	0.007686714	0.000555563	0.049092453	1.35239E-06	0.000720555	0.00048916	0.14103961	6.42796E-07	5.42229E-06	0.008262449	0.001470647	0.005637384	0.50593847	0.000392308	0.000219977	0.113674007	0.556775272	0.434987217	0.811092198	0.890866935	0.609692216	0.251365244	0.932461441	0.812673211	0.38776058	0.990316629	0.950782359	0.597724795	0.68335849	0.546622872	0.970375359
CFG00123666	HSG00211230	1545	0.009800993	0.201260224	0.543682873	0.988322914	0.002773233	0.015768686	0.779730916	0.751651764	0	1.05776E-11	0.768885434	0	0	2.3418E-11	4.62038E-15	1.7419E-12	2.14595E-36	9.89556E-38	3.19999E-16	0.196455941	4.52079E-06	1.3196E-10	6.29053E-10	0.177763447	4.09552E-09	0.014782895	1.12989E-12	1.85165E-06	0	2.76056E-43	0.036547489	0	0	0.002545635	0.046552841	0.197786972	0.020639731	4.41076E-12	0.762592435	0.000252833	5.08657E-10	8.40656E-05	0.154944271	0.006563376	0.036317419	9.02396E-11	0.218563735
CFG00128505	HSG00308331	1553	0.900062025	0.664926827	0.396188974	0.474488974	0.327917814	0.642965615	0.255736351	0.001701503	4.4151E-06	0.885241032	0.035247579	0.014202037	0.001356074	0.693607152	0.364416718	2.60006E-05	0.090068176	0.099471293	0.130818143	0.113868013	0.047008887	0.205038235	0.476724684	0.05837534	8.75016E-09	0.030028665	0.591390491	0.525350034	0.305964112	0.029406926	0.007566744	0.137815356	0.933642328	0.808204591	0.160508335	0.258975655	0.023282506	0.481716782	0.527232766	0.235971853	0.121320315	0.787750125	0.320892394	0.415661395	0.013833187	0.546499908	0.752217472
CFG00098987	HSG00268420	1562	0.400034338	0.589216471	0.874260604	0.373468935	0.430337906	0.241396531	0.118272819	0.049981713	0.354312241	0.11507535	0.428559661	0.23452045	0.119900182	0.637852013	0.089207903	0.86496073	0.229540884	0.313967377	0.811205208	0.333166987	0.224081263	0.235050142	0.760090649	0.402445585	0.194142699	0.145665094	0.194681093	0.832995296	0.108820729	0.065131702	0.221406326	0.238993898	0.878037274	0.706127107	0.515319586	0.699503601	0.339994729	0.377169102	0.865300655	0.960454345	0.297857165	0.858382285	0.883012414	0.524220228	0.94218123	0.741869271	0.506724954
CFG00000001	HSG00314516	1565	0.664391458	0.489385188	0.526974201	0.801594853	1.86308E-05	0.050525531	0.605469048	0.43564865	0.726647854	0.288209647	1.8504E-05	0.91321671	0.00011395	0.013877316	0.800836802	0.934767127	0.680072784	0.088753775	0.202073693	0.415002674	0.366902739	0.005192076	0.054483511	0.124961354	0.00413395	0.005121743	6.00877E-05	0.008457367	0.000353831	1.6983E-05	0.006570085	0.000111006	0.0129185	0.982148826	0.943483472	0.74992317	0.197570696	0.692905128	0.232182324	0.342741936	0.097250983	0.475163609	0.983898163	0.208758011	0.507886767	0.353701621	0.532788694
CFG00026288	HSG00268683	1571	0.585821748	0.987094879	0.780423522	0.85548979	0.753413439	0.935162425	0.619358718	0.420321226	0.921240032	0.790473104	0.93352288	0.812155962	0.830990314	0.298023134	0.764663756	0.837107599	0.492846429	0.324512213	0.862038016	0.675293386	0.520669758	0.62048316	0.82770884	0.910430074	0.726300955	0.216228426	0.893007934	0.567508221	0.592508197	0.255789608	0.434945971	0.320136666	0.106527664	0.23383756	0.470614016	0.431565553	0.31213817	0.242117584	0.411827445	0.260808945	0.008104002	0.319719851	0.442869902	0.691557527	0.072095253	0.126216128	0.714778841
[truncated: 9,284 more rows]
[truncated: 116 more columns]
